# Supplementary material for: Charge‐Assisted Halogen Bonding in an Ionic Cavity of a Coordination Cage Based on a Copper(I) Iodide Cluster
Source: Angew Chem Int Ed Engl. 2023 Jan 11;62(7):e202215689. doi: 10.1002/anie.202215689 (PMC10108208; doi:10.1002/anie.202215689)
Supplement: Supplementary file 2 — Supporting Information [file ANIE-62-0-s002.cif]

data_(Cu3I4)4L4-CBr4
# start Validation Reply Form
_vrf_PLAT971_(Cu3I4)4L4-CBr4
;
PROBLEM: Check Calcd Resid. Dens.  0.09Ang From I4              4.75 eA-3  
RESPONSE: The residual density close to heavy atoms is due to suboptimal absorption correction
;
_vrf_PLAT973_(Cu3I4)4L4-CBr4
;
PROBLEM: Check Calcd Positive Resid. Density on       Cu1       2.60 eA-3  
RESPONSE: The residual density close to heavy atoms is due to suboptimal absorption correction
;
# end Validation Reply Form
_audit_creation_date               2022-10-05
_audit_creation_method
;
Olex2 1.5
(compiled 2022.04.07 svn.rca3783a0 for OlexSys, GUI svn.r6498)
;
_shelx_SHELXL_version_number       '2018/3'
_audit_contact_author_address      ?
_audit_contact_author_email        ?
_audit_contact_author_name         ''
_audit_contact_author_phone        ?
_publ_contact_author_id_orcid      ?
_publ_section_references
;
Dolomanov, O.V., Bourhis, L.J., Gildea, R.J, Howard, J.A.K. & Puschmann, H.
 (2009), J. Appl. Cryst. 42, 339-341.

Sheldrick, G.M. (2015). Acta Cryst. C71, 3-8.
;
_chemical_name_common              ?
_chemical_name_systematic          ?
_chemical_formula_moiety          
 'C120 H204 Cu12 I16 N24, 10(C2 H3 N), 9.5(I), C4 H6 Cu2 I2 N2, Br4 C'
_chemical_formula_sum              'C145 H240 Br4 Cu14 I27.50 N36'
_chemical_formula_weight           7186.67
_chemical_absolute_configuration   .
_chemical_melting_point            ?
_chemical_oxdiff_formula           'C32 H54 N7 Cu3 I6 Br1'
loop_
  _atom_type_symbol
  _atom_type_description
  _atom_type_scat_dispersion_real
  _atom_type_scat_dispersion_imag
  _atom_type_scat_source
 'C' 'C' 0.0181 0.0091 'International Tables Vol C Tables 4.2.6.8 and 6.1.1.4'
 'H' 'H' 0.0000 0.0000 'International Tables Vol C Tables 4.2.6.8 and 6.1.1.4'
 'Br' 'Br' -0.6763 1.2805
 'International Tables Vol C Tables 4.2.6.8 and 6.1.1.4'
 'Cu' 'Cu' -1.9646 0.5888
 'International Tables Vol C Tables 4.2.6.8 and 6.1.1.4'
 'I' 'I' -0.3257 6.8362 'International Tables Vol C Tables 4.2.6.8 and 6.1.1.4'
 'N' 'N' 0.0311 0.0180 'International Tables Vol C Tables 4.2.6.8 and 6.1.1.4'

_shelx_space_group_comment
;
The symmetry employed for this shelxl refinement is uniquely defined
by the following loop, which should always be used as a source of
symmetry information in preference to the above space-group names.
They are only intended as comments.
;
_space_group_crystal_system        'tetragonal'
_space_group_IT_number             81
_space_group_name_H-M_alt          'P -4'
_space_group_name_Hall             'P -4'
loop_
  _space_group_symop_operation_xyz
 'x, y, z'
 '-x, -y, z'
 'y, -x, -z'
 '-y, x, -z'

_cell_length_a                     21.23850(13)
_cell_length_b                     21.23850(13)
_cell_length_c                     27.7838(3)
_cell_angle_alpha                  90
_cell_angle_beta                   90
_cell_angle_gamma                  90
_cell_volume                       12532.6(2)
_cell_formula_units_Z              2
_cell_measurement_reflns_used      11174
_cell_measurement_temperature      123.0(1)
_cell_measurement_theta_max        75.5870
_cell_measurement_theta_min        3.7880
_shelx_estimated_absorpt_T_max     0.289
_shelx_estimated_absorpt_T_min     0.172
_exptl_absorpt_coefficient_mu      28.924
_exptl_absorpt_correction_T_max    0.341
_exptl_absorpt_correction_T_min    0.150
_exptl_absorpt_correction_type     analytical
_exptl_absorpt_process_details
;
CrysAlisPro 1.171.38.43 (Rigaku Oxford Diffraction, 2015)
Analytical numeric absorption correction using a multifaceted crystal
			model based on expressions derived by R.C. Clark & J.S. Reid.
(Clark, R. C. & Reid, J. S. (1995). Acta Cryst. A51, 887-897)
Empirical absorption correction using spherical harmonics,
 implemented in SCALE3 ABSPACK scaling algorithm.
;
_exptl_absorpt_special_details     ?
_exptl_crystal_colour              'light orange'
_exptl_crystal_colour_modifier     light
_exptl_crystal_colour_primary      orange
_exptl_crystal_density_diffrn      1.904
_exptl_crystal_density_meas        ?
_exptl_crystal_density_method      ?
_exptl_crystal_description         prism
_exptl_crystal_F_000               6731
loop_
  _exptl_crystal_face_index_h
  _exptl_crystal_face_index_k
  _exptl_crystal_face_index_l
  _exptl_crystal_face_perp_dist
 -12 -5 6 0.0183
 2 11 10 0.0315
 3 12 -8 0.0368
 12 -1 -9 0.0315
 0 14 -2 0.0446
 13 -1 7 0.0140
 5 -8 -13 0.0303
 -1 10 -12 0.0496
 1 -11 11 0.0205
 4 -13 4 0.0311

_exptl_crystal_size_max            0.094
_exptl_crystal_size_mid            0.077
_exptl_crystal_size_min            0.057
loop_
  _exptl_oxdiff_crystal_face_indexfrac_h
  _exptl_oxdiff_crystal_face_indexfrac_k
  _exptl_oxdiff_crystal_face_indexfrac_l
  _exptl_oxdiff_crystal_face_x
  _exptl_oxdiff_crystal_face_y
  _exptl_oxdiff_crystal_face_z
 -12.0001 -5.0000 6.0005 0.0056 0.9820 -0.1871
 2.0000 11.0000 9.9998 -0.7616 -0.1143 0.6111
 3.0000 12.0000 -8.0001 0.1308 -0.5012 0.8555
 12.0001 -1.0000 -9.0004 0.2629 -0.9519 -0.1928
 0.0000 14.0000 -2.0000 -0.1618 -0.2232 0.9835
 13.0001 -1.0000 6.9994 -0.5820 -0.7478 -0.3838
 5.0000 -8.0000 -13.0001 0.7309 -0.4512 -0.5016
 -1.0000 10.0000 -11.9999 0.4489 -0.2713 0.8350
 1.0000 -11.0000 10.9999 -0.3783 0.2678 -0.8929
 4.0000 -13.0000 3.9998 -0.0341 -0.0272 -1.0101

_exptl_transmission_factor_max     ?
_exptl_transmission_factor_min     ?
_diffrn_reflns_av_R_equivalents    0.0276
_diffrn_reflns_av_unetI/netI       0.0490
_diffrn_reflns_Laue_measured_fraction_full  0.992
_diffrn_reflns_Laue_measured_fraction_max  0.990
_diffrn_reflns_limit_h_max         11
_diffrn_reflns_limit_h_min         -25
_diffrn_reflns_limit_k_max         24
_diffrn_reflns_limit_k_min         -19
_diffrn_reflns_limit_l_max         24
_diffrn_reflns_limit_l_min         -32
_diffrn_reflns_number              22580
_diffrn_reflns_point_group_measured_fraction_full  0.740
_diffrn_reflns_point_group_measured_fraction_max  0.736
_diffrn_reflns_theta_full          67.684
_diffrn_reflns_theta_max           68.997
_diffrn_reflns_theta_min           3.345
_diffrn_ambient_environment        N~2~
_diffrn_ambient_temperature        123.0(1)
_diffrn_detector                   'CCD plate'
_diffrn_detector_area_resol_mean   5.1977
_diffrn_detector_type              Atlas
_diffrn_measured_fraction_theta_full  0.992
_diffrn_measured_fraction_theta_max  0.990
_diffrn_measurement_details
;
List of Runs (angles in degrees, time in seconds):

  # Type    Start    End  Width  t~exp~   \w     \q     \k     \f   Frames
--------------------------------------------------------------------------
  1  \w    -95.00  -4.00   1.00   15.00    --  -41.37 125.00   0.00   91
  2  \w     -8.00  32.00   1.00   15.00    --  -41.37  37.00-180.00   40
  3  \w     32.00 100.00   1.00   50.00    --  111.40 -94.00 120.00   68
  4  \w     36.00  76.00   1.00   50.00    --  111.40 -30.00   0.00   40
  5  \w     96.00 178.00   1.00   50.00    --  111.40  45.00-180.00   82
;
_diffrn_measurement_device         'four-circle diffractometer'
_diffrn_measurement_device_type    'SuperNova, Dual, Cu at zero, Atlas'
_diffrn_measurement_method         '\w scans'
_diffrn_orient_matrix_type        
 'CrysAlisPro convention (1999,Acta A55,543-557)'
_diffrn_orient_matrix_UB_11        -0.0184105000
_diffrn_orient_matrix_UB_12        -0.0189347000
_diffrn_orient_matrix_UB_13        -0.0516548000
_diffrn_orient_matrix_UB_21        -0.0677086000
_diffrn_orient_matrix_UB_22        -0.0135183000
_diffrn_orient_matrix_UB_23        0.0169861000
_diffrn_orient_matrix_UB_31        -0.0184317000
_diffrn_orient_matrix_UB_32        0.0687119000
_diffrn_orient_matrix_UB_33        -0.0107872000
_diffrn_radiation_monochromator    mirror
_diffrn_radiation_probe            x-ray
_diffrn_radiation_type             'Cu K\a'
_diffrn_radiation_wavelength       1.54184
_diffrn_source                     'micro-focus sealed X-ray tube'
_diffrn_source_type                'SuperNova (Cu) X-ray Source'
_reflns_Friedel_coverage           0.452
_reflns_Friedel_fraction_full      0.476
_reflns_Friedel_fraction_max       0.469
_reflns_number_gt                  15545
_reflns_number_total               17172
_reflns_special_details
;
 Reflections were merged by SHELXL according to the crystal
 class for the calculation of statistics and refinement.
 
 Structure factors included contributions from the .fab file.
 
 _reflns_Friedel_fraction is defined as the number of unique
 Friedel pairs measured divided by the number that would be
 possible theoretically, ignoring centric projections and
 systematic absences. Completness statistics refer to single and
 composite reflections containing twin component 1 only.
;
_reflns_threshold_expression       'I > 2\s(I)'
_computing_cell_refinement         'CrysAlisPro 1.171.38.43 (Rigaku OD, 2015)'
_computing_data_collection         'CrysAlisPro 1.171.38.43 (Rigaku OD, 2015)'
_computing_data_reduction          'CrysAlisPro 1.171.38.43 (Rigaku OD, 2015)'
_computing_molecular_graphics      'Olex2 1.5 (Dolomanov et al., 2009)'
_computing_publication_material    'Olex2 1.5 (Dolomanov et al., 2009)'
_computing_structure_refinement    'SHELXL 2018/3 (Sheldrick, 2015)'
_computing_structure_solution      ?
_refine_diff_density_max           4.178
_refine_diff_density_min           -2.577
_refine_diff_density_rms           0.279
_refine_ls_abs_structure_details
;
 Refined as an inversion twin.
;
_refine_ls_abs_structure_Flack     0.152(8)
_refine_ls_extinction_coef         .
_refine_ls_extinction_method       none
_refine_ls_goodness_of_fit_ref     1.041
_refine_ls_hydrogen_treatment      constr
_refine_ls_matrix_type             full
_refine_ls_number_parameters       1053
_refine_ls_number_reflns           17172
_refine_ls_number_restraints       253
_refine_ls_R_factor_all            0.0813
_refine_ls_R_factor_gt             0.0759
_refine_ls_restrained_S_all        1.035
_refine_ls_shift/su_max            0.001
_refine_ls_shift/su_mean           0.000
_refine_ls_structure_factor_coef   Fsqd
_refine_ls_weighting_details      
 'w=1/[\s^2^(Fo^2^)+(0.1794P)^2^+19.1171P] where P=(Fo^2^+2Fc^2^)/3'
_refine_ls_weighting_scheme        calc
_refine_ls_wR_factor_gt            0.2155
_refine_ls_wR_factor_ref           0.2243
_refine_special_details
;
 Refined as a 2-component inversion twin.
;
_olex2_refinement_description
;
1. Twinned data refinement
 Scales: 0.848(8)
 0.152(8)
2. Fixed Uiso
 At 1.2 times of:
  All C(H,H) groups
 At 1.5 times of:
  All C(H,H,H) groups
3. Restrained distances
 N16-C68
 1.15 with sigma of 0.02
 N13-C62
 1.15 with sigma of 0.02
 C68-C69
 1.54 with sigma of 0.02
 N14-C64
 1.15 with sigma of 0.02
 C64-C65
 1.54 with sigma of 0.02
 N15-C66
 1.15 with sigma of 0.02
 C67-C66
 1.54 with sigma of 0.02
4. Uiso/Uaniso restraints and constraints
C56 \\sim C57: within 2A with sigma of 0.01 and sigma for terminal atoms of
0.02 within 2A
N5 \\sim N6 \\sim C19 \\sim C20: within 2A with sigma of 0.01 and sigma for
terminal atoms of 0.02 within 2A
C22 \\sim C25 \\sim C26 \\sim C27: within 2A with sigma of 0.01 and sigma for
terminal atoms of 0.02 within 2A
C31 \\sim C32: within 2A with sigma of 0.01 and sigma for terminal atoms of
0.02 within 2A
N19 \\sim C74 \\sim C75: within 2A with sigma of 0.04 and sigma for terminal
atoms of 0.08 within 2A
N10 \\sim C44 \\sim C45: within 2A with sigma of 0.04 and sigma for terminal
atoms of 0.08 within 2A
C22 \\sim C23 \\sim C24: within 2A with sigma of 0.01 and sigma for terminal
atoms of 0.02 within 2A
N8 \\sim C31 \\sim C32: within 2A with sigma of 0.01 and sigma for terminal
atoms of 0.02 within 2A
N10 \\sim C39 \\sim C41 \\sim C44 \\sim C45: within 2A with sigma of 0.01 and
sigma for terminal atoms of 0.02 within 2A
Uanis(N17) \\sim Ueq, Uanis(C70) \\sim Ueq, Uanis(C71) \\sim Ueq: with sigma of
0.01 and sigma for terminal atoms of 0.02
Uanis(C33) \\sim Ueq: with sigma of 0.01 and sigma for terminal atoms of 0.02
Uanis(N16) \\sim Ueq, Uanis(C68) \\sim Ueq, Uanis(C69) \\sim Ueq: with sigma of
0.01 and sigma for terminal atoms of 0.02
Uanis(C65) \\sim Ueq, Uanis(C64) \\sim Ueq, Uanis(N14) \\sim Ueq: with sigma of
0.01 and sigma for terminal atoms of 0.01
Uanis(N15) \\sim Ueq, Uanis(C67) \\sim Ueq, Uanis(C66) \\sim Ueq: with sigma of
0.01 and sigma for terminal atoms of 0.02
Uanis(C77) \\sim Ueq: with sigma of 0.01 and sigma for terminal atoms of 0.02
Uanis(C58) \\sim Ueq: with sigma of 0.004 and sigma for terminal atoms of 0.008
Uanis(C63) \\sim Ueq, Uanis(C62) \\sim Ueq, Uanis(N13) \\sim Ueq: with sigma of
0.1 and sigma for terminal atoms of 0.2
Uanis(N13) = Uanis(C62) = Uanis(C63)
Uanis(N17) = Uanis(C70) = Uanis(C71)
Uanis(C68) = Uanis(C69) = Uanis(N16)
Uanis(N16) = Uanis(C68) = Uanis(C69)
Uanis(C65) = Uanis(C64) = Uanis(N14)
Uanis(N15) = Uanis(C67) = Uanis(C66)
Uanis(C73) = Uanis(C72) = Uanis(N18)
5. Rigid body (RIGU) restrains
 C53, C54, C55, C56, C57, C58
 with sigma for 1-2 distances of 0.004 and sigma for 1-3 distances of 0.004
6. Others
 Fixed Sof: I16(0.5) I14(0.25) I15(0.25) I17(0.5) I18(0.5) N14(0.5) C64(0.5)
 C65(0.5) H65A(0.5) H65B(0.5) H65C(0.5) N15(0.5) C66(0.5) C67(0.5) H67A(0.5)
 H67B(0.5) H67C(0.5) N18(0.5) C72(0.5) C73(0.5) H73A(0.5) H73B(0.5) H73C(0.5)
 N13(0.5) C62(0.5) C63(0.5) H63A(0.5) H63B(0.5) H63C(0.5) I13(0.5) I12(0.5)
 I19(0.25)
7.a Secondary CH2 refined with riding coordinates:
 C1(H1A,H1B), C2(H2A,H2B), C3(H3A,H3B), C4(H4A,H4B), C5(H5A,H5B), C6(H6A,H6B),
 C7(H7A,H7B), C8(H8A,H8B), C9(H9A,H9B), C10(H10A,H10B), C11(H11A,H11B),
 C12(H12A,H12B), C13(H13A,H13B), C14(H14A,H14B), C15(H15A,H15B), C16(H16A,H16B),
  C17(H17A,H17B), C18(H18A,H18B), C19(H19A,H19B), C20(H20A,H20B), C21(H21A,
 H21B), C31(H31A,H31B), C32(H32A,H32B), C33(H33A,H33B), C34(H34A,H34B),
 C35(H35A,H35B), C36(H36A,H36B), C37(H37A,H37B), C38(H38A,H38B), C39(H39A,H39B),
  C40(H40A,H40B), C41(H41A,H41B), C43(H43A,H43B), C44(H44A,H44B), C45(H45A,
 H45B), C46(H46A,H46B), C47(H47A,H47B), C48(H48A,H48B), C49(H49A,H49B),
 C50(H50A,H50B), C51(H51A,H51B), C52(H52A,H52B)
7.b Idealised Me refined with riding coordinates:
 C75(H75A,H75B,H75C), C77(H77A,H77B,H77C), C65(H65A,H65B,H65C), C67(H67A,H67B,
 H67C), C69(H69A,H69B,H69C), C71(H71A,H71B,H71C), C63(H63A,H63B,H63C)
7.c Idealised Me refined as rotating group:
 C28(H28A,H28B,H28C), C29(H29A,H29B,H29C), C30(H30A,H30B,H30C), C59(H59A,H59B,
 H59C), C60(H60A,H60B,H60C), C61(H61A,H61B,H61C), C73(H73A,H73B,H73C)
;
_atom_sites_solution_hydrogens     geom
_atom_sites_solution_primary       ?
_atom_sites_solution_secondary     ?
loop_
  _atom_site_label
  _atom_site_type_symbol
  _atom_site_fract_x
  _atom_site_fract_y
  _atom_site_fract_z
  _atom_site_U_iso_or_equiv
  _atom_site_adp_type
  _atom_site_occupancy
  _atom_site_site_symmetry_order
  _atom_site_calc_flag
  _atom_site_refinement_flags_posn
  _atom_site_refinement_flags_adp
  _atom_site_refinement_flags_occupancy
  _atom_site_disorder_assembly
  _atom_site_disorder_group
 I1 I 0.80262(10) 1.11682(9) 0.24069(7) 0.0621(4) Uani 1 1 d . . . . .
 I2 I 0.63090(6) 1.10077(6) 0.14843(5) 0.0384(3) Uani 1 1 d . . . . .
 I3 I 0.74904(10) 1.26402(9) 0.13419(7) 0.0629(5) Uani 1 1 d . . . . .
 I4 I 0.83200(6) 1.08628(5) 0.09339(4) 0.0318(2) Uani 1 1 d . . . . .
 Cu1 Cu 0.74859(13) 1.07434(13) 0.16807(11) 0.0320(6) Uani 1 1 d . . . . .
 Cu2 Cu 0.72501(13) 1.15401(14) 0.10423(10) 0.0322(6) Uani 1 1 d . . . . .
 Cu3 Cu 0.82006(13) 1.17312(13) 0.15989(11) 0.0324(6) Uani 1 1 d . . . . .
 N1 N 0.7473(7) 0.9778(7) 0.1874(6) 0.027(3) Uani 1 1 d . . . . .
 N2 N 0.7450(7) 0.8627(8) 0.2119(6) 0.029(3) Uani 1 1 d . . . . .
 N3 N 0.8253(8) 0.6963(8) -0.0338(6) 0.033(3) Uani 1 1 d . . . . .
 N4 N 0.7979(7) 0.6564(7) 0.0506(6) 0.027(3) Uani 1 1 d . . . . .
 N5 N 1.0962(7) 0.7773(7) 0.1778(6) 0.027(3) Uani 1 1 d . U . . .
 N6 N 0.9997(7) 0.7157(7) 0.2055(6) 0.028(3) Uani 1 1 d . U . . .
 C1 C 0.7072(9) 0.9699(8) 0.2291(8) 0.031(4) Uani 1 1 d . . . . .
 H1A H 0.665558 0.988846 0.222338 0.037 Uiso 1 1 calc R U . . .
 H1B H 0.725893 0.992869 0.256654 0.037 Uiso 1 1 calc R U . . .
 C2 C 0.6981(9) 0.9011(9) 0.2432(8) 0.034(4) Uani 1 1 d . . . . .
 H2A H 0.654236 0.887608 0.236841 0.041 Uiso 1 1 calc R U . . .
 H2B H 0.707174 0.894969 0.277872 0.041 Uiso 1 1 calc R U . . .
 C3 C 0.7197(11) 0.9400(10) 0.1497(8) 0.039(5) Uani 1 1 d . . . . .
 H3A H 0.740971 0.949374 0.118785 0.047 Uiso 1 1 calc R U . . .
 H3B H 0.674602 0.950969 0.146165 0.047 Uiso 1 1 calc R U . . .
 C4 C 0.7259(9) 0.8694(9) 0.1609(6) 0.031(4) Uani 1 1 d . . . . .
 H4A H 0.685168 0.847943 0.155368 0.038 Uiso 1 1 calc R U . . .
 H4B H 0.757884 0.850067 0.139601 0.038 Uiso 1 1 calc R U . . .
 C5 C 0.8125(9) 0.9545(9) 0.1956(8) 0.033(4) Uani 1 1 d . . . . .
 H5A H 0.835163 0.983544 0.217435 0.040 Uiso 1 1 calc R U . . .
 H5B H 0.835548 0.953097 0.164598 0.040 Uiso 1 1 calc R U . . .
 C6 C 0.8102(8) 0.8890(8) 0.2176(8) 0.029(4) Uani 1 1 d . . . . .
 H6A H 0.841030 0.861268 0.201372 0.035 Uiso 1 1 calc R U . . .
 H6B H 0.821247 0.891243 0.252183 0.035 Uiso 1 1 calc R U . . .
 C7 C 0.7382(9) 0.7956(8) 0.2293(6) 0.027(4) Uani 1 1 d . . . . .
 H7A H 0.693956 0.782334 0.224752 0.033 Uiso 1 1 calc R U . . .
 H7B H 0.747116 0.794601 0.264318 0.033 Uiso 1 1 calc R U . . .
 C8 C 0.8826(9) 0.6781(12) -0.0083(7) 0.038(5) Uani 1 1 d . . . . .
 H8A H 0.912823 0.713645 -0.008760 0.046 Uiso 1 1 calc R U . . .
 H8B H 0.902420 0.641976 -0.024954 0.046 Uiso 1 1 calc R U . . .
 C9 C 0.8675(8) 0.6596(10) 0.0453(7) 0.031(4) Uani 1 1 d . . . . .
 H9A H 0.886512 0.618269 0.053074 0.037 Uiso 1 1 calc R U . . .
 H9B H 0.885009 0.691458 0.067613 0.037 Uiso 1 1 calc R U . . .
 C10 C 0.7931(9) 0.7443(9) -0.0065(7) 0.029(4) Uani 1 1 d . . . . .
 H10A H 0.756838 0.759746 -0.025504 0.035 Uiso 1 1 calc R U . . .
 H10B H 0.822102 0.780209 -0.001467 0.035 Uiso 1 1 calc R U . . .
 C11 C 0.7690(10) 0.7212(8) 0.0433(6) 0.030(4) Uani 1 1 d . . . . .
 H11A H 0.782523 0.750339 0.069080 0.036 Uiso 1 1 calc R U . . .
 H11B H 0.722458 0.718577 0.043448 0.036 Uiso 1 1 calc R U . . .
 C12 C 0.7818(10) 0.6409(9) -0.0361(7) 0.035(4) Uani 1 1 d . . . . .
 H12A H 0.799242 0.608822 -0.058201 0.042 Uiso 1 1 calc R U . . .
 H12B H 0.740382 0.654468 -0.048776 0.042 Uiso 1 1 calc R U . . .
 C13 C 0.7734(10) 0.6123(9) 0.0143(7) 0.034(4) Uani 1 1 d . . . . .
 H13A H 0.728211 0.604014 0.020462 0.041 Uiso 1 1 calc R U . . .
 H13B H 0.796337 0.571800 0.016399 0.041 Uiso 1 1 calc R U . . .
 C14 C 0.7778(8) 0.6293(8) 0.1010(6) 0.027(4) Uani 1 1 d . . . . .
 H14A H 0.731230 0.626950 0.102184 0.033 Uiso 1 1 calc R U . . .
 H14B H 0.794233 0.585879 0.104026 0.033 Uiso 1 1 calc R U . . .
 C15 C 1.0467(9) 0.8218(11) 0.1915(10) 0.044(5) Uani 1 1 d . . . . .
 H15A H 1.032945 0.846108 0.162934 0.053 Uiso 1 1 calc R U . . .
 H15B H 1.062912 0.851702 0.215797 0.053 Uiso 1 1 calc R U . . .
 C16 C 0.9887(9) 0.7833(8) 0.2130(7) 0.029(4) Uani 1 1 d . . . . .
 H16A H 0.984389 0.792279 0.247857 0.035 Uiso 1 1 calc R U . . .
 H16B H 0.949253 0.796220 0.196801 0.035 Uiso 1 1 calc R U . . .
 C17 C 1.0714(10) 0.7416(12) 0.1388(7) 0.041(5) Uani 1 1 d . . . . .
 H17A H 1.104167 0.712286 0.126947 0.049 Uiso 1 1 calc R U . . .
 H17B H 1.060366 0.770429 0.112103 0.049 Uiso 1 1 calc R U . . .
 C18 C 1.0108(8) 0.7024(8) 0.1535(6) 0.028(4) Uani 1 1 d . . . . .
 H18A H 0.974037 0.715609 0.134112 0.033 Uiso 1 1 calc R U . . .
 H18B H 1.018009 0.656831 0.148383 0.033 Uiso 1 1 calc R U . . .
 C19 C 1.1138(8) 0.7376(9) 0.2188(7) 0.029(3) Uani 1 1 d . U . . .
 H19A H 1.126488 0.764539 0.246220 0.035 Uiso 1 1 calc R U . . .
 H19B H 1.150210 0.710893 0.209905 0.035 Uiso 1 1 calc R U . . .
 C20 C 1.0584(8) 0.6959(9) 0.2337(7) 0.031(3) Uani 1 1 d . U . . .
 H20A H 1.068338 0.651226 0.226824 0.037 Uiso 1 1 calc R U . . .
 H20B H 1.050625 0.700244 0.268633 0.037 Uiso 1 1 calc R U . . .
 C21 C 0.9440(8) 0.6749(8) 0.2252(6) 0.026(3) Uani 1 1 d . . . . .
 H21A H 0.953293 0.630022 0.218953 0.031 Uiso 1 1 calc R U . . .
 H21B H 0.941481 0.680585 0.260565 0.031 Uiso 1 1 calc R U . . .
 C22 C 0.7818(8) 0.7472(8) 0.2039(7) 0.024(3) Uani 1 1 d . U . . .
 C23 C 0.7609(8) 0.7129(8) 0.1640(6) 0.024(3) Uani 1 1 d . U . . .
 C24 C 0.8009(8) 0.6680(8) 0.1438(7) 0.026(3) Uani 1 1 d . U . . .
 C25 C 0.8590(9) 0.6527(8) 0.1642(7) 0.028(3) Uani 1 1 d . U . . .
 C26 C 0.8813(8) 0.6904(8) 0.2038(6) 0.022(3) Uani 1 1 d . U . . .
 C27 C 0.8432(8) 0.7344(8) 0.2254(6) 0.024(3) Uani 1 1 d . U . . .
 C28 C 0.6940(8) 0.7207(10) 0.1476(9) 0.037(4) Uani 1 1 d . . . . .
 H28A H 0.693039 0.746021 0.118140 0.056 Uiso 1 1 calc R U . . .
 H28B H 0.669592 0.741875 0.172788 0.056 Uiso 1 1 calc R U . . .
 H28C H 0.675569 0.679191 0.141152 0.056 Uiso 1 1 calc R U . . .
 C29 C 0.8948(11) 0.5976(9) 0.1473(8) 0.039(4) Uani 1 1 d . . . . .
 H29A H 0.865501 0.565399 0.135585 0.058 Uiso 1 1 calc R U . . .
 H29B H 0.919617 0.580365 0.173998 0.058 Uiso 1 1 calc R U . . .
 H29C H 0.923056 0.610234 0.121183 0.058 Uiso 1 1 calc R U . . .
 C30 C 0.8597(9) 0.7675(10) 0.2720(7) 0.033(4) Uani 1 1 d . . . . .
 H30A H 0.895108 0.796178 0.266575 0.050 Uiso 1 1 calc R U . . .
 H30B H 0.871362 0.736223 0.296371 0.050 Uiso 1 1 calc R U . . .
 H30C H 0.823165 0.791577 0.283336 0.050 Uiso 1 1 calc R U . . .
 I5 I 0.77843(10) 0.26700(8) 0.63176(7) 0.0602(4) Uani 1 1 d . . . . .
 I6 I 0.87786(7) 0.44091(8) 0.64897(6) 0.0514(4) Uani 1 1 d . . . . .
 I7 I 0.71369(10) 0.40793(8) 0.73898(7) 0.0590(4) Uani 1 1 d . . . . .
 I8 I 0.67726(5) 0.43732(5) 0.59051(4) 0.0294(2) Uani 1 1 d . . . . .
 Cu4 Cu 0.79062(13) 0.37992(13) 0.60209(10) 0.0308(6) Uani 1 1 d . . . . .
 Cu5 Cu 0.75816(13) 0.45960(12) 0.66455(11) 0.0305(6) Uani 1 1 d . . . . .
 Cu6 Cu 0.69684(12) 0.35340(13) 0.65721(10) 0.0309(6) Uani 1 1 d . . . . .
 N7 N 0.8236(6) 0.3644(7) 0.5310(6) 0.025(3) Uani 1 1 d . . . . .
 N8 N 0.8694(6) 0.3416(7) 0.4476(5) 0.025(3) Uani 1 1 d . U . . .
 N9 N 0.5562(7) 0.2503(7) 0.3162(6) 0.028(3) Uani 1 1 d . . . . .
 N10 N 0.6712(7) 0.2627(7) 0.2910(5) 0.027(3) Uani 1 1 d . U . . .
 N11 N 0.7037(7) 0.6185(7) 0.3249(5) 0.025(3) Uani 1 1 d . . . . .
 N12 N 0.7814(6) 0.5336(8) 0.2961(6) 0.027(3) Uani 1 1 d . . . . .
 C31 C 0.8865(10) 0.3337(11) 0.5356(7) 0.037(4) Uani 1 1 d . U . . .
 H31A H 0.881653 0.292007 0.551190 0.044 Uiso 1 1 calc R U . . .
 H31B H 0.914135 0.359804 0.556267 0.044 Uiso 1 1 calc R U . . .
 C32 C 0.9175(8) 0.3253(10) 0.4854(7) 0.032(3) Uani 1 1 d . U . . .
 H32A H 0.954498 0.353317 0.482361 0.038 Uiso 1 1 calc R U . . .
 H32B H 0.931687 0.281249 0.481172 0.038 Uiso 1 1 calc R U . . .
 C33 C 0.7821(9) 0.3231(9) 0.5023(6) 0.027(4) Uani 1 1 d . U . . .
 H33A H 0.741894 0.345392 0.496198 0.032 Uiso 1 1 calc R U . . .
 H33B H 0.772377 0.284864 0.521289 0.032 Uiso 1 1 calc R U . . .
 C34 C 0.8099(8) 0.3041(8) 0.4558(7) 0.027(4) Uani 1 1 d . . . . .
 H34A H 0.779642 0.312245 0.429404 0.032 Uiso 1 1 calc R U . . .
 H34B H 0.819657 0.258559 0.456196 0.032 Uiso 1 1 calc R U . . .
 C35 C 0.8344(10) 0.4221(9) 0.5053(7) 0.033(4) Uani 1 1 d . . . . .
 H35A H 0.868938 0.445557 0.521206 0.040 Uiso 1 1 calc R U . . .
 H35B H 0.796010 0.448385 0.506981 0.040 Uiso 1 1 calc R U . . .
 C36 C 0.8518(9) 0.4115(9) 0.4521(8) 0.034(4) Uani 1 1 d . . . . .
 H36A H 0.815599 0.421521 0.430976 0.041 Uiso 1 1 calc R U . . .
 H36B H 0.887805 0.438461 0.442756 0.041 Uiso 1 1 calc R U . . .
 C37 C 0.9000(8) 0.3282(9) 0.4001(7) 0.028(4) Uani 1 1 d . . . . .
 H37A H 0.911035 0.282992 0.398762 0.034 Uiso 1 1 calc R U . . .
 H37B H 0.939675 0.352523 0.398126 0.034 Uiso 1 1 calc R U . . .
 C38 C 0.5967(10) 0.2347(11) 0.3591(8) 0.042(5) Uani 1 1 d . . . . .
 H38A H 0.589326 0.190746 0.369542 0.050 Uiso 1 1 calc R U . . .
 H38B H 0.586796 0.263140 0.386344 0.050 Uiso 1 1 calc R U . . .
 C39 C 0.6684(9) 0.2438(9) 0.3427(6) 0.029(3) Uani 1 1 d . U . . .
 H39A H 0.688635 0.276536 0.362731 0.034 Uiso 1 1 calc R U . . .
 H39B H 0.691733 0.203869 0.347285 0.034 Uiso 1 1 calc R U . . .
 C40 C 0.5683(10) 0.2102(9) 0.2756(9) 0.037(5) Uani 1 1 d . . . . .
 H40A H 0.541812 0.223822 0.248126 0.045 Uiso 1 1 calc R U . . .
 H40B H 0.556574 0.166417 0.283777 0.045 Uiso 1 1 calc R U . . .
 C41 C 0.6372(8) 0.2124(9) 0.2610(7) 0.029(3) Uani 1 1 d . U . . .
 H41A H 0.640683 0.222722 0.226315 0.034 Uiso 1 1 calc R U . . .
 H41B H 0.656879 0.170808 0.266402 0.034 Uiso 1 1 calc R U . . .
 C43 C 0.5684(8) 0.3179(8) 0.3028(7) 0.026(3) Uani 1 1 d . . . . .
 H43A H 0.562175 0.345391 0.331151 0.031 Uiso 1 1 calc R U . . .
 H43B H 0.538634 0.331294 0.277320 0.031 Uiso 1 1 calc R U . . .
 C44 C 0.6379(9) 0.3240(8) 0.2841(6) 0.028(3) Uani 1 1 d . U . . .
 H44A H 0.637753 0.335427 0.249545 0.033 Uiso 1 1 calc R U . . .
 H44B H 0.659985 0.357598 0.302065 0.033 Uiso 1 1 calc R U . . .
 C45 C 0.7383(9) 0.2645(9) 0.2719(7) 0.031(3) Uani 1 1 d . U . . .
 H45A H 0.736738 0.271809 0.236684 0.037 Uiso 1 1 calc R U . . .
 H45B H 0.757807 0.222779 0.277169 0.037 Uiso 1 1 calc R U . . .
 C46 C 0.7469(11) 0.5980(9) 0.3647(7) 0.036(4) Uani 1 1 d . . . . .
 H46A H 0.721601 0.584512 0.392767 0.044 Uiso 1 1 calc R U . . .
 H46B H 0.773470 0.633945 0.374706 0.044 Uiso 1 1 calc R U . . .
 C47 C 0.7882(9) 0.5445(9) 0.3485(7) 0.030(4) Uani 1 1 d . . . . .
 H47A H 0.832646 0.554437 0.356014 0.036 Uiso 1 1 calc R U . . .
 H47B H 0.776518 0.505801 0.366175 0.036 Uiso 1 1 calc R U . . .
 C48 C 0.6695(9) 0.5631(8) 0.3079(8) 0.031(4) Uani 1 1 d . . . . .
 H48A H 0.638839 0.576154 0.282965 0.037 Uiso 1 1 calc R U . . .
 H48B H 0.645602 0.544574 0.335020 0.037 Uiso 1 1 calc R U . . .
 C49 C 0.7124(8) 0.5146(9) 0.2874(7) 0.030(4) Uani 1 1 d . . . . .
 H49A H 0.704544 0.510284 0.252473 0.035 Uiso 1 1 calc R U . . .
 H49B H 0.703937 0.473414 0.302835 0.035 Uiso 1 1 calc R U . . .
 C50 C 0.7440(9) 0.6407(9) 0.2839(8) 0.033(4) Uani 1 1 d . . . . .
 H50A H 0.764824 0.680618 0.293132 0.040 Uiso 1 1 calc R U . . .
 H50B H 0.716818 0.649446 0.255716 0.040 Uiso 1 1 calc R U . . .
 C51 C 0.7939(9) 0.5934(8) 0.2695(7) 0.030(4) Uani 1 1 d . . . . .
 H51A H 0.792310 0.585841 0.234346 0.036 Uiso 1 1 calc R U . . .
 H51B H 0.836263 0.609638 0.277729 0.036 Uiso 1 1 calc R U . . .
 C52 C 0.8289(9) 0.4878(10) 0.2749(8) 0.034(4) Uani 1 1 d . . . . .
 H52A H 0.871847 0.504485 0.280560 0.041 Uiso 1 1 calc R U . . .
 H52B H 0.822433 0.485490 0.239679 0.041 Uiso 1 1 calc R U . . .
 C53 C 0.8601(7) 0.3440(7) 0.3566(6) 0.021(3) Uani 1 1 d . . . . .
 C54 C 0.8189(8) 0.2977(8) 0.3362(7) 0.028(3) Uani 1 1 d . . . . .
 C55 C 0.7812(8) 0.3155(8) 0.2949(7) 0.027(3) Uani 1 1 d . . . . .
 C56 C 0.7861(8) 0.3763(8) 0.2760(6) 0.024(3) Uani 1 1 d . U . . .
 C57 C 0.8248(8) 0.4182(9) 0.2968(6) 0.025(3) Uani 1 1 d . U . . .
 C58 C 0.8654(8) 0.4036(8) 0.3352(6) 0.024(3) Uani 1 1 d . U . . .
 C59 C 0.8219(10) 0.2309(8) 0.3521(9) 0.036(4) Uani 1 1 d . . . . .
 H59A H 0.804056 0.227171 0.384477 0.055 Uiso 1 1 calc R U . . .
 H59B H 0.865863 0.216893 0.352481 0.055 Uiso 1 1 calc R U . . .
 H59C H 0.797737 0.204592 0.329737 0.055 Uiso 1 1 calc R U . . .
 C60 C 0.7519(10) 0.3904(10) 0.2283(7) 0.036(4) Uani 1 1 d . . . . .
 H60A H 0.746386 0.351184 0.210189 0.054 Uiso 1 1 calc R U . . .
 H60B H 0.776967 0.420040 0.209288 0.054 Uiso 1 1 calc R U . . .
 H60C H 0.710598 0.408867 0.235189 0.054 Uiso 1 1 calc R U . . .
 C61 C 0.9180(8) 0.4479(9) 0.3507(7) 0.032(4) Uani 1 1 d . . . . .
 H61A H 0.902856 0.475285 0.376550 0.048 Uiso 1 1 calc R U . . .
 H61B H 0.931140 0.473619 0.323177 0.048 Uiso 1 1 calc R U . . .
 H61C H 0.953925 0.423141 0.362234 0.048 Uiso 1 1 calc R U . . .
 N19 N 0.7055(16) 0.1892(17) 0.4489(13) 0.090(10) Uani 1 1 d . U . . .
 C74 C 0.7224(17) 0.161(2) 0.4803(13) 0.076(9) Uani 1 1 d . U . . .
 C75 C 0.744(2) 0.123(3) 0.5173(15) 0.114(16) Uani 1 1 d . U . . .
 H75A H 0.781166 0.099895 0.506487 0.171 Uiso 1 1 calc R U . . .
 H75B H 0.710839 0.093465 0.526573 0.171 Uiso 1 1 calc R U . . .
 H75C H 0.755148 0.149384 0.545100 0.171 Uiso 1 1 calc R U . . .
 I16 I 0.9221(5) 0.1423(4) 0.4612(4) 0.141(3) Uani 0.5 1 d . . P A 1
 I14 I 0.7919(12) 0.0231(13) 0.3593(6) 0.176(9) Uani 0.25 1 d . . P B 2
 I15 I 0.8271(6) -0.0256(7) 0.4464(5) 0.104(4) Uani 0.25 1 d . . P B 2
 I17 I 0.9832(2) 0.5238(2) 0.4811(2) 0.0818(13) Uani 0.5 1 d . . P . .
 I18 I 0.92430(16) 0.64725(19) 0.37320(17) 0.0654(10) Uani 0.5 1 d . . P . .
 Cu7 Cu 0.9052(3) 0.5838(3) 0.4418(3) 0.1019(19) Uani 1 1 d . . . . .
 N20 N 0.8169(11) 0.5773(12) 0.4690(11) 0.067(7) Uani 1 1 d . . . . .
 C76 C 0.7663(14) 0.5818(13) 0.4821(9) 0.053(6) Uani 1 1 d . . . . .
 C77 C 0.7014(12) 0.5878(12) 0.5013(8) 0.048(6) Uani 1 1 d . U . . .
 H77A H 0.674440 0.608005 0.477203 0.072 Uiso 1 1 calc R U . . .
 H77B H 0.702063 0.613546 0.530625 0.072 Uiso 1 1 calc R U . . .
 H77C H 0.684746 0.545942 0.508902 0.072 Uiso 1 1 calc R U . . .
 N14 N 0.438(3) 0.135(2) 0.161(2) 0.075(9) Uani 0.5 1 d D U P C -1
 C64 C 0.436(3) 0.090(3) 0.184(2) 0.075(9) Uani 0.5 1 d D U P C -1
 C65 C 0.467(3) 0.045(3) 0.219(2) 0.075(9) Uani 0.5 1 d D U P C -1
 H65A H 0.475234 0.004682 0.201850 0.112 Uiso 0.5 1 calc R U P C -1
 H65B H 0.438955 0.036923 0.245910 0.112 Uiso 0.5 1 calc R U P C -1
 H65C H 0.506814 0.062286 0.230064 0.112 Uiso 0.5 1 calc R U P C -1
 N15 N 0.972(3) 0.318(2) 0.0369(19) 0.068(8) Uani 0.5 1 d D U P D -1
 C66 C 0.974(3) 0.369(2) 0.048(2) 0.068(8) Uani 0.5 1 d D U P D -1
 C67 C 0.972(3) 0.439(2) 0.062(2) 0.068(8) Uani 0.5 1 d D U P D -1
 H67A H 1.014309 0.456271 0.062537 0.101 Uiso 0.5 1 calc R U P D -1
 H67B H 0.952340 0.442956 0.093684 0.101 Uiso 0.5 1 calc R U P D -1
 H67C H 0.946285 0.462093 0.038165 0.101 Uiso 0.5 1 calc R U P D -1
 N16 N 0.8582(17) 0.2932(17) -0.0492(13) 0.097(7) Uani 1 1 d D U . E 1
 C68 C 0.8890(19) 0.256(2) -0.0285(15) 0.097(7) Uani 1 1 d D U . E 1
 C69 C 0.9391(18) 0.213(2) -0.0040(15) 0.097(7) Uani 1 1 d D U . E 1
 H69A H 0.968670 0.239503 0.014227 0.145 Uiso 1 1 calc R U . E 1
 H69B H 0.962048 0.189798 -0.028766 0.145 Uiso 1 1 calc R U . E 1
 H69C H 0.918090 0.183847 0.017794 0.145 Uiso 1 1 calc R U . E 1
 N17 N 0.641(2) 0.069(2) 0.3269(18) 0.117(9) Uani 1 1 d . U . . .
 C70 C 0.617(3) 0.062(3) 0.366(2) 0.117(9) Uani 1 1 d . U . . .
 C71 C 0.590(2) 0.052(3) 0.4055(19) 0.117(9) Uani 1 1 d . U . . .
 H71A H 0.614567 0.071030 0.431660 0.175 Uiso 1 1 calc R U . . .
 H71B H 0.585878 0.006886 0.410862 0.175 Uiso 1 1 calc R U . . .
 H71C H 0.547994 0.071517 0.404681 0.175 Uiso 1 1 calc R U . . .
 N18 N 0.573(2) 0.3102(19) 0.1612(14) 0.048(6) Uani 0.5 1 d . . P F 2
 C72 C 0.539(3) 0.266(2) 0.1469(17) 0.048(6) Uani 0.5 1 d . . P F 2
 C73 C 0.489(2) 0.228(2) 0.1421(17) 0.048(6) Uani 0.5 1 d . . P F 2
 H73A H 0.474317 0.227970 0.108582 0.071 Uiso 0.5 1 calc R U P F 2
 H73B H 0.454484 0.242409 0.163043 0.071 Uiso 0.5 1 calc R U P F 2
 H73C H 0.500388 0.184665 0.151298 0.071 Uiso 0.5 1 calc R U P F 2
 N13 N 0.899(2) 0.5085(19) -0.0145(17) 0.059(7) Uani 0.5 1 d D U P G -2
 C62 C 0.919(3) 0.474(2) -0.043(2) 0.059(7) Uani 0.5 1 d D U P G -2
 C63 C 0.953(3) 0.428(2) -0.070(2) 0.059(7) Uani 0.5 1 d . U P G -2
 H63A H 0.923907 0.404784 -0.090445 0.089 Uiso 0.5 1 calc R U P G -2
 H63B H 0.973891 0.398969 -0.047573 0.089 Uiso 0.5 1 calc R U P G -2
 H63C H 0.984940 0.448966 -0.089830 0.089 Uiso 0.5 1 calc R U P G -2
 I13 I 0.60191(18) 0.53416(18) -0.00413(15) 0.0616(9) Uani 0.5 1 d . . P . .
 I12 I 0.5798(3) 0.6570(3) 0.0341(2) 0.0664(12) Uani 0.5 1 d . . P H 1
 I19 I 0.5915(3) 0.6268(6) 0.0427(4) 0.062(2) Uani 0.25 1 d . . P H 2
 I9 I 0.89277(9) 0.82502(9) 0.10271(7) 0.0600(4) Uani 1 1 d . . . . .
 Br2B Br 0.56916(10) 0.46870(11) 0.45971(9) 0.0410(5) Uani 1 1 d . . . . .
 C2B C 0.500000 0.500000 0.500000 0.047(11) Uani 1 4 d S T P . .
 Br1B Br 0.96317(14) 0.93410(13) 0.04035(11) 0.0578(6) Uani 1 1 d . . . . .
 C1B C 1.000000 1.000000 0.000000 0.060(14) Uani 1 4 d S T P . .
 I11 I 1.000000 0.500000 0.23256(15) 0.0816(9) Uani 1 2 d S T P . .
 I10 I 0.68637(8) 0.41061(8) 0.39791(7) 0.0543(4) Uani 1 1 d . . . . .

loop_
  _atom_site_aniso_label
  _atom_site_aniso_U_11
  _atom_site_aniso_U_22
  _atom_site_aniso_U_33
  _atom_site_aniso_U_23
  _atom_site_aniso_U_13
  _atom_site_aniso_U_12
 I1 0.0725(11) 0.0605(9) 0.0532(10) -0.0087(8) -0.0005(9) 0.0061(8)
 I2 0.0335(6) 0.0415(6) 0.0401(7) 0.0022(6) -0.0036(5) 0.0036(5)
 I3 0.0810(12) 0.0574(9) 0.0502(10) -0.0084(8) -0.0092(9) 0.0043(8)
 I4 0.0351(5) 0.0345(5) 0.0258(5) -0.0047(5) 0.0039(5) 0.0069(4)
 Cu1 0.0335(13) 0.0286(12) 0.0339(15) 0.0021(12) -0.0052(12) 0.0030(10)
 Cu2 0.0367(13) 0.0381(14) 0.0218(13) 0.0012(11) -0.0061(11) 0.0015(11)
 Cu3 0.0310(13) 0.0360(13) 0.0301(15) -0.0053(12) -0.0023(11) -0.0001(11)
 N1 0.021(6) 0.030(7) 0.030(8) -0.007(6) 0.001(6) 0.010(6)
 N2 0.017(6) 0.040(8) 0.030(8) -0.001(7) -0.003(6) 0.004(6)
 N3 0.039(8) 0.037(8) 0.021(8) 0.005(7) 0.005(7) 0.003(7)
 N4 0.034(8) 0.018(6) 0.027(8) 0.012(6) 0.001(6) -0.004(6)
 N5 0.024(6) 0.029(6) 0.029(7) 0.007(6) 0.000(6) 0.006(5)
 N6 0.027(6) 0.028(6) 0.031(7) 0.005(6) -0.016(6) 0.002(5)
 C1 0.030(8) 0.026(8) 0.037(10) 0.005(8) 0.011(8) 0.009(7)
 C2 0.029(9) 0.038(10) 0.034(10) -0.007(9) 0.005(8) 0.006(8)
 C3 0.051(11) 0.037(10) 0.029(10) 0.014(9) -0.007(9) -0.003(9)
 C4 0.039(9) 0.041(10) 0.014(8) 0.004(7) -0.005(7) -0.007(8)
 C5 0.033(9) 0.033(9) 0.034(10) 0.005(8) 0.005(8) -0.001(7)
 C6 0.018(7) 0.032(9) 0.037(10) 0.008(8) -0.005(7) -0.003(7)
 C7 0.035(9) 0.027(8) 0.021(8) 0.015(7) -0.001(7) -0.016(7)
 C8 0.029(9) 0.063(13) 0.023(9) 0.011(9) 0.007(8) -0.009(9)
 C9 0.022(8) 0.046(10) 0.023(9) 0.008(8) 0.000(7) 0.000(7)
 C10 0.042(10) 0.027(8) 0.018(8) 0.004(7) 0.002(8) -0.003(8)
 C11 0.046(10) 0.027(8) 0.017(8) 0.004(7) -0.002(8) 0.008(8)
 C12 0.049(11) 0.036(9) 0.020(9) -0.010(8) -0.005(8) -0.015(8)
 C13 0.043(10) 0.031(9) 0.028(10) -0.003(8) -0.002(9) 0.000(8)
 C14 0.031(8) 0.030(8) 0.020(8) 0.011(7) -0.001(7) -0.004(7)
 C15 0.024(8) 0.047(11) 0.061(15) 0.026(11) -0.003(10) -0.005(8)
 C16 0.038(9) 0.027(8) 0.023(8) 0.004(7) 0.001(8) 0.013(7)
 C17 0.038(10) 0.062(13) 0.022(9) 0.003(9) -0.006(8) -0.019(10)
 C18 0.033(8) 0.032(8) 0.018(8) -0.003(7) -0.004(7) 0.005(7)
 C19 0.023(6) 0.032(6) 0.034(7) 0.008(6) -0.012(6) 0.009(6)
 C20 0.029(7) 0.031(6) 0.033(7) 0.014(6) -0.009(6) 0.008(6)
 C21 0.033(9) 0.024(7) 0.020(8) 0.001(6) -0.010(7) -0.009(7)
 C22 0.021(6) 0.024(6) 0.029(7) 0.010(6) -0.001(6) -0.005(5)
 C23 0.023(6) 0.026(6) 0.022(6) 0.016(6) 0.004(5) -0.008(5)
 C24 0.026(7) 0.029(7) 0.024(7) 0.014(6) 0.004(6) -0.006(6)
 C25 0.031(7) 0.026(7) 0.028(8) 0.015(6) -0.004(7) -0.007(6)
 C26 0.021(6) 0.025(6) 0.021(6) 0.008(6) -0.007(5) -0.009(5)
 C27 0.025(6) 0.026(6) 0.022(6) 0.017(5) -0.005(6) -0.010(5)
 C28 0.025(8) 0.042(10) 0.045(12) -0.005(10) 0.011(9) 0.003(7)
 C29 0.055(12) 0.030(9) 0.031(10) 0.004(8) -0.004(10) 0.003(9)
 C30 0.030(9) 0.041(10) 0.028(9) 0.010(8) -0.011(8) 0.001(8)
 I5 0.0786(11) 0.0553(9) 0.0468(9) 0.0092(8) 0.0082(8) 0.0010(8)
 I6 0.0379(6) 0.0632(9) 0.0530(9) -0.0190(8) 0.0017(7) -0.0054(6)
 I7 0.0748(11) 0.0526(8) 0.0498(9) 0.0086(8) -0.0019(9) 0.0025(8)
 I8 0.0319(5) 0.0318(5) 0.0244(5) 0.0035(4) -0.0048(4) 0.0021(4)
 Cu4 0.0331(13) 0.0366(13) 0.0229(13) -0.0039(11) 0.0030(11) -0.0016(11)
 Cu5 0.0336(13) 0.0270(12) 0.0310(14) -0.0042(11) 0.0036(12) -0.0015(10)
 Cu6 0.0294(12) 0.0342(13) 0.0290(14) 0.0075(12) 0.0006(11) -0.0047(10)
 N7 0.018(6) 0.023(6) 0.035(8) -0.014(6) -0.003(6) -0.001(5)
 N8 0.015(5) 0.038(7) 0.021(7) 0.002(6) 0.000(5) 0.000(5)
 N9 0.024(7) 0.033(8) 0.027(8) 0.001(7) 0.004(6) 0.002(6)
 N10 0.032(5) 0.035(6) 0.015(5) -0.009(5) 0.001(5) 0.007(5)
 N11 0.028(7) 0.023(6) 0.023(7) 0.008(6) 0.004(6) 0.000(5)
 N12 0.016(6) 0.037(8) 0.026(8) 0.002(7) 0.006(6) 0.000(6)
 C31 0.038(8) 0.054(9) 0.018(8) 0.003(7) -0.005(7) 0.009(8)
 C32 0.022(6) 0.049(8) 0.024(7) 0.007(7) -0.001(6) 0.011(6)
 C33 0.037(8) 0.033(7) 0.010(6) -0.001(6) 0.006(6) -0.004(7)
 C34 0.023(7) 0.020(7) 0.037(10) 0.004(7) 0.010(7) -0.004(6)
 C35 0.041(10) 0.035(9) 0.023(9) -0.003(8) 0.009(8) -0.002(8)
 C36 0.036(9) 0.033(9) 0.032(11) 0.001(8) 0.004(8) -0.010(8)
 C37 0.019(7) 0.041(9) 0.024(9) 0.004(8) 0.001(7) 0.013(7)
 C38 0.040(10) 0.048(11) 0.037(11) 0.006(10) -0.001(9) 0.007(9)
 C39 0.033(7) 0.037(7) 0.015(7) -0.007(6) 0.001(6) 0.009(6)
 C40 0.041(10) 0.024(8) 0.047(12) -0.003(8) 0.004(10) -0.014(7)
 C41 0.028(7) 0.035(7) 0.023(7) -0.002(7) 0.004(6) 0.006(6)
 C43 0.018(7) 0.030(8) 0.029(9) -0.001(7) 0.008(7) 0.006(6)
 C44 0.037(8) 0.028(7) 0.019(7) 0.005(6) 0.002(6) 0.011(6)
 C45 0.033(8) 0.040(8) 0.020(7) -0.010(7) 0.005(6) 0.002(7)
 C46 0.051(11) 0.032(9) 0.026(9) 0.007(8) 0.003(9) 0.020(8)
 C47 0.033(9) 0.037(9) 0.019(8) -0.015(8) 0.009(7) -0.005(7)
 C48 0.028(8) 0.026(8) 0.038(10) -0.002(8) 0.013(8) 0.004(7)
 C49 0.026(8) 0.035(9) 0.028(9) -0.002(8) 0.006(7) 0.001(7)
 C50 0.027(8) 0.035(9) 0.037(10) 0.004(9) -0.002(8) 0.003(7)
 C51 0.036(9) 0.025(8) 0.029(9) 0.011(7) 0.004(8) 0.004(7)
 C52 0.025(8) 0.041(10) 0.037(11) -0.006(9) 0.011(8) 0.010(8)
 C53 0.024(7) 0.024(6) 0.015(7) -0.005(5) 0.007(6) 0.008(5)
 C54 0.026(7) 0.029(7) 0.028(8) -0.005(6) 0.006(6) 0.003(6)
 C55 0.023(7) 0.031(7) 0.027(8) -0.006(6) 0.004(6) 0.014(6)
 C56 0.022(6) 0.032(6) 0.018(6) -0.005(5) 0.011(5) 0.008(5)
 C57 0.023(6) 0.036(7) 0.017(6) -0.003(5) 0.007(5) 0.007(5)
 C58 0.025(5) 0.027(4) 0.020(5) 0.000(4) 0.003(4) 0.002(4)
 C59 0.042(10) 0.018(7) 0.049(12) -0.008(8) 0.005(10) 0.012(7)
 C60 0.037(10) 0.042(10) 0.029(10) 0.001(8) -0.008(8) 0.003(8)
 C61 0.024(8) 0.042(10) 0.031(10) 0.003(8) -0.009(8) -0.010(7)
 N19 0.081(19) 0.10(2) 0.09(2) -0.036(19) 0.009(18) -0.043(18)
 C74 0.066(18) 0.10(3) 0.061(19) 0.013(19) 0.005(16) -0.001(17)
 C75 0.10(3) 0.16(4) 0.08(3) -0.03(3) -0.02(2) 0.04(3)
 I16 0.144(6) 0.107(5) 0.173(8) 0.006(6) -0.015(6) 0.024(5)
 I14 0.20(2) 0.23(2) 0.090(9) 0.015(13) 0.001(12) -0.053(19)
 I15 0.106(8) 0.116(8) 0.089(7) -0.015(7) 0.025(6) -0.036(7)
 I17 0.062(2) 0.082(3) 0.100(3) 0.012(3) -0.008(2) -0.0120(18)
 I18 0.0470(16) 0.065(2) 0.084(3) 0.007(2) -0.0084(18) -0.0038(14)
 Cu7 0.101(4) 0.089(4) 0.116(5) -0.005(4) -0.008(4) -0.012(3)
 N20 0.047(12) 0.059(13) 0.09(2) -0.004(14) 0.019(13) 0.002(10)
 C76 0.064(16) 0.055(14) 0.038(12) 0.022(11) 0.000(12) 0.014(12)
 C77 0.056(12) 0.057(12) 0.032(10) 0.030(10) -0.010(9) -0.015(10)
 N14 0.072(11) 0.078(11) 0.074(11) -0.002(7) 0.001(7) -0.003(7)
 C64 0.072(11) 0.078(11) 0.074(11) -0.002(7) 0.001(7) -0.003(7)
 C65 0.072(11) 0.078(11) 0.074(11) -0.002(7) 0.001(7) -0.003(7)
 N15 0.066(11) 0.078(11) 0.059(11) 0.008(9) 0.001(9) -0.003(9)
 C66 0.066(11) 0.078(11) 0.059(11) 0.008(9) 0.001(9) -0.003(9)
 C67 0.066(11) 0.078(11) 0.059(11) 0.008(9) 0.001(9) -0.003(9)
 N16 0.093(10) 0.106(10) 0.091(10) -0.003(8) 0.019(8) -0.007(8)
 C68 0.093(10) 0.106(10) 0.091(10) -0.003(8) 0.019(8) -0.007(8)
 C69 0.093(10) 0.106(10) 0.091(10) -0.003(8) 0.019(8) -0.007(8)
 N17 0.116(12) 0.109(11) 0.126(12) -0.001(9) 0.009(9) 0.003(9)
 C70 0.116(12) 0.109(11) 0.126(12) -0.001(9) 0.009(9) 0.003(9)
 C71 0.116(12) 0.109(11) 0.126(12) -0.001(9) 0.009(9) 0.003(9)
 N18 0.064(15) 0.048(13) 0.031(12) 0.000(11) 0.007(12) 0.011(11)
 C72 0.064(15) 0.048(13) 0.031(12) 0.000(11) 0.007(12) 0.011(11)
 C73 0.064(15) 0.048(13) 0.031(12) 0.000(11) 0.007(12) 0.011(11)
 N13 0.065(17) 0.042(13) 0.07(2) -0.012(13) 0.013(16) -0.007(12)
 C62 0.065(17) 0.042(13) 0.07(2) -0.012(13) 0.013(16) -0.007(12)
 C63 0.065(17) 0.042(13) 0.07(2) -0.012(13) 0.013(16) -0.007(12)
 I13 0.0629(19) 0.0605(19) 0.061(2) 0.0009(17) 0.0003(17) -0.0112(16)
 I12 0.067(3) 0.069(3) 0.063(3) -0.018(2) 0.000(2) -0.003(2)
 I19 0.028(3) 0.083(6) 0.076(6) -0.018(6) -0.014(3) 0.004(4)
 I9 0.0581(9) 0.0626(9) 0.0592(10) -0.0009(8) -0.0101(8) 0.0035(7)
 Br2B 0.0416(10) 0.0417(10) 0.0397(12) -0.0011(9) 0.0010(10) 0.0011(9)
 C2B 0.036(13) 0.036(13) 0.07(3) 0.000 0.000 0.000
 Br1B 0.0625(15) 0.0546(13) 0.0561(16) 0.0006(13) 0.0004(13) -0.0018(12)
 C1B 0.051(17) 0.051(17) 0.08(4) 0.000 0.000 0.000
 I11 0.0688(16) 0.090(2) 0.086(2) 0.000 0.000 0.0255(16)
 I10 0.0546(8) 0.0558(8) 0.0526(9) 0.0060(8) 0.0001(7) 0.0000(7)

_geom_special_details
;
 All esds (except the esd in the dihedral angle between two l.s. planes)
 are estimated using the full covariance matrix.  The cell esds are taken
 into account individually in the estimation of esds in distances, angles
 and torsion angles; correlations between esds in cell parameters are only
 used when they are defined by crystal symmetry.  An approximate (isotropic)
 treatment of cell esds is used for estimating esds involving l.s. planes.
;
loop_
  _geom_bond_atom_site_label_1
  _geom_bond_atom_site_label_2
  _geom_bond_distance
  _geom_bond_site_symmetry_2
  _geom_bond_publ_flag
 I1 Cu1 2.490(3) . ?
 I1 Cu3 2.570(4) . ?
 I2 Cu1 2.619(3) . ?
 I2 Cu2 2.604(3) . ?
 I3 Cu2 2.532(3) . ?
 I3 Cu3 2.552(3) . ?
 I4 Cu1 2.740(3) . ?
 I4 Cu2 2.706(3) . ?
 I4 Cu3 2.623(3) . ?
 Cu1 Cu2 2.502(4) . ?
 Cu1 Cu3 2.599(4) . ?
 Cu1 N1 2.120(16) . ?
 Cu2 Cu3 2.575(4) . ?
 Cu2 N3 2.097(16) 3_575 ?
 Cu3 N5 2.124(16) 2_775 ?
 N1 C1 1.45(2) . ?
 N1 C3 1.45(3) . ?
 N1 C5 1.49(2) . ?
 N2 C2 1.56(2) . ?
 N2 C4 1.48(2) . ?
 N2 C6 1.50(2) . ?
 N2 C7 1.51(2) . ?
 N3 C8 1.46(3) . ?
 N3 C10 1.44(3) . ?
 N3 C12 1.50(2) . ?
 N4 C9 1.49(2) . ?
 N4 C11 1.52(2) . ?
 N4 C13 1.47(2) . ?
 N4 C14 1.57(2) . ?
 N5 C15 1.46(3) . ?
 N5 C17 1.42(3) . ?
 N5 C19 1.47(2) . ?
 N6 C16 1.47(2) . ?
 N6 C18 1.49(2) . ?
 N6 C20 1.53(2) . ?
 N6 C21 1.57(2) . ?
 C1 H1A 0.9900 . ?
 C1 H1B 0.9900 . ?
 C1 C2 1.53(3) . ?
 C2 H2A 0.9900 . ?
 C2 H2B 0.9900 . ?
 C3 H3A 0.9900 . ?
 C3 H3B 0.9900 . ?
 C3 C4 1.54(3) . ?
 C4 H4A 0.9900 . ?
 C4 H4B 0.9900 . ?
 C5 H5A 0.9900 . ?
 C5 H5B 0.9900 . ?
 C5 C6 1.52(2) . ?
 C6 H6A 0.9900 . ?
 C6 H6B 0.9900 . ?
 C7 H7A 0.9900 . ?
 C7 H7B 0.9900 . ?
 C7 C22 1.55(3) . ?
 C8 H8A 0.9900 . ?
 C8 H8B 0.9900 . ?
 C8 C9 1.58(3) . ?
 C9 H9A 0.9900 . ?
 C9 H9B 0.9900 . ?
 C10 H10A 0.9900 . ?
 C10 H10B 0.9900 . ?
 C10 C11 1.55(2) . ?
 C11 H11A 0.9900 . ?
 C11 H11B 0.9900 . ?
 C12 H12A 0.9900 . ?
 C12 H12B 0.9900 . ?
 C12 C13 1.54(3) . ?
 C13 H13A 0.9900 . ?
 C13 H13B 0.9900 . ?
 C14 H14A 0.9900 . ?
 C14 H14B 0.9900 . ?
 C14 C24 1.53(3) . ?
 C15 H15A 0.9900 . ?
 C15 H15B 0.9900 . ?
 C15 C16 1.59(3) . ?
 C16 H16A 0.9900 . ?
 C16 H16B 0.9900 . ?
 C17 H17A 0.9900 . ?
 C17 H17B 0.9900 . ?
 C17 C18 1.59(3) . ?
 C18 H18A 0.9900 . ?
 C18 H18B 0.9900 . ?
 C19 H19A 0.9900 . ?
 C19 H19B 0.9900 . ?
 C19 C20 1.53(3) . ?
 C20 H20A 0.9900 . ?
 C20 H20B 0.9900 . ?
 C21 H21A 0.9900 . ?
 C21 H21B 0.9900 . ?
 C21 C26 1.49(2) . ?
 C22 C23 1.40(3) . ?
 C22 C27 1.46(2) . ?
 C23 C24 1.39(3) . ?
 C23 C28 1.50(2) . ?
 C24 C25 1.40(3) . ?
 C25 C26 1.44(3) . ?
 C25 C29 1.47(3) . ?
 C26 C27 1.37(3) . ?
 C27 C30 1.52(3) . ?
 C28 H28A 0.9800 . ?
 C28 H28B 0.9800 . ?
 C28 H28C 0.9800 . ?
 C29 H29A 0.9800 . ?
 C29 H29B 0.9800 . ?
 C29 H29C 0.9800 . ?
 C30 H30A 0.9800 . ?
 C30 H30B 0.9800 . ?
 C30 H30C 0.9800 . ?
 I5 Cu4 2.549(3) . ?
 I5 Cu6 2.621(3) . ?
 I6 Cu4 2.609(3) . ?
 I6 Cu5 2.609(3) . ?
 I7 Cu5 2.524(3) . ?
 I7 Cu6 2.575(4) . ?
 I8 Cu4 2.718(3) . ?
 I8 Cu5 2.722(3) . ?
 I8 Cu6 2.604(3) . ?
 Cu4 Cu5 2.520(4) . ?
 Cu4 Cu6 2.575(4) . ?
 Cu4 N7 2.122(16) . ?
 Cu5 Cu6 2.613(4) . ?
 Cu5 N9 2.128(15) 4_656 ?
 Cu6 N11 2.117(15) 3_566 ?
 N7 C31 1.49(2) . ?
 N7 C33 1.48(2) . ?
 N7 C35 1.44(2) . ?
 N8 C32 1.50(2) . ?
 N8 C34 1.51(2) . ?
 N8 C36 1.54(2) . ?
 N8 C37 1.50(2) . ?
 N9 C38 1.51(3) . ?
 N9 C40 1.44(3) . ?
 N9 C43 1.51(2) . ?
 N10 C39 1.49(2) . ?
 N10 C41 1.53(2) . ?
 N10 C44 1.49(2) . ?
 N10 C45 1.52(2) . ?
 N11 C46 1.50(2) . ?
 N11 C48 1.46(2) . ?
 N11 C50 1.50(2) . ?
 N12 C47 1.48(2) . ?
 N12 C49 1.54(2) . ?
 N12 C51 1.49(2) . ?
 N12 C52 1.52(2) . ?
 C31 H31A 0.9900 . ?
 C31 H31B 0.9900 . ?
 C31 C32 1.55(3) . ?
 C32 H32A 0.9900 . ?
 C32 H32B 0.9900 . ?
 C33 H33A 0.9900 . ?
 C33 H33B 0.9900 . ?
 C33 C34 1.48(2) . ?
 C34 H34A 0.9900 . ?
 C34 H34B 0.9900 . ?
 C35 H35A 0.9900 . ?
 C35 H35B 0.9900 . ?
 C35 C36 1.54(3) . ?
 C36 H36A 0.9900 . ?
 C36 H36B 0.9900 . ?
 C37 H37A 0.9900 . ?
 C37 H37B 0.9900 . ?
 C37 C53 1.51(2) . ?
 C38 H38A 0.9900 . ?
 C38 H38B 0.9900 . ?
 C38 C39 1.60(3) . ?
 C39 H39A 0.9900 . ?
 C39 H39B 0.9900 . ?
 C40 H40A 0.9900 . ?
 C40 H40B 0.9900 . ?
 C40 C41 1.52(3) . ?
 C41 H41A 0.9900 . ?
 C41 H41B 0.9900 . ?
 C43 H43A 0.9900 . ?
 C43 H43B 0.9900 . ?
 C43 C44 1.57(2) . ?
 C44 H44A 0.9900 . ?
 C44 H44B 0.9900 . ?
 C45 H45A 0.9900 . ?
 C45 H45B 0.9900 . ?
 C45 C55 1.55(3) . ?
 C46 H46A 0.9900 . ?
 C46 H46B 0.9900 . ?
 C46 C47 1.50(2) . ?
 C47 H47A 0.9900 . ?
 C47 H47B 0.9900 . ?
 C48 H48A 0.9900 . ?
 C48 H48B 0.9900 . ?
 C48 C49 1.49(2) . ?
 C49 H49A 0.9900 . ?
 C49 H49B 0.9900 . ?
 C50 H50A 0.9900 . ?
 C50 H50B 0.9900 . ?
 C50 C51 1.51(3) . ?
 C51 H51A 0.9900 . ?
 C51 H51B 0.9900 . ?
 C52 H52A 0.9900 . ?
 C52 H52B 0.9900 . ?
 C52 C57 1.60(3) . ?
 C53 C54 1.43(2) . ?
 C53 C58 1.40(2) . ?
 C54 C55 1.45(3) . ?
 C54 C59 1.49(2) . ?
 C55 C56 1.40(3) . ?
 C56 C57 1.34(3) . ?
 C56 C60 1.54(3) . ?
 C57 C58 1.41(2) . ?
 C58 C61 1.52(2) . ?
 C59 H59A 0.9800 . ?
 C59 H59B 0.9800 . ?
 C59 H59C 0.9800 . ?
 C60 H60A 0.9800 . ?
 C60 H60B 0.9800 . ?
 C60 H60C 0.9800 . ?
 C61 H61A 0.9800 . ?
 C61 H61B 0.9800 . ?
 C61 H61C 0.9800 . ?
 N19 C74 1.11(5) . ?
 C74 C75 1.39(6) . ?
 C75 H75A 0.9800 . ?
 C75 H75B 0.9800 . ?
 C75 H75C 0.9800 . ?
 I14 I15 2.74(2) . ?
 I17 I17 1.238(10) 2_765 ?
 I17 Cu7 2.357(9) . ?
 I18 Cu7 2.370(9) . ?
 Cu7 N20 2.03(2) . ?
 N20 C76 1.14(4) . ?
 C76 C77 1.48(4) . ?
 C77 H77A 0.9800 . ?
 C77 H77B 0.9800 . ?
 C77 H77C 0.9800 . ?
 N14 C64 1.14(2) . ?
 C64 C65 1.51(2) . ?
 C65 H65A 0.9800 . ?
 C65 H65B 0.9800 . ?
 C65 H65C 0.9800 . ?
 N15 C66 1.13(2) . ?
 C66 C67 1.53(2) . ?
 C67 H67A 0.9800 . ?
 C67 H67B 0.9800 . ?
 C67 H67C 0.9800 . ?
 N16 C68 1.17(2) . ?
 C68 C69 1.56(2) . ?
 C69 H69A 0.9800 . ?
 C69 H69B 0.9800 . ?
 C69 H69C 0.9800 . ?
 N17 C70 1.20(6) . ?
 C70 C71 1.26(7) . ?
 C71 H71A 0.9800 . ?
 C71 H71B 0.9800 . ?
 C71 H71C 0.9800 . ?
 N18 C72 1.26(7) . ?
 C72 C73 1.34(7) . ?
 C73 H73A 0.9800 . ?
 C73 H73B 0.9800 . ?
 C73 H73C 0.9800 . ?
 N13 C62 1.16(2) . ?
 C62 C63 1.42(6) . ?
 C63 H63A 0.9800 . ?
 C63 H63B 0.9800 . ?
 C63 H63C 0.9800 . ?
 I13 I12 2.856(7) . ?
 I13 I12 2.815(6) 3_565 ?
 I13 I19 2.369(11) . ?
 I13 I19 2.925(8) 3_565 ?
 Br2B C2B 1.963(2) . ?
 Br1B C1B 1.956(3) . ?

loop_
  _geom_angle_atom_site_label_1
  _geom_angle_atom_site_label_2
  _geom_angle_atom_site_label_3
  _geom_angle
  _geom_angle_site_symmetry_1
  _geom_angle_site_symmetry_3
  _geom_angle_publ_flag
 Cu1 I1 Cu3 61.79(10) . . ?
 Cu2 I2 Cu1 57.24(9) . . ?
 Cu2 I3 Cu3 60.86(10) . . ?
 Cu2 I4 Cu1 54.69(9) . . ?
 Cu3 I4 Cu1 57.93(9) . . ?
 Cu3 I4 Cu2 57.77(9) . . ?
 I1 Cu1 I2 122.07(13) . . ?
 I1 Cu1 I4 106.39(11) . . ?
 I1 Cu1 Cu2 114.94(13) . . ?
 I1 Cu1 Cu3 60.62(10) . . ?
 I2 Cu1 I4 116.06(11) . . ?
 Cu2 Cu1 I2 61.08(9) . . ?
 Cu2 Cu1 I4 61.96(10) . . ?
 Cu2 Cu1 Cu3 60.60(11) . . ?
 Cu3 Cu1 I2 111.48(12) . . ?
 Cu3 Cu1 I4 58.77(9) . . ?
 N1 Cu1 I1 98.7(4) . . ?
 N1 Cu1 I2 104.3(4) . . ?
 N1 Cu1 I4 106.9(4) . . ?
 N1 Cu1 Cu2 146.2(5) . . ?
 N1 Cu1 Cu3 144.1(4) . . ?
 I2 Cu2 I4 117.79(11) . . ?
 I3 Cu2 I2 113.60(12) . . ?
 I3 Cu2 I4 110.97(12) . . ?
 I3 Cu2 Cu3 59.95(10) . . ?
 Cu1 Cu2 I2 61.68(10) . . ?
 Cu1 Cu2 I3 110.53(13) . . ?
 Cu1 Cu2 I4 63.35(10) . . ?
 Cu1 Cu2 Cu3 61.57(11) . . ?
 Cu3 Cu2 I2 112.76(13) . . ?
 Cu3 Cu2 I4 59.49(9) . . ?
 N3 Cu2 I2 107.9(5) 3_575 . ?
 N3 Cu2 I3 99.9(5) 3_575 . ?
 N3 Cu2 I4 104.6(5) 3_575 . ?
 N3 Cu2 Cu1 149.5(5) 3_575 . ?
 N3 Cu2 Cu3 139.1(5) 3_575 . ?
 I1 Cu3 I4 107.58(11) . . ?
 I1 Cu3 Cu1 57.59(10) . . ?
 I1 Cu3 Cu2 109.77(13) . . ?
 I3 Cu3 I1 120.74(13) . . ?
 I3 Cu3 I4 113.07(12) . . ?
 I3 Cu3 Cu1 106.85(12) . . ?
 I3 Cu3 Cu2 59.19(10) . . ?
 Cu1 Cu3 I4 63.29(10) . . ?
 Cu2 Cu3 I4 62.74(10) . . ?
 Cu2 Cu3 Cu1 57.83(11) . . ?
 N5 Cu3 I1 98.4(5) 2_775 . ?
 N5 Cu3 I3 100.7(4) 2_775 . ?
 N5 Cu3 I4 115.6(4) 2_775 . ?
 N5 Cu3 Cu1 150.2(5) 2_775 . ?
 N5 Cu3 Cu2 151.0(5) 2_775 . ?
 C1 N1 Cu1 108.9(10) . . ?
 C1 N1 C5 112.8(15) . . ?
 C3 N1 Cu1 111.0(12) . . ?
 C3 N1 C1 106.2(16) . . ?
 C3 N1 C5 107.6(15) . . ?
 C5 N1 Cu1 110.3(11) . . ?
 C4 N2 C2 108.0(14) . . ?
 C4 N2 C6 108.6(15) . . ?
 C4 N2 C7 111.9(15) . . ?
 C6 N2 C2 109.6(15) . . ?
 C6 N2 C7 113.9(14) . . ?
 C7 N2 C2 104.6(14) . . ?
 C8 N3 Cu2 110.8(12) . 4_755 ?
 C8 N3 C12 109.2(16) . . ?
 C10 N3 Cu2 112.6(12) . 4_755 ?
 C10 N3 C8 109.2(16) . . ?
 C10 N3 C12 106.5(15) . . ?
 C12 N3 Cu2 108.5(12) . 4_755 ?
 C9 N4 C11 110.3(14) . . ?
 C9 N4 C14 112.0(14) . . ?
 C11 N4 C14 109.9(14) . . ?
 C13 N4 C9 108.3(16) . . ?
 C13 N4 C11 110.0(15) . . ?
 C13 N4 C14 106.2(13) . . ?
 C15 N5 Cu3 110.1(12) . 2_775 ?
 C15 N5 C19 110.6(16) . . ?
 C17 N5 Cu3 113.4(12) . 2_775 ?
 C17 N5 C15 105.9(17) . . ?
 C17 N5 C19 112.2(16) . . ?
 C19 N5 Cu3 104.7(11) . 2_775 ?
 C16 N6 C18 110.4(14) . . ?
 C16 N6 C20 109.1(14) . . ?
 C16 N6 C21 111.7(14) . . ?
 C18 N6 C20 108.3(14) . . ?
 C18 N6 C21 110.7(14) . . ?
 C20 N6 C21 106.6(13) . . ?
 N1 C1 H1A 109.0 . . ?
 N1 C1 H1B 109.0 . . ?
 N1 C1 C2 113.1(15) . . ?
 H1A C1 H1B 107.8 . . ?
 C2 C1 H1A 109.0 . . ?
 C2 C1 H1B 109.0 . . ?
 N2 C2 H2A 110.5 . . ?
 N2 C2 H2B 110.5 . . ?
 C1 C2 N2 106.1(15) . . ?
 C1 C2 H2A 110.5 . . ?
 C1 C2 H2B 110.5 . . ?
 H2A C2 H2B 108.7 . . ?
 N1 C3 H3A 109.4 . . ?
 N1 C3 H3B 109.4 . . ?
 N1 C3 C4 111.1(16) . . ?
 H3A C3 H3B 108.0 . . ?
 C4 C3 H3A 109.4 . . ?
 C4 C3 H3B 109.4 . . ?
 N2 C4 C3 108.2(16) . . ?
 N2 C4 H4A 110.1 . . ?
 N2 C4 H4B 110.1 . . ?
 C3 C4 H4A 110.1 . . ?
 C3 C4 H4B 110.1 . . ?
 H4A C4 H4B 108.4 . . ?
 N1 C5 H5A 109.8 . . ?
 N1 C5 H5B 109.8 . . ?
 N1 C5 C6 109.5(15) . . ?
 H5A C5 H5B 108.2 . . ?
 C6 C5 H5A 109.8 . . ?
 C6 C5 H5B 109.8 . . ?
 N2 C6 C5 109.2(15) . . ?
 N2 C6 H6A 109.8 . . ?
 N2 C6 H6B 109.8 . . ?
 C5 C6 H6A 109.8 . . ?
 C5 C6 H6B 109.8 . . ?
 H6A C6 H6B 108.3 . . ?
 N2 C7 H7A 108.6 . . ?
 N2 C7 H7B 108.6 . . ?
 N2 C7 C22 114.8(13) . . ?
 H7A C7 H7B 107.5 . . ?
 C22 C7 H7A 108.6 . . ?
 C22 C7 H7B 108.6 . . ?
 N3 C8 H8A 109.5 . . ?
 N3 C8 H8B 109.5 . . ?
 N3 C8 C9 110.7(15) . . ?
 H8A C8 H8B 108.1 . . ?
 C9 C8 H8A 109.5 . . ?
 C9 C8 H8B 109.5 . . ?
 N4 C9 C8 107.9(15) . . ?
 N4 C9 H9A 110.1 . . ?
 N4 C9 H9B 110.1 . . ?
 C8 C9 H9A 110.1 . . ?
 C8 C9 H9B 110.1 . . ?
 H9A C9 H9B 108.4 . . ?
 N3 C10 H10A 108.8 . . ?
 N3 C10 H10B 108.8 . . ?
 N3 C10 C11 113.6(15) . . ?
 H10A C10 H10B 107.7 . . ?
 C11 C10 H10A 108.8 . . ?
 C11 C10 H10B 108.8 . . ?
 N4 C11 C10 105.8(15) . . ?
 N4 C11 H11A 110.6 . . ?
 N4 C11 H11B 110.6 . . ?
 C10 C11 H11A 110.6 . . ?
 C10 C11 H11B 110.6 . . ?
 H11A C11 H11B 108.7 . . ?
 N3 C12 H12A 109.7 . . ?
 N3 C12 H12B 109.7 . . ?
 N3 C12 C13 110.1(15) . . ?
 H12A C12 H12B 108.2 . . ?
 C13 C12 H12A 109.7 . . ?
 C13 C12 H12B 109.7 . . ?
 N4 C13 C12 109.3(15) . . ?
 N4 C13 H13A 109.8 . . ?
 N4 C13 H13B 109.8 . . ?
 C12 C13 H13A 109.8 . . ?
 C12 C13 H13B 109.8 . . ?
 H13A C13 H13B 108.3 . . ?
 N4 C14 H14A 108.7 . . ?
 N4 C14 H14B 108.7 . . ?
 H14A C14 H14B 107.6 . . ?
 C24 C14 N4 114.1(13) . . ?
 C24 C14 H14A 108.7 . . ?
 C24 C14 H14B 108.7 . . ?
 N5 C15 H15A 109.9 . . ?
 N5 C15 H15B 109.9 . . ?
 N5 C15 C16 108.8(16) . . ?
 H15A C15 H15B 108.3 . . ?
 C16 C15 H15A 109.9 . . ?
 C16 C15 H15B 109.9 . . ?
 N6 C16 C15 108.9(16) . . ?
 N6 C16 H16A 109.9 . . ?
 N6 C16 H16B 109.9 . . ?
 C15 C16 H16A 109.9 . . ?
 C15 C16 H16B 109.9 . . ?
 H16A C16 H16B 108.3 . . ?
 N5 C17 H17A 109.1 . . ?
 N5 C17 H17B 109.1 . . ?
 N5 C17 C18 112.6(16) . . ?
 H17A C17 H17B 107.8 . . ?
 C18 C17 H17A 109.1 . . ?
 C18 C17 H17B 109.1 . . ?
 N6 C18 C17 106.2(15) . . ?
 N6 C18 H18A 110.5 . . ?
 N6 C18 H18B 110.5 . . ?
 C17 C18 H18A 110.5 . . ?
 C17 C18 H18B 110.5 . . ?
 H18A C18 H18B 108.7 . . ?
 N5 C19 H19A 109.6 . . ?
 N5 C19 H19B 109.6 . . ?
 N5 C19 C20 110.3(14) . . ?
 H19A C19 H19B 108.1 . . ?
 C20 C19 H19A 109.6 . . ?
 C20 C19 H19B 109.6 . . ?
 N6 C20 C19 109.2(14) . . ?
 N6 C20 H20A 109.8 . . ?
 N6 C20 H20B 109.8 . . ?
 C19 C20 H20A 109.8 . . ?
 C19 C20 H20B 109.8 . . ?
 H20A C20 H20B 108.3 . . ?
 N6 C21 H21A 108.7 . . ?
 N6 C21 H21B 108.7 . . ?
 H21A C21 H21B 107.6 . . ?
 C26 C21 N6 114.4(13) . . ?
 C26 C21 H21A 108.7 . . ?
 C26 C21 H21B 108.7 . . ?
 C23 C22 C7 121.0(15) . . ?
 C23 C22 C27 120.7(16) . . ?
 C27 C22 C7 118.0(16) . . ?
 C22 C23 C28 119.0(16) . . ?
 C24 C23 C22 118.8(16) . . ?
 C24 C23 C28 121.9(17) . . ?
 C23 C24 C14 119.1(16) . . ?
 C23 C24 C25 122.2(18) . . ?
 C25 C24 C14 118.4(17) . . ?
 C24 C25 C26 118.1(17) . . ?
 C24 C25 C29 120.7(18) . . ?
 C26 C25 C29 121.1(17) . . ?
 C25 C26 C21 118.3(16) . . ?
 C27 C26 C21 120.1(15) . . ?
 C27 C26 C25 121.2(15) . . ?
 C22 C27 C30 118.0(16) . . ?
 C26 C27 C22 118.3(16) . . ?
 C26 C27 C30 123.6(15) . . ?
 C23 C28 H28A 109.5 . . ?
 C23 C28 H28B 109.5 . . ?
 C23 C28 H28C 109.5 . . ?
 H28A C28 H28B 109.5 . . ?
 H28A C28 H28C 109.5 . . ?
 H28B C28 H28C 109.5 . . ?
 C25 C29 H29A 109.5 . . ?
 C25 C29 H29B 109.5 . . ?
 C25 C29 H29C 109.5 . . ?
 H29A C29 H29B 109.5 . . ?
 H29A C29 H29C 109.5 . . ?
 H29B C29 H29C 109.5 . . ?
 C27 C30 H30A 109.5 . . ?
 C27 C30 H30B 109.5 . . ?
 C27 C30 H30C 109.5 . . ?
 H30A C30 H30B 109.5 . . ?
 H30A C30 H30C 109.5 . . ?
 H30B C30 H30C 109.5 . . ?
 Cu4 I5 Cu6 59.71(9) . . ?
 Cu4 I6 Cu5 57.75(9) . . ?
 Cu5 I7 Cu6 61.63(10) . . ?
 Cu4 I8 Cu5 55.20(8) . . ?
 Cu6 I8 Cu4 57.82(9) . . ?
 Cu6 I8 Cu5 58.70(9) . . ?
 I5 Cu4 I6 112.20(12) . . ?
 I5 Cu4 I8 111.74(11) . . ?
 I5 Cu4 Cu6 61.53(10) . . ?
 I6 Cu4 I8 117.74(11) . . ?
 Cu5 Cu4 I5 112.42(13) . . ?
 Cu5 Cu4 I6 61.12(9) . . ?
 Cu5 Cu4 I8 62.48(9) . . ?
 Cu5 Cu4 Cu6 61.69(11) . . ?
 Cu6 Cu4 I6 111.16(12) . . ?
 Cu6 Cu4 I8 58.88(9) . . ?
 N7 Cu4 I5 100.9(4) . . ?
 N7 Cu4 I6 107.9(4) . . ?
 N7 Cu4 I8 104.6(4) . . ?
 N7 Cu4 Cu5 146.7(4) . . ?
 N7 Cu4 Cu6 140.8(4) . . ?
 I6 Cu5 I8 117.60(11) . . ?
 I6 Cu5 Cu6 109.96(12) . . ?
 I7 Cu5 I6 115.74(13) . . ?
 I7 Cu5 I8 107.89(11) . . ?
 I7 Cu5 Cu6 60.14(10) . . ?
 Cu4 Cu5 I6 61.12(9) . . ?
 Cu4 Cu5 I7 111.99(13) . . ?
 Cu4 Cu5 I8 62.32(9) . . ?
 Cu4 Cu5 Cu6 60.19(11) . . ?
 Cu6 Cu5 I8 58.41(9) . . ?
 N9 Cu5 I6 105.7(4) 4_656 . ?
 N9 Cu5 I7 100.5(4) 4_656 . ?
 N9 Cu5 I8 107.7(4) 4_656 . ?
 N9 Cu5 Cu4 147.5(5) 4_656 . ?
 N9 Cu5 Cu6 144.1(4) 4_656 . ?
 I7 Cu6 I5 117.45(12) . . ?
 I7 Cu6 I8 110.01(11) . . ?
 I7 Cu6 Cu5 58.24(10) . . ?
 I8 Cu6 I5 113.12(11) . . ?
 I8 Cu6 Cu5 62.89(9) . . ?
 Cu4 Cu6 I5 58.75(10) . . ?
 Cu4 Cu6 I7 108.59(12) . . ?
 Cu4 Cu6 I8 63.30(9) . . ?
 Cu4 Cu6 Cu5 58.12(10) . . ?
 Cu5 Cu6 I5 107.21(12) . . ?
 N11 Cu6 I5 100.5(4) 3_566 . ?
 N11 Cu6 I7 99.2(4) 3_566 . ?
 N11 Cu6 I8 115.7(4) 3_566 . ?
 N11 Cu6 Cu4 150.7(4) 3_566 . ?
 N11 Cu6 Cu5 150.2(4) 3_566 . ?
 C31 N7 Cu4 106.4(12) . . ?
 C33 N7 Cu4 113.4(11) . . ?
 C33 N7 C31 108.8(14) . . ?
 C35 N7 Cu4 112.5(11) . . ?
 C35 N7 C31 105.8(15) . . ?
 C35 N7 C33 109.5(15) . . ?
 C32 N8 C34 110.0(14) . . ?
 C32 N8 C36 109.4(15) . . ?
 C34 N8 C36 107.0(13) . . ?
 C37 N8 C32 106.1(12) . . ?
 C37 N8 C34 113.3(14) . . ?
 C37 N8 C36 111.0(14) . . ?
 C38 N9 Cu5 109.5(12) . 3_566 ?
 C40 N9 Cu5 108.6(12) . 3_566 ?
 C40 N9 C38 112.9(16) . . ?
 C40 N9 C43 109.8(15) . . ?
 C43 N9 Cu5 108.0(10) . 3_566 ?
 C43 N9 C38 107.9(15) . . ?
 C39 N10 C41 108.4(14) . . ?
 C39 N10 C44 109.8(13) . . ?
 C39 N10 C45 112.3(14) . . ?
 C44 N10 C41 108.2(14) . . ?
 C44 N10 C45 112.2(15) . . ?
 C45 N10 C41 105.7(13) . . ?
 C46 N11 Cu6 113.9(11) . 4_656 ?
 C46 N11 C50 107.5(15) . . ?
 C48 N11 Cu6 115.1(11) . 4_656 ?
 C48 N11 C46 108.0(15) . . ?
 C48 N11 C50 106.9(15) . . ?
 C50 N11 Cu6 104.9(10) . 4_656 ?
 C47 N12 C49 106.6(14) . . ?
 C47 N12 C51 109.6(15) . . ?
 C47 N12 C52 114.6(15) . . ?
 C51 N12 C49 108.4(14) . . ?
 C51 N12 C52 103.6(14) . . ?
 C52 N12 C49 113.9(15) . . ?
 N7 C31 H31A 109.5 . . ?
 N7 C31 H31B 109.5 . . ?
 N7 C31 C32 110.5(15) . . ?
 H31A C31 H31B 108.1 . . ?
 C32 C31 H31A 109.5 . . ?
 C32 C31 H31B 109.5 . . ?
 N8 C32 C31 108.3(14) . . ?
 N8 C32 H32A 110.0 . . ?
 N8 C32 H32B 110.0 . . ?
 C31 C32 H32A 110.0 . . ?
 C31 C32 H32B 110.0 . . ?
 H32A C32 H32B 108.4 . . ?
 N7 C33 H33A 108.9 . . ?
 N7 C33 H33B 108.9 . . ?
 N7 C33 C34 113.2(15) . . ?
 H33A C33 H33B 107.7 . . ?
 C34 C33 H33A 108.9 . . ?
 C34 C33 H33B 108.9 . . ?
 N8 C34 H34A 109.9 . . ?
 N8 C34 H34B 109.9 . . ?
 C33 C34 N8 108.8(15) . . ?
 C33 C34 H34A 109.9 . . ?
 C33 C34 H34B 109.9 . . ?
 H34A C34 H34B 108.3 . . ?
 N7 C35 H35A 109.0 . . ?
 N7 C35 H35B 109.0 . . ?
 N7 C35 C36 113.0(16) . . ?
 H35A C35 H35B 107.8 . . ?
 C36 C35 H35A 109.0 . . ?
 C36 C35 H35B 109.0 . . ?
 N8 C36 C35 106.1(15) . . ?
 N8 C36 H36A 110.5 . . ?
 N8 C36 H36B 110.5 . . ?
 C35 C36 H36A 110.5 . . ?
 C35 C36 H36B 110.5 . . ?
 H36A C36 H36B 108.7 . . ?
 N8 C37 H37A 108.6 . . ?
 N8 C37 H37B 108.6 . . ?
 N8 C37 C53 114.8(12) . . ?
 H37A C37 H37B 107.5 . . ?
 C53 C37 H37A 108.6 . . ?
 C53 C37 H37B 108.6 . . ?
 N9 C38 H38A 110.4 . . ?
 N9 C38 H38B 110.4 . . ?
 N9 C38 C39 106.8(16) . . ?
 H38A C38 H38B 108.6 . . ?
 C39 C38 H38A 110.4 . . ?
 C39 C38 H38B 110.4 . . ?
 N10 C39 C38 110.2(15) . . ?
 N10 C39 H39A 109.6 . . ?
 N10 C39 H39B 109.6 . . ?
 C38 C39 H39A 109.6 . . ?
 C38 C39 H39B 109.6 . . ?
 H39A C39 H39B 108.1 . . ?
 N9 C40 H40A 109.4 . . ?
 N9 C40 H40B 109.4 . . ?
 N9 C40 C41 111.3(16) . . ?
 H40A C40 H40B 108.0 . . ?
 C41 C40 H40A 109.4 . . ?
 C41 C40 H40B 109.4 . . ?
 N10 C41 H41A 109.8 . . ?
 N10 C41 H41B 109.8 . . ?
 C40 C41 N10 109.3(14) . . ?
 C40 C41 H41A 109.8 . . ?
 C40 C41 H41B 109.8 . . ?
 H41A C41 H41B 108.3 . . ?
 N9 C43 H43A 109.9 . . ?
 N9 C43 H43B 109.9 . . ?
 N9 C43 C44 108.8(13) . . ?
 H43A C43 H43B 108.3 . . ?
 C44 C43 H43A 109.9 . . ?
 C44 C43 H43B 109.9 . . ?
 N10 C44 C43 109.4(14) . . ?
 N10 C44 H44A 109.8 . . ?
 N10 C44 H44B 109.8 . . ?
 C43 C44 H44A 109.8 . . ?
 C43 C44 H44B 109.8 . . ?
 H44A C44 H44B 108.2 . . ?
 N10 C45 H45A 108.5 . . ?
 N10 C45 H45B 108.5 . . ?
 N10 C45 C55 115.1(14) . . ?
 H45A C45 H45B 107.5 . . ?
 C55 C45 H45A 108.5 . . ?
 C55 C45 H45B 108.5 . . ?
 N11 C46 H46A 109.5 . . ?
 N11 C46 H46B 109.5 . . ?
 N11 C46 C47 110.9(16) . . ?
 H46A C46 H46B 108.1 . . ?
 C47 C46 H46A 109.5 . . ?
 C47 C46 H46B 109.5 . . ?
 N12 C47 C46 110.8(17) . . ?
 N12 C47 H47A 109.5 . . ?
 N12 C47 H47B 109.5 . . ?
 C46 C47 H47A 109.5 . . ?
 C46 C47 H47B 109.5 . . ?
 H47A C47 H47B 108.1 . . ?
 N11 C48 H48A 109.2 . . ?
 N11 C48 H48B 109.2 . . ?
 N11 C48 C49 112.2(15) . . ?
 H48A C48 H48B 107.9 . . ?
 C49 C48 H48A 109.2 . . ?
 C49 C48 H48B 109.2 . . ?
 N12 C49 H49A 109.7 . . ?
 N12 C49 H49B 109.7 . . ?
 C48 C49 N12 110.0(15) . . ?
 C48 C49 H49A 109.7 . . ?
 C48 C49 H49B 109.7 . . ?
 H49A C49 H49B 108.2 . . ?
 N11 C50 H50A 109.0 . . ?
 N11 C50 H50B 109.0 . . ?
 N11 C50 C51 113.0(15) . . ?
 H50A C50 H50B 107.8 . . ?
 C51 C50 H50A 109.0 . . ?
 C51 C50 H50B 109.0 . . ?
 N12 C51 C50 108.0(15) . . ?
 N12 C51 H51A 110.1 . . ?
 N12 C51 H51B 110.1 . . ?
 C50 C51 H51A 110.1 . . ?
 C50 C51 H51B 110.1 . . ?
 H51A C51 H51B 108.4 . . ?
 N12 C52 H52A 108.7 . . ?
 N12 C52 H52B 108.7 . . ?
 N12 C52 C57 114.0(14) . . ?
 H52A C52 H52B 107.6 . . ?
 C57 C52 H52A 108.7 . . ?
 C57 C52 H52B 108.7 . . ?
 C54 C53 C37 120.4(15) . . ?
 C58 C53 C37 119.6(16) . . ?
 C58 C53 C54 120.0(16) . . ?
 C53 C54 C55 118.1(16) . . ?
 C53 C54 C59 120.8(17) . . ?
 C55 C54 C59 120.5(17) . . ?
 C54 C55 C45 117.9(16) . . ?
 C56 C55 C45 122.2(17) . . ?
 C56 C55 C54 119.8(17) . . ?
 C55 C56 C60 117.9(17) . . ?
 C57 C56 C55 119.8(17) . . ?
 C57 C56 C60 122.0(17) . . ?
 C56 C57 C52 118.9(16) . . ?
 C56 C57 C58 123.7(17) . . ?
 C58 C57 C52 117.2(16) . . ?
 C53 C58 C57 118.1(16) . . ?
 C53 C58 C61 119.7(16) . . ?
 C57 C58 C61 121.9(16) . . ?
 C54 C59 H59A 109.5 . . ?
 C54 C59 H59B 109.5 . . ?
 C54 C59 H59C 109.5 . . ?
 H59A C59 H59B 109.5 . . ?
 H59A C59 H59C 109.5 . . ?
 H59B C59 H59C 109.5 . . ?
 C56 C60 H60A 109.5 . . ?
 C56 C60 H60B 109.5 . . ?
 C56 C60 H60C 109.5 . . ?
 H60A C60 H60B 109.5 . . ?
 H60A C60 H60C 109.5 . . ?
 H60B C60 H60C 109.5 . . ?
 C58 C61 H61A 109.5 . . ?
 C58 C61 H61B 109.5 . . ?
 C58 C61 H61C 109.5 . . ?
 H61A C61 H61B 109.5 . . ?
 H61A C61 H61C 109.5 . . ?
 H61B C61 H61C 109.5 . . ?
 N19 C74 C75 176(5) . . ?
 C74 C75 H75A 109.5 . . ?
 C74 C75 H75B 109.5 . . ?
 C74 C75 H75C 109.5 . . ?
 H75A C75 H75B 109.5 . . ?
 H75A C75 H75C 109.5 . . ?
 H75B C75 H75C 109.5 . . ?
 I17 I17 Cu7 147.7(3) 2_765 . ?
 I17 Cu7 I18 124.0(3) . . ?
 N20 Cu7 I17 116.2(9) . . ?
 N20 Cu7 I18 119.7(9) . . ?
 C76 N20 Cu7 171(2) . . ?
 N20 C76 C77 178(3) . . ?
 C76 C77 H77A 109.5 . . ?
 C76 C77 H77B 109.5 . . ?
 C76 C77 H77C 109.5 . . ?
 H77A C77 H77B 109.5 . . ?
 H77A C77 H77C 109.5 . . ?
 H77B C77 H77C 109.5 . . ?
 N14 C64 C65 150(7) . . ?
 C64 C65 H65A 109.5 . . ?
 C64 C65 H65B 109.5 . . ?
 C64 C65 H65C 109.5 . . ?
 H65A C65 H65B 109.5 . . ?
 H65A C65 H65C 109.5 . . ?
 H65B C65 H65C 109.5 . . ?
 N15 C66 C67 176(7) . . ?
 C66 C67 H67A 109.5 . . ?
 C66 C67 H67B 109.5 . . ?
 C66 C67 H67C 109.5 . . ?
 H67A C67 H67B 109.5 . . ?
 H67A C67 H67C 109.5 . . ?
 H67B C67 H67C 109.5 . . ?
 N16 C68 C69 171(5) . . ?
 C68 C69 H69A 109.5 . . ?
 C68 C69 H69B 109.5 . . ?
 C68 C69 H69C 109.5 . . ?
 H69A C69 H69B 109.5 . . ?
 H69A C69 H69C 109.5 . . ?
 H69B C69 H69C 109.5 . . ?
 N17 C70 C71 176(7) . . ?
 C70 C71 H71A 109.5 . . ?
 C70 C71 H71B 109.5 . . ?
 C70 C71 H71C 109.5 . . ?
 H71A C71 H71B 109.5 . . ?
 H71A C71 H71C 109.5 . . ?
 H71B C71 H71C 109.5 . . ?
 N18 C72 C73 160(5) . . ?
 C72 C73 H73A 109.5 . . ?
 C72 C73 H73B 109.5 . . ?
 C72 C73 H73C 109.5 . . ?
 H73A C73 H73B 109.5 . . ?
 H73A C73 H73C 109.5 . . ?
 H73B C73 H73C 109.5 . . ?
 N13 C62 C63 167(7) . . ?
 C62 C63 H63A 109.5 . . ?
 C62 C63 H63B 109.5 . . ?
 C62 C63 H63C 109.5 . . ?
 H63A C63 H63B 109.5 . . ?
 H63A C63 H63C 109.5 . . ?
 H63B C63 H63C 109.5 . . ?
 I12 I13 I12 164.58(19) 3_565 . ?
 I12 I13 I19 179.0(3) . 3_565 ?
 I12 I13 I19 14.43(19) 3_565 3_565 ?
 I19 I13 I12 156.3(3) . 3_565 ?
 I13 I12 I13 69.58(18) 4_655 . ?
 I13 I19 I13 74.5(3) . 4_655 ?
 Br2B C2B Br2B 108.98(7) 4_656 2_665 ?
 Br2B C2B Br2B 108.98(7) 2_665 3_566 ?
 Br2B C2B Br2B 108.99(7) . 3_566 ?
 Br2B C2B Br2B 108.98(7) . 4_656 ?
 Br2B C2B Br2B 110.45(14) . 2_665 ?
 Br2B C2B Br2B 110.45(14) 4_656 3_566 ?
 Br1B C1B Br1B 110.08(18) . 2_775 ?
 Br1B C1B Br1B 109.17(9) 2_775 4_755 ?
 Br1B C1B Br1B 109.17(9) . 4_755 ?
 Br1B C1B Br1B 109.17(9) . 3_575 ?
 Br1B C1B Br1B 110.08(18) 3_575 4_755 ?
 Br1B C1B Br1B 109.17(9) 2_775 3_575 ?

loop_
  _geom_torsion_atom_site_label_1
  _geom_torsion_atom_site_label_2
  _geom_torsion_atom_site_label_3
  _geom_torsion_atom_site_label_4
  _geom_torsion
  _geom_torsion_site_symmetry_1
  _geom_torsion_site_symmetry_2
  _geom_torsion_site_symmetry_3
  _geom_torsion_site_symmetry_4
  _geom_torsion_publ_flag
 Cu1 N1 C1 C2 174.6(13) . . . . ?
 Cu1 N1 C3 C4 173.1(13) . . . . ?
 Cu1 N1 C5 C6 170.3(13) . . . . ?
 Cu2 N3 C8 C9 177.4(14) 4_755 . . . ?
 Cu2 N3 C10 C11 171.9(13) 4_755 . . . ?
 Cu2 N3 C12 C13 171.5(14) 4_755 . . . ?
 Cu3 N5 C15 C16 -170.5(13) 2_775 . . . ?
 Cu3 N5 C17 C18 177.3(13) 2_775 . . . ?
 Cu3 N5 C19 C20 -176.5(13) 2_775 . . . ?
 N1 C1 C2 N2 9(2) . . . . ?
 N1 C3 C4 N2 13(2) . . . . ?
 N1 C5 C6 N2 15(2) . . . . ?
 N2 C7 C22 C23 -93.8(18) . . . . ?
 N2 C7 C22 C27 91.8(18) . . . . ?
 N3 C8 C9 N4 9(2) . . . . ?
 N3 C10 C11 N4 10(2) . . . . ?
 N3 C12 C13 N4 14(2) . . . . ?
 N4 C14 C24 C23 95.5(18) . . . . ?
 N4 C14 C24 C25 -90.8(18) . . . . ?
 N5 C15 C16 N6 -8(2) . . . . ?
 N5 C17 C18 N6 -1(2) . . . . ?
 N5 C19 C20 N6 -8(2) . . . . ?
 N6 C21 C26 C25 96.6(18) . . . . ?
 N6 C21 C26 C27 -91.1(19) . . . . ?
 C1 N1 C3 C4 -69(2) . . . . ?
 C1 N1 C5 C6 48(2) . . . . ?
 C2 N2 C4 C3 53(2) . . . . ?
 C2 N2 C6 C5 -67(2) . . . . ?
 C2 N2 C7 C22 -178.9(15) . . . . ?
 C3 N1 C1 C2 55(2) . . . . ?
 C3 N1 C5 C6 -68(2) . . . . ?
 C4 N2 C2 C1 -64.8(19) . . . . ?
 C4 N2 C6 C5 50(2) . . . . ?
 C4 N2 C7 C22 64.4(19) . . . . ?
 C5 N1 C1 C2 -63(2) . . . . ?
 C5 N1 C3 C4 52(2) . . . . ?
 C6 N2 C2 C1 53(2) . . . . ?
 C6 N2 C4 C3 -66.3(19) . . . . ?
 C6 N2 C7 C22 -59(2) . . . . ?
 C7 N2 C2 C1 175.9(15) . . . . ?
 C7 N2 C4 C3 167.2(16) . . . . ?
 C7 N2 C6 C5 175.9(16) . . . . ?
 C7 C22 C23 C24 -177.2(14) . . . . ?
 C7 C22 C23 C28 -3(2) . . . . ?
 C7 C22 C27 C26 178.3(14) . . . . ?
 C7 C22 C27 C30 2(2) . . . . ?
 C8 N3 C10 C11 -65(2) . . . . ?
 C8 N3 C12 C13 51(2) . . . . ?
 C9 N4 C11 C10 54.5(19) . . . . ?
 C9 N4 C13 C12 -69(2) . . . . ?
 C9 N4 C14 C24 60.2(19) . . . . ?
 C10 N3 C8 C9 53(2) . . . . ?
 C10 N3 C12 C13 -67(2) . . . . ?
 C11 N4 C9 C8 -65(2) . . . . ?
 C11 N4 C13 C12 52(2) . . . . ?
 C11 N4 C14 C24 -62.8(19) . . . . ?
 C12 N3 C8 C9 -63(2) . . . . ?
 C12 N3 C10 C11 53(2) . . . . ?
 C13 N4 C9 C8 55(2) . . . . ?
 C13 N4 C11 C10 -64.9(19) . . . . ?
 C13 N4 C14 C24 178.3(15) . . . . ?
 C14 N4 C9 C8 172.3(16) . . . . ?
 C14 N4 C11 C10 178.5(14) . . . . ?
 C14 N4 C13 C12 170.9(16) . . . . ?
 C14 C24 C25 C26 178.5(14) . . . . ?
 C14 C24 C25 C29 -5(2) . . . . ?
 C15 N5 C17 C18 -62(2) . . . . ?
 C15 N5 C19 C20 65(2) . . . . ?
 C16 N6 C18 C17 60.5(19) . . . . ?
 C16 N6 C20 C19 -55(2) . . . . ?
 C16 N6 C21 C26 57.6(19) . . . . ?
 C17 N5 C15 C16 67(2) . . . . ?
 C17 N5 C19 C20 -53(2) . . . . ?
 C18 N6 C16 C15 -55.6(19) . . . . ?
 C18 N6 C20 C19 65.2(19) . . . . ?
 C18 N6 C21 C26 -65.8(18) . . . . ?
 C19 N5 C15 C16 -55(2) . . . . ?
 C19 N5 C17 C18 59(2) . . . . ?
 C20 N6 C16 C15 63(2) . . . . ?
 C20 N6 C18 C17 -58.8(18) . . . . ?
 C20 N6 C21 C26 176.6(15) . . . . ?
 C21 N6 C16 C15 -179.1(15) . . . . ?
 C21 N6 C18 C17 -175.3(15) . . . . ?
 C21 N6 C20 C19 -175.7(15) . . . . ?
 C21 C26 C27 C22 -178.8(14) . . . . ?
 C21 C26 C27 C30 -3(2) . . . . ?
 C22 C23 C24 C14 178.7(14) . . . . ?
 C22 C23 C24 C25 5(2) . . . . ?
 C23 C22 C27 C26 4(2) . . . . ?
 C23 C22 C27 C30 -172.6(15) . . . . ?
 C23 C24 C25 C26 -8(2) . . . . ?
 C23 C24 C25 C29 168.7(16) . . . . ?
 C24 C25 C26 C21 -179.0(15) . . . . ?
 C24 C25 C26 C27 9(2) . . . . ?
 C25 C26 C27 C22 -7(2) . . . . ?
 C25 C26 C27 C30 169.4(16) . . . . ?
 C27 C22 C23 C24 -3(2) . . . . ?
 C27 C22 C23 C28 170.9(15) . . . . ?
 C28 C23 C24 C14 5(2) . . . . ?
 C28 C23 C24 C25 -168.4(16) . . . . ?
 C29 C25 C26 C21 4(2) . . . . ?
 C29 C25 C26 C27 -167.9(16) . . . . ?
 Cu4 N7 C31 C32 -175.3(14) . . . . ?
 Cu4 N7 C33 C34 -170.8(12) . . . . ?
 Cu4 N7 C35 C36 -174.1(13) . . . . ?
 Cu5 N9 C38 C39 -178.5(12) 3_566 . . . ?
 Cu5 N9 C40 C41 -178.1(13) 3_566 . . . ?
 Cu5 N9 C43 C44 -175.0(11) 3_566 . . . ?
 Cu6 N11 C46 C47 -177.0(13) 4_656 . . . ?
 Cu6 N11 C48 C49 169.2(13) 4_656 . . . ?
 Cu6 N11 C50 C51 173.3(13) 4_656 . . . ?
 N7 C31 C32 N8 -9(2) . . . . ?
 N7 C33 C34 N8 -9(2) . . . . ?
 N7 C35 C36 N8 -15(2) . . . . ?
 N8 C37 C53 C54 -90.2(19) . . . . ?
 N8 C37 C53 C58 92.3(19) . . . . ?
 N9 C38 C39 N10 -1(2) . . . . ?
 N9 C40 C41 N10 -6(2) . . . . ?
 N9 C43 C44 N10 -6(2) . . . . ?
 N10 C45 C55 C54 92.5(19) . . . . ?
 N10 C45 C55 C56 -90(2) . . . . ?
 N11 C46 C47 N12 9(2) . . . . ?
 N11 C48 C49 N12 7(2) . . . . ?
 N11 C50 C51 N12 9(2) . . . . ?
 N12 C52 C57 C56 89(2) . . . . ?
 N12 C52 C57 C58 -94.9(19) . . . . ?
 C31 N7 C33 C34 -53(2) . . . . ?
 C31 N7 C35 C36 70(2) . . . . ?
 C32 N8 C34 C33 64.2(18) . . . . ?
 C32 N8 C36 C35 -51.4(19) . . . . ?
 C32 N8 C37 C53 -177.7(16) . . . . ?
 C33 N7 C31 C32 62(2) . . . . ?
 C33 N7 C35 C36 -47(2) . . . . ?
 C34 N8 C32 C31 -53(2) . . . . ?
 C34 N8 C36 C35 67.8(18) . . . . ?
 C34 N8 C37 C53 61(2) . . . . ?
 C35 N7 C31 C32 -55(2) . . . . ?
 C35 N7 C33 C34 62.7(19) . . . . ?
 C36 N8 C32 C31 64(2) . . . . ?
 C36 N8 C34 C33 -54.5(19) . . . . ?
 C36 N8 C37 C53 -59(2) . . . . ?
 C37 N8 C32 C31 -176.0(16) . . . . ?
 C37 N8 C34 C33 -177.1(14) . . . . ?
 C37 N8 C36 C35 -168.2(14) . . . . ?
 C37 C53 C54 C55 179.3(14) . . . . ?
 C37 C53 C54 C59 -10(2) . . . . ?
 C37 C53 C58 C57 -176.0(14) . . . . ?
 C37 C53 C58 C61 10(2) . . . . ?
 C38 N9 C40 C41 -57(2) . . . . ?
 C38 N9 C43 C44 66.7(19) . . . . ?
 C39 N10 C41 C40 62.9(19) . . . . ?
 C39 N10 C44 C43 -56.5(19) . . . . ?
 C39 N10 C45 C55 -66(2) . . . . ?
 C40 N9 C38 C39 60(2) . . . . ?
 C40 N9 C43 C44 -57(2) . . . . ?
 C41 N10 C39 C38 -57.0(18) . . . . ?
 C41 N10 C44 C43 61.7(18) . . . . ?
 C41 N10 C45 C55 176.4(15) . . . . ?
 C43 N9 C38 C39 -61.2(19) . . . . ?
 C43 N9 C40 C41 64(2) . . . . ?
 C44 N10 C39 C38 61(2) . . . . ?
 C44 N10 C41 C40 -56.2(19) . . . . ?
 C44 N10 C45 C55 59(2) . . . . ?
 C45 N10 C39 C38 -173.4(15) . . . . ?
 C45 N10 C41 C40 -176.5(16) . . . . ?
 C45 N10 C44 C43 177.9(14) . . . . ?
 C45 C55 C56 C57 -178.9(15) . . . . ?
 C45 C55 C56 C60 -5(2) . . . . ?
 C46 N11 C48 C49 -62(2) . . . . ?
 C46 N11 C50 C51 52(2) . . . . ?
 C47 N12 C49 C48 55(2) . . . . ?
 C47 N12 C51 C50 -63.5(19) . . . . ?
 C47 N12 C52 C57 62(2) . . . . ?
 C48 N11 C46 C47 54(2) . . . . ?
 C48 N11 C50 C51 -64(2) . . . . ?
 C49 N12 C47 C46 -62.5(19) . . . . ?
 C49 N12 C51 C50 52(2) . . . . ?
 C49 N12 C52 C57 -61(2) . . . . ?
 C50 N11 C46 C47 -61(2) . . . . ?
 C50 N11 C48 C49 53(2) . . . . ?
 C51 N12 C47 C46 54.6(19) . . . . ?
 C51 N12 C49 C48 -63(2) . . . . ?
 C51 N12 C52 C57 -178.8(16) . . . . ?
 C52 N12 C47 C46 170.5(16) . . . . ?
 C52 N12 C49 C48 -178.1(16) . . . . ?
 C52 N12 C51 C50 173.8(16) . . . . ?
 C52 C57 C58 C53 176.5(14) . . . . ?
 C52 C57 C58 C61 -9(2) . . . . ?
 C53 C54 C55 C45 178.1(15) . . . . ?
 C53 C54 C55 C56 0(2) . . . . ?
 C54 C53 C58 C57 7(2) . . . . ?
 C54 C53 C58 C61 -168.0(16) . . . . ?
 C54 C55 C56 C57 -1(2) . . . . ?
 C54 C55 C56 C60 172.2(15) . . . . ?
 C55 C56 C57 C52 -179.2(14) . . . . ?
 C55 C56 C57 C58 5(2) . . . . ?
 C56 C57 C58 C53 -8(2) . . . . ?
 C56 C57 C58 C61 166.7(16) . . . . ?
 C58 C53 C54 C55 -3(2) . . . . ?
 C58 C53 C54 C59 167.8(16) . . . . ?
 C59 C54 C55 C45 7(2) . . . . ?
 C59 C54 C55 C56 -170.5(16) . . . . ?
 C60 C56 C57 C52 8(2) . . . . ?
 C60 C56 C57 C58 -168.2(16) . . . . ?

_shelx_fab_file
;
 0 0 3 -44.38 -0.50
 0 0 4 -210.62 0.52
 0 0 5 -5.41 0.03
 0 0 6 116.70 -0.07
 0 0 7 -20.38 0.71
 0 0 8 11.29 1.01
 0 0 9 -19.18 0.69
 0 0 10 -48.94 0.16
 0 0 11 20.12 -0.19
 0 0 12 32.59 0.39
 0 0 14 -23.88 0.16
 0 0 15 -23.15 -0.38
 0 0 16 -23.08 0.04
 0 0 17 22.36 0.39
 0 0 18 36.01 -0.35
 0 0 19 -2.50 -0.22
 0 0 20 0.12 -0.74
 0 0 21 -3.23 0.02
 0 0 22 -10.94 -0.04
 0 0 23 -1.90 -0.59
 0 1 25 10.96 -3.11
 0 1 24 4.96 -0.09
 0 1 23 -13.78 0.61
 0 1 22 3.81 2.46
 0 1 21 1.73 -1.36
 0 1 20 7.48 -2.04
 0 1 19 1.43 -1.70
 0 1 18 -17.73 -3.09
 0 1 17 -9.73 9.43
 0 1 16 1.00 13.02
 0 1 15 7.65 3.42
 0 1 14 24.03 1.89
 0 1 13 8.75 -11.25
 0 1 12 -13.29 -13.41
 0 1 11 -26.61 13.20
 0 1 10 -9.84 8.01
 0 1 9 31.07 -17.68
 0 1 8 20.52 -17.55
 0 1 7 -54.40 -27.19
 0 1 6 8.77 -11.63
 0 1 5 43.39 38.24
 0 1 2 -3.81 -91.70
 0 1 3 168.80 -87.49
 0 1 4 26.54 -19.01
 0 1 26 -4.90 -3.79
 0 1 27 4.37 0.83
 0 1 28 -0.53 0.16
 1 1 28 2.09 -4.70
 1 1 27 -1.98 0.15
 1 1 26 -1.56 -0.92
 1 1 25 -1.05 -0.77
 1 1 24 7.33 -2.00
 1 1 23 -4.23 -3.16
 1 1 22 -10.62 0.55
 1 1 21 0.55 1.28
 1 1 20 -0.55 0.78
 1 1 19 -7.56 -0.90
 1 1 18 15.95 -2.66
 1 1 17 4.01 -3.95
 1 1 16 -15.27 -3.69
 1 1 15 -1.61 -2.03
 1 1 14 5.24 -6.80
 1 1 13 2.93 -4.19
 1 1 12 11.68 -0.18
 1 1 11 0.89 7.95
 1 1 10 -14.02 28.60
 1 1 9 9.00 11.92
 1 1 8 18.91 -2.90
 1 1 7 -18.45 -3.06
 1 1 6 35.10 -28.76
 1 1 5 -1.77 15.41
 1 1 4 -48.97 54.26
 1 1 3 -4.68 50.68
 1 1 2 -212.48 78.91
 1 1 1 -41.21 25.67
 1 2 26 -2.59 2.63
 1 2 25 0.99 3.09
 1 2 23 -13.97 -1.52
 1 2 22 2.68 1.71
 1 2 21 2.38 -6.23
 1 2 20 6.46 -2.54
 1 2 19 9.54 1.37
 1 2 18 -6.35 -1.97
 1 2 17 -0.54 6.86
 1 2 16 5.37 4.83
 1 2 15 -9.34 -4.00
 1 2 14 4.88 11.10
 1 2 13 18.95 14.41
 1 2 12 -8.99 -6.12
 1 2 11 -17.76 -6.54
 1 2 10 7.16 -20.76
 1 2 9 -6.25 -47.06
 1 2 8 5.48 18.59
 1 2 7 8.29 64.79
 1 2 6 -17.49 13.92
 1 2 5 4.99 39.72
 1 2 4 3.46 -54.87
 1 2 3 -32.62 -134.50
 1 2 2 -6.12 -32.10
 1 2 1 -33.91 -109.22
 1 2 0 -37.66 2.97
 1 2 24 3.02 2.50
 1 2 27 6.27 9.07
 1 2 28 0.01 -3.15
 1 2 29 -6.40 0.73
 1 2 30 1.72 -2.38
 0 2 26 -0.34 0.04
 0 2 25 -0.32 1.13
 0 2 24 12.09 0.25
 0 2 23 -0.32 -2.56
 0 2 22 -9.43 3.45
 0 2 21 2.65 -1.72
 0 2 20 4.45 6.61
 0 2 19 -5.43 9.03
 0 2 18 14.75 -7.85
 0 2 17 7.30 -2.14
 0 2 16 -14.54 -8.35
 0 2 15 -3.79 -18.43
 0 2 14 4.11 14.61
 0 2 13 6.45 8.77
 0 2 12 21.10 -14.91
 0 2 11 9.98 10.84
 0 2 10 -12.73 -4.87
 0 2 9 -13.54 -10.37
 0 2 8 -7.40 49.03
 0 2 1 -4.58 46.29
 0 2 0 315.87 -1.74
 0 2 2 -178.45 216.51
 0 2 3 -36.78 60.17
 0 2 4 -17.27 -10.03
 0 2 5 9.59 12.64
 0 2 6 36.26 -63.66
 0 2 7 -8.72 2.24
 0 2 27 -4.76 3.29
 0 2 28 -4.15 -4.45
 0 2 29 2.82 3.39
 0 2 30 0.89 2.91
 -1 2 29 -3.52 -1.21
 -1 2 28 -2.16 -2.03
 -1 2 27 2.05 -0.02
 -1 2 26 -1.68 0.19
 -1 2 25 5.18 -2.30
 -1 2 24 9.01 0.35
 -1 2 23 -12.82 2.60
 -1 2 22 -2.12 4.93
 -1 2 21 -3.86 3.93
 -1 2 20 1.61 1.77
 -1 2 19 11.01 -2.25
 -1 2 18 -1.14 -6.39
 -1 2 17 0.25 8.09
 -1 2 16 4.24 7.22
 -1 2 15 -12.61 -9.08
 -1 2 14 -6.21 2.97
 -1 2 13 7.10 -9.40
 -1 2 12 -13.89 -11.38
 -1 2 11 -30.11 29.58
 -1 2 10 -2.03 8.13
 -1 2 9 1.27 -6.85
 -1 2 8 9.70 -3.01
 -1 2 7 25.85 -52.17
 -1 2 6 -1.31 -12.07
 -1 2 5 -18.74 51.49
 -1 2 4 -13.90 3.01
 -1 2 3 -29.39 6.19
 -1 2 2 59.12 6.44
 -1 2 1 116.88 -48.39
 -1 2 0 133.97 2.23
 2 2 31 -2.42 -1.37
 2 2 30 -0.94 4.41
 2 2 29 4.33 2.51
 2 2 28 -4.97 -3.67
 2 2 27 -4.28 -0.75
 2 2 26 1.56 -7.44
 2 2 25 -3.89 -4.19
 2 2 24 13.21 -0.34
 2 2 23 0.33 3.94
 2 2 22 -5.76 10.78
 2 2 21 3.14 5.42
 2 2 20 -4.00 0.93
 2 2 19 -7.04 -4.86
 2 2 18 4.41 -3.46
 2 2 17 -4.42 3.58
 2 2 16 1.62 5.56
 2 2 15 2.89 4.37
 2 2 14 -0.62 -9.40
 2 2 13 18.83 -18.37
 2 2 12 -3.30 -11.25
 2 2 11 -7.60 13.99
 2 2 10 16.43 41.59
 2 2 9 -17.25 -4.04
 2 2 8 -12.37 -50.94
 2 2 7 10.12 -51.05
 2 2 6 -11.32 -73.30
 2 2 5 23.55 9.81
 2 2 4 96.42 60.38
 2 2 3 -9.44 -17.09
 2 2 2 -103.20 -19.99
 2 2 1 -31.56 -56.76
 2 2 0 58.96 -2.87
 2 3 28 -0.29 -1.77
 2 3 27 0.62 8.67
 2 3 23 -4.65 -3.53
 2 3 22 5.81 2.29
 2 3 21 -1.29 4.55
 2 3 20 -1.61 9.33
 2 3 19 8.98 5.22
 2 3 18 -1.90 -2.85
 2 3 17 -3.39 -5.26
 2 3 16 4.07 -6.11
 2 3 15 -19.88 -0.79
 2 3 14 -9.35 10.17
 2 3 13 35.16 15.07
 2 3 12 5.29 4.82
 2 3 11 -1.88 -13.12
 2 3 10 11.12 -16.50
 2 3 9 -46.43 -19.95
 2 3 8 -2.44 8.08
 2 3 7 54.92 62.79
 2 3 6 10.93 16.85
 2 3 5 37.46 -14.94
 2 3 4 -2.33 0.60
 2 3 3 -134.88 -12.20
 2 3 2 -6.81 40.70
 2 3 1 73.33 14.73
 2 3 0 27.96 0.42
 2 3 24 6.33 -2.83
 2 3 25 0.38 1.81
 2 3 26 -2.14 6.36
 2 3 29 -1.37 1.70
 2 3 30 0.99 0.76
 2 3 31 2.01 -1.96
 2 3 32 1.87 3.46
 1 3 23 0.07 -2.17
 1 3 22 -14.18 2.07
 1 3 21 -4.94 -2.73
 1 3 20 4.99 2.66
 1 3 19 -5.33 4.29
 1 3 18 5.57 -1.56
 1 3 17 5.58 4.88
 1 3 16 -9.70 5.30
 1 3 15 -0.02 -4.59
 1 3 14 10.01 2.01
 1 3 13 2.56 -1.65
 1 3 12 -14.35 -14.14
 1 3 11 -11.58 14.94
 1 3 10 -1.48 29.76
 1 3 9 -3.66 -0.96
 1 3 8 24.19 2.88
 1 3 7 5.97 -19.30
 1 3 6 -30.13 -87.50
 1 3 5 -12.69 -1.86
 1 3 4 23.89 25.85
 1 3 0 193.49 -2.01
 1 3 1 67.04 -3.54
 1 3 2 -20.41 116.25
 1 3 3 7.75 16.34
 1 3 24 13.03 0.01
 1 3 25 1.02 -0.01
 1 3 26 3.25 -1.43
 1 3 27 -2.27 0.55
 1 3 28 -6.35 -9.02
 1 3 29 1.24 3.38
 1 3 30 2.04 3.05
 1 3 31 -4.56 -0.94
 0 3 27 4.78 6.25
 0 3 26 -3.20 1.10
 0 3 25 -2.44 -2.13
 0 3 24 2.53 -1.18
 0 3 23 -8.40 -3.56
 0 3 22 -0.33 -0.23
 0 3 21 -5.63 -5.10
 0 3 20 1.73 -1.56
 0 3 19 -2.07 -2.03
 0 3 18 -7.65 -9.04
 0 3 17 8.08 7.12
 0 3 16 -0.57 5.01
 0 3 15 -1.30 -17.17
 0 3 14 9.93 5.12
 0 3 13 -0.95 1.87
 0 3 12 -6.66 -14.11
 0 3 11 -15.09 30.76
 0 3 10 0.24 12.80
 0 3 9 18.53 -22.97
 0 3 2 -9.09 22.39
 0 3 1 -13.75 -104.94
 0 3 0 -44.76 1.96
 0 3 3 -43.81 -44.88
 0 3 4 12.05 9.55
 0 3 5 8.87 101.28
 0 3 6 0.55 12.20
 0 3 7 14.49 10.77
 0 3 8 21.14 18.93
 0 3 28 1.58 -5.38
 0 3 29 -0.80 -1.21
 0 3 30 4.70 -3.59
 0 3 31 4.17 -2.49
 -1 3 29 3.01 3.09
 -1 3 28 -3.37 -2.14
 -1 3 27 -2.67 -2.32
 -1 3 26 1.88 -1.17
 -1 3 25 -5.44 -1.92
 -1 3 24 11.39 -0.24
 -1 3 23 3.71 -2.03
 -1 3 22 -3.13 -6.18
 -1 3 21 5.27 -8.70
 -1 3 20 3.64 -2.15
 -1 3 19 -8.02 2.26
 -1 3 18 4.00 -0.67
 -1 3 17 -2.71 4.65
 -1 3 16 -14.74 6.17
 -1 3 15 -0.07 -2.95
 -1 3 14 1.65 4.70
 -1 3 13 9.17 -0.62
 -1 3 12 18.75 -15.09
 -1 3 11 -3.68 -1.01
 -1 3 10 -9.83 -15.70
 -1 3 9 -11.88 -7.94
 -1 3 8 -24.51 31.50
 -1 3 7 -0.30 1.59
 -1 3 6 23.59 -10.76
 -1 3 5 17.98 0.83
 -1 3 3 8.19 -54.87
 -1 3 2 -82.96 3.95
 -1 3 1 -17.81 -51.74
 -1 3 0 58.10 -0.55
 -1 3 4 79.46 -74.70
 -1 3 30 -4.13 -1.66
 -1 3 31 -2.58 -3.03
 -2 3 31 3.96 2.82
 -2 3 30 -3.60 -1.16
 -2 3 29 0.19 1.92
 -2 3 28 1.05 1.32
 -2 3 27 2.91 -2.84
 -2 3 26 3.02 -2.45
 -2 3 25 0.75 -5.15
 -2 3 24 4.60 5.81
 -2 3 23 -12.67 11.58
 -2 3 22 -0.74 6.61
 -2 3 21 -3.13 8.38
 -2 3 20 -3.09 -1.84
 -2 3 19 10.58 -8.77
 -2 3 18 -3.01 -1.25
 -2 3 17 -12.56 0.09
 -2 3 16 7.32 4.46
 -2 3 15 1.87 3.49
 -2 3 14 -3.19 -3.90
 -2 3 13 19.00 -0.94
 -2 3 12 -21.47 -0.61
 -2 3 11 -45.97 10.88
 -2 3 10 11.34 15.39
 -2 3 9 16.24 4.81
 -2 3 8 22.63 -26.58
 -2 3 7 40.88 -62.77
 -2 3 6 -34.01 -19.35
 -2 3 5 -39.75 27.03
 -2 3 4 16.03 14.56
 -2 3 3 -84.83 21.61
 -2 3 2 1.76 -7.96
 -2 3 1 39.71 -20.06
 -2 3 0 -62.29 0.69
 3 3 32 -3.00 -0.88
 3 3 31 -1.09 -1.34
 3 3 30 -1.98 0.57
 3 3 29 3.62 -0.80
 3 3 28 0.14 -2.68
 3 3 27 -3.26 -1.26
 3 3 26 1.68 -2.73
 3 3 25 -6.60 1.67
 3 3 24 3.03 5.62
 3 3 23 -1.82 5.19
 3 3 22 -3.72 3.61
 3 3 21 4.70 -3.72
 3 3 20 3.14 -4.01
 3 3 19 3.82 -3.89
 3 3 18 12.58 -1.26
 3 3 17 0.05 8.67
 3 3 16 5.52 -2.27
 3 3 15 -1.68 0.25
 3 3 14 -16.50 16.95
 3 3 13 15.75 -1.74
 3 3 12 0.43 -2.02
 3 3 11 -0.83 4.47
 3 3 10 21.45 -4.61
 3 3 9 -11.92 -1.98
 3 3 8 -5.95 -2.92
 3 3 7 -1.11 0.02
 3 3 6 -32.54 -15.48
 3 3 5 -21.56 -16.15
 3 3 4 18.92 26.69
 3 3 3 -20.23 4.53
 3 3 2 -30.94 -8.58
 3 3 1 -3.86 8.55
 3 3 0 12.36 -1.27
 3 4 29 -3.64 -2.15
 3 4 28 0.74 -3.93
 3 4 23 -0.83 -4.88
 3 4 22 0.93 -1.95
 3 4 21 -6.15 6.67
 3 4 20 -3.83 7.64
 3 4 19 3.09 -1.37
 3 4 16 3.08 -4.60
 3 4 15 -0.55 7.00
 3 4 14 1.19 5.55
 3 4 13 22.59 -10.86
 3 4 12 -3.29 10.40
 3 4 11 -10.85 2.12
 3 4 10 -5.53 7.97
 3 4 9 -24.19 29.43
 3 4 8 1.41 -8.76
 3 4 7 4.73 5.09
 3 4 6 -3.95 4.97
 3 4 5 34.82 -64.08
 3 4 4 15.49 1.45
 3 4 3 -19.42 23.69
 3 4 2 20.88 -27.03
 3 4 1 23.88 23.97
 3 4 0 18.77 0.09
 3 4 17 -8.43 -2.49
 3 4 18 -2.28 -7.05
 3 4 24 2.73 -6.58
 3 4 25 7.28 -4.70
 3 4 26 3.71 2.61
 3 4 27 -4.36 -1.35
 3 4 30 -4.38 -1.66
 3 4 31 0.00 -0.63
 3 4 32 0.46 -0.89
 2 4 27 0.03 2.39
 2 4 23 0.26 -1.37
 2 4 22 -9.36 -7.61
 2 4 21 -3.44 -5.11
 2 4 20 1.87 -6.24
 2 4 19 -7.89 -5.18
 2 4 18 -0.43 6.70
 2 4 17 2.73 7.08
 2 4 16 2.34 0.36
 2 4 15 3.34 -2.83
 2 4 14 5.74 -20.06
 2 4 13 0.96 -18.74
 2 4 12 -31.04 2.28
 2 4 11 -16.21 1.82
 2 4 10 7.43 26.56
 2 4 9 10.42 14.02
 2 4 8 51.16 -38.99
 2 4 7 12.45 1.34
 2 4 6 -42.49 7.63
 2 4 5 -12.00 9.85
 2 4 4 5.91 92.83
 2 4 3 19.66 21.64
 2 4 2 -6.84 -53.09
 2 4 1 -45.85 -8.71
 2 4 0 -11.21 -0.47
 2 4 24 2.25 0.35
 2 4 25 -4.08 -1.70
 2 4 26 2.01 4.92
 2 4 28 -0.02 -2.57
 2 4 29 1.50 2.73
 2 4 30 2.30 -1.58
 2 4 31 -1.35 -0.79
 2 4 32 3.13 2.01
 1 4 25 0.46 -7.57
 1 4 24 1.74 -1.90
 1 4 23 0.93 0.80
 1 4 22 6.38 1.35
 1 4 21 -2.78 1.39
 1 4 20 6.58 -0.22
 1 4 19 0.46 -1.24
 1 4 18 -5.23 -4.71
 1 4 17 10.89 -3.43
 1 4 16 -5.58 1.16
 1 4 15 -14.81 -5.93
 1 4 14 2.70 2.01
 1 4 13 -1.77 10.86
 1 4 12 -0.09 -4.26
 1 4 11 9.44 -8.20
 1 4 10 -11.66 -1.53
 1 4 9 -32.22 -13.37
 1 4 8 -5.14 -9.02
 1 4 7 -5.17 31.84
 1 4 6 11.40 10.33
 1 4 5 65.37 -14.92
 1 4 0 19.08 0.07
 1 4 1 18.78 -56.43
 1 4 4 8.86 -27.22
 1 4 26 -3.05 -1.64
 1 4 27 1.04 0.93
 1 4 28 -0.09 -5.65
 1 4 29 -3.10 0.17
 1 4 30 4.21 -3.79
 1 4 31 1.67 -2.98
 1 4 32 2.20 2.75
 0 4 28 -1.77 -3.80
 0 4 27 1.74 2.40
 0 4 26 4.29 5.49
 0 4 25 -2.32 3.33
 0 4 24 3.42 2.57
 0 4 23 1.78 3.25
 0 4 22 -9.18 3.29
 0 4 21 -1.53 -0.70
 0 4 20 15.31 -0.40
 0 4 19 -8.89 -3.05
 0 4 18 -2.55 -6.64
 0 4 17 5.43 0.92
 0 4 16 -24.13 7.20
 0 4 15 3.02 -2.53
 0 4 14 21.39 -1.60
 0 4 13 -4.90 1.46
 0 4 12 12.77 -8.55
 0 4 11 -0.35 1.15
 0 4 10 -31.26 -0.71
 0 4 9 3.03 -10.63
 0 4 2 -48.22 59.43
 0 4 1 -54.74 -3.29
 0 4 0 17.32 0.73
 0 4 3 20.56 7.22
 0 4 4 -5.16 -2.52
 0 4 5 -9.40 7.40
 0 4 6 9.96 -21.07
 0 4 7 -19.44 3.38
 0 4 8 8.69 7.75
 0 4 29 -2.34 2.80
 0 4 30 -2.97 1.37
 0 4 31 -4.70 -0.67
 0 4 32 -0.79 1.06
 -1 4 30 0.95 -2.64
 -1 4 29 0.49 -0.29
 -1 4 28 -1.74 2.18
 -1 4 27 -2.65 5.26
 -1 4 26 -0.71 1.43
 -1 4 25 1.97 -7.87
 -1 4 24 4.54 -3.03
 -1 4 23 -5.67 1.65
 -1 4 22 0.69 0.11
 -1 4 21 -3.74 5.76
 -1 4 20 4.91 3.71
 -1 4 19 6.66 -3.51
 -1 4 18 5.84 0.97
 -1 4 17 12.76 1.54
 -1 4 16 2.53 -3.07
 -1 4 15 5.81 -5.15
 -1 4 14 -1.94 -1.93
 -1 4 13 -12.68 4.12
 -1 4 12 5.95 1.15
 -1 4 11 -7.53 10.89
 -1 4 10 -2.67 9.14
 -1 4 9 27.90 -3.53
 -1 4 8 6.47 -14.93
 -1 4 7 -3.91 -32.19
 -1 4 6 1.14 -3.65
 -1 4 5 -32.44 31.75
 -1 4 4 -36.87 9.26
 -1 4 3 -83.78 19.22
 -1 4 2 -12.26 19.52
 -1 4 1 70.88 -21.21
 -1 4 0 56.86 0.32
 -1 4 31 2.43 1.86
 -1 4 32 -4.40 3.70
 -2 4 31 2.41 3.69
 -2 4 30 -3.28 1.64
 -2 4 29 2.35 0.11
 -2 4 28 0.15 -3.53
 -2 4 27 -1.68 -0.57
 -2 4 26 3.12 9.18
 -2 4 25 -3.68 4.85
 -2 4 24 6.19 3.09
 -2 4 23 -0.26 2.43
 -2 4 22 -4.40 -7.57
 -2 4 21 -2.86 0.26
 -2 4 20 -3.94 4.35
 -2 4 19 -2.84 3.81
 -2 4 18 7.12 15.68
 -2 4 17 -2.63 0.60
 -2 4 16 -6.79 -2.15
 -2 4 15 -4.76 5.96
 -2 4 14 -15.27 -18.74
 -2 4 13 12.09 9.03
 -2 4 12 24.17 18.42
 -2 4 11 -1.24 -26.41
 -2 4 10 -9.14 -19.28
 -2 4 9 -15.88 -2.84
 -2 4 8 -23.79 2.50
 -2 4 7 5.43 33.89
 -2 4 6 35.34 26.83
 -2 4 5 2.87 -30.06
 -2 4 4 25.03 -48.08
 -2 4 3 6.91 -5.22
 -2 4 2 -3.13 23.24
 -2 4 1 31.02 38.06
 -2 4 0 38.43 0.55
 -3 4 32 0.04 1.60
 -3 4 31 2.13 -1.52
 -3 4 30 -3.21 -2.84
 -3 4 29 -0.42 1.37
 -3 4 28 -0.63 1.36
 -3 4 27 -8.56 0.44
 -3 4 26 -0.18 -2.59
 -3 4 25 5.78 -5.36
 -3 4 24 6.38 1.78
 -3 4 23 1.11 5.08
 -3 4 22 6.90 -4.26
 -3 4 21 -4.00 -0.64
 -3 4 20 -8.88 -5.92
 -3 4 19 -0.47 -9.62
 -3 4 18 -5.20 6.39
 -3 4 17 -8.33 -4.99
 -3 4 16 11.31 3.71
 -3 4 15 10.65 19.46
 -3 4 14 -1.80 -4.33
 -3 4 13 18.39 12.76
 -3 4 12 2.53 0.06
 -3 4 11 -19.32 -22.52
 -3 4 10 -10.35 15.71
 -3 4 9 -11.97 13.16
 -3 4 8 0.24 -4.54
 -3 4 7 16.10 6.01
 -3 4 6 23.85 0.42
 -3 4 5 23.97 17.92
 -3 4 4 9.81 19.85
 -3 4 3 -40.49 5.24
 -3 4 2 -18.16 12.21
 -3 4 1 12.72 11.89
 -3 4 0 7.38 -1.04
 4 4 32 1.88 0.49
 4 4 31 2.89 2.05
 4 4 30 2.09 0.78
 4 4 29 2.67 3.04
 4 4 28 4.38 6.81
 4 4 27 -2.74 1.42
 4 4 26 1.54 -2.85
 4 4 25 -3.72 -2.64
 4 4 24 -3.14 4.54
 4 4 23 0.35 2.90
 4 4 22 -7.11 3.04
 4 4 21 -3.15 3.53
 4 4 20 4.87 2.05
 4 4 19 0.91 -0.48
 4 4 18 10.81 -5.13
 4 4 17 3.94 8.74
 4 4 16 -10.39 -3.84
 4 4 15 -6.66 3.19
 4 4 14 -5.80 28.79
 4 4 13 6.84 -6.98
 4 4 12 15.28 -3.39
 4 4 11 4.79 2.49
 4 4 10 -9.25 -19.01
 4 4 9 16.67 -2.19
 4 4 8 34.07 -5.08
 4 4 7 12.21 -13.68
 4 4 6 23.66 9.55
 4 4 5 -23.55 7.92
 4 4 4 -64.15 39.18
 4 4 3 5.19 30.19
 4 4 2 2.23 -30.00
 4 4 1 11.24 -1.89
 4 4 0 84.68 -0.38
 4 5 30 -1.42 0.97
 4 5 29 1.23 -1.20
 4 5 22 2.73 0.71
 4 5 21 -4.35 -1.46
 4 5 20 -2.70 -3.46
 4 5 19 -4.88 -6.55
 4 5 17 4.30 8.31
 4 5 16 -0.79 -2.23
 4 5 15 1.14 -5.38
 4 5 14 -8.53 -5.71
 4 5 13 -15.13 -25.68
 4 5 12 -1.30 -2.13
 4 5 11 0.41 -8.21
 4 5 10 -12.49 -5.06
 4 5 9 0.92 22.92
 4 5 8 -1.57 6.78
 4 5 7 -10.47 9.44
 4 5 6 18.87 22.85
 4 5 5 30.60 -15.39
 4 5 4 12.72 1.47
 4 5 3 13.02 28.05
 4 5 2 -18.31 -10.23
 4 5 1 -45.74 -5.62
 4 5 0 -23.60 0.17
 4 5 18 0.17 -9.26
 4 5 23 5.86 -1.01
 4 5 24 0.55 -2.95
 4 5 25 3.62 -2.12
 4 5 26 0.23 3.61
 4 5 27 -9.04 3.22
 4 5 28 0.69 1.74
 4 5 31 2.32 0.13
 4 5 32 4.13 -1.58
 4 5 33 -0.02 1.55
 3 5 29 0.43 -0.94
 3 5 28 -1.90 -1.09
 3 5 22 -3.27 -9.54
 3 5 21 3.63 -2.03
 3 5 20 0.22 -1.61
 3 5 19 -8.65 -2.28
 3 5 18 5.49 7.65
 3 5 16 2.44 -12.53
 3 5 15 -1.92 -3.80
 3 5 14 -8.05 -3.70
 3 5 13 1.64 -4.95
 3 5 12 -1.04 22.34
 3 5 11 -5.11 -5.50
 3 5 10 -18.50 -3.30
 3 5 9 -16.51 1.31
 3 5 8 8.96 -36.76
 3 5 7 12.36 5.19
 3 5 6 10.05 19.42
 3 5 5 -4.73 -19.25
 3 5 4 -34.91 36.64
 3 5 3 -3.31 -6.08
 3 5 2 7.31 -87.75
 3 5 1 19.79 -12.22
 3 5 0 76.41 -0.57
 3 5 17 5.77 7.66
 3 5 23 5.32 0.34
 3 5 24 1.92 4.98
 3 5 25 -3.44 -1.65
 3 5 26 2.47 2.92
 3 5 27 -3.34 0.10
 3 5 30 0.17 -3.76
 3 5 31 -0.68 -0.01
 3 5 32 2.71 0.66
 3 5 33 -0.26 0.79
 2 5 22 0.81 2.25
 2 5 21 -3.24 9.77
 2 5 20 2.46 0.41
 2 5 19 9.66 -3.97
 2 5 18 -0.41 -5.36
 2 5 17 -5.88 -11.61
 2 5 16 -4.23 -4.60
 2 5 15 -15.04 6.75
 2 5 14 3.26 6.55
 2 5 13 20.99 16.51
 2 5 12 7.18 12.30
 2 5 11 17.50 -36.44
 2 5 10 1.78 -13.32
 2 5 9 -34.69 20.96
 2 5 8 -7.16 0.56
 2 5 7 -3.13 53.50
 2 5 6 -8.93 20.68
 2 5 5 46.40 -89.37
 2 5 4 -7.93 -15.32
 2 5 3 -61.78 37.42
 2 5 2 -10.98 32.45
 2 5 1 -11.90 80.02
 2 5 0 -14.83 -0.50
 2 5 23 -1.89 4.55
 2 5 24 -1.18 2.43
 2 5 25 3.07 -5.67
 2 5 26 0.68 3.77
 2 5 27 -2.20 -0.98
 2 5 28 1.64 -5.94
 2 5 29 -1.38 -0.35
 2 5 30 -1.52 -1.15
 2 5 31 -1.68 3.28
 2 5 32 1.28 1.91
 2 5 33 -1.53 0.44
 1 5 26 0.63 7.96
 1 5 25 -0.33 -0.95
 1 5 24 2.45 -0.75
 1 5 23 6.54 -2.44
 1 5 22 -4.37 -0.93
 1 5 21 -2.34 4.09
 1 5 20 10.40 0.67
 1 5 19 -5.90 1.63
 1 5 18 -1.97 0.82
 1 5 17 12.53 6.36
 1 5 16 -3.10 18.84
 1 5 15 -2.73 6.20
 1 5 14 12.87 -11.68
 1 5 13 -2.00 -5.24
 1 5 12 2.23 1.35
 1 5 11 12.42 2.12
 1 5 10 -16.73 23.35
 1 5 9 -7.61 -4.75
 1 5 8 27.58 -55.00
 1 5 7 9.52 -22.98
 1 5 6 13.01 -11.53
 1 5 1 9.39 -21.78
 1 5 0 77.58 1.82
 1 5 2 4.71 -42.59
 1 5 3 -13.98 17.16
 1 5 4 -63.83 68.27
 1 5 5 -5.35 9.00
 1 5 27 -2.11 6.00
 1 5 28 -0.46 1.36
 1 5 29 -0.34 5.80
 1 5 30 2.26 1.20
 1 5 31 -3.25 -0.21
 1 5 32 -1.69 0.23
 1 5 33 0.20 -1.48
 0 5 29 -2.65 -5.28
 0 5 28 2.47 -5.21
 0 5 27 -0.04 1.15
 0 5 26 0.67 2.87
 0 5 25 5.02 -0.77
 0 5 24 0.75 2.55
 0 5 23 -0.18 0.24
 0 5 22 -2.63 -2.99
 0 5 21 -14.29 -1.85
 0 5 20 -0.69 4.30
 0 5 19 -2.08 13.89
 0 5 18 1.74 8.38
 0 5 17 14.89 4.61
 0 5 16 -6.93 -4.98
 0 5 15 -0.88 -17.87
 0 5 14 9.73 8.29
 0 5 13 -18.21 23.83
 0 5 12 2.87 4.97
 0 5 11 8.16 -5.12
 0 5 10 -13.08 -13.21
 0 5 9 26.06 -4.97
 0 5 8 24.18 20.81
 0 5 6 0.85 2.80
 0 5 5 9.98 -36.06
 0 5 4 -20.71 -58.21
 0 5 3 -14.17 -3.45
 0 5 2 17.65 43.84
 0 5 1 31.69 20.88
 0 5 0 46.45 -0.87
 0 5 7 -23.65 24.93
 0 5 30 0.78 -1.64
 0 5 31 0.10 3.52
 0 5 32 -2.29 4.04
 -1 5 30 0.14 3.46
 -1 5 29 0.50 1.80
 -1 5 28 0.72 -2.18
 -1 5 27 -4.17 -3.30
 -1 5 26 -3.53 1.62
 -1 5 25 -5.50 -0.88
 -1 5 24 3.29 -1.45
 -1 5 23 6.47 1.20
 -1 5 22 -0.66 -4.67
 -1 5 21 -3.00 -3.61
 -1 5 20 2.24 -1.65
 -1 5 19 -9.48 -9.22
 -1 5 18 -1.55 -6.21
 -1 5 17 2.81 3.01
 -1 5 16 -10.18 8.93
 -1 5 15 3.03 11.07
 -1 5 14 6.59 -12.89
 -1 5 13 5.42 -15.65
 -1 5 12 29.72 -0.75
 -1 5 11 5.07 1.19
 -1 5 10 -37.09 18.03
 -1 5 9 -16.72 16.70
 -1 5 8 -15.09 -8.83
 -1 5 7 6.76 -11.55
 -1 5 6 79.15 14.60
 -1 5 5 27.94 29.50
 -1 5 4 -9.98 23.87
 -1 5 3 6.97 21.65
 -1 5 2 -17.45 -14.84
 -1 5 1 -35.31 -23.48
 -1 5 0 -27.03 2.79
 -1 5 31 2.79 -0.71
 -1 5 32 0.93 -1.88
 -2 5 31 0.13 -2.88
 -2 5 30 -2.63 -6.50
 -2 5 29 1.06 -5.35
 -2 5 28 2.83 -0.78
 -2 5 27 -0.31 2.13
 -2 5 26 2.02 1.52
 -2 5 25 2.33 -5.45
 -2 5 24 1.58 -0.24
 -2 5 23 -5.81 4.30
 -2 5 22 4.15 -5.83
 -2 5 21 0.83 -0.75
 -2 5 20 -2.06 -2.90
 -2 5 19 6.47 -10.74
 -2 5 18 -0.88 4.75
 -2 5 17 -10.87 0.24
 -2 5 16 3.99 -7.56
 -2 5 15 11.28 10.28
 -2 5 14 0.12 -7.19
 -2 5 13 -1.40 -1.35
 -2 5 12 -15.10 7.09
 -2 5 11 -27.73 -17.21
 -2 5 10 0.64 2.75
 -2 5 9 43.88 11.14
 -2 5 8 37.30 -10.95
 -2 5 7 -4.75 2.63
 -2 5 6 -30.55 15.79
 -2 5 5 -34.20 -6.77
 -2 5 4 6.69 -23.26
 -2 5 3 4.55 -27.33
 -2 5 2 29.53 -42.54
 -2 5 1 34.90 -14.09
 -2 5 0 1.83 -0.20
 -2 5 32 -0.68 0.14
 -3 5 32 1.00 -0.69
 -3 5 31 3.49 -0.29
 -3 5 30 1.11 5.92
 -3 5 29 -0.63 3.41
 -3 5 28 0.61 -5.13
 -3 5 27 -3.39 -3.46
 -3 5 26 -0.54 1.92
 -3 5 25 -2.86 0.53
 -3 5 24 1.20 -0.60
 -3 5 23 -0.58 6.78
 -3 5 22 -2.70 -0.44
 -3 5 21 -2.59 2.45
 -3 5 20 -1.62 6.87
 -3 5 19 5.47 0.38
 -3 5 18 8.75 10.73
 -3 5 17 1.84 -1.81
 -3 5 16 0.55 -4.52
 -3 5 15 -13.21 6.11
 -3 5 14 -19.82 -30.19
 -3 5 13 1.35 2.67
 -3 5 12 6.37 30.59
 -3 5 11 3.00 0.66
 -3 5 10 -9.40 25.04
 -3 5 9 -10.65 4.89
 -3 5 8 -6.04 -44.74
 -3 5 7 -4.04 -18.26
 -3 5 6 30.96 -7.74
 -3 5 5 3.36 -2.84
 -3 5 4 -32.78 20.76
 -3 5 3 -0.46 19.43
 -3 5 2 0.57 15.30
 -3 5 1 -28.21 14.28
 -3 5 0 -21.63 0.31
 -4 5 32 -2.51 4.35
 -4 5 31 -4.86 -2.42
 -4 5 30 -4.40 -2.97
 -4 5 29 0.78 1.11
 -4 5 28 5.14 1.34
 -4 5 27 -3.74 3.88
 -4 5 26 1.46 -1.48
 -4 5 25 3.57 -3.00
 -4 5 24 -1.25 -1.77
 -4 5 23 3.78 2.26
 -4 5 22 8.84 -0.72
 -4 5 21 0.35 -0.37
 -4 5 20 -1.25 -2.94
 -4 5 19 -0.75 -8.82
 -4 5 18 -5.13 -2.09
 -4 5 17 1.90 -10.62
 -4 5 16 5.55 -2.33
 -4 5 15 4.06 9.93
 -4 5 14 5.67 -5.51
 -4 5 13 -0.04 5.19
 -4 5 12 3.41 -10.10
 -4 5 11 4.13 -16.49
 -4 5 10 -14.28 3.01
 -4 5 9 6.05 -11.13
 -4 5 8 10.34 -0.39
 -4 5 7 -25.17 23.56
 -4 5 6 -12.42 14.12
 -4 5 5 -5.60 29.77
 -4 5 4 -10.97 5.64
 -4 5 3 19.78 -40.51
 -4 5 2 -2.43 -20.17
 -4 5 1 -23.67 -15.09
 -4 5 0 9.40 -0.60
 5 5 32 1.43 3.14
 5 5 31 -0.39 -1.42
 5 5 30 0.72 -5.38
 5 5 29 -2.75 -6.46
 5 5 28 -3.12 0.60
 5 5 27 1.24 -0.92
 5 5 26 6.26 -5.74
 5 5 25 2.45 -2.07
 5 5 24 -1.34 0.58
 5 5 23 -3.84 -6.04
 5 5 22 -7.80 -0.83
 5 5 21 -0.72 3.50
 5 5 20 10.83 5.17
 5 5 19 -0.50 3.08
 5 5 18 -3.45 -9.86
 5 5 17 1.31 -2.33
 5 5 16 -17.66 -11.79
 5 5 15 -1.37 -8.57
 5 5 14 18.18 16.35
 5 5 13 2.68 0.29
 5 5 12 11.16 0.54
 5 5 11 -10.49 3.86
 5 5 10 -45.62 -2.31
 5 5 9 -1.80 2.39
 5 5 8 7.84 9.05
 5 5 7 -9.82 2.28
 5 5 6 16.48 -9.89
 5 5 5 -11.48 -10.94
 5 5 4 -31.14 -1.22
 5 5 3 26.26 -2.84
 5 5 2 11.93 -19.20
 5 5 1 -1.69 -11.50
 5 5 0 39.64 0.74
 5 6 30 -1.79 5.97
 5 6 29 3.03 -0.25
 5 6 21 -5.71 -13.35
 5 6 20 -6.27 -7.87
 5 6 17 13.09 9.09
 5 6 16 0.40 5.13
 5 6 15 -1.07 -10.94
 5 6 14 -10.23 5.31
 5 6 13 -16.36 5.09
 5 6 12 7.31 -3.69
 5 6 11 9.99 -6.68
 5 6 10 -4.31 -3.75
 5 6 9 -1.05 0.50
 5 6 8 -0.36 7.24
 5 6 7 10.40 -1.81
 5 6 6 13.15 -1.58
 5 6 5 6.98 13.18
 5 6 4 -0.83 -5.06
 5 6 3 -19.47 2.90
 5 6 2 -7.40 6.08
 5 6 1 12.95 -37.95
 5 6 0 14.99 0.34
 5 6 18 -0.35 -7.88
 5 6 19 -7.96 2.71
 5 6 22 1.71 4.43
 5 6 23 3.16 6.10
 5 6 24 2.20 6.02
 5 6 25 0.13 5.17
 5 6 26 -2.16 -3.22
 5 6 27 -5.06 0.58
 5 6 28 -1.54 0.26
 5 6 31 -1.62 -2.78
 5 6 32 1.06 -2.89
 4 6 29 1.64 -4.13
 4 6 21 4.61 2.10
 4 6 20 2.29 10.31
 4 6 19 -6.30 6.61
 4 6 17 2.44 8.60
 4 6 16 -13.56 -7.52
 4 6 15 2.06 -4.35
 4 6 14 5.74 17.91
 4 6 13 16.00 9.23
 4 6 12 26.69 8.85
 4 6 11 -3.58 4.09
 4 6 10 -22.81 0.06
 4 6 9 0.38 -3.60
 4 6 8 2.59 9.18
 4 6 7 3.68 -1.19
 4 6 6 -5.12 -31.12
 4 6 5 -32.45 -15.54
 4 6 4 -24.19 -1.30
 4 6 3 -1.72 14.24
 4 6 2 -4.76 30.65
 4 6 1 6.01 1.62
 4 6 0 28.40 -0.81
 4 6 18 7.17 -2.16
 4 6 22 -4.77 -3.63
 4 6 23 2.86 -6.04
 4 6 24 3.79 -0.52
 4 6 25 -5.28 0.69
 4 6 26 3.42 -2.27
 4 6 27 2.74 1.80
 4 6 28 -2.64 0.38
 4 6 30 -2.75 -1.23
 4 6 31 -4.65 0.47
 4 6 32 2.08 3.60
 3 6 28 1.17 2.69
 3 6 22 -3.64 7.08
 3 6 21 -0.17 9.65
 3 6 20 -2.76 1.87
 3 6 19 9.59 -4.94
 3 6 18 5.25 -5.14
 3 6 17 -12.44 3.83
 3 6 16 0.15 9.11
 3 6 15 -1.35 15.37
 3 6 14 -3.78 4.67
 3 6 13 18.68 -6.37
 3 6 12 5.06 -3.23
 3 6 11 2.32 -23.71
 3 6 10 12.74 -0.46
 3 6 9 -7.11 15.28
 3 6 8 6.97 -20.26
 3 6 7 36.13 -10.88
 3 6 6 6.58 2.17
 3 6 5 19.48 -16.19
 3 6 4 0.66 14.27
 3 6 3 -52.84 32.56
 3 6 2 -1.52 0.11
 3 6 1 18.79 -13.92
 3 6 23 -3.93 8.16
 3 6 24 2.16 2.33
 3 6 25 2.37 -6.98
 3 6 26 2.56 -1.33
 3 6 27 -3.20 1.42
 3 6 29 5.89 5.60
 3 6 30 -0.80 4.61
 3 6 31 2.02 2.24
 3 6 32 4.52 -1.87
 3 6 33 -2.96 -0.70
 2 6 24 2.35 3.02
 2 6 23 2.20 -7.50
 2 6 22 -1.95 -11.21
 2 6 21 2.02 -0.12
 2 6 20 -4.66 -0.99
 2 6 19 -4.45 6.17
 2 6 18 0.17 10.01
 2 6 17 3.53 5.96
 2 6 16 17.33 5.64
 2 6 15 3.24 -2.44
 2 6 14 -0.18 -13.26
 2 6 13 8.53 3.79
 2 6 12 -16.72 18.76
 2 6 11 -12.19 2.71
 2 6 10 5.96 24.03
 2 6 9 -0.68 8.40
 2 6 8 17.26 -33.31
 2 6 7 12.95 3.82
 2 6 6 -40.13 -2.14
 2 6 5 -25.90 -15.38
 2 6 4 -4.90 30.69
 2 6 3 20.72 -11.76
 2 6 2 45.19 -60.85
 2 6 1 0.20 -24.88
 2 6 0 -22.71 1.33
 2 6 25 -2.40 -0.14
 2 6 26 3.74 5.49
 2 6 27 1.41 3.23
 2 6 28 -1.70 -3.59
 2 6 29 -1.09 -2.45
 2 6 30 -5.24 -5.15
 2 6 31 -4.61 -1.15
 2 6 32 1.75 1.72
 2 6 33 -2.37 0.36
 1 6 27 -6.02 1.79
 1 6 26 -2.23 -1.71
 1 6 25 4.15 -6.02
 1 6 24 0.21 2.34
 1 6 23 1.25 -0.24
 1 6 22 0.06 2.59
 1 6 21 -11.29 -0.32
 1 6 20 -6.51 -6.87
 1 6 19 5.09 5.31
 1 6 18 1.11 -7.76
 1 6 17 -0.31 -7.57
 1 6 16 -1.91 0.81
 1 6 15 -13.59 -22.07
 1 6 14 1.21 -7.88
 1 6 13 6.38 6.30
 1 6 12 0.72 -10.87
 1 6 11 10.87 -10.91
 1 6 10 -7.34 7.64
 1 6 9 -22.87 11.08
 1 6 8 7.06 5.57
 1 6 7 18.58 18.39
 1 6 6 22.22 12.74
 1 6 1 -7.64 -0.20
 1 6 0 -20.04 -0.68
 1 6 2 -11.46 24.45
 1 6 3 -51.80 24.99
 1 6 4 5.11 -0.32
 1 6 5 59.60 -7.18
 1 6 28 0.95 -2.65
 1 6 29 -0.57 -0.45
 1 6 30 1.49 0.80
 1 6 31 4.87 2.73
 1 6 32 4.53 2.03
 1 6 33 4.04 1.57
 0 6 29 -2.42 -3.23
 0 6 28 3.75 -2.99
 0 6 27 -0.83 1.02
 0 6 26 1.01 0.90
 0 6 25 -1.95 -0.19
 0 6 24 -4.68 -1.18
 0 6 23 3.23 -1.57
 0 6 22 1.55 4.15
 0 6 21 6.97 -2.23
 0 6 20 16.88 -5.28
 0 6 19 -2.97 -5.13
 0 6 18 -9.48 -18.63
 0 6 17 -3.51 5.72
 0 6 16 -3.54 23.08
 0 6 15 6.32 0.77
 0 6 14 9.84 -1.40
 0 6 13 -10.81 -7.33
 0 6 12 -14.08 -14.02
 0 6 11 -13.56 6.63
 0 6 10 -22.75 12.69
 0 6 9 5.61 -7.56
 0 6 8 7.95 -10.56
 0 6 7 -13.98 -13.41
 0 6 6 3.47 -1.16
 0 6 5 -18.71 28.20
 0 6 4 -25.01 0.10
 0 6 3 51.27 -22.15
 0 6 2 65.25 -44.99
 0 6 1 3.54 -61.68
 0 6 0 -16.63 3.60
 0 6 30 -1.22 -1.78
 0 6 31 1.20 -5.37
 0 6 32 -0.99 -2.63
 0 6 33 2.76 1.93
 -1 6 30 -1.39 -0.08
 -1 6 29 -3.61 -4.21
 -1 6 28 0.25 0.71
 -1 6 27 -1.71 4.18
 -1 6 26 2.59 2.19
 -1 6 25 4.94 -2.23
 -1 6 24 1.05 0.49
 -1 6 23 -3.76 4.21
 -1 6 22 -1.83 2.84
 -1 6 21 -5.01 -1.66
 -1 6 20 -5.29 0.66
 -1 6 19 2.29 5.05
 -1 6 18 8.75 -0.41
 -1 6 17 -0.70 6.22
 -1 6 16 -1.58 -9.73
 -1 6 15 -1.76 -22.17
 -1 6 14 -10.21 -0.58
 -1 6 13 -5.68 5.55
 -1 6 12 7.57 10.46
 -1 6 11 7.96 16.44
 -1 6 10 -1.93 -4.18
 -1 6 9 12.24 -11.28
 -1 6 8 7.33 -0.15
 -1 6 7 -12.97 -11.03
 -1 6 6 -6.11 13.90
 -1 6 5 -2.38 22.45
 -1 6 4 -8.10 -14.75
 -1 6 3 -41.66 26.92
 -1 6 2 -15.64 37.33
 -1 6 1 3.00 -0.50
 -1 6 0 -20.33 -0.57
 -1 6 31 0.87 3.11
 -1 6 32 -2.30 1.88
 -2 6 31 -0.57 -1.30
 -2 6 30 1.38 5.25
 -2 6 29 0.48 3.17
 -2 6 28 1.76 -1.78
 -2 6 27 -1.92 -1.24
 -2 6 26 -4.03 2.60
 -2 6 25 -4.04 -2.27
 -2 6 24 5.52 -5.17
 -2 6 23 2.71 1.57
 -2 6 22 1.40 -4.05
 -2 6 21 3.32 -1.93
 -2 6 20 -3.80 5.50
 -2 6 19 2.56 -2.71
 -2 6 18 7.41 -1.18
 -2 6 17 -1.54 3.63
 -2 6 16 13.53 -3.95
 -2 6 15 -1.38 6.33
 -2 6 14 -15.60 -7.60
 -2 6 13 10.68 -3.27
 -2 6 12 7.41 14.55
 -2 6 11 6.86 -12.43
 -2 6 10 0.41 -5.03
 -2 6 9 -20.94 3.59
 -2 6 8 -21.21 -12.95
 -2 6 7 4.44 -2.92
 -2 6 6 28.57 3.47
 -2 6 5 -0.61 -10.65
 -2 6 4 -35.85 -15.83
 -2 6 3 -27.96 7.25
 -2 6 2 35.62 9.71
 -2 6 1 17.76 5.40
 -2 6 0 -34.49 0.61
 -2 6 32 -4.94 -0.92
 -3 6 32 0.66 4.37
 -3 6 31 -1.74 0.08
 -3 6 30 -1.40 -0.86
 -3 6 29 -0.71 -0.88
 -3 6 28 1.96 -0.30
 -3 6 27 2.67 5.04
 -3 6 26 6.55 4.17
 -3 6 25 5.63 2.92
 -3 6 24 1.49 3.14
 -3 6 23 -7.34 5.49
 -3 6 22 0.71 0.81
 -3 6 21 1.73 -1.64
 -3 6 20 -10.20 -1.93
 -3 6 19 2.39 -4.01
 -3 6 18 -5.62 2.33
 -3 6 17 -19.24 6.70
 -3 6 16 6.18 4.29
 -3 6 15 -1.85 15.09
 -3 6 14 1.31 4.28
 -3 6 13 20.02 -2.83
 -3 6 12 -5.89 -1.54
 -3 6 11 -10.72 -12.49
 -3 6 10 -17.35 -7.36
 -3 6 9 -14.21 -6.19
 -3 6 8 18.97 3.32
 -3 6 7 9.65 25.25
 -3 6 6 -13.81 20.86
 -3 6 5 3.65 11.23
 -3 6 4 7.22 -16.71
 -3 6 3 -14.82 -26.94
 -3 6 2 11.47 -2.30
 -3 6 1 14.26 -3.91
 -3 6 0 0.16 0.12
 -4 6 32 -1.83 -1.07
 -4 6 31 -0.67 -3.38
 -4 6 30 3.82 3.65
 -4 6 29 -0.35 2.71
 -4 6 28 -3.57 -4.00
 -4 6 27 -6.61 0.13
 -4 6 26 -6.10 0.93
 -4 6 25 -1.46 -2.45
 -4 6 24 5.48 -8.77
 -4 6 23 2.59 -2.79
 -4 6 22 -0.11 -2.71
 -4 6 21 -2.70 -5.93
 -4 6 20 -4.96 2.78
 -4 6 19 3.29 6.35
 -4 6 18 0.38 5.59
 -4 6 17 4.69 5.09
 -4 6 16 7.92 2.09
 -4 6 15 -11.76 -2.54
 -4 6 14 -0.32 -12.04
 -4 6 13 5.86 0.87
 -4 6 12 4.13 8.07
 -4 6 11 15.24 3.77
 -4 6 10 -11.01 10.54
 -4 6 9 -11.11 4.07
 -4 6 8 2.52 -6.12
 -4 6 7 3.50 -9.33
 -4 6 6 33.16 -15.51
 -4 6 5 18.23 -1.00
 -4 6 4 -34.85 -4.52
 -4 6 3 -15.06 9.26
 -4 6 2 15.66 45.70
 -4 6 1 0.94 12.33
 -4 6 0 5.44 -0.03
 -5 6 32 5.52 2.80
 -5 6 31 0.04 -0.14
 -5 6 30 -1.47 -5.25
 -5 6 29 2.78 -4.11
 -5 6 28 1.77 -6.76
 -5 6 27 -0.27 -3.11
 -5 6 26 0.19 2.58
 -5 6 25 1.79 6.28
 -5 6 24 0.49 4.96
 -5 6 23 -2.33 -2.42
 -5 6 22 0.95 -4.02
 -5 6 21 -7.60 0.25
 -5 6 20 -10.93 2.34
 -5 6 19 0.19 4.42
 -5 6 18 3.29 -0.47
 -5 6 17 14.92 -9.39
 -5 6 16 8.62 -12.13
 -5 6 15 -9.09 -7.47
 -5 6 14 -2.18 3.04
 -5 6 13 -4.65 2.53
 -5 6 12 8.97 1.32
 -5 6 11 19.44 14.49
 -5 6 10 -3.87 -7.41
 -5 6 9 11.30 -20.15
 -5 6 8 28.72 12.25
 -5 6 7 16.33 17.66
 -5 6 6 2.06 4.42
 -5 6 5 -6.06 0.95
 -5 6 4 -12.18 -31.82
 -5 6 3 -13.59 -34.63
 -5 6 2 -1.86 8.13
 -5 6 1 8.10 8.62
 -5 6 0 19.34 -0.08
 6 6 32 2.18 4.78
 6 6 31 -0.47 -1.23
 6 6 30 3.71 -0.76
 6 6 29 1.37 -4.38
 6 6 28 -7.68 1.46
 6 6 27 -1.65 3.12
 6 6 26 -4.22 -5.13
 6 6 25 -2.35 1.84
 6 6 24 5.85 -1.00
 6 6 23 -0.43 -7.25
 6 6 22 2.96 4.26
 6 6 21 5.85 2.08
 6 6 20 6.55 -0.47
 6 6 19 4.75 0.80
 6 6 18 -3.00 -9.07
 6 6 17 -0.16 -1.99
 6 6 16 -10.07 -0.65
 6 6 15 -7.80 -12.68
 6 6 14 5.48 -1.81
 6 6 13 4.25 0.68
 6 6 12 6.04 -11.32
 6 6 11 -11.47 -1.29
 6 6 10 -29.28 2.14
 6 6 7 6.76 23.11
 6 6 6 7.55 -6.70
 6 6 5 8.73 -1.49
 6 6 4 16.37 6.23
 6 6 3 -6.66 -2.89
 6 6 2 -7.02 4.12
 6 6 1 -1.84 -0.80
 6 6 0 -11.48 -1.08
 6 6 8 -1.98 17.23
 6 6 9 -11.40 -5.83
 6 7 31 -2.83 -3.87
 6 7 30 -3.41 4.69
 6 7 29 1.47 -0.80
 6 7 20 -1.37 -0.64
 6 7 18 -2.52 1.64
 6 7 17 1.22 3.69
 6 7 16 -0.32 5.14
 6 7 15 -0.87 -14.17
 6 7 14 3.44 8.73
 6 7 13 15.12 23.71
 6 7 12 8.41 1.65
 6 7 11 4.15 0.74
 6 7 10 5.47 2.90
 6 7 9 -1.64 4.75
 6 7 8 11.27 0.99
 6 7 7 10.94 -19.17
 6 7 6 -25.99 -20.71
 6 7 5 -17.49 -5.30
 6 7 4 2.78 -6.02
 6 7 3 -16.44 3.54
 6 7 2 9.97 8.72
 6 7 1 16.10 -14.24
 6 7 0 -12.81 0.75
 6 7 19 -0.83 17.21
 6 7 21 -0.41 -10.28
 6 7 22 2.34 1.25
 6 7 23 -0.23 1.02
 6 7 24 0.74 2.47
 6 7 25 1.19 1.60
 6 7 26 1.43 -3.42
 6 7 27 3.60 2.87
 6 7 28 3.24 -0.12
 6 7 32 0.27 -1.36
 5 7 30 3.04 1.29
 5 7 29 0.23 0.94
 5 7 21 -2.05 8.60
 5 7 20 1.85 4.97
 5 7 19 -1.77 -0.16
 5 7 17 8.91 8.94
 5 7 16 -10.26 14.52
 5 7 15 1.38 -1.43
 5 7 14 4.26 13.40
 5 7 13 10.66 -3.80
 5 7 12 20.59 -25.01
 5 7 11 -1.64 6.11
 5 7 10 -15.25 8.24
 5 7 9 5.80 -9.48
 5 7 8 18.57 15.88
 5 7 7 17.58 -12.52
 5 7 6 5.01 -37.16
 5 7 5 -3.77 24.86
 5 7 4 3.79 23.92
 5 7 3 -11.54 9.34
 5 7 2 -20.26 16.90
 5 7 1 4.42 -34.65
 5 7 0 16.57 -1.69
 5 7 18 7.15 -15.88
 5 7 22 -7.54 12.71
 5 7 23 -0.37 -4.02
 5 7 24 7.01 -7.07
 5 7 25 -0.06 -3.54
 5 7 26 3.25 -7.72
 5 7 27 3.18 5.79
 5 7 28 -7.09 8.26
 5 7 31 0.47 -2.54
 5 7 32 4.69 3.43
 4 7 29 1.86 -4.40
 4 7 21 8.88 -9.73
 4 7 20 5.12 -1.82
 4 7 19 2.74 1.96
 4 7 18 -0.58 -2.79
 4 7 17 -10.51 9.11
 4 7 16 -1.03 -1.72
 4 7 15 12.97 -13.42
 4 7 14 -2.82 0.84
 4 7 13 1.19 3.94
 4 7 12 -10.17 -1.11
 4 7 11 -19.84 -1.09
 4 7 10 -0.83 -2.49
 4 7 9 -4.28 2.31
 4 7 8 -4.21 14.59
 4 7 7 8.11 -5.63
 4 7 6 -17.23 0.47
 4 7 5 -4.79 15.72
 4 7 4 20.18 -28.88
 4 7 3 0.19 -10.48
 4 7 2 13.52 13.19
 4 7 1 3.18 -50.16
 4 7 0 -34.89 -0.35
 4 7 22 -1.36 0.00
 4 7 23 -7.30 6.65
 4 7 24 -1.89 1.34
 4 7 25 -0.81 0.91
 4 7 26 4.29 -1.42
 4 7 27 2.87 -0.62
 4 7 28 -0.44 -1.36
 4 7 30 -4.47 -0.59
 4 7 31 -0.80 -1.95
 4 7 32 2.24 -0.91
 3 7 21 1.59 0.78
 3 7 20 -15.16 -0.75
 3 7 19 -7.30 -6.94
 3 7 18 9.73 -1.89
 3 7 17 4.73 0.17
 3 7 16 9.53 -9.77
 3 7 15 -4.98 -10.52
 3 7 14 -25.42 -13.37
 3 7 13 7.74 -7.61
 3 7 12 9.98 3.49
 3 7 11 -5.86 0.94
 3 7 10 3.07 9.36
 3 7 9 -18.31 4.02
 3 7 8 -13.85 1.22
 3 7 7 29.57 3.41
 3 7 6 4.56 -5.40
 3 7 5 4.68 15.79
 3 7 4 14.88 23.49
 3 7 3 -20.40 4.46
 3 7 2 -5.89 -6.53
 3 7 1 7.30 -34.11
 3 7 0 -9.43 -0.36
 3 7 22 -0.93 -6.75
 3 7 23 4.98 -3.93
 3 7 24 12.66 -0.47
 3 7 25 -2.79 -0.87
 3 7 26 -1.90 1.34
 3 7 27 -3.60 4.71
 3 7 28 -11.14 3.71
 3 7 29 0.89 -1.33
 3 7 30 0.22 -3.56
 3 7 31 2.27 0.54
 3 7 32 8.56 3.12
 2 7 25 2.98 -4.54
 2 7 24 -1.92 3.39
 2 7 23 -8.74 2.71
 2 7 22 1.40 3.28
 2 7 21 3.32 3.67
 2 7 20 -0.43 -6.06
 2 7 19 15.05 -0.38
 2 7 18 -3.15 -2.80
 2 7 17 -22.31 -4.15
 2 7 16 0.64 6.04
 2 7 15 -7.00 -4.12
 2 7 14 -4.96 -1.17
 2 7 13 17.43 14.52
 2 7 12 -15.98 -0.51
 2 7 11 -17.11 -22.68
 2 7 10 3.27 -7.71
 2 7 9 -33.42 8.81
 2 7 8 -5.52 1.90
 2 7 7 36.19 10.74
 2 7 6 -13.05 8.80
 2 7 5 20.97 -23.98
 2 7 4 13.96 -28.41
 2 7 3 -49.94 9.69
 2 7 2 23.17 28.30
 2 7 1 43.72 -1.13
 2 7 0 -4.80 -1.13
 2 7 26 1.74 -1.31
 2 7 27 -0.54 0.64
 2 7 28 0.87 -4.64
 2 7 29 1.92 -4.20
 2 7 30 -3.62 -1.80
 2 7 31 1.37 1.09
 2 7 32 2.46 -0.98
 2 7 33 -2.27 -1.03
 1 7 28 0.76 -0.51
 1 7 27 -2.63 3.89
 1 7 26 0.17 -2.23
 1 7 25 -0.13 0.45
 1 7 24 -3.10 2.34
 1 7 23 0.35 -4.22
 1 7 22 0.77 4.08
 1 7 21 0.92 -0.64
 1 7 20 3.32 -7.25
 1 7 19 -1.02 0.89
 1 7 18 -6.78 -10.84
 1 7 17 1.25 2.29
 1 7 16 13.03 20.30
 1 7 15 -0.03 -6.15
 1 7 14 -1.39 -5.42
 1 7 13 7.79 5.99
 1 7 12 -0.94 -5.44
 1 7 11 8.86 6.02
 1 7 10 15.12 16.18
 1 7 9 -6.16 -7.90
 1 7 8 -4.55 -10.84
 1 7 7 3.14 -1.68
 1 7 6 -16.38 -0.60
 1 7 5 -19.52 26.87
 1 7 4 -31.58 28.43
 1 7 3 -11.49 13.79
 1 7 2 27.40 -1.39
 1 7 1 -4.59 -28.59
 1 7 0 -38.71 2.35
 1 7 29 -1.57 -0.69
 1 7 30 -3.57 1.11
 1 7 31 0.28 -1.66
 1 7 32 -0.38 0.98
 1 7 33 -1.00 -0.20
 0 7 29 0.36 -1.18
 0 7 28 4.98 0.41
 0 7 27 -4.15 4.78
 0 7 26 0.16 -0.82
 0 7 25 6.34 0.28
 0 7 24 2.25 -0.29
 0 7 23 4.79 -3.98
 0 7 22 0.55 2.95
 0 7 21 -11.15 -5.53
 0 7 20 -8.44 2.11
 0 7 19 1.69 22.37
 0 7 18 11.27 0.33
 0 7 17 5.44 6.51
 0 7 16 -2.82 1.67
 0 7 15 -9.78 -31.91
 0 7 14 -8.28 8.76
 0 7 13 5.11 23.17
 0 7 12 16.29 -3.37
 0 7 11 19.47 7.29
 0 7 10 -8.37 -15.90
 0 7 9 -23.20 -24.00
 0 7 8 -0.84 12.22
 0 7 7 13.38 -10.57
 0 7 6 22.22 -9.78
 0 7 5 27.82 -8.91
 0 7 4 -14.49 -56.95
 0 7 3 -53.98 6.32
 0 7 2 -9.43 49.67
 0 7 1 27.31 -4.23
 0 7 0 21.26 -1.71
 0 7 30 -0.24 6.00
 0 7 31 1.81 4.81
 0 7 32 -4.42 1.33
 0 7 33 1.02 -0.98
 -1 7 31 0.04 -3.81
 -1 7 30 -1.34 2.44
 -1 7 29 -1.47 -0.78
 -1 7 28 5.26 -3.40
 -1 7 27 0.89 -1.71
 -1 7 26 -0.18 1.52
 -1 7 25 0.19 3.60
 -1 7 24 2.09 0.52
 -1 7 23 1.01 2.40
 -1 7 22 -3.43 1.28
 -1 7 21 0.95 -3.83
 -1 7 20 1.28 3.66
 -1 7 19 -5.26 0.55
 -1 7 18 -2.52 -11.83
 -1 7 17 -9.88 10.83
 -1 7 16 6.06 17.11
 -1 7 15 13.43 8.25
 -1 7 14 -0.04 13.05
 -1 7 13 6.43 -1.38
 -1 7 12 -8.55 -13.62
 -1 7 11 -14.48 -5.27
 -1 7 10 -4.31 0.26
 -1 7 9 -0.40 7.10
 -1 7 8 0.84 22.38
 -1 7 7 10.82 3.96
 -1 7 6 17.93 4.30
 -1 7 5 -14.26 6.87
 -1 7 4 -35.77 -26.31
 -1 7 3 -3.56 -1.03
 -1 7 2 52.75 3.54
 -1 7 1 4.16 -20.07
 -1 7 0 -63.92 2.18
 -1 7 32 -3.41 -2.53
 -2 7 31 0.66 1.04
 -2 7 30 1.40 -0.87
 -2 7 29 -2.15 -0.28
 -2 7 28 -2.40 0.98
 -2 7 27 -2.27 2.17
 -2 7 26 -1.39 1.64
 -2 7 25 -0.01 -3.15
 -2 7 24 3.16 -3.94
 -2 7 23 -4.02 0.70
 -2 7 22 0.83 -2.93
 -2 7 21 5.11 -5.44
 -2 7 20 -9.36 -3.45
 -2 7 19 3.49 -1.09
 -2 7 18 10.70 -0.79
 -2 7 17 -15.55 6.44
 -2 7 16 3.07 -1.87
 -2 7 15 -1.77 -7.32
 -2 7 14 -11.50 -7.33
 -2 7 13 24.07 -14.31
 -2 7 12 8.52 1.57
 -2 7 11 1.41 18.43
 -2 7 10 -4.28 9.79
 -2 7 9 -22.52 -0.97
 -2 7 8 10.48 -7.72
 -2 7 7 23.98 -15.56
 -2 7 6 -1.40 11.82
 -2 7 5 20.53 25.03
 -2 7 4 22.06 0.55
 -2 7 3 -34.33 8.33
 -2 7 2 3.31 -1.46
 -2 7 1 13.85 -21.41
 -2 7 0 -25.05 0.77
 -2 7 32 0.62 2.40
 -3 7 32 -1.80 -1.65
 -3 7 31 -1.44 -4.98
 -3 7 30 2.99 0.76
 -3 7 29 0.39 0.14
 -3 7 28 1.33 -6.30
 -3 7 27 -0.49 -2.38
 -3 7 26 -6.07 4.10
 -3 7 25 -2.88 3.74
 -3 7 24 7.15 -0.20
 -3 7 23 0.16 3.38
 -3 7 22 -1.30 -3.16
 -3 7 21 -0.25 -3.28
 -3 7 20 -12.27 5.71
 -3 7 19 2.67 5.97
 -3 7 18 7.93 1.45
 -3 7 17 -0.29 -3.05
 -3 7 16 24.10 -11.37
 -3 7 15 -2.50 -8.09
 -3 7 14 -17.40 -3.93
 -3 7 13 1.66 8.43
 -3 7 12 -21.37 14.29
 -3 7 11 4.33 -7.63
 -3 7 10 26.40 -8.02
 -3 7 9 9.86 -1.24
 -3 7 8 14.68 -3.35
 -3 7 7 5.12 6.12
 -3 7 6 -10.02 -1.80
 -3 7 5 -8.06 -15.59
 -3 7 4 -25.97 -25.01
 -3 7 3 -4.91 -7.17
 -3 7 2 66.88 22.52
 -3 7 1 16.51 6.50
 -3 7 0 -49.22 -0.44
 -4 7 32 3.38 2.35
 -4 7 31 0.72 -1.40
 -4 7 30 -1.05 -1.57
 -4 7 29 -1.86 0.29
 -4 7 28 -2.38 -1.28
 -4 7 27 -1.38 -0.52
 -4 7 26 0.97 -2.59
 -4 7 25 2.12 2.85
 -4 7 24 0.06 2.88
 -4 7 23 -5.76 0.34
 -4 7 22 3.91 6.21
 -4 7 21 6.48 1.98
 -4 7 20 -4.73 -3.01
 -4 7 19 8.86 5.51
 -4 7 18 4.37 -4.98
 -4 7 17 -6.55 -0.26
 -4 7 16 5.85 9.25
 -4 7 15 -15.00 -0.31
 -4 7 14 -5.69 3.88
 -4 7 13 12.72 -9.18
 -4 7 12 0.76 -5.75
 -4 7 11 5.83 30.18
 -4 7 10 -24.98 11.25
 -4 7 9 -30.59 -21.32
 -4 7 8 11.26 -14.00
 -4 7 7 10.01 -13.69
 -4 7 6 -0.29 -2.89
 -4 7 5 15.26 34.31
 -4 7 4 0.73 10.77
 -4 7 3 -21.34 -14.75
 -4 7 2 -7.41 -5.30
 -4 7 1 -5.58 -32.67
 -4 7 0 -1.94 0.67
 -5 7 32 -3.90 -0.91
 -5 7 31 -4.15 -0.70
 -5 7 30 0.61 1.46
 -5 7 29 2.91 1.70
 -5 7 28 -0.22 -0.27
 -5 7 27 3.13 3.25
 -5 7 26 -1.67 3.54
 -5 7 25 -0.86 -2.52
 -5 7 24 3.20 -4.52
 -5 7 23 -4.29 -0.64
 -5 7 22 5.41 0.71
 -5 7 21 10.13 -4.76
 -5 7 20 3.25 -6.93
 -5 7 19 5.95 -2.02
 -5 7 18 -9.53 -9.32
 -5 7 17 -11.16 -0.91
 -5 7 16 4.43 4.35
 -5 7 15 -0.40 -7.45
 -5 7 14 13.29 -0.45
 -5 7 13 9.39 -6.99
 -5 7 12 -5.19 -11.69
 -5 7 11 0.00 -4.28
 -5 7 10 -2.30 -9.13
 -5 7 9 16.32 3.17
 -5 7 8 10.72 14.38
 -5 7 7 -16.21 7.82
 -5 7 6 -19.42 14.23
 -5 7 5 -14.69 15.93
 -5 7 4 0.35 -12.78
 -5 7 3 20.00 -5.27
 -5 7 2 27.95 16.54
 -5 7 1 -11.63 -5.96
 -5 7 0 -39.80 1.63
 -6 7 32 5.13 0.79
 -6 7 31 1.19 2.93
 -6 7 30 -3.28 -0.05
 -6 7 29 0.39 4.46
 -6 7 28 -2.08 1.41
 -6 7 27 3.42 -3.50
 -6 7 26 3.83 -0.96
 -6 7 25 4.53 1.26
 -6 7 24 4.46 3.48
 -6 7 23 -7.07 -1.67
 -6 7 22 -2.17 1.13
 -6 7 21 -2.15 7.05
 -6 7 20 -13.72 0.31
 -6 7 19 -2.02 0.96
 -6 7 18 2.56 1.17
 -6 7 17 0.59 4.39
 -6 7 16 8.99 5.84
 -6 7 15 -6.93 6.22
 -6 7 14 -11.24 6.49
 -6 7 13 3.51 -10.58
 -6 7 12 1.78 4.86
 -6 7 11 -4.01 27.43
 -6 7 7 10.99 -3.61
 -6 7 6 -1.60 6.65
 -6 7 5 -0.26 16.68
 -6 7 4 5.15 6.19
 -6 7 3 -27.05 -1.90
 -6 7 2 -3.15 -2.97
 -6 7 1 23.27 -4.38
 -6 7 0 14.82 -0.89
 -6 7 8 -5.79 -13.70
 -6 7 9 -22.18 -22.85
 -6 7 10 -16.94 1.52
 7 7 32 0.53 0.18
 7 7 31 -2.79 -1.70
 7 7 30 0.47 2.56
 7 7 29 0.67 2.38
 7 7 28 -4.48 2.06
 7 7 27 -0.46 -0.46
 7 7 26 -4.36 -5.81
 7 7 25 -4.50 2.03
 7 7 24 0.83 4.21
 7 7 23 -3.65 -0.10
 7 7 22 -0.93 9.89
 7 7 21 2.29 4.09
 7 7 20 -1.22 -7.70
 7 7 19 3.29 -3.58
 7 7 18 0.57 -4.54
 7 7 17 -4.18 1.12
 7 7 7 8.14 -3.74
 7 7 6 -11.31 -15.05
 7 7 5 -0.46 4.42
 7 7 4 24.64 18.22
 7 7 3 -7.41 1.79
 7 7 2 -8.12 -10.49
 7 7 1 1.86 -8.29
 7 7 0 -9.91 -1.17
 7 7 8 9.84 6.30
 7 7 9 5.57 -6.71
 7 7 10 -1.62 -2.12
 7 7 11 -8.02 4.87
 7 7 12 -0.39 -12.21
 7 7 13 7.57 0.04
 7 7 14 -7.92 6.71
 7 7 15 -5.57 5.32
 7 7 16 2.59 11.42
 7 8 30 0.62 1.97
 7 8 18 0.68 3.03
 7 8 17 -0.54 -0.27
 7 8 16 -0.65 -1.18
 7 8 15 -6.38 -8.65
 7 8 14 0.32 -0.67
 7 8 13 18.34 7.70
 7 8 12 3.44 2.52
 7 8 11 -1.08 -2.90
 7 8 10 -0.91 -5.93
 7 8 9 -4.48 14.54
 7 8 8 12.38 0.60
 7 8 7 13.18 -13.59
 7 8 6 -2.95 5.10
 7 8 5 -0.09 2.50
 7 8 4 -5.10 5.97
 7 8 3 -21.49 11.55
 7 8 2 -3.03 -5.61
 7 8 1 10.15 2.33
 7 8 0 8.47 -0.49
 7 8 19 -1.07 5.52
 7 8 20 -1.30 -1.45
 7 8 21 -7.21 -0.10
 7 8 22 -5.09 1.59
 7 8 23 4.73 3.89
 7 8 24 4.89 2.39
 7 8 25 9.33 -5.15
 7 8 26 3.97 -0.65
 7 8 27 -2.13 2.46
 7 8 28 0.91 -0.03
 7 8 29 -2.33 1.21
 7 8 31 2.50 -1.76
 6 8 30 2.04 -3.55
 6 8 29 -3.12 -2.70
 6 8 20 7.23 -8.55
 6 8 19 1.39 -3.12
 6 8 18 -2.00 -7.16
 6 8 17 5.21 0.60
 6 8 16 -1.74 7.66
 6 8 15 -2.92 -4.07
 6 8 14 -2.25 2.71
 6 8 13 -2.88 -6.27
 6 8 12 -6.10 -17.66
 6 8 11 -10.79 -2.03
 6 8 10 -22.32 -7.97
 6 8 9 -10.55 0.24
 6 8 8 5.74 22.83
 6 8 7 -8.08 7.50
 6 8 6 -9.24 -18.19
 6 8 5 13.45 -7.53
 6 8 4 24.74 7.34
 6 8 3 3.95 2.84
 6 8 2 -17.22 -3.58
 6 8 1 -3.72 -0.56
 6 8 0 12.45 -2.82
 6 8 21 1.01 5.92
 6 8 22 -0.73 5.87
 6 8 23 -0.02 -7.84
 6 8 24 -2.58 -3.66
 6 8 25 -1.09 -1.93
 6 8 26 1.07 -1.94
 6 8 27 1.61 4.42
 6 8 28 -2.26 2.52
 6 8 31 0.10 -3.23
 6 8 32 1.36 2.73
 5 8 29 -0.05 -1.37
 5 8 20 1.39 -5.08
 5 8 19 -2.19 6.83
 5 8 18 -1.22 -2.95
 5 8 17 1.69 1.58
 5 8 16 -5.14 -7.66
 5 8 15 -1.72 -25.01
 5 8 14 -3.74 -2.56
 5 8 13 5.39 7.32
 5 8 12 3.96 -2.42
 5 8 11 0.85 2.12
 5 8 10 -8.68 -2.51
 5 8 9 -14.93 5.73
 5 8 8 0.45 15.45
 5 8 7 4.32 -4.20
 5 8 6 8.88 7.55
 5 8 5 8.58 20.35
 5 8 4 -10.64 -13.78
 5 8 3 -13.29 -3.03
 5 8 2 -3.73 7.00
 5 8 1 10.52 -29.40
 5 8 0 16.87 -0.68
 5 8 21 -1.26 -14.09
 5 8 22 1.31 -3.10
 5 8 23 4.49 7.40
 5 8 24 1.64 4.45
 5 8 25 0.60 2.57
 5 8 26 -3.86 -0.10
 5 8 27 -4.89 -2.39
 5 8 28 -0.02 -1.17
 5 8 30 1.55 1.48
 5 8 31 2.89 -0.81
 5 8 32 0.56 -0.58
 4 8 20 -8.95 5.66
 4 8 19 -8.20 -4.41
 4 8 18 8.24 -4.71
 4 8 17 3.52 4.40
 4 8 16 -8.10 -4.53
 4 8 15 -1.66 2.79
 4 8 14 -14.66 14.16
 4 8 13 1.27 4.09
 4 8 12 15.60 -1.42
 4 8 11 -7.63 -2.43
 4 8 10 -17.71 -12.45
 4 8 9 -1.49 -3.02
 4 8 8 5.36 22.29
 4 8 7 9.25 -4.82
 4 8 6 9.47 -31.04
 4 8 5 -1.73 -5.31
 4 8 4 -1.29 -1.02
 4 8 3 -1.64 15.86
 4 8 2 -20.32 36.49
 4 8 1 6.64 -6.12
 4 8 0 36.87 -1.37
 4 8 21 -2.57 2.80
 4 8 22 -6.72 -1.82
 4 8 23 1.75 -0.62
 4 8 24 8.80 -3.33
 4 8 25 -2.29 1.68
 4 8 26 -1.19 0.27
 4 8 27 0.26 -2.30
 4 8 28 -9.04 3.01
 4 8 29 -1.82 -1.82
 4 8 30 0.62 -3.79
 4 8 31 -2.30 0.28
 4 8 32 1.74 0.87
 3 8 23 -10.45 8.14
 3 8 22 0.50 -1.55
 3 8 21 7.01 -0.65
 3 8 20 1.70 0.09
 3 8 19 10.33 -3.32
 3 8 18 -0.88 5.86
 3 8 17 -18.66 8.99
 3 8 16 -0.47 4.54
 3 8 15 8.62 4.13
 3 8 14 2.90 -2.78
 3 8 13 22.70 -0.67
 3 8 12 4.46 1.66
 3 8 11 -7.65 -10.76
 3 8 10 11.44 0.45
 3 8 9 -9.10 23.82
 3 8 8 -2.14 -2.27
 3 8 7 23.90 -20.87
 3 8 6 -13.23 9.22
 3 8 5 -9.30 5.33
 3 8 4 -9.10 -8.74
 3 8 3 -35.90 14.55
 3 8 2 3.58 13.07
 3 8 1 20.18 -23.46
 3 8 0 -6.92 -0.80
 3 8 24 -3.65 -1.64
 3 8 25 -1.51 -5.84
 3 8 26 -1.01 -0.87
 3 8 27 4.84 -3.29
 3 8 28 4.18 1.73
 3 8 29 2.94 0.78
 3 8 30 -3.67 0.12
 3 8 31 -2.14 3.34
 3 8 32 0.09 -2.96
 2 8 26 -0.67 -2.09
 2 8 25 3.66 3.00
 2 8 24 6.66 4.77
 2 8 23 2.89 -1.31
 2 8 22 1.78 -2.42
 2 8 21 -5.19 2.61
 2 8 20 -10.33 0.39
 2 8 19 -0.65 2.90
 2 8 18 2.06 6.38
 2 8 17 7.78 -0.48
 2 8 16 14.72 2.58
 2 8 15 -2.60 3.89
 2 8 14 -9.51 -3.67
 2 8 13 11.01 9.43
 2 8 12 6.36 9.94
 2 8 11 -0.28 -9.41
 2 8 10 9.13 -3.00
 2 8 9 -8.86 -2.85
 2 8 8 -4.23 -17.52
 2 8 7 19.58 -7.51
 2 8 6 -6.15 -8.75
 2 8 5 -2.92 -10.39
 2 8 4 1.43 14.33
 2 8 3 -4.21 6.01
 2 8 2 15.37 -15.69
 2 8 1 5.77 -18.01
 2 8 0 -19.28 -0.23
 2 8 27 0.38 0.00
 2 8 28 -1.82 3.76
 2 8 29 0.78 3.44
 2 8 30 -0.48 3.05
 2 8 31 1.15 2.78
 2 8 32 3.79 1.49
 1 8 28 5.58 -1.95
 1 8 27 -1.66 3.29
 1 8 26 0.66 -1.67
 1 8 25 7.64 0.03
 1 8 24 -0.80 -0.79
 1 8 23 1.69 -3.83
 1 8 22 3.56 3.32
 1 8 21 -8.02 -1.48
 1 8 20 -1.36 -0.98
 1 8 19 8.08 12.70
 1 8 18 -1.12 -0.17
 1 8 17 -3.57 0.93
 1 8 16 -3.76 8.21
 1 8 15 -8.48 -15.47
 1 8 14 3.90 -1.57
 1 8 13 7.61 17.12
 1 8 12 -5.18 -4.82
 1 8 11 2.76 -5.86
 1 8 10 -5.43 6.55
 1 8 9 -22.68 16.20
 1 8 8 10.27 15.69
 1 8 7 23.06 0.86
 1 8 6 2.48 9.28
 1 8 5 17.07 -9.45
 1 8 4 -6.08 -31.62
 1 8 3 -30.05 4.14
 1 8 2 -2.86 14.23
 1 8 1 -1.20 -7.98
 1 8 0 -19.49 -0.30
 1 8 29 -0.58 -5.82
 1 8 30 -4.01 0.78
 1 8 31 -0.09 0.30
 1 8 32 -3.37 -1.98
 0 8 30 -2.28 2.54
 0 8 29 -4.95 -0.16
 0 8 28 0.52 2.36
 0 8 27 -4.89 3.56
 0 8 26 -1.05 -3.28
 0 8 25 1.43 2.64
 0 8 24 -5.98 -0.02
 0 8 23 -1.19 -0.74
 0 8 22 -1.76 5.10
 0 8 21 0.64 -7.18
 0 8 20 13.16 -8.13
 0 8 19 -0.41 -8.00
 0 8 18 -7.53 -19.91
 0 8 17 -1.11 4.71
 0 8 16 1.96 18.09
 0 8 15 10.65 -3.83
 0 8 14 8.15 -6.35
 0 8 13 -3.99 -10.41
 0 8 12 -11.28 -20.55
 0 8 11 -8.55 6.31
 0 8 10 -5.46 20.73
 0 8 9 7.23 0.54
 0 8 8 8.69 -3.61
 0 8 7 -0.30 -16.59
 0 8 6 15.46 3.20
 0 8 5 -4.87 31.91
 0 8 4 -29.20 20.35
 0 8 3 24.17 10.44
 0 8 2 45.62 -26.39
 0 8 1 -6.02 -41.18
 0 8 0 -36.94 1.74
 0 8 31 5.61 -4.87
 0 8 32 3.62 -0.78
 -1 8 31 0.97 1.29
 -1 8 30 0.40 -0.84
 -1 8 29 -1.58 -4.80
 -1 8 28 0.67 -1.70
 -1 8 27 -1.57 1.71
 -1 8 26 0.55 1.53
 -1 8 25 2.16 0.16
 -1 8 24 0.96 -1.55
 -1 8 23 1.65 4.03
 -1 8 22 2.04 3.89
 -1 8 21 0.08 -1.98
 -1 8 20 -4.59 3.96
 -1 8 19 -4.00 8.62
 -1 8 18 8.56 0.62
 -1 8 17 -2.38 3.60
 -1 8 16 -4.33 -10.16
 -1 8 15 -1.25 -24.96
 -1 8 14 -15.46 -4.22
 -1 8 13 -4.36 9.57
 -1 8 12 3.51 10.00
 -1 8 11 10.41 14.25
 -1 8 10 1.49 -8.01
 -1 8 9 -9.02 -16.80
 -1 8 8 6.58 -0.73
 -1 8 7 -4.64 -11.91
 -1 8 6 -13.56 12.27
 -1 8 5 4.39 -0.77
 -1 8 4 9.71 -30.37
 -1 8 3 7.35 11.60
 -1 8 2 18.29 12.43
 -1 8 1 10.71 0.72
 -1 8 0 -0.89 -0.66
 -1 8 32 -2.26 0.74
 -2 8 31 -0.75 -3.56
 -2 8 30 1.78 0.51
 -2 8 29 -2.16 2.52
 -2 8 28 -1.13 -1.94
 -2 8 27 -1.68 -2.89
 -2 8 26 -5.41 2.29
 -2 8 25 -0.33 -1.20
 -2 8 24 6.15 -1.92
 -2 8 23 -2.13 7.33
 -2 8 22 -3.80 -3.45
 -2 8 21 1.65 -1.19
 -2 8 20 -2.51 3.45
 -2 8 19 1.75 -7.40
 -2 8 18 10.18 0.58
 -2 8 17 -1.40 5.07
 -2 8 16 13.40 1.19
 -2 8 15 8.38 8.66
 -2 8 14 -15.73 -2.74
 -2 8 13 2.07 0.89
 -2 8 12 -6.81 8.33
 -2 8 11 -1.13 -5.47
 -2 8 10 14.41 3.56
 -2 8 9 -6.18 1.70
 -2 8 8 -6.56 -17.11
 -2 8 7 5.83 -7.39
 -2 8 6 15.72 14.73
 -2 8 5 0.23 4.47
 -2 8 4 -48.73 10.26
 -2 8 3 -31.72 15.25
 -2 8 2 36.30 -11.58
 -2 8 1 3.06 -3.14
 -2 8 0 -42.59 -0.21
 -2 8 32 -1.82 -2.32
 -3 8 32 -0.47 2.95
 -3 8 31 -1.05 1.61
 -3 8 30 0.29 -2.30
 -3 8 29 -1.63 -0.16
 -3 8 28 0.56 0.91
 -3 8 27 4.18 0.85
 -3 8 26 4.15 2.03
 -3 8 25 1.42 -0.98
 -3 8 24 -4.27 -4.30
 -3 8 23 -9.79 -0.88
 -3 8 22 3.17 -1.48
 -3 8 21 12.01 1.40
 -3 8 20 1.08 -5.09
 -3 8 19 2.78 -3.29
 -3 8 18 -1.89 0.99
 -3 8 17 -20.79 -4.39
 -3 8 16 -1.26 3.64
 -3 8 15 1.40 3.94
 -3 8 14 2.55 -8.69
 -3 8 13 25.25 -12.10
 -3 8 12 6.91 -7.01
 -3 8 11 3.43 2.73
 -3 8 10 -10.41 -1.17
 -3 8 9 -24.38 -7.60
 -3 8 8 15.20 1.32
 -3 8 7 4.32 12.98
 -3 8 6 -19.73 12.27
 -3 8 5 10.51 -9.10
 -3 8 4 9.66 -14.15
 -3 8 3 1.91 -3.33
 -3 8 2 10.30 -0.23
 -3 8 1 -10.65 1.64
 -3 8 0 -12.67 0.17
 -4 8 32 -2.26 -2.54
 -4 8 31 -0.28 -1.11
 -4 8 30 3.48 4.37
 -4 8 29 2.62 4.55
 -4 8 28 2.35 1.07
 -4 8 27 -0.29 -0.23
 -4 8 26 -2.97 -0.32
 -4 8 25 5.50 -1.12
 -4 8 24 8.17 -0.60
 -4 8 23 0.23 4.53
 -4 8 22 0.42 1.49
 -4 8 21 -5.73 0.34
 -4 8 20 -11.12 -2.63
 -4 8 19 -3.20 2.21
 -4 8 18 -2.70 3.06
 -4 8 17 0.10 2.35
 -4 8 16 11.04 9.80
 -4 8 15 -4.20 1.90
 -4 8 14 -8.94 5.13
 -4 8 13 -7.29 12.63
 -4 8 12 -12.17 5.07
 -4 8 11 0.65 0.43
 -4 8 10 -6.16 -2.42
 -4 8 9 -7.15 -2.54
 -4 8 8 -3.03 -4.30
 -4 8 7 -11.08 1.91
 -4 8 6 16.57 10.57
 -4 8 5 9.26 6.15
 -4 8 4 -38.16 -2.28
 -4 8 3 -10.76 -1.99
 -4 8 2 25.05 2.24
 -4 8 1 3.34 -5.52
 -4 8 0 2.50 -0.05
 -5 8 32 2.37 2.06
 -5 8 31 0.41 -0.10
 -5 8 30 -4.21 -2.72
 -5 8 29 -1.70 -2.10
 -5 8 28 -1.42 -2.50
 -5 8 27 -0.92 -3.01
 -5 8 26 -0.74 -1.31
 -5 8 25 1.29 4.79
 -5 8 24 -1.43 0.99
 -5 8 23 -6.60 -13.09
 -5 8 22 1.74 -8.67
 -5 8 21 -0.06 -0.85
 -5 8 20 -8.90 -1.24
 -5 8 19 0.68 16.45
 -5 8 18 5.96 5.24
 -5 8 17 1.34 -5.08
 -5 8 16 4.02 -0.68
 -5 8 15 -8.72 -13.18
 -5 8 14 -8.29 0.95
 -5 8 13 6.04 -5.66
 -5 8 12 14.92 -2.70
 -5 8 11 13.23 26.95
 -5 8 10 -14.27 -3.29
 -5 8 9 -8.11 -22.19
 -5 8 8 12.64 4.51
 -5 8 7 4.21 12.20
 -5 8 6 11.63 3.18
 -5 8 5 8.79 -10.90
 -5 8 4 -6.75 -13.79
 -5 8 3 -7.47 6.46
 -5 8 2 -9.84 21.26
 -5 8 1 -1.48 16.34
 -5 8 0 23.84 -0.28
 -6 8 32 1.38 -1.51
 -6 8 31 0.48 -0.09
 -6 8 30 3.08 -0.38
 -6 8 29 4.15 -2.62
 -6 8 28 -3.12 -3.04
 -6 8 27 -1.19 1.99
 -6 8 26 -3.68 4.57
 -6 8 25 0.85 0.76
 -6 8 24 6.03 2.93
 -6 8 23 -3.93 2.82
 -6 8 22 -0.47 -4.24
 -6 8 21 1.52 0.56
 -6 8 20 -4.01 2.59
 -6 8 19 5.73 1.25
 -6 8 18 4.78 -4.71
 -6 8 17 -4.57 -5.62
 -6 8 16 6.66 -4.28
 -6 8 15 -1.73 -5.43
 -6 8 14 -6.99 2.89
 -6 8 7 4.12 0.92
 -6 8 6 11.97 12.80
 -6 8 5 -3.07 -10.07
 -6 8 4 -2.93 -13.00
 -6 8 3 -5.71 -4.21
 -6 8 2 -3.35 -14.46
 -6 8 1 3.31 -0.16
 -6 8 0 7.97 3.19
 -6 8 8 5.63 -1.41
 -6 8 9 10.86 11.12
 -6 8 10 -3.11 -2.10
 -6 8 11 -4.36 -5.67
 -6 8 12 4.61 2.01
 -6 8 13 7.37 2.35
 -7 8 31 -1.64 1.62
 -7 8 30 -2.76 1.26
 -7 8 29 -0.02 3.07
 -7 8 28 -1.74 1.25
 -7 8 27 -1.45 -2.38
 -7 8 26 -0.62 -3.24
 -7 8 25 0.24 4.26
 -7 8 24 4.98 4.02
 -7 8 23 2.60 -3.06
 -7 8 22 -0.66 -1.67
 -7 8 21 3.07 4.04
 -7 8 20 -6.30 -1.12
 -7 8 19 -3.10 -1.35
 -7 8 18 6.34 0.34
 -7 8 17 -6.65 0.55
 -7 8 16 2.75 4.80
 -7 8 7 5.41 9.56
 -7 8 6 1.61 1.36
 -7 8 5 3.47 -15.85
 -7 8 4 5.13 -0.86
 -7 8 3 -11.01 2.31
 -7 8 2 -6.70 -3.49
 -7 8 1 2.43 9.44
 -7 8 0 6.98 0.42
 -7 8 8 2.32 -16.17
 -7 8 9 -8.01 -21.49
 -7 8 10 -8.19 -0.50
 -7 8 11 -7.31 7.90
 -7 8 12 5.03 2.89
 -7 8 13 15.99 -6.09
 -7 8 14 -9.48 5.05
 -7 8 15 -3.79 9.94
 8 8 31 -3.44 -0.93
 8 8 30 -1.05 -1.84
 8 8 29 1.51 4.13
 8 8 28 3.19 4.35
 8 8 27 3.08 0.45
 8 8 26 0.80 1.49
 8 8 25 -5.07 -1.32
 8 8 24 -5.96 -3.28
 8 8 23 1.25 -4.34
 8 8 22 1.44 3.93
 8 8 21 5.78 2.73
 8 8 20 9.17 -6.55
 8 8 19 3.90 -2.56
 8 8 18 2.38 3.62
 8 8 17 -0.06 0.84
 8 8 16 5.49 0.94
 8 8 15 0.34 10.79
 8 8 6 -6.79 -15.70
 8 8 5 -0.48 -3.53
 8 8 4 10.49 1.45
 8 8 3 3.46 0.86
 8 8 2 -12.13 -2.49
 8 8 1 -6.41 1.25
 8 8 0 14.07 -1.08
 8 8 7 -7.56 -7.74
 8 8 8 4.79 13.50
 8 8 9 5.39 0.34
 8 8 10 -1.71 -9.74
 8 8 11 2.38 8.75
 8 8 12 6.96 -2.51
 8 8 13 12.50 -3.76
 8 8 14 0.41 10.62
 8 9 30 0.08 -1.41
 8 9 29 -2.34 -1.70
 8 9 18 0.75 3.64
 8 9 17 3.61 2.82
 8 9 16 -3.67 -6.04
 8 9 15 -6.42 -1.42
 8 9 14 -1.91 -3.48
 8 9 13 1.05 -1.44
 8 9 12 -8.19 1.75
 8 9 11 -9.83 -5.07
 8 9 10 -7.96 -7.99
 8 9 9 2.86 11.65
 8 9 8 6.19 1.06
 8 9 7 -6.99 -12.23
 8 9 6 0.01 -0.41
 8 9 5 2.73 -3.37
 8 9 4 -4.09 -2.66
 8 9 3 2.85 7.09
 8 9 2 0.58 -0.81
 8 9 1 0.46 5.70
 8 9 0 18.01 -2.32
 8 9 19 -3.32 -0.79
 8 9 20 5.44 4.72
 8 9 21 -5.21 -1.15
 8 9 22 -4.22 -5.67
 8 9 23 10.08 -1.19
 8 9 24 5.36 -2.31
 8 9 25 4.51 -3.16
 8 9 26 0.58 1.51
 8 9 27 -4.59 -3.32
 8 9 28 -0.52 -5.14
 8 9 31 -0.46 0.09
 7 9 30 2.75 -2.53
 7 9 18 0.39 6.65
 7 9 17 6.93 -3.71
 7 9 16 0.11 -4.96
 7 9 15 -4.69 4.06
 7 9 14 1.09 -2.43
 7 9 13 6.23 -9.78
 7 9 12 6.49 -0.96
 7 9 11 0.42 1.88
 7 9 10 -13.89 -6.36
 7 9 9 -4.32 13.43
 7 9 8 4.11 14.97
 7 9 7 -5.38 2.26
 7 9 6 -0.37 -4.35
 7 9 5 9.61 -3.56
 7 9 4 12.53 17.89
 7 9 3 -4.24 9.01
 7 9 2 -22.51 -22.72
 7 9 1 -3.92 2.13
 7 9 0 23.41 -2.15
 7 9 19 1.41 -5.16
 7 9 20 1.63 -12.68
 7 9 21 -6.99 3.29
 7 9 22 -0.06 1.35
 7 9 23 3.43 -3.57
 7 9 24 -6.21 2.41
 7 9 25 -5.17 -0.14
 7 9 26 -5.58 0.50
 7 9 27 -2.02 2.86
 7 9 28 3.49 3.13
 7 9 29 -0.80 1.98
 7 9 31 1.22 -2.57
 6 9 29 -5.86 -0.19
 6 9 19 -1.28 11.10
 6 9 18 -5.47 5.56
 6 9 17 1.27 -4.85
 6 9 16 -7.19 -2.91
 6 9 15 -9.63 -3.53
 6 9 14 2.00 6.44
 6 9 13 10.21 13.37
 6 9 12 -2.92 4.08
 6 9 11 -4.98 -8.47
 6 9 10 -7.93 -9.13
 6 9 9 2.10 10.01
 6 9 8 18.56 -2.29
 6 9 7 0.21 -12.85
 6 9 6 -3.29 -1.75
 6 9 5 -4.06 -10.76
 6 9 4 -15.03 -7.01
 6 9 3 1.72 12.40
 6 9 2 3.53 2.22
 6 9 1 0.98 8.61
 6 9 0 11.55 -0.50
 6 9 20 -0.39 0.40
 6 9 21 -11.99 -0.43
 6 9 22 -2.67 -4.57
 6 9 23 5.87 3.75
 6 9 24 0.15 8.34
 6 9 25 5.67 -0.16
 6 9 26 -2.01 -1.47
 6 9 27 -5.66 -5.57
 6 9 28 3.28 -6.02
 6 9 30 -2.41 1.42
 6 9 31 -0.49 -1.02
 5 9 29 -1.71 5.67
 5 9 19 -1.11 -2.64
 5 9 18 3.44 0.62
 5 9 17 4.86 7.50
 5 9 16 -8.89 6.57
 5 9 15 3.41 6.03
 5 9 14 3.52 5.42
 5 9 13 3.97 -7.48
 5 9 12 17.67 -3.97
 5 9 11 7.11 5.48
 5 9 10 -17.06 -1.27
 5 9 9 11.45 6.42
 5 9 8 19.48 10.05
 5 9 7 -12.06 -17.59
 5 9 6 6.57 -31.87
 5 9 5 3.97 0.29
 5 9 4 -7.59 22.57
 5 9 3 9.78 15.55
 5 9 2 -29.69 -5.28
 5 9 1 -10.35 -14.21
 5 9 0 45.51 -1.97
 5 9 20 5.13 -2.43
 5 9 21 0.61 6.88
 5 9 22 -3.30 3.79
 5 9 23 0.87 -3.07
 5 9 24 -2.65 -7.71
 5 9 25 -4.09 -5.48
 5 9 26 0.99 0.28
 5 9 27 3.47 2.71
 5 9 28 0.59 9.66
 5 9 30 2.19 -2.43
 5 9 31 -0.63 -1.48
 5 9 32 -0.19 -0.58
 4 9 21 3.16 -5.42
 4 9 20 2.79 1.38
 4 9 19 0.85 -0.69
 4 9 18 2.01 3.52
 4 9 17 -3.42 9.58
 4 9 16 0.84 -2.13
 4 9 15 16.45 -2.68
 4 9 14 5.14 2.57
 4 9 13 5.31 -0.65
 4 9 12 0.63 3.67
 4 9 11 -10.67 -3.96
 4 9 10 -5.25 -6.28
 4 9 9 9.93 18.92
 4 9 8 6.20 0.32
 4 9 7 -6.24 -18.78
 4 9 6 -0.92 17.25
 4 9 5 -6.12 16.73
 4 9 4 -7.60 -10.55
 4 9 3 21.09 -4.24
 4 9 2 6.01 -11.96
 4 9 1 -8.15 -27.48
 4 9 0 0.96 -0.32
 4 9 22 -2.28 -1.46
 4 9 23 -2.56 13.97
 4 9 24 0.57 1.13
 4 9 25 4.63 -2.53
 4 9 26 4.23 2.21
 4 9 27 5.04 -7.84
 4 9 28 3.65 1.15
 4 9 29 -2.65 3.11
 4 9 30 -1.96 -0.97
 4 9 31 0.60 3.94
 4 9 32 -0.77 -0.79
 3 9 24 8.87 -3.84
 3 9 23 4.35 -0.99
 3 9 22 1.08 -4.15
 3 9 21 1.12 3.12
 3 9 20 -6.19 2.75
 3 9 19 -2.50 -4.85
 3 9 18 5.89 4.61
 3 9 17 1.01 -2.25
 3 9 16 -4.35 -13.40
 3 9 15 -3.14 2.48
 3 9 14 -14.62 -3.71
 3 9 13 -0.12 -2.69
 3 9 12 16.76 16.00
 3 9 11 -5.71 -5.55
 3 9 10 -15.98 -11.41
 3 9 9 -4.80 13.28
 3 9 8 -9.74 2.07
 3 9 7 3.16 0.35
 3 9 6 14.45 -2.60
 3 9 5 7.83 -14.19
 3 9 4 6.45 18.13
 3 9 3 3.38 16.31
 3 9 2 -21.04 -8.34
 3 9 1 -12.36 -0.88
 3 9 0 5.91 -1.35
 3 9 25 1.77 1.73
 3 9 26 -2.13 5.01
 3 9 27 -0.04 -1.79
 3 9 28 -6.30 5.04
 3 9 29 -1.95 0.12
 3 9 30 2.35 -6.60
 3 9 31 0.92 0.86
 3 9 32 3.48 0.51
 2 9 27 -0.89 0.59
 2 9 26 -0.98 1.76
 2 9 25 5.53 -3.34
 2 9 24 -5.11 -2.96
 2 9 23 -7.29 3.98
 2 9 22 2.00 1.84
 2 9 21 2.09 -1.84
 2 9 20 7.01 -9.12
 2 9 19 11.46 -9.60
 2 9 18 -5.46 -2.06
 2 9 17 -8.51 0.87
 2 9 16 0.12 5.75
 2 9 15 0.23 -1.01
 2 9 14 3.61 -14.33
 2 9 13 -1.06 -2.37
 2 9 12 -13.89 1.03
 2 9 11 -4.47 -15.23
 2 9 10 3.45 8.86
 2 9 9 -4.20 33.91
 2 9 8 9.78 -10.47
 2 9 7 19.01 -14.08
 2 9 6 -3.43 21.58
 2 9 5 0.36 -4.30
 2 9 4 -4.62 -3.29
 2 9 3 -13.22 1.42
 2 9 2 7.51 -21.04
 2 9 1 14.46 -7.82
 2 9 0 1.21 0.17
 2 9 28 0.29 2.63
 2 9 29 -4.58 -2.42
 2 9 30 -1.53 -2.72
 2 9 31 3.03 1.72
 2 9 32 1.65 -2.12
 1 9 28 0.85 0.41
 1 9 27 -2.74 -0.29
 1 9 26 -0.25 -4.10
 1 9 25 3.42 5.60
 1 9 24 -6.02 4.08
 1 9 23 0.40 0.50
 1 9 22 0.77 7.47
 1 9 21 -5.62 0.41
 1 9 20 4.06 -4.14
 1 9 19 -3.74 1.39
 1 9 18 -13.26 -1.25
 1 9 17 3.93 -0.78
 1 9 16 1.68 2.86
 1 9 15 -1.37 -4.00
 1 9 14 7.37 -9.74
 1 9 13 -5.39 7.76
 1 9 12 -4.44 9.17
 1 9 11 2.53 -5.69
 1 9 10 -10.52 1.93
 1 9 9 -1.54 -7.67
 1 9 8 -0.44 -18.70
 1 9 7 -14.14 -1.59
 1 9 6 1.98 -0.86
 1 9 5 -3.76 -10.47
 1 9 4 -16.75 17.81
 1 9 3 22.95 17.95
 1 9 2 27.18 -5.53
 1 9 1 2.76 6.82
 1 9 0 -3.83 -0.52
 1 9 29 -4.66 -3.08
 1 9 30 -2.91 0.91
 1 9 31 2.70 -2.01
 1 9 32 2.56 0.59
 0 9 30 0.97 4.31
 0 9 29 1.55 -3.20
 0 9 28 2.88 -0.50
 0 9 27 -7.04 0.65
 0 9 26 -3.10 -4.85
 0 9 25 3.14 -2.60
 0 9 24 -0.69 -4.52
 0 9 23 7.03 -2.47
 0 9 22 1.72 3.35
 0 9 21 -8.64 -4.14
 0 9 20 -0.07 1.03
 0 9 19 -0.26 9.42
 0 9 18 5.34 0.37
 0 9 17 13.73 6.49
 0 9 16 -3.12 0.76
 0 9 15 -7.97 -14.80
 0 9 14 -1.06 -0.69
 0 9 13 -6.06 14.79
 0 9 12 13.00 2.00
 0 9 11 34.63 -6.37
 0 9 10 -2.60 -2.60
 0 9 9 -17.43 -0.39
 0 9 8 4.34 2.30
 0 9 7 0.38 -5.53
 0 9 6 17.76 14.83
 0 9 5 8.13 1.28
 0 9 4 -30.41 -13.01
 0 9 3 -23.82 15.40
 0 9 2 -23.05 11.46
 0 9 1 -3.35 9.04
 0 9 0 26.40 0.26
 0 9 31 0.64 1.88
 0 9 32 -5.48 -1.99
 -1 9 31 0.07 -1.64
 -1 9 30 -2.10 3.22
 -1 9 29 -0.88 1.30
 -1 9 28 3.81 -1.13
 -1 9 27 3.35 0.08
 -1 9 26 2.34 2.64
 -1 9 25 1.14 3.84
 -1 9 24 -2.07 1.31
 -1 9 23 -5.71 2.71
 -1 9 22 -7.53 -4.78
 -1 9 21 -0.50 -5.56
 -1 9 20 7.47 1.17
 -1 9 19 0.13 -7.81
 -1 9 18 -1.77 -1.84
 -1 9 17 -6.38 9.19
 -1 9 16 -5.31 3.13
 -1 9 15 12.70 11.18
 -1 9 14 11.17 0.75
 -1 9 13 3.86 -3.09
 -1 9 12 -0.98 -3.09
 -1 9 11 -10.86 -16.02
 -1 9 10 -14.12 -0.40
 -1 9 9 3.56 0.77
 -1 9 8 5.77 -4.20
 -1 9 7 -2.76 2.37
 -1 9 6 23.83 3.97
 -1 9 5 -3.15 -24.84
 -1 9 4 -41.17 -17.50
 -1 9 3 12.85 -0.27
 -1 9 2 37.24 -14.27
 -1 9 1 -3.28 7.92
 -1 9 0 -17.29 -1.58
 -1 9 32 2.05 -1.12
 -2 9 31 -1.32 0.55
 -2 9 30 1.84 0.05
 -2 9 29 2.14 2.41
 -2 9 28 -0.14 1.30
 -2 9 27 0.60 -2.51
 -2 9 26 1.44 -2.20
 -2 9 25 2.49 -7.00
 -2 9 24 5.43 -4.51
 -2 9 23 2.55 5.75
 -2 9 22 4.39 0.54
 -2 9 21 2.69 6.48
 -2 9 20 -7.66 5.54
 -2 9 19 -7.00 -2.95
 -2 9 18 0.76 7.21
 -2 9 17 -7.08 -0.19
 -2 9 16 -2.85 -4.04
 -2 9 15 -0.26 10.63
 -2 9 14 -9.33 -3.84
 -2 9 13 4.78 -0.44
 -2 9 12 8.97 8.08
 -2 9 11 6.57 -1.93
 -2 9 10 -11.77 8.18
 -2 9 9 -31.40 10.52
 -2 9 8 -0.68 1.40
 -2 9 7 7.03 6.96
 -2 9 6 4.54 19.00
 -2 9 5 15.27 -8.96
 -2 9 4 -4.70 2.15
 -2 9 3 -9.59 16.24
 -2 9 2 -10.93 -11.70
 -2 9 1 -12.38 4.98
 -2 9 0 10.44 0.37
 -2 9 32 -0.47 -2.61
 -3 9 31 -1.53 -0.65
 -3 9 30 0.23 2.09
 -3 9 29 -0.65 2.78
 -3 9 28 1.30 -0.56
 -3 9 27 -1.57 -1.75
 -3 9 26 -5.80 4.72
 -3 9 25 1.73 2.60
 -3 9 24 4.78 0.08
 -3 9 23 -2.32 1.51
 -3 9 22 -2.22 -16.08
 -3 9 21 -6.75 -7.46
 -3 9 20 -4.55 -1.12
 -3 9 19 5.58 -4.80
 -3 9 18 10.47 13.60
 -3 9 17 7.53 -2.01
 -3 9 16 4.14 -11.47
 -3 9 15 -2.67 -0.03
 -3 9 14 -12.89 -12.67
 -3 9 13 -9.16 8.72
 -3 9 12 -2.96 16.68
 -3 9 11 1.12 -7.91
 -3 9 10 7.41 1.38
 -3 9 9 8.90 -2.23
 -3 9 8 8.53 -14.51
 -3 9 7 -1.18 9.10
 -3 9 6 17.42 16.51
 -3 9 5 7.57 -13.19
 -3 9 4 -41.40 -2.25
 -3 9 3 0.26 4.97
 -3 9 2 36.57 -2.82
 -3 9 1 -0.25 15.57
 -3 9 0 -1.86 -1.38
 -3 9 32 -0.54 -2.08
 -4 9 31 2.68 -0.95
 -4 9 30 -1.11 -4.09
 -4 9 29 -2.93 -3.94
 -4 9 28 -0.64 -0.07
 -4 9 27 -2.90 -0.01
 -4 9 26 1.67 2.22
 -4 9 25 5.87 6.60
 -4 9 24 -4.69 2.69
 -4 9 23 -5.28 -2.87
 -4 9 22 4.57 -1.89
 -4 9 21 -0.65 7.79
 -4 9 20 0.86 2.92
 -4 9 19 -1.10 6.97
 -4 9 18 -3.93 3.26
 -4 9 17 0.79 -15.95
 -4 9 16 -2.08 -3.73
 -4 9 15 -0.45 0.45
 -4 9 14 2.47 -3.47
 -4 9 13 1.53 -2.83
 -4 9 12 13.40 -5.63
 -4 9 11 10.85 12.43
 -4 9 10 -14.49 4.86
 -4 9 9 -9.55 -11.14
 -4 9 8 13.94 1.61
 -4 9 7 -4.18 6.36
 -4 9 6 4.49 0.05
 -4 9 5 13.01 -17.61
 -4 9 4 -9.89 -5.55
 -4 9 3 8.63 10.35
 -4 9 2 -3.43 -2.15
 -4 9 1 -11.53 1.06
 -4 9 0 31.32 0.48
 -4 9 32 0.93 0.46
 -5 9 31 0.70 -0.66
 -5 9 30 1.62 3.19
 -5 9 29 0.09 2.40
 -5 9 28 -0.67 2.37
 -5 9 27 -5.04 1.94
 -5 9 26 -6.06 -1.72
 -5 9 25 4.53 -5.06
 -5 9 24 2.38 0.52
 -5 9 23 -1.35 7.52
 -5 9 22 4.46 2.24
 -5 9 21 -2.39 5.62
 -5 9 20 4.82 -1.77
 -5 9 19 7.51 -7.93
 -5 9 18 2.15 -1.46
 -5 9 17 3.67 1.62
 -5 9 16 -2.66 8.04
 -5 9 15 -1.43 3.34
 -5 9 14 -1.81 0.90
 -5 9 13 -7.22 1.75
 -5 9 12 3.47 -2.38
 -5 9 11 -6.67 -0.76
 -5 9 10 -13.24 -2.61
 -5 9 7 -11.76 -11.61
 -5 9 6 18.44 13.98
 -5 9 5 0.33 2.85
 -5 9 4 -22.44 0.79
 -5 9 3 11.01 -0.24
 -5 9 2 8.25 -27.11
 -5 9 1 -13.17 -10.82
 -5 9 0 4.99 1.41
 -5 9 8 2.26 -12.36
 -5 9 9 10.78 -2.36
 -6 9 31 -4.31 0.15
 -6 9 30 -5.78 -1.09
 -6 9 29 -2.08 0.11
 -6 9 28 2.83 -1.78
 -6 9 27 6.01 -2.68
 -6 9 26 4.91 -2.25
 -6 9 25 1.72 5.34
 -6 9 24 -4.96 6.55
 -6 9 23 -6.21 -5.85
 -6 9 22 5.10 -10.77
 -6 9 21 9.86 -0.42
 -6 9 20 3.31 -2.18
 -6 9 19 -3.47 1.96
 -6 9 18 -2.35 5.16
 -6 9 17 -6.60 -4.43
 -6 9 16 3.01 -5.44
 -6 9 7 -13.46 14.96
 -6 9 6 -7.22 14.38
 -6 9 5 -0.88 -19.17
 -6 9 4 4.47 2.59
 -6 9 3 8.83 21.26
 -6 9 2 -5.91 -3.67
 -6 9 1 -14.83 15.51
 -6 9 0 2.31 -0.09
 -6 9 8 5.69 -4.72
 -6 9 9 9.38 -16.84
 -6 9 10 1.71 -1.86
 -6 9 11 4.32 16.29
 -6 9 12 14.43 0.37
 -6 9 13 11.27 -10.61
 -6 9 14 1.25 -2.43
 -6 9 15 8.86 -1.92
 -7 9 31 1.27 -0.78
 -7 9 30 4.19 1.75
 -7 9 29 3.59 -0.37
 -7 9 28 -1.85 0.86
 -7 9 27 -2.43 5.48
 -7 9 26 -2.12 -2.61
 -7 9 25 0.00 -6.32
 -7 9 24 1.65 1.28
 -7 9 23 -1.18 8.50
 -7 9 22 -2.67 1.63
 -7 9 21 -3.71 8.71
 -7 9 20 -2.45 7.08
 -7 9 19 1.89 -7.61
 -7 9 18 3.97 -1.41
 -7 9 17 -0.27 4.80
 -7 9 16 7.05 4.98
 -7 9 15 -2.58 5.19
 -7 9 6 6.39 18.72
 -7 9 5 -2.68 0.38
 -7 9 4 -4.80 11.95
 -7 9 3 -2.33 4.54
 -7 9 2 -2.93 -31.40
 -7 9 1 7.99 -8.19
 -7 9 0 30.47 3.60
 -7 9 7 -4.26 -6.29
 -7 9 8 -5.19 -22.45
 -7 9 9 -3.84 5.98
 -7 9 10 -10.12 7.61
 -7 9 11 -13.76 -5.59
 -7 9 12 -4.70 8.97
 -7 9 13 0.84 1.99
 -7 9 14 -13.05 -4.34
 -8 9 31 -3.63 1.10
 -8 9 30 -3.08 0.32
 -8 9 29 -2.03 -2.14
 -8 9 28 -2.43 -0.56
 -8 9 27 -0.22 1.05
 -8 9 26 5.17 -3.76
 -8 9 25 1.01 5.32
 -8 9 24 0.78 1.13
 -8 9 23 1.58 -10.97
 -8 9 22 -7.54 -9.84
 -8 9 21 -2.61 -1.95
 -8 9 20 2.97 -0.98
 -8 9 19 -5.01 5.00
 -8 9 18 -1.80 3.78
 -8 9 17 -4.22 -5.52
 -8 9 16 -4.34 -3.63
 -8 9 15 -5.75 0.12
 -8 9 14 -1.36 -1.21
 -8 9 6 -6.07 4.46
 -8 9 5 5.31 -18.80
 -8 9 4 1.79 0.26
 -8 9 3 10.49 11.59
 -8 9 2 -0.35 8.59
 -8 9 1 -14.03 13.27
 -8 9 0 3.72 -0.31
 -8 9 7 -10.91 21.88
 -8 9 8 12.85 2.17
 -8 9 9 8.38 -6.53
 -8 9 10 0.17 6.94
 -8 9 11 -2.76 3.73
 -8 9 12 -2.48 0.16
 -8 9 13 8.90 -3.48
 9 9 30 1.34 -2.14
 9 9 29 3.92 4.45
 9 9 28 2.25 3.71
 9 9 27 1.02 -1.00
 9 9 26 0.76 5.58
 9 9 25 -3.07 4.91
 9 9 24 -1.01 -1.48
 9 9 23 2.73 0.54
 9 9 22 -3.51 4.02
 9 9 21 -7.78 -4.11
 9 9 20 1.88 -4.21
 9 9 19 -1.55 -0.02
 9 9 18 -2.56 4.58
 9 9 17 4.01 -1.67
 9 9 16 -2.15 -11.16
 9 9 15 -5.98 2.56
 9 9 14 5.66 3.01
 9 9 13 6.17 -7.00
 9 9 5 3.24 -2.10
 9 9 4 -7.77 -0.53
 9 9 3 0.85 -0.13
 9 9 2 -12.18 7.27
 9 9 1 -5.25 10.84
 9 9 0 29.94 -1.26
 9 9 6 8.13 -5.89
 9 9 7 -4.57 7.69
 9 9 8 5.37 16.39
 9 9 9 -3.49 0.42
 9 9 10 -13.61 -7.33
 9 9 11 -0.44 3.83
 9 9 12 2.17 -3.68
 9 10 29 2.17 0.24
 9 10 16 -1.53 1.06
 9 10 15 -5.50 -1.22
 9 10 14 -0.27 -3.53
 9 10 13 0.60 1.90
 9 10 12 -1.54 -0.34
 9 10 11 4.60 4.02
 9 10 10 4.80 7.07
 9 10 9 5.79 3.30
 9 10 8 3.78 -2.01
 9 10 7 -14.23 -6.97
 9 10 6 0.66 -8.03
 9 10 5 7.17 3.13
 9 10 4 -3.60 9.18
 9 10 3 5.15 5.03
 9 10 2 -3.63 1.06
 9 10 1 -9.55 -4.09
 9 10 0 7.95 -2.77
 9 10 17 6.37 7.35
 9 10 18 0.61 -3.44
 9 10 19 -4.09 -3.74
 9 10 20 4.00 6.44
 9 10 21 -5.37 -2.29
 9 10 22 -7.29 -1.99
 9 10 23 3.98 -2.93
 9 10 24 3.45 -5.03
 9 10 25 -5.03 1.22
 9 10 26 -3.00 1.92
 9 10 27 -1.53 0.21
 9 10 28 -0.60 -0.54
 9 10 30 0.55 -1.30
 8 10 29 -3.28 2.25
 8 10 17 -0.76 0.21
 8 10 16 -6.55 -9.25
 8 10 15 -3.56 6.14
 8 10 14 2.54 3.70
 8 10 13 4.70 -2.17
 8 10 12 3.58 0.53
 8 10 11 -7.00 -0.10
 8 10 10 -9.86 -12.29
 8 10 9 3.73 -2.58
 8 10 8 3.93 8.32
 8 10 7 -3.40 1.21
 8 10 6 -0.72 -6.69
 8 10 5 -3.65 -3.20
 8 10 4 7.86 1.90
 8 10 3 6.36 -3.98
 8 10 2 -12.20 -13.33
 8 10 1 -4.08 0.56
 8 10 0 16.63 0.14
 8 10 18 0.07 8.91
 8 10 19 0.57 -1.35
 8 10 20 0.55 -5.28
 8 10 21 -7.05 -1.63
 8 10 22 -4.37 6.63
 8 10 23 -1.22 4.18
 8 10 24 -1.99 2.51
 8 10 25 -2.26 3.28
 8 10 26 -0.40 -2.37
 8 10 27 3.14 -0.78
 8 10 28 0.39 2.15
 8 10 30 -2.00 -1.52
 7 10 29 -2.96 2.06
 7 10 18 -3.67 2.38
 7 10 17 0.78 -2.41
 7 10 16 -1.28 2.72
 7 10 15 -2.51 6.70
 7 10 14 4.11 -2.74
 7 10 13 12.97 0.93
 7 10 12 3.33 3.37
 7 10 11 -3.70 0.29
 7 10 10 4.60 2.34
 7 10 9 8.23 11.37
 7 10 8 5.24 -7.26
 7 10 7 0.07 -14.29
 7 10 6 2.67 -1.38
 7 10 5 1.69 -3.95
 7 10 4 -0.99 5.51
 7 10 3 -2.97 16.67
 7 10 2 -2.62 -4.98
 7 10 1 0.84 1.55
 7 10 0 5.32 -3.29
 7 10 19 4.81 -1.13
 7 10 20 8.52 3.57
 7 10 21 -1.79 9.25
 7 10 22 3.25 -2.37
 7 10 23 5.85 -5.73
 7 10 24 1.79 -3.57
 7 10 25 3.75 -5.74
 7 10 26 -3.10 -1.09
 7 10 27 -1.91 3.74
 7 10 28 4.86 0.46
 7 10 30 -0.44 1.05
 7 10 31 0.25 -2.75
 6 10 29 -4.07 3.68
 6 10 18 -0.80 8.65
 6 10 17 3.51 0.56
 6 10 16 -1.50 3.27
 6 10 15 3.56 4.49
 6 10 14 2.49 -4.29
 6 10 13 -0.80 -2.54
 6 10 12 2.06 5.03
 6 10 11 -1.29 2.64
 6 10 10 -8.46 -5.93
 6 10 9 7.78 5.05
 6 10 8 9.14 12.83
 6 10 7 -15.35 5.05
 6 10 6 -6.31 -7.02
 6 10 5 4.29 2.17
 6 10 4 9.42 14.74
 6 10 3 9.91 2.92
 6 10 2 -19.78 -21.30
 6 10 1 -8.36 -6.46
 6 10 0 23.76 -1.33
 6 10 19 4.13 -4.91
 6 10 20 4.45 -17.07
 6 10 21 -3.71 2.99
 6 10 22 -2.73 5.76
 6 10 23 -3.43 2.08
 6 10 24 -3.24 4.75
 6 10 25 2.85 -0.44
 6 10 26 6.06 -1.53
 6 10 27 5.28 3.21
 6 10 28 1.34 4.66
 6 10 30 1.49 -0.57
 6 10 31 2.47 -1.91
 5 10 18 -1.43 -0.89
 5 10 17 -0.19 -5.70
 5 10 16 -6.07 -7.34
 5 10 15 1.05 -9.58
 5 10 14 -2.63 1.15
 5 10 13 4.10 3.36
 5 10 12 1.95 -2.23
 5 10 11 -10.27 -5.73
 5 10 10 -16.51 -9.18
 5 10 9 -5.32 8.66
 5 10 8 -2.90 3.90
 5 10 7 -11.39 -10.58
 5 10 6 14.55 7.40
 5 10 5 12.20 9.66
 5 10 4 -7.09 -9.57
 5 10 3 14.64 2.36
 5 10 2 -4.00 2.33
 5 10 1 -10.62 -5.88
 5 10 0 13.24 -1.02
 5 10 19 -3.03 7.14
 5 10 20 1.16 3.65
 5 10 21 -1.47 -0.43
 5 10 22 3.13 -5.30
 5 10 23 9.40 -0.37
 5 10 24 4.86 -1.46
 5 10 25 2.44 -0.40
 5 10 26 -2.64 4.88
 5 10 27 -4.68 -3.77
 5 10 28 1.90 -4.31
 5 10 29 -2.63 -1.57
 5 10 30 -0.43 -3.93
 5 10 31 2.80 0.02
 4 10 23 0.23 1.47
 4 10 22 -7.23 0.35
 4 10 21 2.96 -3.02
 4 10 20 2.03 -6.79
 4 10 19 -0.41 -7.20
 4 10 18 11.71 -0.55
 4 10 17 -0.79 2.46
 4 10 16 -14.25 -4.69
 4 10 15 1.95 2.49
 4 10 14 -11.66 3.27
 4 10 13 -3.35 -8.09
 4 10 12 22.55 4.35
 4 10 11 0.22 1.50
 4 10 10 -16.78 -14.88
 4 10 9 10.14 11.08
 4 10 8 3.24 17.96
 4 10 7 -4.38 -2.87
 4 10 6 18.35 -15.55
 4 10 5 0.96 -11.37
 4 10 4 -15.36 10.94
 4 10 3 -5.48 13.73
 4 10 2 -29.53 -0.42
 4 10 1 3.92 2.28
 4 10 0 55.89 -1.53
 4 10 24 3.46 -3.26
 4 10 25 -3.60 1.52
 4 10 26 0.16 4.54
 4 10 27 -1.58 -2.70
 4 10 28 -7.44 4.66
 4 10 29 -0.99 4.01
 4 10 30 4.20 -5.43
 4 10 31 3.26 -1.01
 3 10 25 -1.46 -1.31
 3 10 24 -3.61 -1.10
 3 10 23 -5.72 8.96
 3 10 22 -2.81 0.92
 3 10 21 2.42 -1.29
 3 10 20 -3.20 1.77
 3 10 19 -4.27 -0.62
 3 10 18 -4.32 2.84
 3 10 17 -10.24 3.34
 3 10 16 1.05 -1.79
 3 10 15 14.48 -1.90
 3 10 14 2.34 -0.32
 3 10 13 0.48 2.91
 3 10 12 -7.81 7.52
 3 10 11 -17.58 -6.70
 3 10 10 -1.57 -3.96
 3 10 9 10.97 25.62
 3 10 8 4.90 -12.37
 3 10 7 4.58 -28.83
 3 10 6 -9.18 8.56
 3 10 5 -15.66 -6.28
 3 10 4 -2.90 -6.46
 3 10 3 7.40 3.92
 3 10 2 8.17 -4.83
 3 10 1 2.97 9.61
 3 10 0 -5.05 0.48
 3 10 26 -0.23 3.07
 3 10 27 4.06 -9.22
 3 10 28 2.63 -3.15
 3 10 29 -4.09 -0.09
 3 10 30 -5.01 -3.59
 3 10 31 -2.91 4.12
 3 10 32 -2.48 0.09
 2 10 27 -4.26 -4.36
 2 10 26 -5.56 -3.76
 2 10 25 -0.10 1.96
 2 10 24 2.99 -1.11
 2 10 23 5.74 -4.27
 2 10 22 0.23 0.57
 2 10 21 -7.09 -0.02
 2 10 20 -6.16 -2.24
 2 10 19 0.96 6.98
 2 10 18 5.41 11.28
 2 10 17 8.41 -2.17
 2 10 16 0.52 -2.58
 2 10 15 -7.68 3.23
 2 10 14 -3.92 -7.75
 2 10 13 10.41 0.09
 2 10 12 25.31 6.82
 2 10 11 15.74 -15.47
 2 10 10 -8.84 -8.65
 2 10 9 -11.17 5.99
 2 10 8 -10.26 -8.01
 2 10 7 3.96 5.19
 2 10 6 19.53 -0.68
 2 10 5 8.33 -14.37
 2 10 4 -10.90 31.66
 2 10 3 -22.94 20.81
 2 10 2 -16.75 -11.60
 2 10 1 8.38 13.03
 2 10 0 16.44 -0.59
 2 10 28 -0.32 4.26
 2 10 29 1.41 5.80
 2 10 30 2.55 2.73
 2 10 31 0.85 0.50
 2 10 32 0.18 -1.29
 1 10 29 -0.53 -3.77
 1 10 28 7.94 -1.46
 1 10 27 2.18 0.02
 1 10 26 3.75 0.26
 1 10 25 5.98 3.84
 1 10 24 -4.52 -0.26
 1 10 23 0.52 -3.94
 1 10 22 -0.91 1.79
 1 10 21 -5.26 -3.64
 1 10 20 6.08 -4.40
 1 10 19 5.62 5.82
 1 10 18 -3.80 -0.17
 1 10 17 2.84 1.40
 1 10 16 -1.09 8.38
 1 10 15 -3.23 -2.35
 1 10 14 13.37 1.75
 1 10 13 -0.99 17.75
 1 10 12 -15.39 -1.15
 1 10 11 3.66 -21.83
 1 10 10 -9.84 0.68
 1 10 9 -7.96 15.46
 1 10 8 20.06 1.94
 1 10 7 8.87 -2.25
 1 10 6 -4.02 3.99
 1 10 5 -7.89 -15.96
 1 10 4 -4.85 -25.49
 1 10 3 9.18 -17.51
 1 10 2 7.11 -4.82
 1 10 1 2.41 11.11
 1 10 0 -0.44 0.19
 1 10 30 -2.08 2.78
 1 10 31 0.00 3.26
 1 10 32 -2.77 -0.81
 0 10 30 -3.70 2.90
 0 10 29 -2.66 2.10
 0 10 28 1.02 2.49
 0 10 27 -2.87 0.63
 0 10 26 2.85 -6.55
 0 10 25 4.52 -0.23
 0 10 24 0.39 1.04
 0 10 23 5.00 0.12
 0 10 22 -1.39 8.48
 0 10 21 -2.78 1.39
 0 10 20 5.53 -3.23
 0 10 19 -2.84 -2.50
 0 10 18 -7.34 -6.11
 0 10 17 -1.63 2.26
 0 10 16 -6.90 3.13
 0 10 15 0.11 2.53
 0 10 14 11.73 -4.34
 0 10 13 0.36 -5.43
 0 10 12 1.79 -1.55
 0 10 11 3.04 2.69
 0 10 10 -22.10 24.09
 0 10 9 -4.97 9.67
 0 10 8 2.41 -2.60
 0 10 7 -9.02 0.90
 0 10 6 28.42 -1.22
 0 10 5 8.47 10.06
 0 10 4 -24.86 26.01
 0 10 3 2.71 9.04
 0 10 2 1.92 -13.04
 0 10 1 -14.84 -11.89
 0 10 0 -14.95 -0.87
 0 10 31 2.23 -5.10
 0 10 32 3.20 -3.59
 -1 10 30 -1.00 1.52
 -1 10 29 2.10 -0.21
 -1 10 28 -0.43 0.72
 -1 10 27 -2.85 2.98
 -1 10 26 0.44 1.52
 -1 10 25 -2.76 -1.81
 -1 10 24 0.17 -1.83
 -1 10 23 2.87 -2.10
 -1 10 22 -0.54 -4.20
 -1 10 21 2.09 -4.01
 -1 10 20 0.43 -0.85
 -1 10 19 0.45 0.32
 -1 10 18 7.74 3.19
 -1 10 17 5.64 5.02
 -1 10 16 0.58 -9.71
 -1 10 15 -5.49 -9.21
 -1 10 14 -10.42 -4.15
 -1 10 13 -12.44 5.40
 -1 10 12 -5.78 9.00
 -1 10 11 12.86 -7.73
 -1 10 10 1.23 -3.79
 -1 10 9 -5.77 -1.50
 -1 10 8 11.74 -0.75
 -1 10 7 2.64 2.66
 -1 10 6 -3.80 13.52
 -1 10 5 -6.89 0.42
 -1 10 4 2.79 -9.73
 -1 10 3 19.68 -1.22
 -1 10 2 5.37 2.38
 -1 10 1 -0.88 3.94
 -1 10 0 13.58 0.07
 -1 10 31 -0.09 1.33
 -1 10 32 0.42 -2.08
 -2 10 31 0.92 -1.60
 -2 10 30 -1.74 -1.36
 -2 10 29 -2.09 -0.13
 -2 10 28 -3.38 -2.12
 -2 10 27 -0.89 1.71
 -2 10 26 1.52 6.47
 -2 10 25 2.58 2.72
 -2 10 24 6.29 4.57
 -2 10 23 -5.20 6.83
 -2 10 22 -7.99 -4.63
 -2 10 21 -1.38 2.03
 -2 10 20 -4.38 3.69
 -2 10 19 1.54 -9.28
 -2 10 18 4.25 4.82
 -2 10 17 -5.62 1.09
 -2 10 16 0.06 -13.83
 -2 10 15 5.64 4.64
 -2 10 14 -3.31 -8.22
 -2 10 13 -3.38 -2.59
 -2 10 12 0.56 16.40
 -2 10 11 -3.58 0.43
 -2 10 10 2.61 12.70
 -2 10 9 8.56 -1.34
 -2 10 8 -0.55 -23.70
 -2 10 7 -4.45 -5.46
 -2 10 6 13.08 1.91
 -2 10 5 0.55 -6.37
 -2 10 4 -26.68 9.00
 -2 10 3 -2.19 3.06
 -2 10 2 26.43 -6.06
 -2 10 1 5.02 1.52
 -2 10 0 -4.57 -2.16
 -2 10 32 2.21 0.36
 -3 10 31 2.96 -1.08
 -3 10 30 0.01 -1.70
 -3 10 29 -0.53 -0.67
 -3 10 28 -2.60 1.49
 -3 10 27 -5.63 0.06
 -3 10 26 -0.16 -3.46
 -3 10 25 0.18 -5.70
 -3 10 24 -3.15 -3.42
 -3 10 23 -2.89 1.36
 -3 10 22 6.29 2.69
 -3 10 21 7.73 9.51
 -3 10 20 5.27 0.93
 -3 10 19 3.27 -4.22
 -3 10 18 -3.62 5.33
 -3 10 17 -3.31 -0.82
 -3 10 16 0.43 4.86
 -3 10 15 2.34 14.48
 -3 10 14 4.35 -3.85
 -3 10 13 4.52 -5.90
 -3 10 12 9.62 -5.61
 -3 10 11 6.65 -7.72
 -3 10 10 -5.95 1.43
 -3 10 9 -14.54 -7.55
 -3 10 8 4.71 -4.88
 -3 10 7 4.41 5.57
 -3 10 6 -5.24 1.91
 -3 10 5 1.95 -8.74
 -3 10 4 -1.27 1.99
 -3 10 3 0.67 6.10
 -3 10 2 -6.71 -4.65
 -3 10 1 -13.82 -8.16
 -3 10 0 8.33 0.51
 -4 10 31 -1.41 0.01
 -4 10 30 -2.65 3.78
 -4 10 29 -1.03 2.06
 -4 10 28 7.00 0.32
 -4 10 27 2.02 -0.76
 -4 10 26 -0.34 -2.29
 -4 10 25 3.48 -1.23
 -4 10 24 -4.66 2.66
 -4 10 23 -7.21 5.49
 -4 10 22 1.23 -4.70
 -4 10 21 -4.79 -2.51
 -4 10 20 3.94 -4.26
 -4 10 19 4.73 -7.82
 -4 10 18 -2.89 4.25
 -4 10 17 5.50 0.55
 -4 10 16 -1.89 -3.55
 -4 10 15 5.50 -2.56
 -4 10 14 7.55 -7.56
 -4 10 13 -7.99 1.54
 -4 10 12 10.23 1.49
 -4 10 11 1.57 -0.06
 -4 10 10 -1.90 0.52
 -4 10 9 16.96 -9.39
 -4 10 8 0.80 -5.39
 -4 10 6 11.93 10.62
 -4 10 5 1.42 4.83
 -4 10 4 -20.78 -3.93
 -4 10 3 5.79 -2.18
 -4 10 2 14.34 -2.92
 -4 10 1 -13.00 -4.70
 -4 10 0 -7.98 -1.06
 -4 10 7 -12.61 1.26
 -5 10 31 3.33 -2.14
 -5 10 30 0.67 -1.88
 -5 10 29 -0.63 0.01
 -5 10 28 3.90 0.55
 -5 10 27 -1.03 0.12
 -5 10 26 2.14 -3.14
 -5 10 25 7.52 1.99
 -5 10 24 -2.72 3.93
 -5 10 23 -1.34 -3.07
 -5 10 22 6.89 -4.98
 -5 10 21 -3.43 4.01
 -5 10 20 -1.47 2.26
 -5 10 19 -7.30 5.19
 -5 10 18 -8.54 8.48
 -5 10 17 3.74 -0.13
 -5 10 16 -2.95 0.94
 -5 10 15 -0.12 4.56
 -5 10 14 -3.55 5.50
 -5 10 13 -10.18 0.85
 -5 10 12 8.58 1.43
 -5 10 7 -7.49 3.97
 -5 10 6 5.33 1.83
 -5 10 5 5.44 -14.68
 -5 10 4 -4.82 -4.46
 -5 10 3 -7.95 18.60
 -5 10 2 -7.63 -0.74
 -5 10 1 4.39 -3.65
 -5 10 0 32.65 0.63
 -5 10 8 -5.49 2.09
 -5 10 9 -8.89 -18.67
 -5 10 10 -15.60 2.02
 -5 10 11 -1.94 21.47
 -6 10 31 1.27 1.42
 -6 10 30 2.58 1.64
 -6 10 29 -1.26 0.20
 -6 10 28 -1.44 -2.58
 -6 10 27 -4.14 1.50
 -6 10 26 -4.41 -1.48
 -6 10 25 3.83 -6.55
 -6 10 24 -0.02 -1.52
 -6 10 23 -5.17 1.42
 -6 10 22 -1.12 -10.97
 -6 10 21 -7.60 2.22
 -6 10 20 0.88 7.73
 -6 10 19 7.51 -7.70
 -6 10 18 3.84 1.84
 -6 10 17 2.16 0.66
 -6 10 16 -1.76 -9.03
 -6 10 15 -3.80 0.75
 -6 10 14 -9.13 -3.02
 -6 10 7 2.44 6.32
 -6 10 6 11.62 19.06
 -6 10 5 -2.96 -4.28
 -6 10 4 -7.05 -3.75
 -6 10 3 -4.75 11.93
 -6 10 2 3.03 -4.03
 -6 10 1 -0.56 7.02
 -6 10 0 4.67 1.42
 -6 10 8 -1.08 9.24
 -6 10 9 8.94 9.60
 -6 10 10 -0.59 -3.78
 -6 10 11 -6.45 -9.28
 -6 10 12 9.25 -0.67
 -6 10 13 -0.26 -2.29
 -7 10 31 -6.08 -0.04
 -7 10 30 -2.88 -2.00
 -7 10 29 0.46 0.28
 -7 10 28 2.89 -0.39
 -7 10 27 3.26 -0.42
 -7 10 26 4.36 -2.71
 -7 10 25 2.58 5.66
 -7 10 24 0.97 6.25
 -7 10 23 -0.01 -4.19
 -7 10 22 -0.29 -12.30
 -7 10 21 -2.24 -0.36
 -7 10 20 -2.81 3.96
 -7 10 19 -3.75 1.34
 -7 10 18 -1.02 8.32
 -7 10 17 -2.14 -4.13
 -7 10 16 0.71 -11.80
 -7 10 15 -4.17 5.16
 -7 10 14 -6.09 3.17
 -7 10 6 3.96 0.42
 -7 10 5 15.69 -24.65
 -7 10 4 5.50 -2.81
 -7 10 3 -12.33 14.40
 -7 10 2 -6.25 -5.68
 -7 10 1 -0.54 -0.05
 -7 10 0 12.75 0.27
 -7 10 7 -0.29 9.61
 -7 10 8 -2.11 -5.05
 -7 10 9 -10.28 -14.47
 -7 10 10 -2.84 3.29
 -7 10 11 -4.86 12.60
 -7 10 12 5.95 9.60
 -7 10 13 12.22 0.80
 -8 10 30 1.31 4.91
 -8 10 29 2.72 0.42
 -8 10 28 -1.18 0.52
 -8 10 27 -4.48 2.58
 -8 10 26 -3.25 -4.82
 -8 10 25 -3.51 -1.82
 -8 10 24 -1.71 5.06
 -8 10 23 0.57 7.54
 -8 10 22 1.68 -1.36
 -8 10 21 -4.80 4.31
 -8 10 20 1.76 3.63
 -8 10 19 3.05 -10.09
 -8 10 18 -3.68 -4.44
 -8 10 17 4.08 2.09
 -8 10 16 4.36 3.04
 -8 10 15 -7.55 2.41
 -8 10 14 -3.28 -3.78
 -8 10 13 2.48 4.99
 -8 10 6 2.68 8.77
 -8 10 5 0.20 -4.05
 -8 10 4 -6.82 -8.87
 -8 10 3 -2.82 -3.16
 -8 10 2 -1.37 -5.56
 -8 10 1 -2.85 -4.94
 -8 10 0 14.36 3.67
 -8 10 7 0.26 4.58
 -8 10 8 6.25 -2.82
 -8 10 9 2.79 -2.30
 -8 10 10 3.48 -5.34
 -8 10 11 0.19 -16.01
 -8 10 12 -2.80 1.20
 -9 10 30 -4.04 -0.67
 -9 10 29 1.24 -2.28
 -9 10 28 -1.09 1.21
 -9 10 27 0.88 1.23
 -9 10 26 3.35 -2.38
 -9 10 25 -1.54 5.30
 -9 10 24 4.67 4.24
 -9 10 23 5.94 -2.65
 -9 10 22 2.31 -2.67
 -9 10 21 3.06 -0.97
 -9 10 20 11.93 -1.60
 -9 10 19 4.66 6.36
 -9 10 18 -0.76 4.74
 -9 10 17 7.37 -5.88
 -9 10 16 -0.77 -6.95
 -9 10 15 -10.00 -5.75
 -9 10 14 3.49 -2.09
 -9 10 13 7.79 -3.37
 -9 10 12 4.09 0.65
 -9 10 5 18.69 -4.01
 -9 10 4 -0.91 -3.77
 -9 10 3 -1.86 7.40
 -9 10 2 -5.64 8.00
 -9 10 1 -8.31 -3.80
 -9 10 0 12.05 -0.07
 -9 10 6 3.65 -2.31
 -9 10 7 -14.26 4.01
 -9 10 8 -1.08 2.38
 -9 10 9 -7.58 -7.78
 -9 10 10 -0.66 4.21
 -9 10 11 8.85 8.76
 10 10 29 0.21 -0.39
 10 10 28 -1.68 -0.39
 10 10 27 0.51 -2.98
 10 10 26 0.18 -0.29
 10 10 25 -0.21 1.11
 10 10 24 5.76 -4.38
 10 10 23 0.64 -2.29
 10 10 22 0.12 3.36
 10 10 21 -4.71 -3.34
 10 10 20 -0.46 -0.53
 10 10 19 1.23 7.64
 10 10 18 -1.73 6.68
 10 10 17 4.79 0.89
 10 10 16 1.78 -5.30
 10 10 15 -2.89 -2.01
 10 10 14 7.02 -1.04
 10 10 13 0.79 -4.48
 10 10 12 -10.70 -6.65
 10 10 11 -6.77 7.18
 10 10 10 -4.03 6.31
 10 10 4 -8.40 7.35
 10 10 3 3.86 -4.46
 10 10 2 0.53 -3.12
 10 10 1 -0.64 3.98
 10 10 0 14.91 -0.01
 10 10 5 -3.92 -0.91
 10 10 6 1.46 -5.58
 10 10 7 2.56 2.51
 10 10 8 13.63 -0.95
 10 10 9 2.58 -3.56
 10 11 13 6.39 10.39
 10 11 12 0.11 -0.46
 10 11 11 7.59 -2.47
 10 11 10 6.85 -0.76
 10 11 9 -6.51 -7.93
 10 11 8 -0.75 1.21
 10 11 7 -9.92 10.40
 10 11 6 -2.82 -4.09
 10 11 5 8.69 -7.83
 10 11 4 -1.68 -0.91
 10 11 3 -2.02 -2.06
 10 11 2 1.46 4.39
 10 11 1 -1.39 -0.06
 10 11 0 3.74 -1.83
 10 11 14 0.60 -1.31
 10 11 15 -5.57 -4.20
 10 11 16 -1.00 2.64
 10 11 17 -1.39 1.71
 10 11 18 -0.98 -4.43
 10 11 19 -0.60 -3.98
 10 11 20 5.14 -3.46
 10 11 21 -2.13 -3.13
 10 11 22 -10.31 -4.87
 10 11 23 -4.07 -2.45
 10 11 24 2.54 6.21
 10 11 25 -4.23 6.12
 10 11 26 -0.77 1.04
 10 11 27 0.95 1.77
 10 11 28 0.53 0.30
 10 11 29 3.41 2.02
 9 11 15 -1.22 3.41
 9 11 14 4.10 4.35
 9 11 13 6.65 -1.73
 9 11 12 2.41 -7.97
 9 11 11 -2.31 5.57
 9 11 10 -4.47 2.46
 9 11 9 -3.96 -6.25
 9 11 8 0.71 4.26
 9 11 7 2.08 3.70
 9 11 6 10.20 -3.28
 9 11 5 2.81 10.38
 9 11 4 1.13 9.28
 9 11 3 -1.34 -4.79
 9 11 2 -11.86 -5.28
 9 11 1 -0.43 -6.24
 9 11 0 17.44 0.68
 9 11 16 -3.98 -0.82
 9 11 17 -2.12 2.98
 9 11 18 4.59 0.14
 9 11 19 1.89 0.89
 9 11 20 4.62 0.69
 9 11 21 5.21 2.01
 9 11 22 4.35 10.91
 9 11 23 7.66 0.06
 9 11 24 7.63 -6.91
 9 11 25 -2.23 -2.78
 9 11 26 -0.99 -5.68
 9 11 27 2.79 -0.23
 9 11 28 -0.88 0.39
 9 11 29 -0.81 -0.99
 8 11 29 1.66 3.47
 8 11 16 -1.68 0.88
 8 11 15 0.42 0.16
 8 11 14 1.00 -2.25
 8 11 13 4.95 0.34
 8 11 12 -1.57 -0.97
 8 11 11 -8.03 3.96
 8 11 10 5.42 0.80
 8 11 9 7.37 1.36
 8 11 8 -3.93 4.76
 8 11 7 -8.09 3.11
 8 11 6 -1.91 -2.73
 8 11 5 -2.64 -8.68
 8 11 4 4.49 -3.93
 8 11 3 2.31 12.10
 8 11 2 -0.87 10.02
 8 11 1 -1.58 1.00
 8 11 0 -4.71 -4.81
 8 11 17 -3.52 3.38
 8 11 18 -0.48 -3.78
 8 11 19 2.11 -6.30
 8 11 20 5.08 2.41
 8 11 21 -4.50 0.23
 8 11 22 -10.14 -3.73
 8 11 23 -3.34 -3.06
 8 11 24 2.73 3.68
 8 11 25 -0.25 7.04
 8 11 26 -2.37 2.34
 8 11 27 1.65 4.88
 8 11 28 2.40 0.62
 8 11 30 3.24 3.85
 7 11 29 -2.50 -3.45
 7 11 16 -0.78 -6.58
 7 11 15 -4.58 2.10
 7 11 14 -5.19 -2.09
 7 11 13 2.39 -0.36
 7 11 12 4.03 1.55
 7 11 11 -6.12 -2.36
 7 11 10 -4.67 -9.88
 7 11 9 -3.81 -1.20
 7 11 8 -5.36 6.14
 7 11 7 1.60 0.26
 7 11 6 3.91 -6.90
 7 11 5 1.18 0.84
 7 11 4 10.61 6.32
 7 11 3 -8.57 -1.04
 7 11 2 -16.35 -16.75
 7 11 1 10.17 -7.23
 7 11 0 23.62 0.04
 7 11 17 2.74 -3.36
 7 11 18 4.24 11.95
 7 11 19 4.09 3.56
 7 11 20 -6.05 -7.60
 7 11 21 -4.34 -0.89
 7 11 22 6.34 -0.52
 7 11 23 5.87 -2.51
 7 11 24 6.98 2.42
 7 11 25 -0.21 0.70
 7 11 26 -3.88 -5.51
 7 11 27 1.60 -0.40
 7 11 28 -1.26 -3.39
 7 11 30 -0.16 -0.97
 6 11 17 -0.39 -11.07
 6 11 16 -4.15 -3.10
 6 11 15 -5.51 -1.79
 6 11 14 1.81 -0.15
 6 11 13 15.84 4.38
 6 11 12 4.56 -4.09
 6 11 11 -7.84 -3.71
 6 11 10 -3.04 -0.59
 6 11 9 -3.02 7.83
 6 11 8 1.69 7.60
 6 11 7 2.25 -4.24
 6 11 6 6.41 -4.82
 6 11 5 4.59 -0.80
 6 11 4 -5.91 -5.09
 6 11 3 -8.23 15.29
 6 11 2 -5.94 17.76
 6 11 1 -2.12 2.98
 6 11 0 1.18 -2.25
 6 11 18 -2.00 -0.98
 6 11 19 5.64 5.67
 6 11 20 0.33 2.21
 6 11 21 -9.16 4.67
 6 11 22 -0.81 -6.47
 6 11 23 2.14 -7.30
 6 11 24 2.98 1.98
 6 11 25 0.21 3.55
 6 11 26 -7.82 1.94
 6 11 27 -5.35 1.18
 6 11 28 2.43 -2.32
 6 11 29 0.46 1.00
 6 11 30 2.08 1.15
 5 11 21 -0.65 -2.45
 5 11 20 0.57 -11.02
 5 11 19 -2.70 0.01
 5 11 18 3.68 3.92
 5 11 17 -0.10 3.96
 5 11 16 -8.71 4.68
 5 11 15 4.42 2.73
 5 11 14 -4.89 3.04
 5 11 13 -6.64 -3.87
 5 11 12 1.61 -0.43
 5 11 11 -6.03 6.95
 5 11 10 -6.14 -9.36
 5 11 9 13.42 0.37
 5 11 8 12.73 14.69
 5 11 7 -8.02 -10.73
 5 11 6 -7.25 -26.47
 5 11 5 -8.22 -5.07
 5 11 4 -8.67 1.80
 5 11 3 -0.52 2.22
 5 11 2 -13.43 -2.13
 5 11 1 5.23 -6.94
 5 11 0 36.78 0.19
 5 11 22 -6.36 6.22
 5 11 23 -3.64 3.79
 5 11 24 -2.73 1.73
 5 11 25 -5.49 0.76
 5 11 26 5.51 -3.62
 5 11 27 5.37 -3.77
 5 11 28 -2.87 0.29
 5 11 29 -2.13 2.00
 5 11 30 -4.09 -0.57
 5 11 31 -3.94 -1.41
 4 11 24 4.23 -5.69
 4 11 23 5.52 0.94
 4 11 22 -1.33 -1.98
 4 11 21 1.39 -1.76
 4 11 20 -4.11 8.64
 4 11 19 -7.50 10.12
 4 11 18 4.28 2.16
 4 11 17 -0.97 2.17
 4 11 16 -0.71 -5.91
 4 11 15 12.99 -13.08
 4 11 14 0.33 1.88
 4 11 13 9.63 -2.52
 4 11 12 8.93 -3.50
 4 11 11 -8.69 8.62
 4 11 10 -1.63 -4.05
 4 11 9 4.28 11.75
 4 11 8 -1.48 -1.48
 4 11 7 3.49 -33.63
 4 11 6 8.68 4.05
 4 11 5 8.76 25.24
 4 11 4 6.14 4.90
 4 11 3 5.46 4.54
 4 11 2 -2.73 -4.41
 4 11 1 -10.99 -11.51
 4 11 0 -9.49 0.18
 4 11 25 -4.99 -1.64
 4 11 26 -2.71 2.61
 4 11 27 -0.24 -5.10
 4 11 28 1.75 1.37
 4 11 29 2.44 7.65
 4 11 30 -0.82 1.79
 4 11 31 0.11 1.85
 3 11 26 7.55 3.30
 3 11 25 0.98 5.38
 3 11 24 5.08 -1.15
 3 11 23 -0.37 -1.56
 3 11 22 -6.46 1.15
 3 11 21 3.09 -3.81
 3 11 20 0.60 -5.79
 3 11 19 3.27 0.19
 3 11 18 12.99 5.24
 3 11 17 -0.08 0.95
 3 11 16 -3.69 1.54
 3 11 15 3.59 8.81
 3 11 14 -10.00 8.95
 3 11 13 3.47 -0.07
 3 11 12 12.17 1.65
 3 11 11 -6.73 -6.25
 3 11 10 -7.25 -23.27
 3 11 9 -0.51 6.79
 3 11 8 -7.05 23.97
 3 11 7 -0.74 15.02
 3 11 6 -4.17 3.39
 3 11 5 -1.86 -15.21
 3 11 4 8.63 0.11
 3 11 3 -5.31 -0.43
 3 11 2 -4.40 -13.79
 3 11 1 12.14 10.16
 3 11 0 14.26 -0.44
 3 11 27 4.68 -3.10
 3 11 28 -3.96 0.06
 3 11 29 0.59 2.17
 3 11 30 -0.49 -2.75
 3 11 31 -1.20 -1.19
 2 11 27 0.89 -0.14
 2 11 26 0.75 0.44
 2 11 25 2.60 -2.16
 2 11 24 -0.08 -4.51
 2 11 23 0.52 1.31
 2 11 22 2.80 8.37
 2 11 21 4.12 2.58
 2 11 20 2.87 -5.91
 2 11 19 -0.44 -4.29
 2 11 18 -9.22 -4.24
 2 11 17 -11.05 -2.89
 2 11 16 0.24 5.78
 2 11 15 2.84 -8.43
 2 11 14 4.65 -11.26
 2 11 13 7.85 2.64
 2 11 12 -14.73 1.09
 2 11 11 -8.34 6.06
 2 11 10 3.22 20.36
 2 11 9 -7.43 23.79
 2 11 8 8.82 -11.68
 2 11 7 17.04 -32.58
 2 11 6 -7.04 3.02
 2 11 5 -0.17 21.74
 2 11 4 12.34 16.41
 2 11 3 -5.33 -2.68
 2 11 2 -0.90 -16.78
 2 11 1 -5.27 -1.11
 2 11 0 -26.82 0.32
 2 11 28 0.79 1.37
 2 11 29 -3.19 0.23
 2 11 30 -0.95 -1.87
 2 11 31 2.23 0.45
 1 11 29 -2.83 1.26
 1 11 28 -1.18 1.38
 1 11 27 -4.16 0.74
 1 11 26 0.58 -3.65
 1 11 25 1.47 5.35
 1 11 24 -4.45 2.22
 1 11 23 1.39 -5.58
 1 11 22 0.72 5.64
 1 11 21 -1.69 -1.94
 1 11 20 5.21 -9.71
 1 11 19 3.06 4.93
 1 11 18 -1.06 3.89
 1 11 17 4.46 -4.08
 1 11 16 2.98 1.78
 1 11 15 -4.98 -2.46
 1 11 14 -4.59 -3.41
 1 11 13 -4.26 7.01
 1 11 12 -7.48 1.02
 1 11 11 6.13 -5.32
 1 11 10 0.52 -1.58
 1 11 9 1.40 -10.63
 1 11 8 8.38 2.35
 1 11 7 -8.45 12.83
 1 11 6 -4.34 -5.28
 1 11 5 1.34 -3.58
 1 11 4 -0.86 7.82
 1 11 3 2.29 -3.99
 1 11 2 9.19 -1.90
 1 11 1 8.32 4.68
 1 11 0 -0.76 -0.22
 1 11 30 -1.97 2.36
 1 11 31 2.70 -3.43
 0 11 30 -2.08 -0.24
 0 11 29 0.38 -5.39
 0 11 28 1.77 -1.68
 0 11 27 -3.58 2.62
 0 11 26 0.89 0.91
 0 11 25 1.12 2.71
 0 11 24 -0.95 0.39
 0 11 23 3.30 -2.50
 0 11 22 -5.01 5.56
 0 11 21 -7.62 1.17
 0 11 20 -1.23 -2.65
 0 11 19 -3.32 4.46
 0 11 18 -1.07 -0.50
 0 11 17 3.75 4.63
 0 11 16 0.11 2.57
 0 11 15 -7.54 -15.02
 0 11 14 -0.17 -4.42
 0 11 13 1.51 9.25
 0 11 12 -7.28 0.48
 0 11 11 14.98 0.26
 0 11 10 0.79 7.24
 0 11 9 -17.40 -1.58
 0 11 8 8.12 -4.67
 0 11 7 6.28 -19.46
 0 11 6 -3.52 -6.26
 0 11 5 -9.34 19.27
 0 11 4 -3.26 -2.32
 0 11 0 15.98 0.82
 0 11 1 6.67 -1.43
 0 11 2 -3.32 11.69
 0 11 3 1.16 -10.68
 0 11 31 0.73 2.17
 -1 11 30 -1.74 1.95
 -1 11 29 -0.55 2.46
 -1 11 28 -3.51 -1.21
 -1 11 27 -4.15 -0.44
 -1 11 26 1.00 -2.26
 -1 11 25 -1.35 -2.87
 -1 11 24 2.18 0.34
 -1 11 23 -0.89 0.00
 -1 11 22 -4.84 0.49
 -1 11 21 5.44 1.44
 -1 11 20 2.98 -1.03
 -1 11 19 1.56 -4.34
 -1 11 18 3.87 -1.05
 -1 11 17 -8.27 4.44
 -1 11 16 -0.32 -2.44
 -1 11 15 10.15 5.70
 -1 11 14 7.07 7.32
 -1 11 13 8.63 -4.80
 -1 11 12 3.66 -3.03
 -1 11 11 -1.61 -2.87
 -1 11 10 -4.10 2.17
 -1 11 9 5.16 -5.87
 -1 11 8 5.97 -2.11
 -1 11 7 -0.40 0.79
 -1 11 6 10.57 -9.65
 -1 11 5 -3.03 -3.28
 -1 11 4 -15.96 0.41
 -1 11 2 3.65 16.85
 -1 11 1 -1.24 1.56
 -1 11 0 -13.37 -1.59
 -1 11 3 -11.51 -1.62
 -1 11 31 3.47 -1.78
 -2 11 30 -3.27 1.86
 -2 11 29 5.43 1.21
 -2 11 28 4.78 -1.37
 -2 11 27 1.45 -1.41
 -2 11 26 1.88 -2.47
 -2 11 25 -6.99 -3.19
 -2 11 24 -2.05 2.64
 -2 11 23 -1.57 2.42
 -2 11 22 -1.96 -0.83
 -2 11 21 5.32 2.25
 -2 11 20 -3.03 -1.81
 -2 11 19 -0.07 -1.90
 -2 11 18 3.85 4.27
 -2 11 17 -4.88 6.07
 -2 11 16 3.28 -0.18
 -2 11 15 -3.23 1.21
 -2 11 14 -4.14 0.75
 -2 11 13 11.16 -4.15
 -2 11 12 6.74 -6.95
 -2 11 11 7.38 -15.58
 -2 11 10 0.82 -7.59
 -2 11 9 -21.50 -1.15
 -2 11 8 -1.72 4.79
 -2 11 7 18.22 6.75
 -2 11 6 -2.11 1.03
 -2 11 4 9.19 -9.00
 -2 11 3 -5.90 -12.76
 -2 11 2 -5.57 4.57
 -2 11 1 4.39 -9.21
 -2 11 0 7.72 -0.08
 -2 11 5 -7.16 -1.58
 -2 11 31 -1.23 1.01
 -3 11 30 -2.54 2.05
 -3 11 29 -0.05 2.90
 -3 11 28 3.82 -0.48
 -3 11 27 1.25 0.49
 -3 11 26 2.91 -2.32
 -3 11 25 4.21 -3.37
 -3 11 24 7.23 1.72
 -3 11 23 -0.41 2.01
 -3 11 22 -2.23 -3.89
 -3 11 21 -2.84 0.69
 -3 11 20 -7.60 1.62
 -3 11 19 2.60 0.58
 -3 11 18 5.87 4.30
 -3 11 17 -0.67 -0.30
 -3 11 16 1.56 -9.39
 -3 11 15 1.37 -2.22
 -3 11 14 -4.68 4.16
 -3 11 13 -7.25 7.31
 -3 11 12 1.79 12.94
 -3 11 11 -8.98 12.28
 -3 11 10 -9.92 12.06
 -3 11 9 -2.43 -4.15
 -3 11 8 -10.20 -3.60
 -3 11 5 5.00 4.01
 -3 11 4 -8.34 1.25
 -3 11 3 -17.63 -4.77
 -3 11 2 6.28 16.53
 -3 11 1 4.87 -2.76
 -3 11 0 -8.01 -0.96
 -3 11 6 14.10 -2.90
 -3 11 7 -1.32 4.53
 -3 11 31 1.49 -2.50
 -4 11 30 0.12 0.49
 -4 11 29 -1.88 -1.62
 -4 11 28 0.17 -0.70
 -4 11 27 -6.88 4.21
 -4 11 26 0.65 -0.30
 -4 11 25 4.82 3.01
 -4 11 24 -1.76 1.25
 -4 11 23 -1.67 -10.41
 -4 11 22 3.04 -8.92
 -4 11 21 -1.97 -2.23
 -4 11 20 1.87 -2.68
 -4 11 19 3.39 6.27
 -4 11 18 -2.17 2.14
 -4 11 17 1.46 -2.90
 -4 11 16 -6.32 -1.04
 -4 11 15 -10.96 -4.45
 -4 11 14 -5.15 2.79
 -4 11 13 -6.37 -0.98
 -4 11 12 9.37 -12.36
 -4 11 11 6.43 1.15
 -4 11 10 -2.29 -1.51
 -4 11 6 2.46 -1.13
 -4 11 5 -7.14 -7.02
 -4 11 4 2.36 -9.15
 -4 11 3 -9.62 7.21
 -4 11 2 -3.54 20.42
 -4 11 1 9.48 -7.34
 -4 11 0 17.22 -0.39
 -4 11 7 11.73 20.84
 -4 11 8 5.87 21.31
 -4 11 9 -0.16 -8.99
 -4 11 31 6.76 -0.40
 -5 11 30 -1.50 1.11
 -5 11 29 -2.69 1.97
 -5 11 28 4.05 -1.48
 -5 11 27 -0.65 2.48
 -5 11 26 -1.84 -1.88
 -5 11 25 5.03 -3.76
 -5 11 24 0.09 3.13
 -5 11 23 -4.91 6.10
 -5 11 22 -0.98 -0.49
 -5 11 21 -9.01 5.52
 -5 11 20 -2.25 6.84
 -5 11 19 5.16 -2.73
 -5 11 18 1.67 -3.88
 -5 11 17 3.22 -3.74
 -5 11 16 -2.08 -9.34
 -5 11 15 1.41 -1.50
 -5 11 14 0.43 7.50
 -5 11 6 21.42 -1.64
 -5 11 5 6.50 9.08
 -5 11 4 1.99 -2.41
 -5 11 3 -11.38 0.70
 -5 11 2 2.79 2.85
 -5 11 1 5.66 -13.13
 -5 11 0 -2.20 -0.11
 -5 11 7 -1.38 -8.94
 -5 11 8 -15.72 3.81
 -5 11 9 -1.83 -5.68
 -5 11 10 -14.17 0.31
 -5 11 11 -6.69 7.26
 -5 11 12 14.12 1.62
 -5 11 13 -2.92 5.06
 -5 11 31 -1.31 -0.45
 -6 11 30 -1.72 -1.24
 -6 11 29 -2.97 4.74
 -6 11 28 1.39 1.92
 -6 11 27 0.64 2.49
 -6 11 26 2.04 -1.48
 -6 11 25 2.12 1.98
 -6 11 24 -3.82 6.73
 -6 11 23 -4.63 0.15
 -6 11 22 4.13 -8.36
 -6 11 21 4.30 0.15
 -6 11 20 2.97 -0.20
 -6 11 19 1.23 -2.92
 -6 11 18 -1.74 8.21
 -6 11 17 -3.57 5.38
 -6 11 16 0.08 -4.78
 -6 11 15 -2.24 3.27
 -6 11 14 -7.91 -0.25
 -6 11 13 2.46 -6.45
 -6 11 7 2.55 9.80
 -6 11 6 -9.08 1.49
 -6 11 5 -2.29 -17.08
 -6 11 4 13.45 -10.87
 -6 11 3 -8.04 6.96
 -6 11 2 0.87 -3.74
 -6 11 1 1.91 -12.85
 -6 11 0 -5.10 0.56
 -6 11 8 2.45 0.98
 -6 11 9 6.12 -21.65
 -6 11 10 9.56 -6.27
 -6 11 11 -2.84 9.01
 -6 11 12 4.52 -0.38
 -7 11 30 0.36 -1.30
 -7 11 29 -1.09 -0.63
 -7 11 28 -1.54 -1.70
 -7 11 27 -4.31 -0.09
 -7 11 26 -1.96 -2.86
 -7 11 25 1.86 -4.90
 -7 11 24 0.64 1.59
 -7 11 23 -1.27 8.51
 -7 11 22 6.00 -3.18
 -7 11 21 3.83 5.50
 -7 11 20 5.89 5.61
 -7 11 19 8.83 -13.36
 -7 11 18 -2.14 -2.88
 -7 11 17 -3.16 0.95
 -7 11 16 8.44 -5.21
 -7 11 15 3.55 5.27
 -7 11 14 -1.20 -4.95
 -7 11 13 9.15 -2.30
 -7 11 6 0.71 0.24
 -7 11 5 -0.44 6.44
 -7 11 4 0.47 5.85
 -7 11 3 -14.55 6.04
 -7 11 2 1.42 -0.02
 -7 11 1 0.41 -10.18
 -7 11 0 -7.02 1.11
 -7 11 7 2.77 -5.02
 -7 11 8 -4.94 1.72
 -7 11 9 1.24 4.19
 -7 11 10 10.04 3.08
 -7 11 11 -3.66 -5.53
 -7 11 12 3.31 1.89
 -8 11 30 -2.32 -3.65
 -8 11 29 1.92 -0.29
 -8 11 28 2.21 4.58
 -8 11 27 1.88 1.17
 -8 11 26 5.44 -2.48
 -8 11 25 0.14 4.21
 -8 11 24 -0.44 2.18
 -8 11 23 -2.84 -0.70
 -8 11 22 -3.91 -2.51
 -8 11 21 -5.25 1.48
 -8 11 20 -0.17 1.17
 -8 11 19 1.76 1.82
 -8 11 18 -2.26 4.99
 -8 11 17 3.57 -0.98
 -8 11 16 3.55 -3.37
 -8 11 15 -8.42 1.41
 -8 11 14 -2.03 -0.79
 -8 11 13 7.54 -0.09
 -8 11 12 -3.45 1.07
 -8 11 11 -6.90 10.53
 -8 11 5 7.73 -3.45
 -8 11 4 6.70 1.36
 -8 11 3 -2.32 8.76
 -8 11 2 7.06 5.17
 -8 11 1 3.77 -15.80
 -8 11 0 4.26 -0.07
 -8 11 6 -6.80 -7.75
 -8 11 7 -2.89 4.64
 -8 11 8 1.78 -2.14
 -8 11 9 -8.37 -18.41
 -8 11 10 -1.76 5.10
 -9 11 29 0.45 -0.39
 -9 11 28 -0.56 0.27
 -9 11 27 -1.21 -2.45
 -9 11 26 1.09 -6.15
 -9 11 25 1.10 -3.04
 -9 11 24 0.16 -1.38
 -9 11 23 -4.99 -0.03
 -9 11 22 0.81 -3.04
 -9 11 21 -3.73 1.49
 -9 11 20 1.28 3.51
 -9 11 19 1.80 -2.64
 -9 11 18 -9.26 -2.22
 -9 11 17 0.92 3.75
 -9 11 16 1.69 6.76
 -9 11 15 -2.38 0.77
 -9 11 14 7.20 -2.73
 -9 11 13 -0.08 3.73
 -9 11 12 -5.37 -2.29
 -9 11 11 -1.31 -7.64
 -9 11 10 6.95 0.27
 -9 11 5 -7.94 9.59
 -9 11 4 -7.43 -1.72
 -9 11 3 0.83 1.50
 -9 11 2 4.50 7.94
 -9 11 1 -3.69 -12.46
 -9 11 0 -2.69 0.95
 -9 11 6 -3.99 -5.42
 -9 11 7 -2.15 0.59
 -9 11 8 7.72 11.21
 -9 11 9 9.68 1.83
 -10 11 29 4.49 -2.02
 -10 11 28 1.78 1.06
 -10 11 27 0.65 -1.13
 -10 11 26 -3.20 -3.42
 -10 11 25 -5.55 -1.77
 -10 11 24 2.30 -5.16
 -10 11 23 -2.73 -0.80
 -10 11 22 -2.33 5.14
 -10 11 21 -2.56 -0.85
 -10 11 20 1.83 0.39
 -10 11 19 1.81 4.73
 -10 11 18 -1.94 2.19
 -10 11 17 4.04 0.19
 -10 11 16 1.41 0.19
 -10 11 15 -9.23 1.93
 -10 11 14 -1.03 2.72
 -10 11 13 7.22 -1.66
 -10 11 12 5.46 1.30
 -10 11 11 3.22 7.14
 -10 11 10 -1.11 3.08
 -10 11 9 -13.68 -6.79
 -10 11 8 -7.07 -1.55
 -10 11 7 -5.97 -4.71
 -10 11 4 2.37 -1.86
 -10 11 3 -5.34 1.33
 -10 11 2 -1.22 2.19
 -10 11 1 -0.35 -10.32
 -10 11 0 2.55 1.02
 -10 11 5 11.63 7.38
 -10 11 6 1.33 -4.28
 11 11 28 -0.36 1.56
 11 11 27 1.47 3.07
 11 11 26 -0.09 -0.37
 11 11 25 1.41 -5.85
 11 11 24 5.13 -5.87
 11 11 23 -3.44 -4.81
 11 11 22 0.47 2.30
 11 11 21 -0.63 5.63
 11 11 20 -4.32 -2.70
 11 11 19 -3.29 2.35
 11 11 18 -1.44 3.21
 11 11 17 -0.02 1.71
 11 11 16 2.20 3.16
 11 11 15 -1.11 -0.05
 11 11 14 -1.08 0.26
 11 11 13 -3.56 -5.11
 11 11 12 -9.62 -7.48
 11 11 11 -4.58 10.83
 11 11 10 7.75 10.59
 11 11 9 2.31 -2.80
 11 11 8 3.30 -7.19
 11 11 7 5.28 -5.79
 11 11 6 0.57 -3.45
 11 11 5 -1.28 0.46
 11 11 4 0.47 5.11
 11 11 3 -0.75 -1.68
 11 11 2 1.87 -2.48
 11 11 1 -0.44 -0.02
 11 11 0 -2.79 0.56
 11 12 10 1.16 -4.85
 11 12 9 -10.73 -3.77
 11 12 8 -1.87 0.13
 11 12 7 2.68 8.41
 11 12 6 -0.09 4.49
 11 12 5 4.50 -1.18
 11 12 4 -3.99 4.45
 11 12 3 -12.55 4.75
 11 12 2 1.33 0.15
 11 12 1 4.99 -3.79
 11 12 0 2.75 -0.72
 11 12 11 4.26 -5.70
 11 12 12 2.19 1.74
 11 12 13 4.14 3.58
 11 12 14 -1.41 -0.06
 11 12 15 -4.89 4.63
 11 12 16 1.69 4.73
 11 12 17 0.75 -0.11
 11 12 18 0.57 1.70
 11 12 19 -1.52 -2.33
 11 12 20 2.86 -3.50
 11 12 21 3.03 9.08
 11 12 22 1.14 -3.32
 11 12 23 5.34 -1.29
 11 12 24 7.26 9.26
 11 12 25 -3.17 -1.05
 11 12 26 -5.42 -3.49
 11 12 27 -2.03 -1.04
 10 12 12 -5.83 -5.84
 10 12 11 -2.10 4.56
 10 12 10 0.47 9.01
 10 12 9 -4.46 -2.45
 10 12 8 -0.47 -1.64
 10 12 7 -2.91 -0.02
 10 12 6 -1.58 -7.10
 10 12 5 -0.07 -0.15
 10 12 4 3.37 2.81
 10 12 3 4.09 -2.17
 10 12 2 -1.87 1.27
 10 12 1 -3.60 -0.88
 10 12 0 2.07 0.49
 10 12 13 2.13 -2.99
 10 12 14 5.56 -3.41
 10 12 15 1.09 -3.01
 10 12 16 -2.04 -2.72
 10 12 17 -4.65 -1.77
 10 12 18 2.75 2.29
 10 12 19 0.93 1.47
 10 12 20 4.45 -4.37
 10 12 21 0.76 5.31
 10 12 22 -5.77 4.22
 10 12 23 -2.54 -1.08
 10 12 24 -0.14 3.55
 10 12 25 -2.75 1.04
 10 12 26 -0.49 -0.93
 10 12 27 0.12 3.00
 10 12 28 -0.08 0.75
 9 12 13 -1.05 1.44
 9 12 12 -0.70 -2.61
 9 12 11 1.59 2.08
 9 12 10 3.74 0.43
 9 12 9 1.90 -5.71
 9 12 8 1.60 2.01
 9 12 7 -2.30 7.86
 9 12 6 6.95 -3.44
 9 12 5 2.45 -8.99
 9 12 4 -7.34 -1.36
 9 12 3 -8.05 7.79
 9 12 2 -1.96 3.19
 9 12 1 4.54 -8.27
 9 12 0 8.34 -2.68
 9 12 14 -2.61 -1.39
 9 12 15 -1.64 -1.46
 9 12 16 2.24 3.34
 9 12 17 4.02 6.43
 9 12 18 8.17 0.20
 9 12 19 -1.34 -0.80
 9 12 20 3.02 1.96
 9 12 21 -3.14 0.00
 9 12 22 -9.60 -8.10
 9 12 23 5.67 -7.86
 9 12 24 7.42 3.67
 9 12 25 -2.34 3.36
 9 12 26 -3.02 -1.53
 9 12 27 -0.27 2.06
 9 12 28 2.36 -2.83
 8 12 14 0.27 0.46
 8 12 13 2.68 -0.43
 8 12 12 4.22 2.18
 8 12 11 -4.58 6.53
 8 12 10 -1.33 -1.24
 8 12 9 0.53 -0.33
 8 12 8 -5.84 2.71
 8 12 7 1.88 -2.53
 8 12 6 7.76 -5.71
 8 12 5 -4.01 0.24
 8 12 4 6.62 4.14
 8 12 3 -3.69 4.40
 8 12 2 -15.50 -1.68
 8 12 1 0.72 -0.85
 8 12 0 10.16 0.65
 8 12 15 -0.08 -4.89
 8 12 16 -2.66 -11.10
 8 12 17 -5.05 -1.10
 8 12 18 3.24 4.93
 8 12 19 -2.87 2.90
 8 12 20 -7.18 0.32
 8 12 21 -1.95 -0.16
 8 12 22 -0.11 0.16
 8 12 23 5.34 -0.25
 8 12 24 6.72 0.81
 8 12 25 -3.18 -0.55
 8 12 26 -2.81 -3.87
 8 12 27 1.49 1.16
 8 12 28 -2.55 -1.91
 8 12 29 -0.83 -0.61
 7 12 15 -5.25 4.94
 7 12 14 -0.78 -4.18
 7 12 13 1.69 -6.27
 7 12 12 -7.61 -4.38
 7 12 11 -10.06 0.87
 7 12 10 5.14 1.36
 7 12 9 5.61 0.27
 7 12 8 -1.23 -1.60
 7 12 7 -2.98 -1.03
 7 12 6 -2.51 -4.38
 7 12 5 -2.88 -8.47
 7 12 4 3.80 -4.58
 7 12 3 -3.20 10.35
 7 12 2 2.11 2.75
 7 12 1 5.42 -8.32
 7 12 0 -4.49 -2.55
 7 12 16 -1.32 6.27
 7 12 17 -5.12 1.11
 7 12 18 -2.91 -2.73
 7 12 19 10.61 -6.54
 7 12 20 6.97 -2.10
 7 12 21 -4.08 6.47
 7 12 22 -7.59 -2.91
 7 12 23 -9.14 -4.41
 7 12 24 -1.24 2.46
 7 12 25 0.53 1.35
 7 12 26 -2.14 -0.90
 7 12 27 3.20 3.73
 7 12 28 3.27 0.73
 7 12 29 -1.96 3.18
 6 12 19 -1.37 3.85
 6 12 18 -3.71 6.46
 6 12 17 2.96 0.03
 6 12 16 3.28 -1.14
 6 12 15 3.75 -2.23
 6 12 14 6.15 -5.97
 6 12 13 0.82 -1.47
 6 12 12 -1.63 7.57
 6 12 11 2.65 9.75
 6 12 10 4.54 1.71
 6 12 9 2.92 -2.40
 6 12 8 4.15 1.34
 6 12 7 -1.67 -3.74
 6 12 6 -1.56 -9.30
 6 12 5 4.88 11.07
 6 12 4 9.99 12.07
 6 12 3 -2.04 -0.47
 6 12 2 -9.81 -10.63
 6 12 1 3.29 -13.96
 6 12 0 13.41 0.74
 6 12 20 -2.57 -6.91
 6 12 21 0.93 1.42
 6 12 22 7.08 4.60
 6 12 23 3.17 0.35
 6 12 24 2.31 -1.52
 6 12 25 -2.44 -3.36
 6 12 26 1.37 -6.25
 6 12 27 4.27 1.29
 6 12 28 -2.09 2.89
 6 12 29 -0.67 0.52
 6 12 30 -0.98 2.15
 5 12 22 -5.80 -3.75
 5 12 21 -5.28 -1.44
 5 12 20 3.36 4.03
 5 12 19 3.11 7.32
 5 12 18 2.06 -0.83
 5 12 17 2.96 0.75
 5 12 16 -4.10 -0.29
 5 12 15 -1.19 -3.07
 5 12 14 2.54 7.93
 5 12 13 4.70 3.05
 5 12 12 -0.07 -3.55
 5 12 11 -2.94 2.71
 5 12 10 -2.10 -8.53
 5 12 9 -4.28 1.04
 5 12 8 -3.56 14.05
 5 12 7 -7.11 -2.91
 5 12 6 0.16 5.58
 5 12 5 13.39 17.95
 5 12 4 8.63 -7.70
 5 12 3 3.13 -0.41
 5 12 2 1.05 8.82
 5 12 1 -9.65 -10.61
 5 12 0 -12.35 -1.20
 5 12 23 0.30 -2.85
 5 12 24 4.78 -0.29
 5 12 25 2.68 7.51
 5 12 26 1.01 4.97
 5 12 27 0.01 -2.11
 5 12 28 -0.18 -1.51
 5 12 29 0.61 0.46
 5 12 30 0.46 0.65
 4 12 24 2.09 -6.25
 4 12 23 1.14 1.59
 4 12 22 -2.51 6.69
 4 12 21 9.09 -1.64
 4 12 20 4.66 -4.85
 4 12 19 -3.71 -5.66
 4 12 18 3.22 -4.98
 4 12 17 -4.43 2.38
 4 12 16 -9.04 1.10
 4 12 15 4.44 3.72
 4 12 14 -1.58 5.86
 4 12 13 0.44 -11.79
 4 12 12 7.40 -2.71
 4 12 11 -1.37 10.50
 4 12 10 -3.42 -13.81
 4 12 9 -0.04 1.96
 4 12 8 -3.07 17.65
 4 12 7 -0.86 -8.16
 4 12 6 -3.13 -8.43
 4 12 5 0.53 1.76
 4 12 4 1.77 1.40
 4 12 3 -12.41 1.87
 4 12 2 -6.43 -6.84
 4 12 1 13.87 -3.26
 4 12 0 24.31 0.30
 4 12 25 -5.05 0.27
 4 12 26 5.41 1.53
 4 12 27 2.27 0.11
 4 12 28 -8.03 1.51
 4 12 29 0.64 -1.24
 4 12 30 -0.52 -3.86
 3 12 26 -3.09 1.69
 3 12 25 -3.42 2.95
 3 12 24 2.57 -0.33
 3 12 23 0.21 3.59
 3 12 22 -1.11 0.36
 3 12 21 3.16 -3.16
 3 12 20 -1.98 1.22
 3 12 19 -2.54 1.80
 3 12 18 0.94 2.20
 3 12 17 -4.26 1.21
 3 12 16 1.34 -4.73
 3 12 15 4.45 -9.59
 3 12 14 -2.67 1.59
 3 12 13 4.27 2.72
 3 12 12 -10.07 5.03
 3 12 11 -12.00 12.66
 3 12 10 8.74 -1.83
 3 12 9 4.19 10.56
 3 12 8 9.04 -2.99
 3 12 7 16.06 -38.42
 3 12 6 -11.29 -2.67
 3 12 5 -3.64 17.06
 3 12 4 10.32 2.68
 3 12 3 -7.85 4.13
 3 12 2 3.11 0.52
 3 12 1 -3.23 7.92
 3 12 0 -23.53 0.00
 3 12 27 0.73 -6.44
 3 12 28 -1.52 -2.63
 3 12 29 0.37 3.21
 3 12 30 1.32 1.27
 3 12 31 1.19 1.01
 2 12 27 -0.69 -1.57
 2 12 26 -0.70 -0.31
 2 12 25 -0.61 6.30
 2 12 24 -0.67 0.66
 2 12 23 -0.13 -5.98
 2 12 22 -1.76 1.96
 2 12 21 -6.74 0.11
 2 12 20 -5.94 -2.34
 2 12 19 1.09 7.46
 2 12 18 3.76 7.71
 2 12 17 3.26 -7.23
 2 12 16 2.51 -3.49
 2 12 15 -8.12 2.43
 2 12 14 -11.76 2.38
 2 12 13 7.32 2.46
 2 12 12 4.79 -2.43
 2 12 11 6.08 -7.77
 2 12 10 5.59 -13.83
 2 12 9 -12.55 -3.18
 2 12 8 -4.79 15.16
 2 12 7 1.64 10.27
 2 12 6 -10.35 -4.00
 2 12 5 0.44 -12.95
 2 12 4 -1.36 -3.40
 2 12 3 -23.44 -2.74
 2 12 2 -1.86 -5.92
 2 12 1 19.89 14.36
 2 12 0 16.55 1.95
 2 12 28 -1.50 -3.16
 2 12 29 0.64 -0.77
 2 12 30 -1.67 1.03
 2 12 31 -4.03 -2.19
 1 12 28 2.42 1.34
 1 12 27 -2.09 -0.18
 1 12 26 -3.23 -1.97
 1 12 25 2.79 1.95
 1 12 24 -1.12 -3.09
 1 12 23 2.10 -5.03
 1 12 22 0.54 3.42
 1 12 21 -7.55 -0.50
 1 12 20 2.51 -4.60
 1 12 19 2.69 1.78
 1 12 18 -4.03 -0.36
 1 12 17 2.07 -0.98
 1 12 16 0.92 7.47
 1 12 15 -4.67 -7.14
 1 12 14 9.92 -4.29
 1 12 13 19.46 7.34
 1 12 12 -7.85 -8.81
 1 12 11 0.26 -4.00
 1 12 10 -2.33 9.22
 1 12 9 -22.41 5.13
 1 12 8 14.21 -1.25
 1 12 7 22.00 -28.60
 1 12 6 -2.40 -12.95
 1 12 5 0.60 22.46
 1 12 4 2.67 5.67
 1 12 3 -4.57 -5.69
 1 12 2 -4.21 10.09
 1 12 1 -4.61 8.85
 1 12 0 -5.92 0.38
 1 12 29 -1.33 0.63
 1 12 30 0.26 3.79
 1 12 31 1.73 2.64
 0 12 29 1.53 1.26
 0 12 28 4.39 -0.99
 0 12 27 0.59 -2.91
 0 12 26 1.92 -4.25
 0 12 25 1.02 2.96
 0 12 24 -3.18 1.62
 0 12 23 2.39 -0.72
 0 12 22 2.31 3.90
 0 12 21 -0.52 -0.59
 0 12 20 4.87 -2.79
 0 12 19 0.46 2.44
 0 12 18 -0.85 1.39
 0 12 17 -1.18 -2.05
 0 12 16 -2.48 -0.84
 0 12 15 0.81 1.22
 0 12 14 0.39 10.00
 0 12 13 3.70 4.11
 0 12 12 -2.76 -11.19
 0 12 11 -0.67 -6.81
 0 12 10 -3.78 -5.74
 0 12 9 -0.74 -8.92
 0 12 8 11.67 18.58
 0 12 7 -2.06 15.12
 0 12 6 -1.70 -5.67
 0 12 5 -0.60 -6.47
 0 12 1 5.78 2.42
 0 12 2 4.03 6.20
 0 12 3 -3.48 -15.31
 0 12 4 -8.14 -15.06
 0 12 30 -2.75 3.54
 0 12 31 -0.07 -2.27
 -1 12 30 -4.11 0.80
 -1 12 29 2.22 -0.25
 -1 12 28 3.78 0.90
 -1 12 27 0.42 -1.89
 -1 12 26 1.39 -1.19
 -1 12 25 -1.01 -1.30
 -1 12 24 2.66 -1.88
 -1 12 23 5.49 1.13
 -1 12 22 -2.33 -0.03
 -1 12 21 -3.27 1.37
 -1 12 20 -1.45 0.92
 -1 12 19 -1.68 -1.11
 -1 12 18 7.07 1.02
 -1 12 17 5.93 4.41
 -1 12 16 2.56 -1.29
 -1 12 15 -6.76 -9.67
 -1 12 14 -7.36 0.47
 -1 12 13 9.64 2.83
 -1 12 12 2.43 -0.53
 -1 12 11 6.28 6.62
 -1 12 10 -2.50 9.53
 -1 12 9 -30.91 8.64
 -1 12 8 -7.53 4.48
 -1 12 7 15.06 -15.48
 -1 12 6 3.48 0.55
 -1 12 1 -5.58 -6.80
 -1 12 0 4.83 0.66
 -1 12 2 -13.47 3.68
 -1 12 3 -2.51 -6.65
 -1 12 4 10.13 9.63
 -1 12 5 -0.28 25.30
 -1 12 31 -0.80 1.35
 -2 12 30 -0.82 -0.35
 -2 12 29 -2.30 1.50
 -2 12 28 -3.26 1.93
 -2 12 27 -1.51 5.59
 -2 12 26 3.55 6.07
 -2 12 25 2.25 -1.60
 -2 12 24 4.41 -3.51
 -2 12 23 -3.74 -2.08
 -2 12 22 -6.86 -8.04
 -2 12 21 2.48 -1.48
 -2 12 20 -0.04 1.31
 -2 12 19 4.35 -1.61
 -2 12 18 8.51 3.00
 -2 12 17 -9.69 0.70
 -2 12 16 -3.55 -10.55
 -2 12 15 3.26 -5.54
 -2 12 14 -9.23 5.85
 -2 12 13 -6.10 -0.59
 -2 12 12 -8.27 3.70
 -2 12 11 -13.12 8.13
 -2 12 10 2.98 0.71
 -2 12 9 15.20 -6.18
 -2 12 8 14.18 2.92
 -2 12 7 4.48 11.30
 -2 12 3 -1.24 -8.31
 -2 12 2 13.60 15.24
 -2 12 1 7.69 7.00
 -2 12 0 -7.48 -1.50
 -2 12 4 1.62 -5.44
 -2 12 5 -7.88 -3.56
 -2 12 6 -6.28 2.45
 -2 12 31 5.63 -1.71
 -3 12 30 -2.88 0.72
 -3 12 29 -0.77 -3.16
 -3 12 28 0.44 -2.48
 -3 12 27 -5.00 1.47
 -3 12 26 0.28 -1.37
 -3 12 25 0.97 0.35
 -3 12 24 1.66 3.63
 -3 12 23 1.61 1.46
 -3 12 22 -0.05 2.68
 -3 12 21 -2.49 6.91
 -3 12 20 -5.15 -1.72
 -3 12 19 -3.67 -0.75
 -3 12 18 -2.77 -3.04
 -3 12 17 -2.73 -0.88
 -3 12 16 1.38 5.04
 -3 12 15 -6.23 -1.43
 -3 12 14 -4.42 5.21
 -3 12 13 6.01 0.81
 -3 12 12 7.14 -8.07
 -3 12 11 8.18 1.74
 -3 12 10 1.46 7.31
 -3 12 4 8.54 12.05
 -3 12 3 -10.65 -1.32
 -3 12 2 -8.21 0.76
 -3 12 1 9.99 -18.50
 -3 12 0 16.83 -0.71
 -3 12 5 -5.25 7.28
 -3 12 6 2.19 -9.26
 -3 12 7 13.28 -4.55
 -3 12 8 -6.91 0.13
 -3 12 9 -18.31 -0.02
 -4 12 30 -3.39 1.88
 -4 12 29 -3.30 3.14
 -4 12 28 5.34 0.38
 -4 12 27 2.85 3.84
 -4 12 26 0.03 -3.58
 -4 12 25 -1.83 -4.89
 -4 12 24 -6.90 2.46
 -4 12 23 -9.26 4.45
 -4 12 22 -0.20 0.10
 -4 12 21 2.91 0.24
 -4 12 20 6.61 -1.92
 -4 12 19 10.34 2.93
 -4 12 18 3.47 2.49
 -4 12 17 -3.33 4.54
 -4 12 16 -1.30 0.73
 -4 12 15 6.14 -7.15
 -4 12 14 5.95 3.49
 -4 12 13 -1.79 0.01
 -4 12 5 -4.49 6.44
 -4 12 4 10.21 -5.26
 -4 12 3 4.47 -11.68
 -4 12 2 5.95 11.50
 -4 12 1 -4.72 -5.85
 -4 12 0 -21.13 -0.22
 -4 12 6 2.52 -5.94
 -4 12 7 -9.69 -0.98
 -4 12 8 -2.39 -3.96
 -4 12 9 11.26 -20.95
 -4 12 10 -8.30 -4.34
 -4 12 11 -3.78 8.02
 -4 12 12 8.16 -3.82
 -5 12 30 -0.90 -0.33
 -5 12 29 -3.44 1.38
 -5 12 28 -0.90 -1.06
 -5 12 27 -3.15 3.43
 -5 12 26 0.78 -4.18
 -5 12 25 3.63 -1.93
 -5 12 24 0.44 3.81
 -5 12 23 -0.21 -0.62
 -5 12 22 4.92 -1.58
 -5 12 21 2.70 2.82
 -5 12 20 0.26 -5.11
 -5 12 19 -1.69 -4.34
 -5 12 18 -3.03 -2.16
 -5 12 17 -0.88 2.29
 -5 12 16 4.08 2.41
 -5 12 15 2.72 -2.58
 -5 12 14 -0.59 0.38
 -5 12 13 -2.27 -6.45
 -5 12 12 4.35 -9.54
 -5 12 6 -0.68 -4.18
 -5 12 5 -15.05 0.23
 -5 12 4 1.85 5.55
 -5 12 3 -13.63 5.02
 -5 12 2 -9.57 -4.04
 -5 12 1 4.12 -24.34
 -5 12 0 4.54 -0.30
 -5 12 7 5.06 4.69
 -5 12 8 4.64 5.40
 -5 12 9 12.01 -9.24
 -5 12 10 8.76 3.94
 -5 12 11 5.43 8.46
 -6 12 30 1.60 -2.41
 -6 12 29 1.21 0.22
 -6 12 28 3.49 -4.49
 -6 12 27 1.46 -0.05
 -6 12 26 -0.60 0.06
 -6 12 25 0.67 -2.29
 -6 12 24 0.40 4.01
 -6 12 23 -4.22 7.86
 -6 12 22 -0.19 -5.69
 -6 12 21 -0.62 2.20
 -6 12 20 -1.43 5.92
 -6 12 19 5.71 -3.49
 -6 12 18 2.86 2.39
 -6 12 17 -7.80 1.35
 -6 12 16 0.90 -7.71
 -6 12 15 1.40 4.07
 -6 12 14 -5.51 3.60
 -6 12 13 4.50 0.91
 -6 12 12 5.46 6.33
 -6 12 6 10.39 -12.00
 -6 12 5 0.48 -3.75
 -6 12 4 7.74 1.11
 -6 12 3 -6.46 5.25
 -6 12 2 6.95 13.80
 -6 12 1 8.90 1.52
 -6 12 0 -4.35 -0.10
 -6 12 7 0.20 -8.79
 -6 12 8 -12.56 1.22
 -6 12 9 -6.70 -0.51
 -6 12 10 -10.99 -0.51
 -6 12 11 -12.31 3.45
 -7 12 29 0.77 4.84
 -7 12 28 1.33 3.84
 -7 12 27 1.37 -1.44
 -7 12 26 5.03 -6.53
 -7 12 25 0.38 -3.65
 -7 12 24 -0.18 -1.52
 -7 12 23 -3.60 -3.32
 -7 12 22 -4.47 -9.77
 -7 12 21 -2.08 0.19
 -7 12 20 -2.76 1.13
 -7 12 19 1.63 1.60
 -7 12 18 4.46 9.89
 -7 12 17 0.42 2.19
 -7 12 16 5.34 -6.71
 -7 12 15 -5.98 0.59
 -7 12 14 -9.62 -1.93
 -7 12 13 7.43 -2.01
 -7 12 12 2.21 -0.42
 -7 12 11 0.98 -0.24
 -7 12 6 -6.82 5.43
 -7 12 5 -4.42 -5.79
 -7 12 4 1.51 4.63
 -7 12 3 -14.00 7.14
 -7 12 2 -0.97 -1.41
 -7 12 1 4.56 -14.22
 -7 12 0 0.45 0.55
 -7 12 7 3.20 21.77
 -7 12 8 2.41 8.06
 -7 12 9 -0.65 -9.02
 -7 12 10 10.81 -2.65
 -8 12 29 1.25 -0.53
 -8 12 28 1.89 1.03
 -8 12 27 -3.30 -1.92
 -8 12 26 -0.55 -1.34
 -8 12 25 0.41 0.08
 -8 12 24 0.66 0.23
 -8 12 23 -0.19 4.25
 -8 12 22 2.32 -1.85
 -8 12 21 -2.40 3.82
 -8 12 20 -1.93 2.43
 -8 12 19 0.15 -3.61
 -8 12 18 -4.17 -1.92
 -8 12 17 -1.19 -1.08
 -8 12 16 1.93 2.02
 -8 12 15 -2.95 3.52
 -8 12 14 -1.11 0.89
 -8 12 13 1.52 8.26
 -8 12 12 0.75 3.92
 -8 12 11 -2.81 -2.26
 -8 12 10 -1.85 -0.09
 -8 12 9 -5.92 -1.69
 -8 12 5 6.19 -0.07
 -8 12 4 -1.23 -1.26
 -8 12 3 -7.48 -2.60
 -8 12 2 2.13 9.88
 -8 12 1 1.26 -3.97
 -8 12 0 -3.70 0.57
 -8 12 6 11.09 -14.74
 -8 12 7 -0.76 -1.11
 -8 12 8 -6.84 7.44
 -9 12 28 -0.37 3.78
 -9 12 27 -2.50 -1.27
 -9 12 26 0.24 -1.36
 -9 12 25 -1.00 6.29
 -9 12 24 0.78 3.15
 -9 12 23 -2.40 1.53
 -9 12 22 -3.32 1.86
 -9 12 21 -2.53 -3.18
 -9 12 20 4.04 -4.28
 -9 12 19 2.09 5.54
 -9 12 18 -2.61 0.06
 -9 12 17 3.52 -5.64
 -9 12 16 -0.77 -3.58
 -9 12 15 -11.07 -6.36
 -9 12 14 -4.71 0.52
 -9 12 13 2.63 5.02
 -9 12 12 6.41 -3.96
 -9 12 11 3.12 0.49
 -9 12 10 -0.83 -2.10
 -9 12 9 -6.18 -12.70
 -9 12 8 -1.73 9.73
 -9 12 7 -0.18 13.87
 -9 12 4 1.46 -5.32
 -9 12 3 -4.83 0.05
 -9 12 2 -1.34 8.36
 -9 12 1 2.82 -9.66
 -9 12 0 3.28 0.23
 -9 12 5 6.31 -0.58
 -9 12 6 6.09 -5.17
 -10 12 28 1.67 0.90
 -10 12 27 0.03 -0.51
 -10 12 26 -1.47 -0.50
 -10 12 25 3.64 1.83
 -10 12 24 5.39 -1.37
 -10 12 23 1.11 -1.97
 -10 12 22 6.99 0.57
 -10 12 21 3.07 0.67
 -10 12 20 -0.10 0.51
 -10 12 19 -0.81 -0.76
 -10 12 18 1.68 -3.23
 -10 12 17 5.25 -2.23
 -10 12 16 0.86 0.97
 -10 12 15 -0.70 -1.55
 -10 12 14 -1.81 -5.48
 -10 12 13 -5.56 5.13
 -10 12 12 -0.35 6.32
 -10 12 11 -4.79 -5.32
 -10 12 10 1.91 -1.72
 -10 12 9 1.65 1.06
 -10 12 8 -6.27 7.32
 -10 12 7 1.62 2.86
 -10 12 6 9.41 -10.35
 -10 12 5 -2.32 1.37
 -10 12 4 -6.07 -0.69
 -10 12 3 -4.79 -2.15
 -10 12 2 0.99 4.99
 -10 12 1 3.29 -4.63
 -10 12 0 -0.39 -0.68
 -11 12 27 -0.41 0.63
 -11 12 26 -1.24 -0.27
 -11 12 25 0.44 0.79
 -11 12 24 2.69 -6.66
 -11 12 23 -6.25 -1.30
 -11 12 22 -4.68 6.07
 -11 12 21 2.20 -4.45
 -11 12 20 4.78 -1.67
 -11 12 19 2.08 1.35
 -11 12 18 -2.57 -3.77
 -11 12 17 -3.20 -3.90
 -11 12 16 2.81 0.92
 -11 12 15 -2.08 4.32
 -11 12 14 -3.12 1.30
 -11 12 13 5.41 0.83
 -11 12 12 4.54 -2.47
 -11 12 11 -1.79 -6.21
 -11 12 10 4.75 2.31
 -11 12 9 -2.97 0.18
 -11 12 8 -1.21 -0.71
 -11 12 7 6.20 3.76
 -11 12 6 -1.57 -3.70
 -11 12 5 -0.21 -2.57
 -11 12 4 2.37 -1.30
 -11 12 3 -4.92 -0.05
 -11 12 2 2.25 5.02
 -11 12 1 4.46 2.29
 -11 12 0 -1.44 -0.46
 12 12 26 2.38 1.63
 12 12 25 2.19 -1.61
 12 12 24 1.27 2.25
 12 12 23 -5.92 -3.18
 12 12 22 -3.22 -6.94
 12 12 21 2.87 -0.63
 12 12 20 1.26 -4.47
 12 12 19 -3.05 0.72
 12 12 18 0.13 3.79
 12 12 17 -0.83 3.57
 12 12 16 -1.87 -3.32
 12 12 15 1.48 -2.17
 12 12 14 3.88 5.37
 12 12 13 -0.05 -5.43
 12 12 12 3.68 -4.80
 12 12 11 1.71 5.50
 12 12 10 2.60 1.28
 12 12 9 -2.98 2.16
 12 12 8 -9.09 2.99
 12 12 7 4.12 -3.27
 12 12 6 7.51 -0.16
 12 12 5 2.03 -2.37
 12 12 4 0.59 -6.65
 12 12 3 -4.88 0.13
 12 12 2 -0.80 4.57
 12 12 1 2.16 2.57
 12 12 0 0.13 0.43
 12 13 6 -4.96 2.60
 12 13 5 -5.62 -0.44
 12 13 4 0.97 2.93
 12 13 3 0.48 5.69
 12 13 2 4.50 -1.40
 12 13 1 0.78 -2.58
 12 13 0 -4.83 -0.72
 12 13 7 0.91 -3.59
 12 13 8 0.56 -3.68
 12 13 9 1.13 1.69
 12 13 10 -1.18 -4.18
 12 13 11 1.23 1.60
 12 13 12 0.82 8.77
 12 13 13 -2.77 -6.55
 12 13 14 5.16 -5.41
 12 13 15 3.15 -0.31
 12 13 16 3.88 -5.17
 12 13 17 3.34 -0.86
 12 13 18 -3.17 0.35
 12 13 19 -3.69 -5.12
 12 13 20 2.89 -4.04
 12 13 21 3.35 7.81
 12 13 22 -0.51 0.26
 12 13 23 -0.17 4.00
 12 13 24 1.84 8.06
 12 13 25 -3.45 -2.00
 11 13 8 -3.29 -3.24
 11 13 7 2.56 -2.22
 11 13 6 6.16 -1.34
 11 13 5 3.59 -0.46
 11 13 4 1.75 3.44
 11 13 3 -6.18 0.81
 11 13 2 -5.53 -3.91
 11 13 1 1.27 -1.28
 11 13 0 5.61 0.39
 11 13 9 -0.02 4.75
 11 13 10 5.40 7.48
 11 13 11 4.16 3.12
 11 13 12 -4.27 2.42
 11 13 13 -9.21 -5.71
 11 13 14 -1.25 -4.16
 11 13 15 -2.01 1.81
 11 13 16 -0.80 -0.84
 11 13 17 1.31 3.52
 11 13 18 3.48 8.41
 11 13 19 6.45 -1.23
 11 13 20 9.06 -6.19
 11 13 21 0.18 7.87
 11 13 22 -5.14 -2.77
 11 13 23 -4.83 -5.38
 11 13 24 -0.69 2.48
 11 13 25 3.18 -2.88
 11 13 26 2.99 -0.09
 10 13 10 -1.67 0.10
 10 13 9 -1.89 -3.38
 10 13 8 4.29 -1.43
 10 13 7 0.45 10.90
 10 13 6 3.73 0.05
 10 13 5 3.50 -14.31
 10 13 4 -5.35 -4.27
 10 13 3 -6.23 7.13
 10 13 2 2.63 2.83
 10 13 1 2.70 -1.51
 10 13 0 2.00 -1.02
 10 13 11 0.46 -1.23
 10 13 12 -4.01 6.82
 10 13 13 -2.25 2.41
 10 13 14 2.99 -6.71
 10 13 15 -0.15 -0.71
 10 13 16 1.86 -2.22
 10 13 17 -1.77 -2.85
 10 13 18 -5.98 2.88
 10 13 19 -10.94 -2.12
 10 13 20 -1.67 -2.87
 10 13 21 -4.78 6.72
 10 13 22 -4.77 -7.05
 10 13 23 7.01 -7.84
 10 13 24 5.62 5.17
 10 13 25 1.36 -1.72
 10 13 26 -1.32 -2.33
 10 13 27 -1.02 3.83
 9 13 11 1.50 6.39
 9 13 10 2.30 5.53
 9 13 9 1.38 -0.17
 9 13 8 -8.16 -5.30
 9 13 7 -7.07 -7.13
 9 13 6 7.35 -4.34
 9 13 5 0.80 3.02
 9 13 4 4.11 6.91
 9 13 3 3.79 3.41
 9 13 2 -9.28 -6.73
 9 13 1 -0.69 -5.93
 9 13 0 14.85 0.12
 9 13 13 -5.25 -7.30
 9 13 14 -0.40 -3.22
 9 13 15 0.24 0.83
 9 13 16 -5.22 1.11
 9 13 17 -8.29 5.59
 9 13 18 4.73 0.86
 9 13 19 3.26 -9.21
 9 13 20 8.07 -6.76
 9 13 21 2.27 2.18
 9 13 22 -7.74 0.27
 9 13 23 0.01 0.04
 9 13 24 -1.55 1.55
 9 13 25 -2.57 -2.68
 9 13 26 2.43 -1.55
 9 13 27 0.70 2.82
 8 13 14 6.05 0.68
 8 13 13 1.64 -3.55
 8 13 12 1.04 0.89
 8 13 11 -2.83 4.61
 8 13 10 1.84 -2.39
 8 13 9 8.09 -4.21
 8 13 8 -0.70 0.76
 8 13 7 -5.59 12.00
 8 13 6 4.84 9.65
 8 13 5 -1.17 -6.17
 8 13 4 -0.03 -0.49
 8 13 3 1.39 12.48
 8 13 2 1.68 -2.62
 8 13 1 1.76 -8.72
 8 13 0 -1.09 -1.49
 8 13 15 3.62 3.63
 8 13 16 0.67 2.31
 8 13 17 -4.71 3.05
 8 13 18 0.50 -2.12
 8 13 19 3.34 -5.74
 8 13 20 8.73 4.19
 8 13 21 2.14 10.39
 8 13 22 -7.28 -2.27
 8 13 23 0.23 -3.30
 8 13 24 2.89 1.04
 8 13 25 -0.89 -2.86
 8 13 26 -0.68 -1.95
 8 13 27 2.22 1.85
 8 13 28 3.54 -1.25
 7 13 17 0.24 0.63
 7 13 16 1.30 -4.68
 7 13 15 -2.06 0.11
 7 13 14 3.87 0.71
 7 13 13 1.58 2.90
 7 13 12 2.70 6.39
 7 13 11 3.89 -0.23
 7 13 10 -0.31 -1.30
 7 13 9 -6.88 -0.36
 7 13 8 -9.56 -2.19
 7 13 7 -2.39 1.23
 7 13 6 9.64 -5.10
 7 13 5 4.47 -3.25
 7 13 4 6.10 6.20
 7 13 3 -4.07 4.27
 7 13 2 -13.87 -3.88
 7 13 1 0.15 0.24
 7 13 0 11.61 -0.56
 7 13 18 0.12 7.45
 7 13 19 -1.02 5.25
 7 13 20 -8.15 -1.03
 7 13 21 -5.62 -0.30
 7 13 22 0.53 -3.59
 7 13 23 3.80 1.66
 7 13 24 4.92 5.79
 7 13 25 -2.21 3.63
 7 13 26 -1.63 0.39
 7 13 27 -0.27 0.60
 7 13 28 -3.23 -1.85
 7 13 29 0.75 -1.93
 6 13 20 8.92 0.10
 6 13 19 13.13 1.13
 6 13 18 0.10 -2.59
 6 13 17 2.03 -0.72
 6 13 16 -5.47 5.17
 6 13 15 -11.39 6.16
 6 13 14 6.16 0.12
 6 13 13 4.66 -3.84
 6 13 12 0.17 -5.59
 6 13 11 6.51 -6.12
 6 13 10 0.45 -0.85
 6 13 9 -3.43 -1.38
 6 13 8 1.80 3.17
 6 13 7 -4.66 6.95
 6 13 6 2.01 -3.68
 6 13 5 5.95 -4.47
 6 13 4 -5.41 -4.69
 6 13 3 -9.23 2.21
 6 13 2 1.08 2.74
 6 13 1 5.47 -10.06
 6 13 0 6.99 -1.19
 6 13 21 -4.28 3.95
 6 13 22 -1.92 -3.35
 6 13 23 -1.84 -5.88
 6 13 24 2.22 -0.88
 6 13 25 1.40 3.89
 6 13 26 -4.70 0.65
 6 13 27 -2.06 -1.46
 6 13 28 0.87 -0.61
 6 13 29 -1.78 -0.76
 5 13 23 1.58 4.08
 5 13 22 1.91 3.46
 5 13 21 2.96 -2.68
 5 13 20 -0.23 -0.90
 5 13 19 -7.26 2.40
 5 13 18 -5.78 -3.48
 5 13 17 2.26 -3.80
 5 13 16 -2.15 -7.18
 5 13 15 3.06 -0.89
 5 13 14 11.89 3.26
 5 13 13 -4.20 -0.18
 5 13 12 -6.59 7.94
 5 13 11 0.13 8.36
 5 13 10 -5.70 -1.16
 5 13 9 1.71 -1.80
 5 13 8 8.04 2.08
 5 13 7 0.76 -7.42
 5 13 6 -0.54 -15.11
 5 13 5 -2.41 -0.21
 5 13 4 -4.10 6.88
 5 13 3 -6.19 7.41
 5 13 2 -7.21 9.25
 5 13 1 -0.30 4.71
 5 13 0 10.34 0.95
 5 13 24 -0.76 -0.48
 5 13 25 -4.99 2.68
 5 13 26 2.83 -2.31
 5 13 27 3.82 -3.01
 5 13 28 -2.64 1.27
 5 13 29 1.55 -2.07
 4 13 25 -2.07 4.95
 4 13 24 6.29 -1.69
 4 13 23 1.89 0.09
 4 13 22 -5.56 -5.67
 4 13 21 -5.85 -6.05
 4 13 20 -5.66 4.60
 4 13 19 -0.47 5.23
 4 13 18 8.87 3.32
 4 13 17 6.62 4.46
 4 13 16 -6.82 -7.76
 4 13 15 -10.75 -6.77
 4 13 14 -6.50 1.37
 4 13 13 -5.92 -8.17
 4 13 12 0.65 -1.58
 4 13 11 4.13 4.84
 4 13 10 1.13 -7.12
 4 13 9 0.22 8.54
 4 13 8 -0.83 9.79
 4 13 7 3.03 -18.52
 4 13 6 0.47 -3.61
 4 13 5 1.83 9.15
 4 13 4 -1.15 -6.80
 4 13 3 -14.22 -3.02
 4 13 2 -1.38 -1.95
 4 13 1 3.47 -5.05
 4 13 0 0.59 -0.22
 4 13 26 -5.22 1.50
 4 13 27 0.98 -8.00
 4 13 28 0.71 -1.50
 4 13 29 1.45 3.96
 4 13 30 0.69 4.15
 3 13 26 3.23 2.85
 3 13 25 -1.32 1.90
 3 13 24 -0.87 -4.22
 3 13 23 -3.61 -4.55
 3 13 22 -1.61 -1.27
 3 13 21 4.81 -0.40
 3 13 20 0.07 2.28
 3 13 19 -0.99 1.19
 3 13 18 0.57 0.41
 3 13 17 -1.88 -4.43
 3 13 16 1.48 -7.84
 3 13 15 4.18 6.55
 3 13 14 4.52 7.76
 3 13 13 7.59 -6.05
 3 13 12 3.56 2.83
 3 13 11 -4.47 -1.39
 3 13 10 -4.46 -16.42
 3 13 9 -8.26 0.58
 3 13 8 -8.11 9.59
 3 13 7 5.67 0.97
 3 13 6 -1.22 3.31
 3 13 5 3.88 -5.54
 3 13 4 14.11 -1.95
 3 13 3 -5.89 2.49
 3 13 2 0.05 -6.18
 3 13 1 7.23 12.66
 3 13 0 1.38 1.66
 3 13 27 3.90 2.08
 3 13 28 -4.29 1.38
 3 13 29 -0.43 1.35
 3 13 30 -0.88 1.14
 2 13 27 3.61 -3.49
 2 13 26 -2.70 -2.57
 2 13 25 4.79 0.10
 2 13 24 3.29 -0.92
 2 13 23 1.27 1.26
 2 13 22 4.00 5.69
 2 13 21 -1.75 1.24
 2 13 20 -0.58 -3.96
 2 13 19 1.34 -3.11
 2 13 18 -4.38 1.39
 2 13 17 0.13 3.23
 2 13 16 2.29 5.25
 2 13 15 -3.98 0.70
 2 13 14 3.64 -3.84
 2 13 13 8.15 -1.96
 2 13 12 -11.05 -0.32
 2 13 11 -5.78 -0.25
 2 13 10 5.21 5.71
 2 13 9 -5.50 11.69
 2 13 8 9.73 0.91
 2 13 7 15.95 -21.40
 2 13 6 -10.82 -0.26
 2 13 5 -4.15 23.73
 2 13 4 8.02 8.93
 2 13 3 -2.41 -7.54
 2 13 2 2.93 -9.79
 2 13 1 -1.90 3.96
 2 13 0 -10.76 0.25
 2 13 28 2.67 -0.88
 2 13 29 -2.20 1.38
 2 13 30 1.58 1.75
 1 13 28 2.13 -0.83
 1 13 27 -0.74 -0.15
 1 13 26 -0.40 -1.71
 1 13 25 2.99 4.51
 1 13 24 -5.25 0.15
 1 13 23 -0.06 -3.66
 1 13 22 5.33 3.48
 1 13 21 -2.68 -1.43
 1 13 20 4.45 -3.16
 1 13 19 4.11 3.71
 1 13 18 -2.65 3.33
 1 13 17 5.45 -4.22
 1 13 16 3.36 -3.86
 1 13 15 -3.80 -2.97
 1 13 14 -2.34 -1.30
 1 13 13 2.05 3.40
 1 13 12 0.55 1.43
 1 13 11 6.80 3.01
 1 13 10 4.01 5.51
 1 13 9 -5.22 -5.75
 1 13 8 -0.94 5.68
 1 13 7 -5.71 8.82
 1 13 6 -6.12 -0.84
 1 13 5 4.25 -0.99
 1 13 4 1.37 -1.69
 1 13 3 -2.76 -6.90
 1 13 2 -3.18 -5.05
 1 13 1 -0.16 7.04
 1 13 0 9.81 2.62
 1 13 29 0.19 -0.86
 1 13 30 0.03 2.84
 0 13 29 -3.76 -3.27
 0 13 28 0.71 3.44
 0 13 27 -1.98 0.97
 0 13 26 -1.39 3.65
 0 13 25 3.24 4.24
 0 13 24 -2.20 -6.59
 0 13 23 0.93 -3.26
 0 13 22 -1.28 1.12
 0 13 21 -8.04 0.52
 0 13 20 4.39 3.47
 0 13 19 -0.73 0.56
 0 13 18 -4.05 0.30
 0 13 17 8.78 2.66
 0 13 16 0.75 2.84
 0 13 15 -5.85 -5.30
 0 13 14 0.93 -0.79
 0 13 13 0.16 7.44
 0 13 12 -11.84 -1.37
 0 13 11 -3.90 0.86
 0 13 10 -0.85 6.50
 0 13 9 -7.09 -0.57
 0 13 8 11.27 -2.60
 0 13 7 11.44 -21.25
 0 13 6 -7.49 -2.73
 0 13 5 -8.15 26.84
 0 13 4 8.03 10.09
 0 13 3 19.26 -8.12
 0 13 2 0.14 -0.69
 0 13 1 -11.74 4.35
 0 13 0 1.11 -0.53
 0 13 30 -1.78 -0.95
 -1 13 29 -0.61 -1.32
 -1 13 28 -2.11 0.99
 -1 13 27 -3.49 -1.40
 -1 13 26 0.96 1.81
 -1 13 25 3.88 -1.52
 -1 13 24 3.20 -4.65
 -1 13 23 1.59 6.76
 -1 13 22 -3.39 2.20
 -1 13 21 -5.29 0.47
 -1 13 20 -0.97 2.26
 -1 13 19 -2.53 -6.78
 -1 13 18 0.42 1.23
 -1 13 17 -4.86 4.67
 -1 13 16 -8.67 -3.85
 -1 13 15 0.67 -1.32
 -1 13 14 -4.66 3.27
 -1 13 13 -1.05 -4.62
 -1 13 12 5.78 -2.40
 -1 13 11 -0.60 10.36
 -1 13 10 0.77 8.66
 -1 13 9 6.85 -1.82
 -1 13 8 7.75 0.38
 -1 13 7 -0.23 -0.10
 -1 13 0 23.55 1.38
 -1 13 1 8.22 5.23
 -1 13 2 -0.58 -5.71
 -1 13 3 -6.75 -4.73
 -1 13 4 -9.85 -1.05
 -1 13 5 -6.28 -4.41
 -1 13 6 -4.26 1.00
 -1 13 30 0.23 -1.36
 -2 13 29 0.37 -1.21
 -2 13 28 5.28 -1.41
 -2 13 27 1.08 -5.03
 -2 13 26 -3.00 1.57
 -2 13 25 -7.47 3.51
 -2 13 24 -6.64 0.78
 -2 13 23 0.46 3.12
 -2 13 22 3.16 -6.79
 -2 13 21 2.62 -1.11
 -2 13 20 4.58 1.94
 -2 13 19 -2.14 -2.75
 -2 13 18 -1.46 3.07
 -2 13 17 2.85 1.16
 -2 13 16 2.75 -1.01
 -2 13 15 0.49 0.66
 -2 13 14 1.99 6.65
 -2 13 13 12.41 5.48
 -2 13 12 5.32 -4.43
 -2 13 11 1.33 -11.88
 -2 13 10 1.04 -7.40
 -2 13 9 -17.70 -0.92
 -2 13 2 -7.84 3.68
 -2 13 1 -13.22 11.96
 -2 13 0 0.74 -0.66
 -2 13 3 9.06 1.01
 -2 13 4 11.29 6.30
 -2 13 5 -5.10 -1.43
 -2 13 6 -4.28 -4.93
 -2 13 7 12.55 -11.06
 -2 13 8 -2.37 -4.75
 -2 13 30 -4.64 2.90
 -3 13 29 -1.92 2.68
 -3 13 28 2.56 3.42
 -3 13 27 1.09 3.36
 -3 13 26 -0.23 -2.15
 -3 13 25 1.17 -8.32
 -3 13 24 -0.01 -1.89
 -3 13 23 -2.96 8.57
 -3 13 22 -2.04 1.35
 -3 13 21 -3.77 2.57
 -3 13 20 1.77 -2.30
 -3 13 19 7.90 -4.30
 -3 13 18 7.54 2.00
 -3 13 17 -0.54 1.71
 -3 13 16 -3.63 -0.77
 -3 13 15 0.59 -4.53
 -3 13 14 -2.10 -0.87
 -3 13 13 0.41 -7.21
 -3 13 12 8.99 -8.67
 -3 13 11 1.05 4.67
 -3 13 3 -10.82 -13.31
 -3 13 2 -3.61 -10.52
 -3 13 1 4.87 -2.70
 -3 13 0 15.68 0.79
 -3 13 4 -8.77 1.87
 -3 13 5 -3.60 2.47
 -3 13 6 0.59 3.41
 -3 13 7 -0.26 6.82
 -3 13 8 8.40 -1.87
 -3 13 9 4.20 -8.97
 -3 13 10 -4.68 3.24
 -3 13 30 -0.68 0.58
 -4 13 29 -2.24 -4.18
 -4 13 28 1.74 -5.64
 -4 13 27 -0.62 0.67
 -4 13 26 1.73 -0.70
 -4 13 25 5.79 2.81
 -4 13 24 3.97 3.01
 -4 13 23 5.30 -4.05
 -4 13 22 5.59 -6.44
 -4 13 21 -3.56 4.21
 -4 13 20 -1.45 0.77
 -4 13 19 -2.32 3.88
 -4 13 18 -3.36 0.55
 -4 13 17 2.45 -6.39
 -4 13 16 -0.13 -1.60
 -4 13 15 -3.88 -5.23
 -4 13 14 0.81 6.62
 -4 13 13 -2.79 11.69
 -4 13 12 -2.30 -2.65
 -4 13 11 -0.69 2.59
 -4 13 4 2.81 1.47
 -4 13 3 4.11 8.16
 -4 13 2 -7.43 13.71
 -4 13 1 -4.04 5.06
 -4 13 0 10.73 -0.73
 -4 13 5 -6.94 -13.11
 -4 13 6 7.87 -16.07
 -4 13 7 6.92 1.49
 -4 13 8 2.69 8.23
 -4 13 9 -6.26 -0.12
 -4 13 10 -8.68 6.33
 -4 13 30 -1.20 2.06
 -5 13 29 1.20 3.15
 -5 13 28 4.74 -0.57
 -5 13 27 3.57 3.33
 -5 13 26 -1.85 -0.82
 -5 13 25 -2.88 -4.09
 -5 13 24 -3.53 0.73
 -5 13 23 -6.40 3.42
 -5 13 22 -3.45 -10.56
 -5 13 21 -3.61 -6.10
 -5 13 20 1.81 -0.30
 -5 13 19 10.54 2.44
 -5 13 18 10.82 6.27
 -5 13 17 -1.32 0.93
 -5 13 16 -5.62 -5.78
 -5 13 15 -5.84 -2.48
 -5 13 14 -8.01 2.90
 -5 13 13 0.66 -1.01
 -5 13 12 18.55 -3.63
 -5 13 11 5.71 1.65
 -5 13 5 -0.63 3.35
 -5 13 4 -5.62 1.47
 -5 13 3 -12.37 -3.43
 -5 13 2 -7.10 6.00
 -5 13 1 8.46 3.68
 -5 13 0 17.68 -0.15
 -5 13 6 17.32 1.15
 -5 13 7 -4.07 11.19
 -5 13 8 -7.67 12.94
 -5 13 9 -2.78 -3.56
 -5 13 10 -13.54 -3.20
 -6 13 29 -2.31 3.83
 -6 13 28 -3.26 2.04
 -6 13 27 0.86 2.13
 -6 13 26 4.61 -4.95
 -6 13 25 2.60 -5.78
 -6 13 24 5.17 -2.20
 -6 13 23 -0.04 2.94
 -6 13 22 -4.84 0.98
 -6 13 21 -3.85 11.61
 -6 13 20 -7.23 5.71
 -6 13 19 -5.86 -3.94
 -6 13 18 2.56 2.34
 -6 13 17 -2.28 -0.20
 -6 13 16 3.34 -4.84
 -6 13 15 2.11 4.17
 -6 13 14 -4.73 4.59
 -6 13 13 0.23 4.22
 -6 13 12 -2.03 4.39
 -6 13 11 -3.43 -2.86
 -6 13 10 0.27 -6.38
 -6 13 9 -0.12 -6.52
 -6 13 6 3.28 3.11
 -6 13 5 -5.23 -9.37
 -6 13 4 6.58 6.07
 -6 13 3 1.08 4.02
 -6 13 2 -1.94 -7.79
 -6 13 1 -1.65 -7.90
 -6 13 0 0.41 0.49
 -6 13 7 1.93 13.11
 -6 13 8 -1.28 -0.03
 -7 13 29 0.50 -1.22
 -7 13 28 -0.76 -1.35
 -7 13 27 -1.68 1.31
 -7 13 26 -0.17 5.82
 -7 13 25 -3.43 5.88
 -7 13 24 -3.12 4.74
 -7 13 23 -4.70 6.69
 -7 13 22 -0.60 -9.00
 -7 13 21 5.79 -3.61
 -7 13 20 6.84 -1.00
 -7 13 19 6.06 -4.24
 -7 13 18 2.05 3.22
 -7 13 17 -10.99 -0.31
 -7 13 16 -6.10 -4.12
 -7 13 15 -2.23 3.19
 -7 13 14 -4.71 -4.38
 -7 13 13 5.17 -5.08
 -7 13 12 8.85 3.73
 -7 13 11 1.05 0.41
 -7 13 10 -2.38 0.91
 -7 13 9 -2.52 6.25
 -7 13 8 -5.28 2.97
 -7 13 5 4.97 -9.96
 -7 13 4 2.29 3.77
 -7 13 3 -2.76 -1.40
 -7 13 2 3.20 1.98
 -7 13 1 1.60 4.90
 -7 13 0 -3.04 -0.90
 -7 13 6 10.35 -14.32
 -7 13 7 -2.64 -2.45
 -8 13 28 -1.91 3.90
 -8 13 27 -3.41 -1.28
 -8 13 26 2.19 -7.37
 -8 13 25 1.21 -4.26
 -8 13 24 5.14 -2.84
 -8 13 23 4.44 2.58
 -8 13 22 -1.35 4.74
 -8 13 21 -0.44 5.96
 -8 13 20 3.73 -4.68
 -8 13 19 -0.71 -2.31
 -8 13 18 0.95 -1.26
 -8 13 17 5.67 -3.07
 -8 13 16 4.57 1.14
 -8 13 15 -2.12 -1.36
 -8 13 14 -1.94 1.35
 -8 13 13 -1.24 4.81
 -8 13 12 -2.15 -0.63
 -8 13 11 0.51 -0.53
 -8 13 10 -0.91 -4.24
 -8 13 9 -0.58 -8.15
 -8 13 8 6.12 1.27
 -8 13 7 0.36 10.97
 -8 13 6 1.41 1.27
 -8 13 4 -5.91 9.38
 -8 13 3 -4.46 3.90
 -8 13 2 -0.66 -7.21
 -8 13 1 1.55 -11.79
 -8 13 0 1.94 0.28
 -8 13 5 -4.43 0.50
 -9 13 28 3.92 1.50
 -9 13 27 2.28 -0.72
 -9 13 26 2.28 0.67
 -9 13 25 1.16 2.50
 -9 13 24 -5.88 -1.32
 -9 13 23 -6.91 -2.30
 -9 13 22 -1.65 -2.10
 -9 13 21 -0.05 1.42
 -9 13 20 3.37 -3.03
 -9 13 19 -3.40 1.37
 -9 13 18 -2.02 -0.83
 -9 13 17 1.70 -2.23
 -9 13 16 -3.51 4.81
 -9 13 15 2.20 -1.22
 -9 13 14 4.33 -5.14
 -9 13 13 -4.70 -0.61
 -9 13 12 2.26 0.11
 -9 13 11 0.93 1.47
 -9 13 10 -0.36 0.15
 -9 13 9 7.86 0.98
 -9 13 8 -1.33 6.42
 -9 13 7 -9.17 -3.73
 -9 13 6 6.61 -17.50
 -9 13 5 -1.67 -0.09
 -9 13 4 -2.38 4.97
 -9 13 3 9.45 -0.76
 -9 13 2 8.55 4.80
 -9 13 1 -0.62 -0.41
 -9 13 0 -8.06 -0.88
 -10 13 27 -1.21 -1.11
 -10 13 26 0.11 -5.24
 -10 13 25 4.41 -2.45
 -10 13 24 3.82 -3.54
 -10 13 23 -0.60 0.52
 -10 13 22 -2.56 8.78
 -10 13 21 0.54 2.45
 -10 13 20 6.87 -5.36
 -10 13 19 -0.19 2.82
 -10 13 18 -6.16 -0.90
 -10 13 17 -2.58 -1.90
 -10 13 16 2.03 6.02
 -10 13 15 -1.57 2.78
 -10 13 14 0.06 -0.28
 -10 13 13 7.33 1.85
 -10 13 12 7.34 -0.93
 -10 13 11 -0.44 -3.39
 -10 13 10 -0.82 1.16
 -10 13 9 -2.75 -1.43
 -10 13 8 0.74 -3.40
 -10 13 7 4.12 1.32
 -10 13 6 1.56 -3.93
 -10 13 5 -5.32 3.10
 -10 13 4 -3.30 7.45
 -10 13 3 -1.93 2.14
 -10 13 2 -1.39 -1.48
 -10 13 1 0.74 -8.54
 -10 13 0 -1.43 0.03
 -11 13 26 -2.48 -0.24
 -11 13 25 -1.35 3.42
 -11 13 24 -3.26 -0.96
 -11 13 23 -3.47 -3.50
 -11 13 22 1.67 0.64
 -11 13 21 3.87 2.02
 -11 13 20 -1.38 -1.61
 -11 13 19 -4.91 1.57
 -11 13 18 4.23 2.98
 -11 13 17 7.23 -4.76
 -11 13 16 6.11 1.77
 -11 13 15 3.82 5.98
 -11 13 14 -1.48 -5.22
 -11 13 13 -4.06 5.33
 -11 13 12 -0.29 10.00
 -11 13 11 -3.25 -9.21
 -11 13 10 3.82 -3.71
 -11 13 9 2.56 2.47
 -11 13 8 -8.57 -0.37
 -11 13 7 -0.44 5.98
 -11 13 6 5.43 -4.96
 -11 13 5 -2.63 -3.97
 -11 13 4 -2.09 5.49
 -11 13 3 2.10 -3.11
 -11 13 2 3.65 -2.95
 -11 13 1 -0.10 -0.56
 -11 13 0 -5.77 -0.16
 -12 13 25 0.44 4.00
 -12 13 24 3.33 -0.59
 -12 13 23 -0.84 1.30
 -12 13 22 -3.95 4.31
 -12 13 21 1.33 -1.65
 -12 13 20 0.26 0.99
 -12 13 19 -3.08 7.03
 -12 13 18 -5.35 4.23
 -12 13 17 -1.49 -1.59
 -12 13 16 5.11 3.24
 -12 13 15 -4.51 -2.27
 -12 13 14 -4.12 -7.86
 -12 13 13 -0.47 0.78
 -12 13 12 0.53 -3.04
 -12 13 11 0.78 -4.18
 -12 13 10 1.27 8.11
 -12 13 9 0.34 2.48
 -12 13 8 2.31 -3.91
 -12 13 7 6.99 3.40
 -12 13 6 -1.44 -0.42
 -12 13 5 -5.47 -2.92
 -12 13 4 -0.90 3.12
 -12 13 3 -1.94 0.57
 -12 13 2 -0.01 0.86
 -12 13 1 0.95 1.75
 -12 13 0 -0.92 -0.39
 13 13 24 -1.31 2.09
 13 13 23 -0.86 -0.89
 13 13 22 -1.51 -3.50
 13 13 21 5.29 0.11
 13 13 20 4.51 2.39
 13 13 19 -5.16 3.59
 13 13 18 -0.58 4.33
 13 13 17 5.65 8.99
 13 13 16 -0.17 -1.65
 13 13 15 2.18 0.92
 13 13 14 5.35 5.20
 13 13 13 -8.20 -7.64
 13 13 12 0.18 -4.98
 13 13 11 2.03 0.09
 13 13 10 -5.99 -1.55
 13 13 9 -3.00 5.00
 13 13 8 -8.11 3.63
 13 13 7 -1.66 -2.98
 13 13 6 7.48 1.11
 13 13 5 -0.08 1.54
 13 13 4 -5.12 -2.21
 13 13 3 -3.27 -0.73
 13 13 2 -2.83 -0.21
 13 13 1 1.50 0.04
 13 13 0 5.37 0.28
 13 14 4 1.90 5.84
 13 14 3 1.02 4.36
 13 14 2 -1.24 -1.05
 13 14 1 1.68 -2.46
 13 14 0 2.92 -1.21
 13 14 5 -0.27 3.60
 13 14 6 3.76 -3.07
 13 14 7 1.60 -11.05
 13 14 8 -2.79 -1.14
 13 14 9 -0.67 5.83
 13 14 10 -0.57 1.78
 13 14 11 5.82 5.64
 13 14 12 3.30 4.69
 13 14 13 -10.00 -7.38
 13 14 14 -5.33 -5.28
 13 14 15 -7.70 0.78
 13 14 16 -6.78 -0.17
 13 14 17 2.26 5.42
 13 14 18 -2.18 1.22
 13 14 19 -2.55 -2.76
 13 14 20 3.23 -3.16
 13 14 21 3.37 2.01
 13 14 22 -0.27 4.63
 12 14 4 -0.37 -7.05
 12 14 3 -3.65 -2.30
 12 14 2 -3.60 0.17
 12 14 1 3.97 6.38
 12 14 0 5.56 -0.22
 12 14 5 -4.07 -7.65
 12 14 6 4.50 1.24
 12 14 7 4.65 3.63
 12 14 8 -1.13 6.79
 12 14 9 3.40 3.42
 12 14 10 -0.78 -6.10
 12 14 11 -1.57 -2.11
 12 14 12 -1.43 5.45
 12 14 13 -9.02 2.62
 12 14 14 3.64 6.83
 12 14 15 2.44 0.39
 12 14 16 -2.88 -8.97
 12 14 17 1.27 -0.66
 12 14 18 -3.64 -0.59
 12 14 19 1.39 -4.36
 12 14 20 4.20 -3.24
 12 14 21 -4.87 1.24
 12 14 22 -6.34 -7.53
 12 14 23 -5.32 -6.71
 11 14 5 3.97 -6.12
 11 14 4 1.50 7.28
 11 14 3 -7.57 10.03
 11 14 2 0.36 -3.99
 11 14 1 5.35 -4.94
 11 14 0 0.29 -0.65
 11 14 6 5.46 -3.36
 11 14 7 2.58 -4.69
 11 14 8 -4.51 -6.95
 11 14 9 -5.68 5.18
 11 14 10 -1.90 4.09
 11 14 11 3.40 -2.63
 11 14 12 4.58 3.39
 11 14 13 2.44 -7.69
 11 14 14 6.39 -8.62
 11 14 15 -1.50 5.22
 11 14 16 0.15 1.06
 11 14 17 -1.79 1.85
 11 14 18 -10.93 6.68
 11 14 19 -4.44 -1.79
 11 14 20 1.63 -3.69
 11 14 21 -1.11 4.77
 11 14 22 4.54 -4.54
 11 14 23 3.83 -2.67
 11 14 24 2.77 4.05
 11 14 25 2.21 -3.32
 10 14 8 -3.20 -0.41
 10 14 7 -4.23 6.04
 10 14 6 -0.88 4.07
 10 14 5 -4.90 2.61
 10 14 4 0.87 5.47
 10 14 3 1.76 2.30
 10 14 2 -4.89 -2.32
 10 14 1 -1.13 0.83
 10 14 0 6.31 -0.14
 10 14 9 3.55 -1.69
 10 14 10 6.17 -2.59
 10 14 11 3.48 -4.89
 10 14 12 -0.53 0.93
 10 14 13 -3.08 -0.57
 10 14 14 1.37 1.27
 10 14 15 -1.47 9.14
 10 14 16 0.08 3.62
 10 14 17 -2.07 4.58
 10 14 18 4.12 2.23
 10 14 19 12.48 -11.94
 10 14 20 10.62 -4.64
 10 14 21 -5.12 9.63
 10 14 22 -5.50 2.80
 10 14 23 -1.45 0.82
 10 14 24 -5.16 4.11
 10 14 25 -0.84 -0.34
 9 14 13 4.50 -0.13
 9 14 12 7.17 3.07
 9 14 11 0.06 2.92
 9 14 10 -8.02 -2.33
 9 14 9 -5.14 -4.22
 9 14 8 -6.74 -1.75
 9 14 7 -4.73 4.14
 9 14 6 12.27 -1.59
 9 14 5 5.85 -14.38
 9 14 4 -5.24 -4.26
 9 14 3 -6.23 10.99
 9 14 2 -2.13 0.30
 9 14 1 3.29 -5.86
 9 14 0 6.90 -0.56
 9 14 14 7.34 -0.41
 9 14 15 3.17 -2.27
 9 14 16 1.18 -8.87
 9 14 17 -3.74 -2.10
 9 14 18 -4.14 6.27
 9 14 19 -5.13 3.63
 9 14 20 3.66 9.06
 9 14 21 -2.45 7.05
 9 14 22 -5.97 -5.67
 9 14 23 4.05 -1.69
 9 14 24 0.98 5.00
 9 14 25 -1.48 1.25
 9 14 26 -2.56 -0.80
 8 14 16 0.76 4.56
 8 14 15 -1.71 3.11
 8 14 14 -5.28 0.36
 8 14 13 -5.78 -5.39
 8 14 12 3.34 -2.24
 8 14 11 5.06 1.15
 8 14 10 5.45 -0.45
 8 14 9 4.46 3.71
 8 14 8 -4.05 2.98
 8 14 7 -0.34 -0.48
 8 14 6 13.94 -3.28
 8 14 5 -1.64 -5.91
 8 14 4 -5.88 0.82
 8 14 3 -5.26 4.36
 8 14 2 -14.29 -2.38
 8 14 1 -0.41 2.34
 8 14 0 18.20 -0.79
 8 14 17 1.14 11.23
 8 14 18 10.92 5.29
 8 14 19 5.65 -7.53
 8 14 20 0.48 -4.14
 8 14 21 -3.28 -1.36
 8 14 22 -3.21 -5.33
 8 14 23 7.34 1.66
 8 14 24 3.90 2.14
 8 14 25 -4.07 0.38
 8 14 26 -0.71 1.55
 8 14 27 -2.29 0.25
 7 14 19 2.61 -2.30
 7 14 18 -10.19 -5.12
 7 14 17 -8.68 -8.31
 7 14 16 -1.40 -4.55
 7 14 15 0.73 -1.98
 7 14 14 7.83 -4.06
 7 14 13 -0.35 -1.78
 7 14 12 -7.08 4.67
 7 14 11 -3.61 7.40
 7 14 10 -2.09 5.37
 7 14 9 2.05 -4.79
 7 14 8 3.51 -6.16
 7 14 7 -6.66 5.90
 7 14 6 1.72 0.00
 7 14 5 1.82 -9.79
 7 14 4 -3.98 2.03
 7 14 3 -1.66 10.75
 7 14 2 1.65 -0.51
 7 14 1 -0.58 -5.26
 7 14 0 0.15 0.11
 7 14 20 7.95 1.06
 7 14 21 1.37 8.60
 7 14 22 -2.37 -0.71
 7 14 23 -4.44 -2.33
 7 14 24 -1.29 0.97
 7 14 25 0.82 -0.51
 7 14 26 1.89 -2.02
 7 14 27 3.80 -1.24
 6 14 21 -4.68 -4.68
 6 14 20 -2.95 -6.83
 6 14 19 0.15 2.11
 6 14 18 -0.62 2.44
 6 14 17 5.75 0.37
 6 14 16 0.44 0.09
 6 14 15 -7.84 -3.56
 6 14 14 -1.04 -8.81
 6 14 13 -10.41 -1.66
 6 14 12 -10.03 2.50
 6 14 11 6.93 -1.09
 6 14 10 1.67 6.99
 6 14 9 -5.13 -1.49
 6 14 8 -0.84 -6.25
 6 14 7 -4.06 1.74
 6 14 6 6.98 -8.36
 6 14 5 4.66 -1.58
 6 14 4 -3.42 10.62
 6 14 3 -1.98 -0.39
 6 14 2 -6.61 -4.47
 6 14 1 0.38 0.34
 6 14 0 16.71 -0.68
 6 14 22 0.84 -2.37
 6 14 23 1.90 0.06
 6 14 24 1.92 0.25
 6 14 25 -1.05 0.29
 6 14 26 1.97 -2.71
 6 14 27 1.49 0.08
 6 14 28 -0.50 3.17
 5 14 23 -3.00 -5.46
 5 14 22 -1.60 -2.80
 5 14 21 -0.98 0.99
 5 14 20 2.97 2.96
 5 14 19 2.88 4.27
 5 14 18 -0.65 -0.67
 5 14 17 3.03 -0.33
 5 14 16 -4.05 0.96
 5 14 15 -3.09 0.66
 5 14 14 9.08 -2.46
 5 14 13 -3.43 -2.61
 5 14 12 -0.66 1.36
 5 14 11 9.09 1.30
 5 14 10 -2.46 0.15
 5 14 9 -1.82 -1.94
 5 14 8 -0.75 5.15
 5 14 7 -7.76 7.23
 5 14 6 4.26 1.61
 5 14 5 9.61 2.14
 5 14 4 2.78 -3.13
 5 14 3 0.45 -4.52
 5 14 2 2.79 -1.62
 5 14 1 -0.80 -7.08
 5 14 0 1.73 -0.87
 5 14 24 2.31 -5.09
 5 14 25 1.38 3.24
 5 14 26 -2.35 1.71
 5 14 27 1.57 -2.49
 5 14 28 0.56 1.14
 4 14 25 0.71 0.61
 4 14 24 0.12 -0.58
 4 14 23 -5.20 5.32
 4 14 22 -2.73 4.57
 4 14 21 7.49 0.96
 4 14 20 2.07 1.57
 4 14 19 -5.70 -2.43
 4 14 18 -4.89 -3.24
 4 14 17 -3.06 1.10
 4 14 16 -0.28 -0.35
 4 14 15 9.58 7.87
 4 14 14 13.04 5.11
 4 14 13 -2.41 -5.37
 4 14 12 -1.96 5.04
 4 14 11 -2.74 3.32
 4 14 10 -3.49 -4.89
 4 14 9 4.01 -2.17
 4 14 8 -5.39 -4.70
 4 14 7 -1.10 -4.08
 4 14 6 2.95 5.88
 4 14 5 -3.36 9.12
 4 14 4 8.03 12.14
 4 14 3 4.75 4.52
 4 14 2 -2.77 -7.13
 4 14 1 -4.26 2.38
 4 14 0 -2.99 0.48
 4 14 26 5.50 0.47
 4 14 27 4.75 0.64
 4 14 28 -4.78 1.00
 4 14 29 -1.43 -2.32
 3 14 26 -9.79 0.26
 3 14 25 -1.23 1.12
 3 14 24 5.48 -0.87
 3 14 23 1.07 -0.97
 3 14 22 2.51 -1.06
 3 14 21 2.70 -1.09
 3 14 20 -2.97 0.23
 3 14 19 1.46 0.44
 3 14 18 7.34 3.95
 3 14 17 4.64 6.10
 3 14 16 -2.17 -0.52
 3 14 15 -5.35 -0.81
 3 14 14 -2.31 -5.58
 3 14 13 -1.44 -10.47
 3 14 12 5.22 4.71
 3 14 11 6.39 3.98
 3 14 10 8.02 1.21
 3 14 9 4.49 11.14
 3 14 8 -3.57 0.98
 3 14 7 5.23 -16.49
 3 14 6 -4.57 -3.90
 3 14 5 -8.69 5.64
 3 14 4 2.76 -0.39
 3 14 3 -8.31 -5.77
 3 14 2 0.91 -8.75
 3 14 1 7.12 1.66
 3 14 0 0.98 -0.53
 3 14 27 0.90 -3.87
 3 14 28 0.90 -2.30
 3 14 29 -0.44 2.50
 2 14 27 0.68 1.89
 2 14 26 0.69 2.17
 2 14 25 2.84 6.00
 2 14 24 -3.49 3.66
 2 14 23 -5.04 -5.18
 2 14 22 -1.10 -0.60
 2 14 21 -0.66 0.45
 2 14 20 -0.05 3.30
 2 14 19 1.41 7.88
 2 14 18 -1.59 0.35
 2 14 17 1.04 -7.47
 2 14 16 4.36 -7.57
 2 14 15 0.95 3.37
 2 14 14 0.53 8.28
 2 14 13 -0.65 7.95
 2 14 12 -4.54 10.18
 2 14 11 -8.32 -3.03
 2 14 10 -1.94 -2.99
 2 14 9 0.16 -5.37
 2 14 8 -3.33 -6.48
 2 14 7 6.82 3.76
 2 14 6 0.57 1.94
 2 14 5 -3.68 -5.46
 2 14 4 6.88 1.04
 2 14 3 -0.08 2.52
 2 14 2 -3.04 1.45
 2 14 1 -2.32 14.76
 2 14 0 -2.60 2.06
 2 14 28 -1.55 -3.96
 2 14 29 -1.74 -2.87
 1 14 28 1.51 1.92
 1 14 27 -2.75 -1.24
 1 14 26 -5.53 -2.61
 1 14 25 4.49 0.11
 1 14 24 3.81 -5.00
 1 14 23 4.61 -4.24
 1 14 22 0.95 5.54
 1 14 21 -8.74 2.13
 1 14 20 -3.01 0.26
 1 14 19 -1.91 1.38
 1 14 18 -4.56 -3.31
 1 14 17 5.61 -0.21
 1 14 16 -4.90 4.97
 1 14 15 -15.72 -1.21
 1 14 14 0.25 -6.35
 1 14 13 5.68 -2.30
 1 14 12 2.77 -6.18
 1 14 11 4.97 -6.51
 1 14 10 -0.31 12.78
 1 14 9 -4.56 8.86
 1 14 8 3.68 2.47
 1 14 7 11.15 -10.79
 1 14 6 -3.38 -7.33
 1 14 5 -11.40 19.47
 1 14 4 -2.10 10.08
 1 14 3 0.95 -12.13
 1 14 2 -2.15 -7.50
 1 14 1 1.48 0.68
 1 14 0 10.88 0.62
 1 14 29 -3.34 -1.11
 0 14 28 4.26 -0.24
 0 14 27 -0.34 -2.81
 0 14 26 0.44 1.83
 0 14 25 -1.69 6.54
 0 14 24 -5.54 0.99
 0 14 23 -0.34 0.57
 0 14 22 -0.63 -2.89
 0 14 21 -2.56 -9.00
 0 14 20 3.47 -1.07
 0 14 19 2.37 0.30
 0 14 18 -0.13 -1.89
 0 14 17 3.05 -1.18
 0 14 16 -3.12 -5.82
 0 14 15 -1.60 -2.32
 0 14 14 2.67 8.32
 0 14 13 0.66 9.01
 0 14 12 6.82 -1.38
 0 14 11 -2.06 -4.69
 0 14 10 -10.78 0.77
 0 14 9 -0.51 -10.50
 0 14 8 -0.75 -1.21
 0 14 7 3.20 6.69
 0 14 6 5.62 -4.69
 0 14 5 -1.95 -15.87
 0 14 4 -1.86 -11.75
 0 14 3 -0.99 -1.39
 0 14 2 -7.07 11.55
 0 14 1 -1.47 20.35
 0 14 0 15.40 2.58
 0 14 29 2.18 0.25
 -1 14 28 3.95 3.02
 -1 14 27 -0.49 -5.82
 -1 14 26 -2.60 0.04
 -1 14 25 -3.18 0.93
 -1 14 24 0.10 -5.90
 -1 14 23 6.73 2.40
 -1 14 22 3.50 -0.47
 -1 14 21 -0.56 1.38
 -1 14 20 3.40 8.31
 -1 14 19 -2.33 -0.76
 -1 14 18 -1.50 -0.51
 -1 14 17 9.03 -0.17
 -1 14 16 -1.20 -3.81
 -1 14 15 -7.91 1.08
 -1 14 14 0.17 1.94
 -1 14 13 6.98 0.21
 -1 14 12 7.73 -6.89
 -1 14 11 0.73 -15.50
 -1 14 10 -3.58 -2.17
 -1 14 9 -9.43 4.68
 -1 14 8 -1.14 1.16
 -1 14 7 14.60 -5.80
 -1 14 6 0.56 1.94
 -1 14 5 -9.49 10.60
 -1 14 4 1.70 8.90
 -1 14 3 4.48 -7.76
 -1 14 2 -7.78 -10.44
 -1 14 29 -0.16 -0.42
 -2 14 29 -1.59 -1.30
 -2 14 28 -0.12 1.35
 -2 14 27 1.68 0.90
 -2 14 26 5.27 3.59
 -2 14 25 5.86 -4.20
 -2 14 24 4.69 -4.16
 -2 14 23 -0.14 7.57
 -2 14 22 -5.62 -0.70
 -2 14 21 -6.64 1.16
 -2 14 20 1.10 2.59
 -2 14 19 7.16 -6.71
 -2 14 18 8.41 0.60
 -2 14 17 4.23 2.11
 -2 14 16 -2.11 -6.80
 -2 14 15 0.24 -2.53
 -2 14 14 -3.82 0.19
 -2 14 13 -1.13 -4.40
 -2 14 12 6.40 1.24
 -2 14 11 -3.64 7.84
 -2 14 10 -6.45 11.96
 -2 14 9 -1.71 0.95
 -2 14 8 5.55 -3.84
 -2 14 0 14.14 1.48
 -2 14 1 -1.23 11.90
 -2 14 2 -3.83 -5.54
 -2 14 3 -2.65 -2.97
 -2 14 4 -0.60 -0.82
 -2 14 5 0.15 -8.93
 -2 14 6 -4.52 3.19
 -2 14 7 3.02 4.69
 -3 14 29 -0.92 -2.61
 -3 14 28 3.71 -1.28
 -3 14 27 -0.14 0.64
 -3 14 26 -3.07 4.15
 -3 14 25 -2.80 3.48
 -3 14 24 -3.68 -1.51
 -3 14 23 1.86 -7.17
 -3 14 22 4.43 -13.57
 -3 14 21 -2.89 -0.47
 -3 14 20 2.31 2.55
 -3 14 19 -0.74 5.66
 -3 14 18 -5.91 8.61
 -3 14 17 4.11 -3.47
 -3 14 16 -1.73 -4.64
 -3 14 15 -7.95 -3.08
 -3 14 14 0.67 1.78
 -3 14 13 0.49 10.90
 -3 14 12 -3.27 2.32
 -3 14 11 1.14 -5.80
 -3 14 10 -1.63 2.87
 -3 14 9 -8.28 2.02
 -3 14 2 -5.73 3.16
 -3 14 1 -9.60 12.04
 -3 14 0 11.79 -1.06
 -3 14 3 7.32 3.35
 -3 14 4 0.53 6.63
 -3 14 5 -3.14 -2.72
 -3 14 6 -0.03 -4.33
 -3 14 7 9.71 3.05
 -3 14 8 6.91 4.41
 -4 14 29 -3.32 0.91
 -4 14 28 1.39 1.37
 -4 14 27 2.74 3.13
 -4 14 26 1.23 -3.78
 -4 14 25 2.06 -8.70
 -4 14 24 -1.09 1.55
 -4 14 23 -3.16 12.92
 -4 14 22 -4.40 5.34
 -4 14 21 -10.70 5.55
 -4 14 20 -2.68 -2.67
 -4 14 19 3.99 -5.01
 -4 14 18 2.05 0.97
 -4 14 17 2.50 1.35
 -4 14 16 -1.84 6.21
 -4 14 15 -4.21 5.29
 -4 14 14 -3.32 3.91
 -4 14 13 -3.24 -1.59
 -4 14 12 11.21 -9.07
 -4 14 11 8.84 4.34
 -4 14 10 -11.90 3.51
 -4 14 9 -4.69 -10.59
 -4 14 3 -1.53 -8.98
 -4 14 2 -3.37 -12.98
 -4 14 1 5.05 -4.50
 -4 14 0 23.85 1.11
 -4 14 4 -2.46 5.31
 -4 14 5 2.61 11.82
 -4 14 6 2.01 3.67
 -4 14 7 -8.50 5.12
 -4 14 8 1.23 3.21
 -5 14 28 -2.64 -0.77
 -5 14 27 1.20 4.08
 -5 14 26 1.24 1.42
 -5 14 25 -1.73 0.42
 -5 14 24 -1.70 -2.05
 -5 14 23 -1.57 -2.16
 -5 14 22 -0.33 -5.31
 -5 14 21 4.37 5.53
 -5 14 20 7.64 2.74
 -5 14 19 0.69 -1.32
 -5 14 18 -3.60 5.50
 -5 14 17 -8.45 1.24
 -5 14 16 -7.30 -2.77
 -5 14 15 3.97 -3.86
 -5 14 14 10.41 -4.79
 -5 14 13 1.33 1.52
 -5 14 12 -3.73 0.35
 -5 14 11 -2.84 2.32
 -5 14 10 -2.54 2.87
 -5 14 9 8.38 -4.99
 -5 14 8 7.01 -3.64
 -5 14 7 -1.78 -5.76
 -5 14 4 10.73 7.15
 -5 14 3 22.40 6.01
 -5 14 2 3.21 -3.11
 -5 14 1 -17.41 -0.89
 -5 14 0 -14.16 -0.56
 -5 14 5 -9.71 -4.79
 -5 14 6 -4.05 -10.02
 -5 14 29 -3.85 -1.47
 -6 14 28 -0.04 -2.21
 -6 14 27 0.77 -0.37
 -6 14 26 -1.96 0.52
 -6 14 25 -5.05 0.26
 -6 14 24 0.88 3.87
 -6 14 23 1.66 12.57
 -6 14 22 0.67 -5.24
 -6 14 21 2.12 -7.15
 -6 14 20 -0.03 -5.17
 -6 14 19 1.48 -10.66
 -6 14 18 8.56 -0.95
 -6 14 17 -0.85 -0.07
 -6 14 16 0.87 -3.25
 -6 14 15 2.79 8.19
 -6 14 14 -10.50 1.15
 -6 14 13 -4.33 -6.54
 -6 14 12 10.18 1.67
 -6 14 11 2.85 3.61
 -6 14 10 -3.57 2.02
 -6 14 9 3.56 4.84
 -6 14 8 0.38 2.50
 -6 14 7 1.59 -2.12
 -6 14 6 5.91 -6.18
 -6 14 5 -5.07 0.80
 -6 14 4 -8.49 9.68
 -6 14 3 -14.18 -2.87
 -6 14 2 -5.00 -11.19
 -6 14 1 7.64 -1.05
 -6 14 0 15.06 0.07
 -7 14 28 -0.90 2.75
 -7 14 27 3.03 -0.27
 -7 14 26 4.58 -6.81
 -7 14 25 -0.98 -5.18
 -7 14 24 4.20 -4.77
 -7 14 23 0.35 2.19
 -7 14 22 -5.67 1.29
 -7 14 21 -0.55 6.94
 -7 14 20 1.21 1.84
 -7 14 19 -3.06 -1.36
 -7 14 18 1.53 5.50
 -7 14 17 -2.46 1.94
 -7 14 16 -2.89 -4.58
 -7 14 15 1.75 -2.89
 -7 14 14 0.33 -3.07
 -7 14 13 0.20 1.70
 -7 14 12 -1.12 4.43
 -7 14 11 -1.83 -5.48
 -7 14 10 -0.49 -7.90
 -7 14 9 0.91 -2.53
 -7 14 8 2.86 -5.06
 -7 14 7 2.25 4.23
 -7 14 6 -1.39 -1.20
 -7 14 5 -4.60 -8.82
 -7 14 4 5.86 7.93
 -7 14 3 8.73 8.08
 -7 14 2 7.05 -3.15
 -7 14 1 -3.04 3.55
 -7 14 0 -8.00 0.42
 -8 14 27 3.34 -0.63
 -8 14 26 2.68 0.32
 -8 14 25 -0.03 1.88
 -8 14 24 -2.52 -1.34
 -8 14 23 -3.18 -0.54
 -8 14 22 -0.72 -6.36
 -8 14 21 0.55 -2.00
 -8 14 20 4.66 -2.02
 -8 14 19 1.37 3.10
 -8 14 18 4.60 2.65
 -8 14 17 2.94 -2.78
 -8 14 16 -4.94 1.15
 -8 14 15 1.52 0.97
 -8 14 14 3.37 -1.24
 -8 14 13 0.12 -2.18
 -8 14 12 10.02 0.54
 -8 14 11 6.20 4.02
 -8 14 10 -6.06 -0.34
 -8 14 9 -0.63 5.66
 -8 14 8 -3.04 9.22
 -8 14 7 -7.67 -0.55
 -8 14 6 5.79 -12.38
 -8 14 5 -1.03 -1.60
 -8 14 4 -7.91 6.71
 -8 14 3 -3.98 -1.66
 -8 14 2 1.35 -5.00
 -8 14 1 0.80 1.58
 -8 14 0 -2.52 -0.27
 -9 14 27 -4.63 1.40
 -9 14 26 -2.78 -3.86
 -9 14 25 2.11 -0.44
 -9 14 24 5.39 -0.96
 -9 14 23 4.00 1.72
 -9 14 22 -2.20 7.60
 -9 14 21 -4.05 5.50
 -9 14 20 3.83 -6.15
 -9 14 19 -3.47 0.33
 -9 14 18 -4.15 -2.43
 -9 14 17 6.37 -2.68
 -9 14 16 3.67 6.23
 -9 14 15 -3.12 0.68
 -9 14 14 -2.44 6.12
 -9 14 13 -3.49 8.60
 -9 14 12 0.35 -1.47
 -9 14 11 3.16 -5.68
 -9 14 10 -6.39 -9.84
 -9 14 9 -5.50 -3.54
 -9 14 8 4.49 3.47
 -9 14 7 4.78 3.62
 -9 14 6 8.91 -1.29
 -9 14 5 0.26 0.98
 -9 14 4 -5.86 1.15
 -9 14 3 -2.74 2.60
 -9 14 2 -1.44 1.98
 -9 14 1 1.46 -2.30
 -9 14 0 2.24 0.43
 -10 14 26 -1.55 2.00
 -10 14 25 0.21 6.80
 -10 14 24 -6.26 2.33
 -10 14 23 -5.38 -2.32
 -10 14 22 -0.79 -1.61
 -10 14 21 0.48 2.57
 -10 14 20 1.74 -1.16
 -10 14 19 -3.14 7.91
 -10 14 18 2.62 8.51
 -10 14 17 3.17 -4.62
 -10 14 16 -3.17 -4.59
 -10 14 15 -2.60 -4.74
 -10 14 14 -1.65 -8.84
 -10 14 13 -0.57 -1.23
 -10 14 12 4.24 7.47
 -10 14 11 3.46 -1.08
 -10 14 10 1.38 -5.48
 -10 14 9 -0.38 4.69
 -10 14 8 -7.38 10.90
 -10 14 7 -5.76 8.52
 -10 14 6 7.32 -7.25
 -10 14 5 1.94 -4.93
 -10 14 4 -4.93 -1.58
 -10 14 3 1.81 -4.99
 -10 14 2 3.58 4.56
 -10 14 1 -0.20 3.09
 -10 14 0 -3.92 -0.58
 -11 14 25 4.50 -1.26
 -11 14 24 3.47 -5.45
 -11 14 23 0.90 -2.21
 -11 14 22 -0.86 6.67
 -11 14 21 0.69 5.37
 -11 14 20 2.49 -3.94
 -11 14 19 0.15 -2.23
 -11 14 18 -7.32 -4.60
 -11 14 17 -1.14 -7.04
 -11 14 16 13.00 5.30
 -11 14 15 -5.23 6.14
 -11 14 14 -8.94 -1.51
 -11 14 13 3.36 3.07
 -11 14 12 -2.91 3.41
 -11 14 11 -1.50 -6.68
 -11 14 10 -1.06 0.05
 -11 14 9 -11.10 3.31
 -11 14 8 -1.73 -8.04
 -11 14 7 10.19 -2.10
 -11 14 6 2.81 -0.22
 -11 14 5 -1.22 -0.33
 -11 14 4 -2.64 4.12
 -11 14 3 -6.38 1.09
 -11 14 2 -2.64 1.74
 -11 14 1 3.33 -3.52
 -11 14 0 4.37 -0.25
 -12 14 24 -3.40 -2.81
 -12 14 23 -3.63 -3.50
 -12 14 22 -2.34 -0.38
 -12 14 21 5.56 0.23
 -12 14 20 3.90 -6.13
 -12 14 19 -1.69 -2.94
 -12 14 18 -3.04 0.34
 -12 14 17 -3.63 -8.19
 -12 14 16 -2.90 0.33
 -12 14 15 -7.00 4.34
 -12 14 14 1.62 -1.08
 -12 14 13 1.61 6.89
 -12 14 12 -0.93 6.48
 -12 14 11 2.03 -8.17
 -12 14 10 -0.58 -7.50
 -12 14 9 -0.45 -0.38
 -12 14 8 -4.52 5.53
 -12 14 7 -1.11 11.69
 -12 14 6 4.27 2.12
 -12 14 5 -0.56 -5.85
 -12 14 4 -2.23 -1.31
 -12 14 3 3.75 -1.48
 -12 14 2 4.82 3.21
 -12 14 1 1.29 2.99
 -12 14 0 -1.33 -1.09
 -13 14 23 -0.01 -3.78
 -13 14 22 -3.67 0.34
 -13 14 21 1.13 2.05
 -13 14 20 -0.33 4.44
 -13 14 19 -2.89 2.61
 -13 14 18 -5.76 -5.22
 -13 14 17 -0.39 -2.38
 -13 14 16 4.72 6.97
 -13 14 15 -5.79 -1.26
 -13 14 14 0.30 -0.99
 -13 14 13 1.92 -1.07
 -13 14 12 3.24 -6.35
 -13 14 11 8.54 0.87
 -13 14 10 -1.28 6.94
 -13 14 9 -3.33 0.33
 -13 14 8 1.71 -2.73
 -13 14 7 5.14 0.07
 -13 14 6 4.72 2.58
 -13 14 5 0.52 1.21
 -13 14 4 -0.80 1.13
 -13 14 3 -1.03 0.40
 -13 14 2 -4.23 -3.99
 -13 14 1 -0.26 -6.16
 -13 14 0 3.74 -0.16
 14 14 19 -4.86 2.56
 14 14 18 -2.23 -1.17
 14 14 17 5.30 -3.56
 14 14 16 4.87 -6.15
 14 14 15 10.79 -0.27
 14 14 14 11.19 0.00
 14 14 13 -4.06 0.99
 14 14 12 -5.32 -3.06
 14 14 11 -4.15 -3.56
 14 14 10 -4.74 0.43
 14 14 9 3.31 4.24
 14 14 8 5.63 2.42
 14 14 7 0.98 -0.63
 14 14 6 -1.07 1.73
 14 14 5 -3.31 4.47
 14 14 4 -2.63 4.12
 14 14 3 5.23 -1.09
 14 14 2 2.42 -2.95
 14 14 1 -2.15 -0.32
 14 14 0 -2.28 0.03
 14 15 4 -1.25 -6.09
 14 15 3 -1.07 -5.22
 14 15 2 -1.12 4.12
 14 15 1 4.08 3.74
 14 15 0 5.69 -0.81
 14 15 5 -5.21 -0.79
 14 15 6 -2.13 -2.49
 14 15 7 2.46 -1.03
 14 15 8 -0.41 6.36
 14 15 9 -0.44 0.85
 14 15 10 3.87 -3.19
 14 15 11 3.72 -1.07
 14 15 12 1.24 3.01
 14 15 13 -3.57 7.86
 14 15 14 -2.52 1.64
 14 15 15 -2.55 2.21
 14 15 16 -2.03 -0.63
 14 15 17 3.17 -1.46
 14 15 18 2.20 -1.52
 13 15 4 1.77 2.42
 13 15 3 -3.96 2.96
 13 15 2 -6.74 1.23
 13 15 1 1.41 2.44
 13 15 0 4.56 0.51
 13 15 5 1.00 -0.58
 13 15 6 6.30 -6.23
 13 15 7 5.21 -8.60
 13 15 8 -1.99 3.31
 13 15 9 -1.63 0.54
 13 15 10 -2.02 -2.77
 13 15 11 0.72 -0.37
 13 15 12 7.53 -3.42
 13 15 13 0.31 1.22
 13 15 14 5.82 3.13
 13 15 15 4.24 -4.52
 13 15 16 -5.65 -4.12
 13 15 17 -0.87 3.23
 13 15 18 -4.80 0.32
 13 15 19 -1.72 4.79
 12 15 4 2.95 2.12
 12 15 3 -1.54 3.38
 12 15 2 -0.54 -2.20
 12 15 1 1.96 -2.53
 12 15 0 -5.84 -1.09
 12 15 5 -6.95 1.42
 12 15 6 -3.50 2.38
 12 15 7 -0.76 -3.49
 12 15 8 -4.83 2.97
 12 15 9 2.68 3.46
 12 15 10 3.77 -3.73
 12 15 11 -0.79 -4.25
 12 15 12 0.63 -2.93
 12 15 13 -4.83 -5.21
 12 15 14 3.42 0.13
 12 15 15 3.46 6.02
 12 15 16 3.10 6.40
 12 15 17 4.97 8.61
 12 15 18 -5.65 2.69
 12 15 19 -0.05 -1.14
 11 15 4 4.05 2.23
 11 15 3 -6.72 -0.90
 11 15 2 -6.83 -2.63
 11 15 1 5.98 3.29
 11 15 0 7.95 -0.01
 11 15 5 -0.12 -3.09
 11 15 6 2.60 -2.08
 11 15 7 2.01 0.21
 11 15 8 -8.97 -1.45
 11 15 9 -5.59 -2.37
 11 15 10 3.29 -1.86
 11 15 11 1.45 0.29
 11 15 12 3.56 7.01
 11 15 13 1.97 2.00
 11 15 14 3.06 -2.21
 11 15 15 -1.02 -1.80
 11 15 16 2.56 -7.17
 11 15 17 -1.07 0.23
 11 15 18 -2.91 -0.51
 11 15 19 13.71 -9.49
 11 15 20 6.41 0.13
 11 15 21 -9.46 9.50
 11 15 22 -2.67 3.10
 11 15 23 -3.45 0.71
 10 15 4 -1.72 0.28
 10 15 3 -11.15 7.41
 10 15 2 -3.74 3.32
 10 15 1 3.09 -2.82
 10 15 0 -1.34 -0.34
 10 15 5 4.84 -8.61
 10 15 6 7.16 -2.96
 10 15 8 0.64 1.16
 10 15 9 2.45 4.45
 10 15 10 2.33 6.42
 10 15 11 -0.49 1.73
 10 15 12 -4.05 1.68
 10 15 13 -5.61 -4.76
 10 15 14 -0.13 -6.69
 10 15 15 -3.07 1.29
 10 15 16 6.19 -2.26
 10 15 17 0.98 5.72
 10 15 18 -9.54 11.89
 10 15 19 0.46 2.29
 10 15 20 6.12 3.20
 10 15 21 -0.27 0.05
 10 15 22 4.95 -4.66
 10 15 23 4.04 -2.88
 10 15 24 -0.12 -1.30
 9 15 14 -1.71 -3.54
 9 15 13 -8.00 -4.96
 9 15 12 -6.06 3.22
 9 15 11 -2.86 7.41
 9 15 10 3.89 1.54
 9 15 9 6.50 -0.24
 9 15 8 -1.09 1.23
 9 15 7 -2.34 -2.74
 9 15 6 5.20 -3.35
 9 15 5 -2.87 0.62
 9 15 4 -0.20 1.02
 9 15 3 1.97 -1.09
 9 15 2 -4.87 -1.69
 9 15 1 0.49 -1.92
 9 15 0 9.09 -0.66
 9 15 15 1.72 0.31
 9 15 16 1.56 -1.31
 9 15 17 -7.36 5.71
 9 15 18 -2.15 -4.94
 9 15 19 5.05 -22.41
 9 15 20 3.04 -5.92
 9 15 21 -8.76 1.60
 9 15 22 -7.39 0.22
 9 15 23 1.56 3.02
 9 15 24 -1.47 -0.53
 9 15 25 0.52 1.54
 8 15 17 -7.23 -0.88
 8 15 16 -2.03 -5.72
 8 15 15 -0.53 -2.40
 8 15 14 -0.13 -2.19
 8 15 13 -2.25 -7.97
 8 15 12 1.29 0.47
 8 15 11 -0.30 11.52
 8 15 10 -3.42 1.71
 8 15 9 -1.13 -5.37
 8 15 8 -6.72 -5.08
 8 15 7 -10.96 -2.53
 8 15 6 6.17 2.72
 8 15 5 6.36 -0.46
 8 15 4 0.34 3.94
 8 15 3 -2.54 9.67
 8 15 2 1.65 -4.05
 8 15 1 4.35 -12.93
 8 15 0 3.90 -0.02
 8 15 18 -6.00 1.98
 8 15 19 1.58 -1.12
 8 15 20 10.22 4.71
 8 15 21 4.71 4.20
 8 15 22 -0.51 -3.36
 8 15 23 0.07 -3.48
 8 15 24 -0.55 -5.57
 8 15 25 -0.29 -4.18
 8 15 26 2.69 -2.27
 7 15 19 4.89 -1.63
 7 15 18 2.85 4.51
 7 15 17 0.66 4.73
 7 15 16 3.44 4.14
 7 15 15 0.10 0.70
 7 15 14 0.15 -0.20
 7 15 13 -0.01 1.57
 7 15 12 -3.05 -0.15
 7 15 11 5.75 -4.42
 7 15 10 6.44 -3.96
 7 15 9 -2.08 -0.60
 7 15 8 -0.51 5.28
 7 15 7 -2.37 9.42
 7 15 6 6.98 1.54
 7 15 5 2.29 -2.58
 7 15 4 -2.34 2.38
 7 15 3 1.21 0.01
 7 15 2 -2.55 2.47
 7 15 1 -1.16 6.38
 7 15 0 8.28 -1.66
 7 15 20 -1.71 -4.59
 7 15 21 -8.81 -0.31
 7 15 22 -4.82 -3.29
 7 15 23 0.29 0.03
 7 15 24 2.30 2.86
 7 15 25 -0.03 2.70
 7 15 26 2.43 0.32
 6 15 21 0.06 9.90
 6 15 20 3.12 0.70
 6 15 19 1.83 3.72
 6 15 18 -8.12 -2.33
 6 15 17 -4.03 -5.85
 6 15 16 0.09 8.37
 6 15 15 1.84 6.10
 6 15 14 10.77 -2.27
 6 15 13 5.48 -1.50
 6 15 12 -1.24 -1.66
 6 15 11 6.97 3.95
 6 15 10 -2.13 7.02
 6 15 9 -8.96 -6.24
 6 15 8 0.42 -6.98
 6 15 7 -6.57 1.17
 6 15 6 5.17 -3.99
 6 15 5 10.95 -0.67
 6 15 4 -3.72 6.86
 6 15 3 -7.60 2.31
 6 15 2 -0.92 -4.31
 6 15 1 -0.03 -11.91
 6 15 0 3.70 -0.35
 6 15 22 3.13 4.93
 6 15 23 -4.19 -2.60
 6 15 24 -1.99 -0.14
 6 15 25 -1.23 2.03
 6 15 26 -2.55 -0.15
 6 15 27 0.94 0.10
 5 15 23 -2.22 2.47
 5 15 22 -0.44 -2.41
 5 15 21 2.41 -4.14
 5 15 20 4.10 -2.37
 5 15 19 4.47 5.00
 5 15 18 3.24 4.31
 5 15 17 2.53 0.11
 5 15 16 -1.41 2.59
 5 15 15 -1.30 -0.80
 5 15 14 5.09 -2.07
 5 15 13 -0.10 2.47
 5 15 12 -1.41 -0.16
 5 15 11 6.37 -2.22
 5 15 10 4.05 0.73
 5 15 9 2.37 -3.16
 5 15 8 1.96 -2.89
 5 15 7 -1.69 0.94
 5 15 6 2.35 -4.43
 5 15 5 -7.80 -2.57
 5 15 4 -6.96 3.47
 5 15 3 4.20 -1.84
 5 15 2 0.42 1.41
 5 15 1 -2.50 5.39
 5 15 0 4.94 -0.95
 5 15 24 1.21 4.28
 5 15 25 -0.95 2.54
 5 15 26 0.18 -2.72
 5 15 27 -1.23 -1.30
 4 15 25 -1.53 3.50
 4 15 24 5.96 -0.90
 4 15 23 0.33 -3.18
 4 15 22 1.15 -2.75
 4 15 21 -0.34 2.01
 4 15 20 -7.47 5.88
 4 15 19 -3.58 3.86
 4 15 18 6.90 -2.37
 4 15 17 4.50 -6.44
 4 15 16 -4.23 -3.34
 4 15 15 -2.04 0.75
 4 15 14 -3.00 3.51
 4 15 13 -8.29 1.65
 4 15 12 3.11 4.12
 4 15 11 2.80 4.12
 4 15 10 -3.56 -1.96
 4 15 9 -2.75 3.99
 4 15 8 -5.33 6.44
 4 15 7 5.90 -4.05
 4 15 6 11.74 -5.64
 4 15 5 0.72 -5.17
 4 15 4 -3.73 -3.50
 4 15 3 -14.24 2.42
 4 15 2 -6.50 4.97
 4 15 1 5.75 3.11
 4 15 0 7.01 -1.18
 4 15 26 -6.98 1.92
 4 15 27 3.92 -2.73
 4 15 28 3.39 -4.15
 3 15 26 2.50 -2.53
 3 15 25 3.30 -0.84
 3 15 24 1.32 2.13
 3 15 23 -5.02 -1.20
 3 15 22 -4.52 -2.39
 3 15 21 2.67 -2.25
 3 15 20 0.62 1.53
 3 15 19 -1.44 1.53
 3 15 18 1.17 -3.32
 3 15 17 -5.74 -4.63
 3 15 16 -6.95 -5.17
 3 15 15 -0.35 -1.62
 3 15 14 -1.45 0.79
 3 15 13 1.30 -4.13
 3 15 12 4.69 0.65
 3 15 11 -7.04 -0.78
 3 15 10 -0.59 -1.09
 3 15 9 1.61 2.70
 3 15 8 -9.81 -4.05
 3 15 7 8.24 0.43
 3 15 6 7.41 9.46
 3 15 5 -8.90 1.06
 3 15 4 3.54 2.20
 3 15 3 2.00 1.18
 3 15 2 -1.45 -5.12
 3 15 1 -0.17 4.62
 3 15 0 -2.99 0.95
 3 15 27 1.87 1.95
 3 15 28 -3.86 -0.52
 2 15 27 2.81 1.01
 2 15 26 -6.22 -1.17
 2 15 25 -0.82 1.62
 2 15 24 1.72 -0.45
 2 15 23 0.12 -5.90
 2 15 22 1.04 -0.06
 2 15 21 0.92 -1.30
 2 15 20 -1.91 -2.12
 2 15 19 -3.16 1.45
 2 15 18 2.21 -3.72
 2 15 17 5.19 -1.66
 2 15 16 -0.71 4.20
 2 15 15 -5.01 1.45
 2 15 14 -2.52 0.58
 2 15 13 -0.13 1.95
 2 15 12 1.27 0.26
 2 15 11 -0.62 -5.79
 2 15 10 -0.37 -0.81
 2 15 9 -5.93 1.32
 2 15 8 -6.84 2.62
 2 15 7 6.89 -2.68
 2 15 6 -2.24 -5.74
 2 15 5 -5.70 2.25
 2 15 4 6.74 -2.65
 2 15 3 -1.13 -9.36
 2 15 2 0.89 0.18
 2 15 1 5.81 4.26
 2 15 0 2.77 -0.20
 2 15 28 4.20 0.15
 1 15 27 -1.34 -0.44
 1 15 26 2.06 -3.25
 1 15 25 0.76 1.95
 1 15 24 -0.27 2.25
 1 15 23 2.57 -1.66
 1 15 22 -0.49 2.89
 1 15 21 0.76 -1.26
 1 15 20 1.69 1.61
 1 15 19 -0.08 6.22
 1 15 18 -0.92 -4.13
 1 15 17 0.65 -2.40
 1 15 16 0.76 -0.15
 1 15 15 -1.40 -6.95
 1 15 14 1.49 0.21
 1 15 13 2.62 5.08
 1 15 12 3.80 -4.00
 1 15 11 0.15 -2.11
 1 15 10 -1.59 8.54
 1 15 9 0.72 -8.06
 1 15 8 -4.03 -7.09
 1 15 7 7.93 4.79
 1 15 6 8.05 2.74
 1 15 5 -2.99 2.23
 1 15 4 -0.09 0.53
 1 15 3 -4.40 0.46
 1 15 2 -6.73 7.04
 1 15 1 -0.56 4.81
 1 15 0 4.98 2.64
 1 15 28 1.01 -1.75
 0 15 27 -0.52 -0.94
 0 15 26 2.04 0.61
 0 15 25 0.58 3.12
 0 15 24 1.83 -3.85
 0 15 23 1.79 -2.36
 0 15 22 -3.17 2.78
 0 15 21 1.26 0.21
 0 15 20 4.26 2.73
 0 15 19 -0.01 1.83
 0 15 18 0.47 -3.81
 0 15 17 11.22 0.93
 0 15 16 5.49 4.16
 0 15 15 -4.81 -1.59
 0 15 14 4.05 -3.55
 0 15 13 3.64 -0.61
 0 15 12 0.14 -4.69
 0 15 11 -0.80 -3.79
 0 15 10 -1.20 8.25
 0 15 9 2.11 -0.29
 0 15 8 1.00 0.47
 0 15 7 5.52 -4.22
 0 15 6 -11.66 -4.07
 0 15 5 -15.94 14.50
 0 15 4 9.59 5.41
 0 15 3 12.25 -13.94
 0 15 2 2.30 -6.98
 0 15 1 -3.81 -4.83
 0 15 0 -4.43 -0.46
 0 15 28 0.87 3.07
 -1 15 28 -0.81 1.39
 -1 15 27 -1.84 2.03
 -1 15 26 1.89 4.56
 -1 15 25 -3.50 -0.70
 -1 15 24 1.43 -4.22
 -1 15 23 0.81 0.92
 -1 15 22 -6.73 -1.20
 -1 15 21 -2.62 -1.42
 -1 15 20 -2.21 5.22
 -1 15 19 0.02 0.82
 -1 15 18 1.35 -0.14
 -1 15 17 0.47 6.69
 -1 15 16 0.30 -3.26
 -1 15 15 -0.66 -4.80
 -1 15 14 -4.72 3.12
 -1 15 13 -4.39 0.59
 -1 15 12 2.12 3.52
 -1 15 11 -3.53 8.36
 -1 15 10 -2.13 13.04
 -1 15 9 2.00 -2.95
 -1 15 8 -0.75 -10.16
 -1 15 7 6.66 -0.54
 -1 15 6 -1.48 3.28
 -1 15 5 -0.76 0.07
 -1 15 4 7.85 1.74
 -1 15 3 -3.56 0.84
 -1 15 2 -6.13 2.07
 -1 15 1 -1.31 4.07
 -1 15 0 3.52 1.65
 -2 15 28 1.51 -1.12
 -2 15 27 0.55 -4.92
 -2 15 26 0.42 -0.28
 -2 15 25 -3.02 1.54
 -2 15 24 0.34 0.35
 -2 15 23 2.46 -0.26
 -2 15 22 0.50 -4.00
 -2 15 21 -1.08 0.04
 -2 15 20 -1.41 2.03
 -2 15 19 -3.53 2.07
 -2 15 18 -6.20 4.53
 -2 15 17 3.79 2.68
 -2 15 16 -0.98 -0.20
 -2 15 15 -10.65 5.87
 -2 15 14 -0.96 3.88
 -2 15 13 5.83 1.69
 -2 15 12 0.77 3.21
 -2 15 11 -0.61 -8.11
 -2 15 10 2.06 0.92
 -2 15 9 -5.32 3.38
 -2 15 8 4.43 0.58
 -2 15 7 11.38 1.87
 -2 15 6 -10.33 -0.45
 -2 15 5 -9.67 5.36
 -2 15 2 2.25 -5.65
 -2 15 3 6.42 -7.51
 -2 15 4 4.74 5.69
 -3 15 28 0.46 1.20
 -3 15 27 1.27 5.55
 -3 15 26 1.06 1.99
 -3 15 25 -1.93 -4.92
 -3 15 24 -1.76 1.80
 -3 15 23 -1.73 6.62
 -3 15 22 -2.89 2.84
 -3 15 21 -3.88 4.00
 -3 15 20 2.17 -3.69
 -3 15 19 6.71 -6.13
 -3 15 18 -3.07 -4.34
 -3 15 17 -1.71 -1.91
 -3 15 16 -0.66 -0.07
 -3 15 15 -3.93 1.24
 -3 15 14 2.85 2.57
 -3 15 13 4.56 -4.64
 -3 15 12 5.50 -8.24
 -3 15 11 4.84 1.30
 -3 15 10 -7.35 5.87
 -3 15 9 -7.58 -7.83
 -3 15 8 8.41 -5.02
 -3 15 7 -0.52 -3.13
 -3 15 6 -10.87 -2.44
 -3 15 5 3.77 6.33
 -3 15 0 2.64 1.07
 -3 15 1 -4.12 0.06
 -3 15 2 -2.54 -2.95
 -3 15 3 0.69 -1.12
 -3 15 4 6.90 4.68
 -4 15 28 1.27 -1.76
 -4 15 27 -0.08 0.73
 -4 15 26 -2.13 -0.01
 -4 15 25 -3.53 1.40
 -4 15 24 -0.79 0.50
 -4 15 23 4.15 -5.26
 -4 15 22 2.94 -7.24
 -4 15 21 0.64 0.62
 -4 15 20 4.19 -3.06
 -4 15 19 4.08 1.62
 -4 15 18 -0.09 5.00
 -4 15 17 3.80 -2.62
 -4 15 16 -3.50 -2.74
 -4 15 15 -8.24 -4.25
 -4 15 14 6.11 -3.09
 -4 15 13 -0.62 4.65
 -4 15 12 -5.60 0.18
 -4 15 11 4.23 3.25
 -4 15 10 -2.99 5.58
 -4 15 9 -0.77 -2.63
 -4 15 8 10.36 4.45
 -4 15 7 4.24 -5.98
 -4 15 6 -4.23 -11.53
 -4 15 5 -7.75 1.56
 -4 15 4 -3.58 1.14
 -4 15 2 -0.07 -2.53
 -4 15 1 -4.88 -0.22
 -4 15 0 3.63 -0.01
 -4 15 3 4.04 -2.05
 -5 15 28 2.41 -2.09
 -5 15 27 4.76 -0.83
 -5 15 26 3.43 -2.16
 -5 15 25 -0.55 -1.91
 -5 15 24 2.46 4.79
 -5 15 23 4.86 10.92
 -5 15 22 -1.66 -1.63
 -5 15 21 -3.59 -3.70
 -5 15 20 -3.77 -1.27
 -5 15 19 0.20 -1.32
 -5 15 18 6.27 0.60
 -5 15 17 3.29 -2.81
 -5 15 16 2.07 -6.88
 -5 15 15 -3.50 0.80
 -5 15 14 -10.20 6.13
 -5 15 13 -4.89 0.61
 -5 15 12 10.10 -5.27
 -5 15 11 7.31 -1.58
 -5 15 10 -9.39 -8.72
 -5 15 9 -4.12 -6.69
 -5 15 8 5.26 11.99
 -5 15 7 7.22 3.62
 -5 15 6 4.61 -4.17
 -5 15 5 2.51 -1.35
 -5 15 4 -1.02 -6.24
 -5 15 3 -12.64 -1.37
 -5 15 2 -6.29 6.80
 -5 15 1 7.93 11.07
 -5 15 0 16.85 1.17
 -6 15 27 3.11 3.57
 -6 15 26 1.82 -1.00
 -6 15 25 -3.33 -4.64
 -6 15 24 3.42 -10.69
 -6 15 23 -0.28 -5.52
 -6 15 22 -8.68 -3.92
 -6 15 21 0.92 4.41
 -6 15 20 4.96 5.37
 -6 15 19 5.30 0.00
 -6 15 18 10.14 5.27
 -6 15 17 -4.37 3.84
 -6 15 16 -9.52 -5.70
 -6 15 15 2.02 -1.47
 -6 15 14 6.57 -2.16
 -6 15 13 9.30 -1.19
 -6 15 12 9.03 3.39
 -6 15 11 0.54 -1.32
 -6 15 10 -4.95 -0.59
 -6 15 9 -8.59 6.86
 -6 15 8 -10.22 3.14
 -6 15 7 1.80 -0.26
 -6 15 6 -0.80 -2.27
 -6 15 5 -3.93 -1.33
 -6 15 4 4.28 5.62
 -6 15 3 -0.02 3.31
 -6 15 2 1.40 -4.90
 -6 15 1 -3.16 0.68
 -6 15 0 -7.03 -0.89
 -7 15 27 1.86 -1.11
 -7 15 26 1.94 1.85
 -7 15 25 -0.82 4.23
 -7 15 24 0.71 4.05
 -7 15 23 -2.04 8.41
 -7 15 22 -3.32 -1.20
 -7 15 21 -2.55 -1.44
 -7 15 20 -4.34 0.73
 -7 15 19 -2.40 -0.05
 -7 15 18 5.14 -0.83
 -7 15 17 0.75 -2.83
 -7 15 16 0.13 -1.27
 -7 15 15 4.14 8.57
 -7 15 14 -7.25 8.27
 -7 15 13 -6.80 1.20
 -7 15 12 4.06 1.55
 -7 15 11 -2.67 -4.16
 -7 15 10 -5.53 -11.29
 -7 15 9 1.71 -0.40
 -7 15 8 2.82 8.31
 -7 15 7 7.81 7.32
 -7 15 6 2.94 -2.14
 -7 15 5 -1.60 -1.49
 -7 15 4 0.77 1.18
 -7 15 3 -6.74 -3.21
 -7 15 2 0.55 -3.62
 -7 15 1 4.18 7.46
 -7 15 0 -0.33 0.98
 -8 15 26 -4.82 -1.75
 -8 15 25 -2.62 -0.92
 -8 15 24 4.91 -3.21
 -8 15 23 1.18 0.37
 -8 15 22 -2.59 4.99
 -8 15 21 -0.68 4.63
 -8 15 20 5.93 -4.57
 -8 15 19 2.02 0.76
 -8 15 18 -3.40 3.49
 -8 15 17 -2.21 4.08
 -8 15 16 -7.00 4.15
 -8 15 15 -4.97 -7.36
 -8 15 14 0.92 -5.34
 -8 15 13 0.17 1.71
 -8 15 12 6.17 -0.42
 -8 15 11 9.16 0.11
 -8 15 10 -2.33 0.17
 -8 15 9 -6.49 4.65
 -8 15 8 -4.82 2.58
 -8 15 7 0.32 -2.91
 -8 15 6 4.65 -5.21
 -8 15 5 1.30 0.65
 -8 15 4 -0.02 1.03
 -8 15 3 -3.03 2.03
 -8 15 2 0.79 -0.67
 -8 15 1 2.77 0.97
 -8 15 0 -0.31 -0.13
 -9 15 26 2.04 -1.64
 -9 15 25 1.20 2.01
 -9 15 24 -4.32 -0.84
 -9 15 23 -5.56 -0.88
 -9 15 22 -0.72 -0.45
 -9 15 21 -0.38 2.67
 -9 15 20 1.57 -1.29
 -9 15 19 -2.08 2.81
 -9 15 18 1.67 -1.43
 -9 15 17 4.72 -8.13
 -9 15 16 -1.85 -0.38
 -9 15 15 3.56 0.42
 -9 15 14 3.14 2.39
 -9 15 13 -5.38 3.05
 -9 15 12 -1.99 1.32
 -9 15 11 -1.67 2.65
 -9 15 10 -6.93 -7.25
 -9 15 9 1.81 -4.60
 -9 15 8 1.45 9.05
 -9 15 7 -3.88 3.12
 -9 15 6 2.33 -8.80
 -9 15 5 -1.88 4.28
 -9 15 4 -4.46 1.58
 -9 15 3 3.99 -4.43
 -9 15 2 4.82 -0.39
 -9 15 1 -2.51 -2.16
 -9 15 0 -7.47 -0.18
 -10 15 25 3.32 -1.88
 -10 15 24 3.06 -6.39
 -10 15 23 -0.32 -2.50
 -10 15 22 -2.45 5.10
 -10 15 21 -0.88 3.17
 -10 15 20 5.57 -7.83
 -10 15 19 0.65 -6.58
 -10 15 18 -10.31 -5.18
 -10 15 17 -5.05 -2.16
 -10 15 16 4.50 8.89
 -10 15 15 -5.60 4.17
 -10 15 14 -6.46 -0.93
 -10 15 13 3.68 1.21
 -10 15 12 -0.83 -1.52
 -10 15 11 4.15 -4.68
 -10 15 10 2.94 0.43
 -10 15 9 -5.63 6.46
 -10 15 8 3.45 -0.97
 -10 15 7 6.91 -6.27
 -10 15 6 -1.92 -3.93
 -10 15 5 -1.64 7.99
 -10 15 4 -0.80 3.90
 -10 15 3 0.60 0.13
 -10 15 2 3.68 4.16
 -10 15 1 1.79 -7.36
 -10 15 0 0.17 -0.46
 -11 15 24 -2.21 -1.16
 -11 15 23 -0.91 -2.24
 -11 15 22 2.59 -0.51
 -11 15 21 4.39 1.59
 -11 15 20 1.75 -4.03
 -11 15 19 -1.01 0.30
 -11 15 18 -2.07 5.59
 -11 15 17 -4.09 -5.62
 -11 15 16 0.17 -1.96
 -11 15 15 -2.67 2.06
 -11 15 14 1.94 -5.34
 -11 15 13 9.68 -0.95
 -11 15 12 -0.38 6.26
 -11 15 11 -1.21 -1.67
 -11 15 10 2.85 -4.36
 -11 15 9 -1.16 1.32
 -11 15 8 -2.45 3.85
 -11 15 7 3.00 4.56
 -11 15 6 1.51 -3.92
 -11 15 5 -0.56 -0.14
 -11 15 4 -1.99 2.45
 -11 15 3 0.86 -3.17
 -11 15 2 5.00 1.87
 -11 15 1 -0.53 -4.98
 -11 15 0 -6.43 -0.32
 -12 15 23 -1.32 -2.89
 -12 15 22 0.71 3.50
 -12 15 21 2.16 3.24
 -12 15 20 -0.30 1.36
 -12 15 19 1.29 1.68
 -12 15 18 -5.82 -3.23
 -12 15 17 4.88 -0.85
 -12 15 16 25.60 9.97
 -12 15 15 3.01 1.51
 -12 15 14 -4.38 -2.43
 -12 15 13 0.85 0.64
 -12 15 12 -9.13 -0.79
 -12 15 11 0.54 -0.80
 -12 15 10 3.84 3.31
 -12 15 9 -2.14 2.58
 -12 15 8 3.01 -4.87
 -12 15 7 7.83 -6.34
 -12 15 6 -3.31 -1.19
 -12 15 5 -4.15 -0.38
 -12 15 4 3.70 -2.72
 -12 15 3 0.60 -1.23
 -12 15 2 -0.77 0.91
 -12 15 1 -0.64 -6.21
 -12 15 0 -3.36 0.29
 -13 15 21 5.10 0.17
 -13 15 20 1.49 -1.91
 -13 15 19 -2.46 3.26
 -13 15 18 -1.66 3.95
 -13 15 17 -0.61 4.03
 -13 15 16 0.10 1.61
 -13 15 15 -5.08 -9.34
 -13 15 14 2.41 -4.42
 -13 15 13 3.46 -2.61
 -13 15 12 0.32 1.25
 -13 15 11 1.99 5.69
 -13 15 10 -2.93 -1.38
 -13 15 9 0.86 -5.32
 -13 15 8 1.97 1.39
 -13 15 7 1.77 0.71
 -13 15 6 2.05 -0.04
 -13 15 5 -4.21 2.20
 -13 15 4 -6.37 1.22
 -13 15 3 -1.01 3.41
 -13 15 2 1.17 3.85
 -13 15 1 1.15 -2.95
 -13 15 0 -1.05 0.02
 -14 15 18 1.55 -13.60
 -14 15 17 0.61 -4.89
 -14 15 16 5.13 2.08
 -14 15 15 -3.48 -2.99
 -14 15 14 -4.69 10.11
 -14 15 13 -0.89 1.99
 -14 15 12 -0.26 -3.23
 -14 15 11 4.64 -0.71
 -14 15 10 2.54 -3.44
 -14 15 9 -4.37 -3.72
 -14 15 8 -3.87 0.96
 -14 15 7 -2.04 4.31
 -14 15 6 -4.73 4.66
 -14 15 5 -2.42 -0.97
 -14 15 4 2.01 -2.71
 -14 15 3 2.34 3.08
 -14 15 2 -2.06 0.45
 -14 15 1 0.66 -4.09
 -14 15 0 3.24 0.86
 15 15 18 -2.61 -0.27
 15 15 17 -3.74 -6.14
 15 15 16 -2.51 -3.13
 15 15 15 -2.98 3.26
 15 15 14 -3.20 -1.98
 15 15 13 0.76 3.67
 15 15 12 -0.45 -5.39
 15 15 11 -3.68 -7.78
 15 15 10 -4.25 2.50
 15 15 9 -6.38 7.78
 15 15 8 0.44 2.19
 15 15 7 5.91 -2.24
 15 15 6 1.80 -2.60
 15 15 5 3.40 1.42
 15 15 4 2.39 5.41
 15 15 3 -1.30 1.40
 15 15 2 -0.57 -0.62
 15 15 1 -0.40 0.58
 15 15 0 -2.25 0.03
 15 16 4 4.33 0.92
 15 16 3 -2.61 -2.43
 15 16 2 -3.02 4.63
 15 16 1 1.54 3.10
 15 16 0 -0.81 -0.12
 15 16 5 -3.06 1.66
 15 16 6 -1.70 -4.88
 15 16 7 3.48 -5.43
 15 16 8 -0.87 -4.35
 15 16 9 0.59 -0.86
 15 16 10 5.67 -0.56
 15 16 11 2.59 -1.45
 15 16 12 -2.61 1.73
 15 16 13 2.11 4.92
 15 16 14 1.20 -0.45
 15 16 15 -1.55 1.67
 15 16 16 0.99 -1.15
 15 16 17 -2.22 -1.00
 14 16 4 3.74 3.19
 14 16 3 0.50 0.09
 14 16 2 -3.22 0.29
 14 16 1 -1.37 -0.56
 14 16 0 -2.11 0.41
 14 16 5 -4.84 2.21
 14 16 6 -5.40 -3.55
 14 16 7 -0.15 -3.98
 14 16 8 2.01 2.61
 14 16 9 1.93 3.35
 14 16 10 0.77 1.46
 14 16 11 -0.76 -3.51
 14 16 12 0.60 -5.72
 14 16 13 0.20 1.67
 14 16 14 2.02 -1.19
 14 16 15 3.74 -2.91
 14 16 16 0.51 2.73
 14 16 17 0.54 2.95
 14 16 18 0.11 0.35
 13 16 4 3.57 -2.41
 13 16 3 0.68 -2.66
 13 16 2 -2.52 -0.92
 13 16 1 2.65 -4.56
 13 16 0 0.99 -0.74
 13 16 5 -3.09 5.16
 13 16 6 2.59 1.47
 13 16 7 -0.65 -4.47
 13 16 8 -6.28 5.94
 13 16 9 -0.12 2.12
 13 16 10 1.10 -2.19
 13 16 11 -1.43 0.06
 13 16 12 -0.87 -2.10
 13 16 13 -4.41 2.19
 13 16 14 4.22 2.13
 13 16 15 6.76 -2.46
 13 16 16 2.37 2.45
 13 16 17 4.80 1.86
 13 16 18 -0.11 -5.26
 12 16 4 5.39 4.19
 12 16 3 -3.68 4.57
 12 16 2 -7.74 2.54
 12 16 1 3.04 5.23
 12 16 0 5.62 0.07
 12 16 5 0.38 -1.48
 12 16 6 3.47 -3.90
 12 16 7 5.38 -4.60
 12 16 8 -2.41 4.25
 12 16 9 -0.87 3.29
 12 16 10 2.55 2.22
 12 16 11 -2.10 4.98
 12 16 12 2.21 1.39
 12 16 13 -3.79 -0.48
 12 16 14 -6.37 -1.74
 12 16 15 -5.97 -7.50
 12 16 16 -6.43 -3.87
 12 16 17 -6.02 3.81
 12 16 18 -3.63 -0.85
 12 16 19 7.61 0.30
 11 16 4 0.78 0.43
 11 16 3 -4.21 1.16
 11 16 2 2.22 -1.71
 11 16 1 5.71 -3.39
 11 16 0 -3.37 -0.48
 11 16 5 -2.92 -4.79
 11 16 6 -3.06 -2.62
 11 16 7 2.03 -1.35
 11 16 8 2.98 1.91
 11 16 9 5.78 5.89
 11 16 10 5.24 4.30
 11 16 11 -5.94 -1.31
 11 16 12 -9.83 0.55
 11 16 13 -7.03 0.05
 11 16 14 1.88 -1.31
 11 16 15 0.96 1.05
 11 16 16 8.86 -1.60
 11 16 17 4.18 1.29
 11 16 18 -7.77 0.43
 11 16 19 1.41 -4.82
 10 16 7 -0.62 -3.74
 10 16 6 3.13 -5.42
 10 16 5 4.39 3.29
 10 16 4 4.33 9.67
 10 16 3 -3.32 -0.80
 10 16 2 -4.20 -4.24
 10 16 1 4.01 -2.75
 10 16 0 6.33 -0.30
 10 16 8 -7.60 -2.60
 10 16 9 -7.85 -1.83
 10 16 10 1.21 1.58
 10 16 11 3.43 -0.09
 10 16 12 5.14 1.79
 10 16 13 5.71 -2.47
 10 16 14 1.68 -4.15
 10 16 15 -7.01 2.46
 10 16 16 -2.82 -1.95
 10 16 17 -9.99 3.91
 10 16 18 -6.05 -1.16
 10 16 19 11.19 -11.61
 9 16 14 2.94 5.31
 9 16 13 -1.60 -2.33
 9 16 12 3.91 -2.54
 9 16 11 2.29 -2.03
 9 16 10 -1.42 -7.17
 9 16 9 4.97 -4.29
 9 16 8 -1.53 5.37
 9 16 7 -7.15 5.17
 9 16 6 2.16 4.29
 9 16 5 1.66 -0.64
 9 16 4 -0.71 -1.98
 9 16 3 -5.17 6.49
 9 16 2 2.03 8.75
 9 16 1 4.46 -2.22
 9 16 0 -2.89 0.13
 9 16 15 -0.68 4.57
 9 16 16 4.06 -4.86
 9 16 17 2.79 4.72
 9 16 18 -2.95 7.80
 9 16 19 2.24 0.58
 9 16 21 -2.60 -3.90
 9 16 22 -4.36 -0.86
 9 16 23 -2.14 2.07
 8 16 18 -1.05 1.47
 8 16 17 -4.16 6.43
 8 16 16 2.34 -0.95
 8 16 15 4.66 1.84
 8 16 14 3.55 1.22
 8 16 13 2.76 -4.13
 8 16 12 4.04 1.59
 8 16 11 2.30 3.20
 8 16 10 -1.34 -2.66
 8 16 9 -3.62 2.44
 8 16 8 -5.13 4.23
 8 16 7 0.62 -8.26
 8 16 6 12.10 -8.58
 8 16 5 2.26 -2.06
 8 16 4 -5.31 -0.44
 8 16 3 -9.72 -1.97
 8 16 2 -5.94 0.18
 8 16 1 4.32 -1.27
 8 16 0 9.90 -1.19
 8 16 19 3.86 -8.46
 8 16 20 0.00 1.88
 8 16 21 -6.67 5.48
 8 16 22 -2.90 1.95
 8 16 23 2.46 2.41
 8 16 24 0.29 1.11
 7 16 20 7.55 -4.06
 7 16 19 7.30 3.04
 7 16 18 -2.64 4.48
 7 16 17 -1.90 0.35
 7 16 16 0.84 4.23
 7 16 15 -0.61 3.07
 7 16 14 0.34 -1.43
 7 16 13 0.25 -6.64
 7 16 12 -1.00 0.33
 7 16 11 3.22 8.47
 7 16 10 1.66 2.52
 7 16 9 1.68 -2.35
 7 16 8 4.39 -1.01
 7 16 7 -4.43 -0.30
 7 16 6 0.93 0.45
 7 16 5 3.61 -1.73
 7 16 4 -3.05 -2.01
 7 16 3 -9.13 2.21
 7 16 2 0.90 3.00
 7 16 1 0.77 -7.28
 7 16 0 -5.63 0.39
 7 16 21 3.88 2.82
 7 16 22 6.84 2.23
 7 16 23 -2.14 -1.35
 7 16 24 -2.80 0.36
 7 16 25 -2.59 0.12
 6 16 21 -6.72 1.51
 6 16 20 -3.07 -4.22
 6 16 19 2.38 2.48
 6 16 18 -3.37 0.70
 6 16 17 -0.98 -8.92
 6 16 16 3.69 -3.58
 6 16 15 -3.77 -5.72
 6 16 14 -3.73 -2.09
 6 16 13 -1.45 7.03
 6 16 12 -8.91 3.67
 6 16 11 3.92 -1.36
 6 16 10 4.50 -0.47
 6 16 9 -7.40 -1.06
 6 16 8 0.40 1.28
 6 16 7 0.53 2.79
 6 16 6 7.53 -4.57
 6 16 5 3.65 -0.68
 6 16 4 -6.59 2.76
 6 16 3 -3.40 -2.55
 6 16 2 0.70 6.61
 6 16 1 0.66 4.36
 6 16 0 5.16 -1.75
 6 16 22 -0.23 -2.28
 6 16 23 -1.83 -2.19
 6 16 24 1.87 4.26
 6 16 25 3.20 2.15
 5 16 23 -3.75 -4.23
 5 16 22 3.18 0.39
 5 16 21 0.88 1.26
 5 16 20 -0.29 -5.07
 5 16 19 3.46 -1.26
 5 16 18 0.38 -2.90
 5 16 17 -3.52 -4.52
 5 16 16 -4.44 7.52
 5 16 15 -2.94 -1.14
 5 16 14 -1.11 -6.53
 5 16 13 -3.57 -5.07
 5 16 12 -2.57 -2.84
 5 16 11 5.01 8.32
 5 16 10 -1.70 4.10
 5 16 9 -7.58 -1.74
 5 16 8 -2.63 1.82
 5 16 7 -2.15 0.94
 5 16 6 6.76 -1.35
 5 16 5 6.86 1.44
 5 16 4 -1.69 -1.11
 5 16 3 -8.81 -2.22
 5 16 2 -1.61 1.76
 5 16 1 4.82 -7.52
 5 16 0 4.71 -0.56
 5 16 24 0.69 -3.87
 5 16 25 0.08 -2.29
 5 16 26 -1.48 -1.05
 4 16 24 -1.67 1.59
 4 16 23 -5.07 0.76
 4 16 22 -1.39 -3.06
 4 16 21 5.29 -1.39
 4 16 20 3.29 3.09
 4 16 19 -3.17 1.06
 4 16 18 -2.90 -1.40
 4 16 17 -4.52 -1.73
 4 16 16 0.52 1.46
 4 16 15 7.43 -1.96
 4 16 14 1.68 2.69
 4 16 13 -1.49 1.11
 4 16 12 -3.39 -0.79
 4 16 11 -5.40 3.28
 4 16 10 3.42 -4.39
 4 16 9 3.40 -3.65
 4 16 8 -8.06 -5.50
 4 16 7 -2.09 -3.05
 4 16 6 2.78 8.91
 4 16 5 -8.58 6.58
 4 16 4 3.35 1.70
 4 16 3 13.49 -2.21
 4 16 2 6.31 -3.58
 4 16 1 -3.40 -1.37
 4 16 0 -8.05 -0.68
 4 16 25 0.64 -0.67
 4 16 26 2.99 -2.24
 3 16 25 0.50 1.20
 3 16 24 5.27 0.94
 3 16 23 0.18 0.88
 3 16 22 -1.31 2.17
 3 16 21 -1.04 0.85
 3 16 20 -3.22 2.14
 3 16 19 -4.02 -0.23
 3 16 18 6.05 -1.74
 3 16 17 3.19 2.61
 3 16 16 -3.10 5.51
 3 16 15 2.38 -2.15
 3 16 14 -2.28 -2.29
 3 16 13 -0.90 -4.89
 3 16 12 6.36 -1.29
 3 16 11 4.83 5.30
 3 16 10 5.31 -2.78
 3 16 9 -2.04 0.22
 3 16 8 -6.36 1.02
 3 16 7 6.06 -4.80
 3 16 6 3.65 0.54
 3 16 5 -1.68 2.74
 3 16 4 2.72 2.23
 3 16 3 -8.45 2.24
 3 16 2 -4.49 1.27
 3 16 1 4.90 -1.13
 3 16 0 1.04 -0.50
 3 16 26 -5.57 -1.03
 3 16 27 1.95 0.46
 2 16 26 1.60 -1.60
 2 16 25 0.08 1.93
 2 16 24 -1.30 1.48
 2 16 23 -0.23 -3.45
 2 16 22 -0.90 -3.08
 2 16 21 4.05 -1.45
 2 16 20 6.18 6.15
 2 16 19 -0.14 5.35
 2 16 18 2.09 -4.45
 2 16 17 0.91 -2.00
 2 16 16 2.67 2.61
 2 16 15 6.91 -5.05
 2 16 14 2.95 1.22
 2 16 13 4.89 2.41
 2 16 12 -1.38 -4.21
 2 16 11 -5.57 4.23
 2 16 10 4.04 7.94
 2 16 9 3.02 -1.83
 2 16 8 -2.36 -9.31
 2 16 7 5.34 -5.88
 2 16 6 0.04 3.32
 2 16 5 -10.42 0.57
 2 16 4 -2.16 -2.41
 2 16 3 6.35 -0.53
 2 16 2 4.53 -0.68
 2 16 1 -2.90 -4.00
 2 16 0 -7.52 -0.08
 2 16 27 -0.90 2.74
 1 16 26 -1.25 -1.33
 1 16 25 0.34 3.73
 1 16 24 3.85 0.50
 1 16 23 0.32 -1.31
 1 16 22 -5.72 2.36
 1 16 21 -2.89 0.97
 1 16 20 -0.88 2.20
 1 16 19 -4.65 3.69
 1 16 18 0.37 -1.76
 1 16 17 7.53 0.25
 1 16 16 0.95 8.61
 1 16 15 -8.14 -0.59
 1 16 14 -2.19 0.35
 1 16 13 1.48 6.08
 1 16 12 -4.23 -3.54
 1 16 11 0.98 0.80
 1 16 10 -0.59 4.04
 1 16 9 -4.61 -5.39
 1 16 8 2.97 4.07
 1 16 7 6.63 1.52
 1 16 6 -6.46 -1.91
 1 16 5 -4.63 9.57
 1 16 4 6.24 2.75
 1 16 3 2.38 -6.82
 1 16 2 0.08 -0.33
 1 16 1 -1.30 -5.91
 1 16 0 -4.03 0.17
 1 16 27 -0.55 1.04
 0 16 27 -1.92 -0.51
 0 16 26 0.85 -1.59
 0 16 25 -4.60 -0.34
 0 16 24 3.39 -2.31
 0 16 23 4.30 -2.78
 0 16 22 -3.64 -3.55
 0 16 21 0.22 -1.64
 0 16 20 -1.39 6.65
 0 16 19 -1.54 5.07
 0 16 18 0.81 -4.19
 0 16 17 -1.96 -0.44
 0 16 16 -4.13 0.08
 0 16 15 -7.70 -7.74
 0 16 14 -5.04 4.86
 0 16 13 4.66 6.60
 0 16 12 7.29 -5.40
 0 16 11 5.04 4.37
 0 16 10 -0.28 11.14
 0 16 9 -6.18 -1.78
 0 16 8 -5.68 -1.73
 0 16 7 8.00 -0.13
 0 16 6 5.88 1.72
 0 16 5 1.50 -1.43
 0 16 4 1.48 -6.23
 0 16 3 -6.36 1.89
 0 16 2 -2.54 10.47
 0 16 1 3.74 0.56
 0 16 0 4.09 0.86
 -1 16 27 2.43 -1.31
 -1 16 26 3.01 1.56
 -1 16 25 -3.11 5.39
 -1 16 24 1.09 2.80
 -1 16 23 -2.68 0.89
 -1 16 22 -5.54 -1.83
 -1 16 21 1.19 -2.61
 -1 16 20 0.14 -0.96
 -1 16 19 -1.90 -2.84
 -1 16 18 -1.05 -5.98
 -1 16 17 4.90 -4.45
 -1 16 16 -0.34 -1.82
 -1 16 15 -9.21 5.18
 -1 16 14 -0.96 8.09
 -1 16 13 8.72 1.35
 -1 16 12 -0.42 -1.64
 -1 16 11 -8.00 -10.06
 -1 16 10 -3.68 -8.44
 -1 16 9 -4.39 -3.48
 -1 16 8 5.76 3.27
 -1 16 7 14.99 3.85
 -1 16 6 -10.25 -0.85
 -1 16 5 -12.75 2.37
 -1 16 4 3.84 -0.40
 -1 16 3 0.32 -6.57
 -1 16 2 1.09 1.53
 -1 16 1 1.96 -0.83
 -1 16 0 -1.24 -0.40
 -2 16 27 -1.97 3.49
 -2 16 26 -1.67 0.14
 -2 16 25 -5.03 -5.64
 -2 16 24 4.95 -2.78
 -2 16 23 4.81 -0.57
 -2 16 22 0.70 0.33
 -2 16 21 2.57 3.00
 -2 16 20 2.28 3.05
 -2 16 19 6.35 0.08
 -2 16 18 1.18 -3.98
 -2 16 17 -0.47 1.05
 -2 16 16 -0.64 -4.78
 -2 16 15 -7.07 -5.90
 -2 16 14 -6.06 1.63
 -2 16 13 5.73 -6.43
 -2 16 12 8.89 -2.88
 -2 16 11 5.74 4.33
 -2 16 10 -0.79 9.12
 -2 16 9 -13.64 2.54
 -2 16 8 -4.02 -5.68
 -2 16 7 4.14 -5.43
 -2 16 6 -5.97 -2.41
 -2 16 5 6.21 -0.77
 -2 16 4 8.08 -1.16
 -2 16 3 -8.68 1.02
 -2 16 2 -4.55 4.61
 -2 16 1 4.51 1.06
 -2 16 0 4.96 1.85
 -3 16 27 5.11 -1.86
 -3 16 26 4.88 -0.97
 -3 16 25 0.20 4.39
 -3 16 24 0.40 5.32
 -3 16 23 -0.76 -2.93
 -3 16 22 -1.63 -3.92
 -3 16 21 -2.80 -1.58
 -3 16 20 -1.61 -3.13
 -3 16 19 3.55 5.35
 -3 16 18 2.03 4.49
 -3 16 17 12.10 -3.56
 -3 16 16 5.07 -5.09
 -3 16 15 -10.06 -1.71
 -3 16 14 1.37 0.99
 -3 16 13 0.68 3.26
 -3 16 12 -7.57 2.52
 -3 16 11 2.16 -5.25
 -3 16 10 0.03 -8.27
 -3 16 9 -2.03 -8.19
 -3 16 8 13.86 5.38
 -3 16 7 11.67 5.96
 -3 16 6 -3.71 -2.48
 -3 16 5 -4.33 0.27
 -3 16 4 -2.86 -4.64
 -3 16 3 -2.80 -6.40
 -3 16 2 -1.48 3.87
 -3 16 1 0.18 5.54
 -3 16 0 2.34 -0.49
 -4 16 27 -0.28 6.34
 -4 16 26 0.29 -0.74
 -4 16 25 -2.46 -5.85
 -4 16 24 0.70 -2.61
 -4 16 23 3.52 -1.11
 -4 16 22 -2.48 0.18
 -4 16 21 -3.51 1.75
 -4 16 20 -0.08 0.10
 -4 16 19 5.22 2.82
 -4 16 18 -1.34 -0.41
 -4 16 17 -0.61 -0.93
 -4 16 16 2.18 -0.81
 -4 16 15 -6.03 -1.50
 -4 16 14 2.32 4.16
 -4 16 13 7.56 -0.71
 -4 16 12 9.74 -7.92
 -4 16 11 11.48 5.14
 -4 16 10 -12.32 4.01
 -4 16 9 -15.66 0.15
 -4 16 8 2.36 11.90
 -4 16 7 -1.08 -1.19
 -4 16 6 -5.99 -2.96
 -4 16 5 5.69 5.12
 -4 16 4 4.87 -2.79
 -4 16 3 -8.39 -0.85
 -4 16 2 -6.25 2.88
 -4 16 1 3.33 3.08
 -4 16 0 5.66 1.08
 -5 16 27 2.19 0.81
 -5 16 26 3.01 0.55
 -5 16 25 -1.78 2.03
 -5 16 24 0.66 -1.71
 -5 16 23 -1.31 -0.90
 -5 16 22 -9.74 1.76
 -5 16 21 -1.50 4.04
 -5 16 20 0.92 1.45
 -5 16 19 2.12 -0.57
 -5 16 18 3.95 2.36
 -5 16 17 -3.63 5.25
 -5 16 16 -6.21 4.04
 -5 16 15 -1.28 6.88
 -5 16 14 6.49 3.55
 -5 16 13 -0.37 -1.57
 -5 16 12 -6.63 -1.43
 -5 16 11 -2.05 2.30
 -5 16 10 -3.52 -2.15
 -5 16 9 0.87 -1.49
 -5 16 8 3.09 2.21
 -5 16 7 1.84 -5.94
 -5 16 6 -4.30 0.01
 -5 16 5 -2.84 10.86
 -5 16 4 7.17 6.52
 -5 16 3 9.48 -2.77
 -5 16 2 6.95 -8.41
 -5 16 1 -3.44 -4.80
 -5 16 0 -10.42 -1.26
 -6 16 26 -1.27 0.13
 -6 16 25 -5.91 0.88
 -6 16 24 -1.62 3.30
 -6 16 23 3.10 8.44
 -6 16 22 0.64 -0.81
 -6 16 21 3.35 -5.37
 -6 16 20 -2.24 -1.71
 -6 16 19 -1.95 0.82
 -6 16 18 1.39 3.06
 -6 16 17 -6.41 3.97
 -6 16 16 0.33 -5.14
 -6 16 15 2.51 -2.01
 -6 16 14 -9.22 0.53
 -6 16 13 -2.72 -3.97
 -6 16 12 6.29 3.71
 -6 16 11 1.41 4.77
 -6 16 10 0.03 -6.17
 -6 16 9 2.67 0.33
 -6 16 8 4.28 4.25
 -6 16 7 6.94 -0.90
 -6 16 6 -7.87 -0.70
 -6 16 5 -5.12 0.87
 -6 16 4 5.50 -0.76
 -6 16 3 -4.33 -3.18
 -6 16 2 -2.03 -2.52
 -6 16 1 2.12 5.57
 -6 16 0 -0.88 1.95
 -7 16 26 -2.44 -1.02
 -7 16 25 -2.55 -1.70
 -7 16 24 5.28 -4.71
 -7 16 23 0.44 -0.42
 -7 16 22 -5.21 2.89
 -7 16 21 -1.86 3.12
 -7 16 20 0.07 -4.49
 -7 16 19 4.25 -5.43
 -7 16 18 2.85 -3.45
 -7 16 17 -3.37 0.76
 -7 16 16 -3.66 0.87
 -7 16 15 1.27 0.41
 -7 16 14 2.30 0.36
 -7 16 13 1.11 -0.40
 -7 16 12 1.35 1.91
 -7 16 11 0.83 0.32
 -7 16 10 -0.12 2.59
 -7 16 9 -2.81 8.94
 -7 16 8 -7.38 -3.91
 -7 16 7 1.71 -11.20
 -7 16 6 -0.42 -6.05
 -7 16 5 -3.79 3.50
 -7 16 4 1.90 7.17
 -7 16 3 -1.27 1.76
 -7 16 2 2.12 -5.20
 -7 16 1 1.92 -0.20
 -7 16 0 -4.85 -1.92
 -8 16 25 1.01 0.46
 -8 16 24 -1.93 -0.03
 -8 16 23 -4.18 0.44
 -8 16 22 1.11 -2.69
 -8 16 21 0.83 -0.89
 -8 16 20 0.02 -1.04
 -8 16 19 3.26 4.83
 -8 16 18 0.83 -0.41
 -8 16 17 -2.08 -4.81
 -8 16 16 -4.51 -0.64
 -8 16 15 0.30 -2.13
 -8 16 14 -0.04 1.77
 -8 16 13 -3.96 1.43
 -8 16 12 0.61 -2.74
 -8 16 11 -1.16 -1.71
 -8 16 10 -6.68 -8.68
 -8 16 9 5.12 -5.54
 -8 16 8 7.44 7.29
 -8 16 7 4.47 5.93
 -8 16 6 0.20 -3.84
 -8 16 5 -6.42 3.12
 -8 16 4 1.15 1.61
 -8 16 3 8.14 -3.17
 -8 16 2 4.24 -3.92
 -8 16 1 -2.16 1.14
 -8 16 0 -6.38 0.64
 -9 16 25 2.53 -1.01
 -9 16 24 8.37 -5.15
 -9 16 23 4.27 -1.37
 -9 16 22 0.01 3.41
 -9 16 21 -1.19 0.86
 -9 16 20 3.63 -7.08
 -9 16 19 3.56 -4.74
 -9 16 18 -4.89 -3.70
 -9 16 17 0.26 1.14
 -9 16 16 2.21 7.05
 -9 16 15 -2.60 -3.26
 -9 16 14 -0.23 -1.67
 -9 16 13 1.29 3.13
 -9 16 12 3.13 -3.94
 -9 16 11 10.68 -1.27
 -9 16 10 -0.49 5.07
 -9 16 9 -6.32 7.55
 -9 16 8 -2.63 2.31
 -9 16 7 -0.49 -8.27
 -9 16 6 3.08 -8.53
 -9 16 5 1.33 7.77
 -9 16 4 -4.08 1.88
 -9 16 3 -2.94 -1.98
 -9 16 2 -1.42 3.18
 -9 16 1 1.57 -1.52
 -9 16 0 5.67 -0.20
 -10 16 24 -3.51 0.06
 -10 16 23 -1.65 0.19
 -10 16 22 0.77 -1.41
 -10 16 21 2.00 1.53
 -10 16 20 0.18 2.37
 -10 16 19 -2.12 3.78
 -10 16 18 2.43 4.81
 -10 16 17 3.43 -4.18
 -10 16 16 3.27 -3.36
 -10 16 15 5.68 0.19
 -10 16 14 1.68 1.05
 -10 16 13 1.56 3.80
 -10 16 12 -3.10 4.04
 -10 16 11 -3.04 -0.91
 -10 16 10 -2.26 -8.25
 -10 16 9 -1.12 -6.04
 -10 16 8 1.70 6.54
 -10 16 7 4.58 9.04
 -10 16 6 3.61 -5.33
 -10 16 5 0.43 -0.62
 -10 16 4 -3.73 -1.69
 -10 16 3 2.49 -5.16
 -10 16 2 3.24 4.46
 -10 16 1 -2.29 -1.52
 -10 16 0 -0.59 -0.23
 -11 16 23 -2.22 0.55
 -11 16 22 -2.89 5.93
 -11 16 21 -2.31 6.00
 -11 16 20 1.32 2.82
 -11 16 19 3.11 1.12
 -11 16 18 -4.61 2.32
 -11 16 17 0.10 1.24
 -11 16 16 12.67 5.64
 -11 16 15 -3.08 -1.56
 -11 16 14 -10.42 -7.04
 -11 16 13 4.38 -0.42
 -11 16 12 0.67 0.35
 -11 16 11 5.84 -4.17
 -11 16 10 5.51 1.44
 -11 16 9 -7.76 7.06
 -11 16 8 -3.25 -0.76
 -11 16 7 6.54 -4.47
 -11 16 6 -3.19 -1.42
 -11 16 5 -1.28 3.30
 -11 16 4 1.86 -1.29
 -11 16 3 -5.31 -2.09
 -11 16 2 -2.48 5.93
 -11 16 1 -0.39 -2.01
 -11 16 0 -1.25 0.31
 -12 16 21 2.80 1.35
 -12 16 20 2.05 -1.39
 -12 16 19 0.37 -1.78
 -12 16 18 -0.87 -1.85
 -12 16 17 -2.84 -8.02
 -12 16 16 -1.86 -1.58
 -12 16 15 -5.20 2.38
 -12 16 14 -1.70 5.09
 -12 16 13 6.16 4.74
 -12 16 12 0.61 1.75
 -12 16 11 -2.59 -2.30
 -12 16 10 -2.94 -8.63
 -12 16 9 -2.82 -6.58
 -12 16 8 -5.05 3.02
 -12 16 7 3.66 3.07
 -12 16 6 2.64 -0.24
 -12 16 5 -4.46 1.47
 -12 16 4 -2.63 0.59
 -12 16 3 -3.57 1.29
 -12 16 2 1.84 2.80
 -12 16 1 5.39 -4.95
 -12 16 0 0.76 0.02
 -13 16 18 -6.99 -10.36
 -13 16 17 -6.98 -0.56
 -13 16 16 4.70 10.29
 -13 16 15 -3.16 -1.93
 -13 16 14 -5.46 2.76
 -13 16 13 1.26 2.40
 -13 16 12 -0.85 -1.18
 -13 16 11 0.76 1.07
 -13 16 10 -1.69 -0.03
 -13 16 9 -4.37 -0.42
 -13 16 8 -5.10 3.60
 -13 16 7 -0.47 2.86
 -13 16 6 -2.24 3.71
 -13 16 5 -1.69 -0.60
 -13 16 4 8.38 -7.43
 -13 16 3 4.90 -0.64
 -13 16 2 -1.81 3.77
 -13 16 1 -1.11 -2.83
 -13 16 0 -3.13 0.91
 -14 16 18 -2.45 -0.76
 -14 16 17 -1.44 5.85
 -14 16 16 3.70 4.80
 -14 16 15 1.97 -7.84
 -14 16 14 -0.18 -1.82
 -14 16 13 2.98 -7.03
 -14 16 12 0.46 -1.82
 -14 16 11 -2.71 7.74
 -14 16 10 -1.64 3.36
 -14 16 9 2.14 -3.99
 -14 16 8 5.64 0.08
 -14 16 7 8.82 -0.39
 -14 16 6 6.01 -0.54
 -14 16 5 0.77 4.06
 -14 16 4 -3.66 1.42
 -14 16 3 -5.06 0.49
 -14 16 2 -3.24 -1.11
 -14 16 1 -0.06 -8.06
 -14 16 0 -1.14 0.32
 -15 16 17 -2.76 -0.39
 -15 16 16 4.63 7.57
 -15 16 15 1.46 -1.60
 -15 16 14 0.04 2.98
 -15 16 13 3.59 -1.15
 -15 16 12 -4.34 -0.46
 -15 16 11 -3.94 -0.02
 -15 16 10 3.49 -0.45
 -15 16 9 2.28 -1.39
 -15 16 8 1.27 1.38
 -15 16 7 0.33 2.37
 -15 16 6 -10.08 0.00
 -15 16 5 -7.00 -6.62
 -15 16 4 6.18 -4.77
 -15 16 3 7.45 2.91
 -15 16 2 3.61 0.59
 -15 16 1 0.70 -2.51
 -15 16 0 -2.29 1.21
 16 16 16 3.57 -2.52
 16 16 15 -1.54 2.75
 16 16 14 -1.88 1.67
 16 16 13 4.91 4.10
 16 16 12 1.79 -0.86
 16 16 11 0.40 -7.89
 16 16 10 -0.08 -3.08
 16 16 9 -2.34 7.79
 16 16 8 -0.36 2.05
 16 16 7 5.03 2.98
 16 16 6 0.48 -0.30
 16 16 5 0.79 -5.80
 16 16 4 3.01 -5.09
 16 16 3 -5.73 -5.40
 16 16 2 -1.80 -0.16
 16 16 1 3.56 3.74
 16 16 0 1.33 0.47
 16 17 3 0.27 1.20
 16 17 2 0.73 0.70
 16 17 1 -0.20 2.04
 16 17 0 -5.90 -0.21
 16 17 4 5.31 6.43
 16 17 5 -6.26 3.15
 16 17 6 -5.69 -0.79
 16 17 7 2.64 -2.68
 16 17 8 2.13 -5.46
 16 17 9 3.94 2.36
 16 17 10 3.77 0.36
 16 17 11 -0.10 -1.19
 16 17 12 -6.22 -0.72
 16 17 13 2.38 0.53
 16 17 14 3.15 3.16
 16 17 15 -2.23 2.43
 15 17 3 -0.83 -2.60
 15 17 2 -0.73 -2.67
 15 17 1 2.87 -0.61
 15 17 0 1.30 0.43
 15 17 4 6.22 0.83
 15 17 5 -2.45 -0.20
 15 17 6 -5.03 0.08
 15 17 7 -0.36 0.14
 15 17 8 0.47 -0.19
 15 17 9 -0.79 7.45
 15 17 10 -1.49 2.05
 15 17 11 -0.52 -5.16
 15 17 12 -1.90 -0.28
 15 17 13 2.68 2.73
 15 17 14 0.28 -2.38
 15 17 15 -0.96 -2.73
 15 17 16 2.60 0.04
 14 17 3 1.62 0.76
 14 17 2 -3.46 6.34
 14 17 1 -0.73 -0.07
 14 17 0 -0.97 -0.56
 14 17 4 5.56 -0.89
 14 17 5 0.33 2.68
 14 17 6 6.56 -0.80
 14 17 7 1.62 -0.61
 14 17 8 -4.20 3.92
 14 17 9 -2.79 4.52
 14 17 10 -1.94 0.25
 14 17 11 0.86 -4.87
 14 17 12 -4.31 -2.30
 14 17 13 -3.80 3.92
 14 17 14 -0.80 1.57
 14 17 15 -4.65 -1.28
 14 17 16 -4.15 0.93
 14 17 17 -1.14 -4.13
 13 17 4 -0.61 1.17
 13 17 3 -0.09 1.58
 13 17 2 -5.25 0.79
 13 17 1 3.99 0.14
 13 17 0 11.25 0.64
 13 17 5 -7.84 -0.70
 13 17 6 -3.13 -4.06
 13 17 7 -0.28 -5.30
 13 17 8 4.00 2.96
 13 17 9 6.43 4.48
 13 17 10 1.34 2.03
 13 17 11 -1.50 2.05
 13 17 12 1.01 0.49
 13 17 13 -2.54 4.05
 13 17 14 -2.78 2.37
 13 17 15 1.96 -7.23
 13 17 16 -1.22 -1.83
 13 17 17 -1.13 -0.58
 13 17 18 4.49 -4.07
 12 17 4 2.59 0.50
 12 17 3 0.95 2.46
 12 17 2 -2.06 0.73
 12 17 1 -0.15 -2.68
 12 17 0 -1.24 0.13
 12 17 5 2.17 -0.90
 12 17 6 4.27 -2.14
 12 17 7 -1.76 -7.97
 12 17 8 -5.04 -1.20
 12 17 9 -0.45 2.44
 12 17 10 2.28 -2.17
 12 17 11 1.54 -3.29
 12 17 12 1.73 -3.29
 12 17 13 -1.31 0.11
 12 17 14 1.15 1.68
 12 17 15 -0.12 -2.01
 12 17 16 -0.62 3.82
 12 17 17 1.06 3.89
 12 17 18 -0.91 -0.24
 11 17 4 2.27 5.32
 11 17 3 -3.48 -1.65
 11 17 2 -6.34 -4.04
 11 17 1 1.37 4.94
 11 17 0 7.41 0.26
 11 17 5 2.98 -1.51
 11 17 6 -2.43 2.49
 11 17 7 -0.53 5.15
 11 17 8 -2.35 2.33
 11 17 9 -4.90 -0.92
 11 17 10 3.93 -4.69
 11 17 11 2.25 -7.09
 11 17 12 4.03 -0.83
 11 17 13 7.20 3.28
 11 17 14 2.34 1.56
 11 17 15 -0.27 1.54
 11 17 16 0.43 1.63
 11 17 17 -9.19 2.12
 11 17 18 -3.03 -1.45
 11 17 19 7.95 -2.94
 10 17 9 0.80 1.05
 10 17 8 -1.46 -1.87
 10 17 7 -5.00 -5.07
 10 17 6 1.51 -3.97
 10 17 5 5.21 -5.33
 10 17 4 -2.84 0.77
 10 17 3 -8.26 3.39
 10 17 2 -0.19 2.96
 10 17 1 4.85 1.72
 10 17 0 1.09 0.77
 10 17 10 0.26 4.50
 10 17 11 2.00 1.67
 10 17 12 -2.31 -0.39
 10 17 13 -3.95 -1.70
 10 17 14 2.74 -3.20
 10 17 15 0.24 -0.21
 10 17 16 9.51 0.27
 10 17 17 7.54 5.39
 10 17 18 -1.06 4.71
 10 17 19 0.43 -1.67
 9 17 15 0.21 -0.81
 9 17 14 0.89 -3.74
 9 17 13 -3.64 -2.62
 9 17 12 -0.97 4.45
 9 17 11 -0.38 5.40
 9 17 10 0.25 2.93
 9 17 9 5.23 3.59
 9 17 8 2.69 5.87
 9 17 7 1.30 -3.40
 9 17 6 4.74 -2.69
 9 17 5 0.08 0.47
 9 17 4 -3.28 2.15
 9 17 3 -6.13 -4.06
 9 17 2 -5.10 -4.65
 9 17 1 0.06 1.83
 9 17 0 2.59 -0.60
 9 17 16 -2.25 -2.47
 9 17 17 -9.16 6.09
 9 17 18 -3.51 2.15
 9 17 19 6.50 -5.05
 8 17 18 -2.80 -0.52
 8 17 17 1.95 -0.40
 8 17 16 1.36 -4.43
 8 17 15 0.65 0.68
 8 17 14 -3.75 1.01
 8 17 13 -10.65 -7.24
 8 17 12 0.76 1.07
 8 17 11 -0.30 6.82
 8 17 10 -2.60 -2.15
 8 17 9 6.90 -2.74
 8 17 8 -3.76 -0.11
 8 17 7 -8.07 -6.37
 8 17 6 5.01 3.40
 8 17 5 6.59 3.49
 8 17 4 4.64 -1.36
 8 17 3 -2.86 3.16
 8 17 2 2.75 2.75
 8 17 1 2.84 -4.02
 8 17 0 -5.77 -0.07
 8 17 19 -0.25 -4.25
 7 17 21 -2.32 4.98
 7 17 20 1.62 -3.54
 7 17 19 7.57 -1.61
 7 17 18 -3.08 2.19
 7 17 17 -5.42 -0.95
 7 17 16 -0.36 -1.52
 7 17 15 -1.16 -1.53
 7 17 14 -1.06 -4.01
 7 17 13 2.58 -1.98
 7 17 12 1.02 5.25
 7 17 11 1.18 0.76
 7 17 10 0.31 -0.71
 7 17 9 -5.26 2.45
 7 17 8 -5.28 1.93
 7 17 7 -2.81 -2.23
 7 17 6 2.84 -1.51
 7 17 5 -0.29 4.41
 7 17 4 -5.75 3.25
 7 17 3 -4.41 -5.38
 7 17 2 3.57 -1.61
 7 17 1 4.77 0.15
 7 17 0 4.62 -0.96
 6 17 23 -6.01 -1.01
 6 17 21 -0.43 2.18
 6 17 20 -0.14 -7.61
 6 17 19 5.37 3.17
 6 17 18 -5.79 1.75
 6 17 17 -5.75 -3.18
 6 17 16 2.08 8.37
 6 17 15 2.77 4.11
 6 17 14 2.38 -2.25
 6 17 13 -1.69 -3.87
 6 17 12 -5.58 -2.16
 6 17 11 0.83 1.69
 6 17 10 1.41 0.27
 6 17 9 0.92 -4.46
 6 17 8 3.56 -3.20
 6 17 7 -3.16 -0.53
 6 17 6 0.28 -0.04
 6 17 5 6.05 6.16
 6 17 4 2.44 1.77
 6 17 3 -1.81 -0.52
 6 17 2 3.74 5.90
 6 17 1 0.23 -6.11
 6 17 0 -6.50 0.21
 6 17 22 5.40 4.60
 5 17 23 0.50 0.20
 5 17 22 1.13 -0.21
 5 17 21 -4.15 3.39
 5 17 20 -4.14 1.72
 5 17 19 1.19 2.52
 5 17 18 -0.10 0.93
 5 17 17 0.84 -3.76
 5 17 16 5.29 2.38
 5 17 15 -0.69 -2.63
 5 17 14 0.15 -1.68
 5 17 13 6.18 1.15
 5 17 12 2.44 -1.66
 5 17 11 4.94 1.02
 5 17 10 3.13 0.76
 5 17 9 -3.34 -0.05
 5 17 8 -4.68 -2.24
 5 17 7 -0.90 -3.27
 5 17 6 6.64 -2.03
 5 17 5 -3.43 6.56
 5 17 4 -7.89 3.76
 5 17 3 2.36 -4.31
 5 17 2 4.48 0.28
 5 17 1 -0.56 -4.20
 5 17 0 -1.74 -0.83
 5 17 24 0.45 3.21
 4 17 24 0.74 0.12
 4 17 23 -1.08 -0.99
 4 17 22 0.50 -3.45
 4 17 21 2.28 -4.24
 4 17 20 4.02 2.29
 4 17 19 5.29 3.74
 4 17 18 5.90 1.24
 4 17 17 -1.72 1.72
 4 17 16 -3.51 4.38
 4 17 15 3.70 -2.18
 4 17 14 2.77 2.52
 4 17 13 -0.30 0.01
 4 17 12 1.65 -0.65
 4 17 11 0.99 6.44
 4 17 10 -2.47 -3.08
 4 17 9 -0.55 0.34
 4 17 8 -0.19 3.34
 4 17 7 5.17 -1.77
 4 17 6 5.26 -3.83
 4 17 5 -3.47 -5.25
 4 17 4 -2.08 -6.53
 4 17 3 -6.42 -0.05
 4 17 2 -3.16 7.51
 4 17 1 3.03 0.19
 4 17 0 -1.45 -0.57
 4 17 25 -0.43 2.20
 3 17 25 -0.15 -0.44
 3 17 24 -0.47 0.34
 3 17 23 3.39 2.26
 3 17 22 -0.64 -0.23
 3 17 21 -2.75 1.85
 3 17 20 -1.89 9.72
 3 17 19 -6.52 -0.61
 3 17 18 0.33 -8.25
 3 17 17 0.70 -2.72
 3 17 16 -0.71 1.36
 3 17 15 0.85 -0.40
 3 17 14 -4.47 7.30
 3 17 13 0.19 1.65
 3 17 12 -0.41 -3.32
 3 17 11 -3.33 2.98
 3 17 10 1.44 0.38
 3 17 9 0.88 3.81
 3 17 8 -5.99 -3.01
 3 17 7 5.50 -2.89
 3 17 6 11.74 7.49
 3 17 5 -5.82 2.71
 3 17 4 -7.29 0.15
 3 17 3 3.55 0.98
 3 17 2 2.75 -2.20
 3 17 1 -1.35 -5.22
 3 17 0 -3.00 -0.76
 2 17 25 1.10 1.86
 2 17 24 2.18 0.28
 2 17 23 -1.24 -1.17
 2 17 22 -4.60 -4.61
 2 17 21 -1.55 -4.40
 2 17 20 5.11 2.91
 2 17 19 -0.12 1.65
 2 17 18 2.07 -0.05
 2 17 17 1.78 1.15
 2 17 16 -7.88 1.55
 2 17 15 -8.77 -6.66
 2 17 14 -2.00 -2.30
 2 17 13 5.12 2.30
 2 17 12 4.29 -1.06
 2 17 11 8.67 2.12
 2 17 10 -2.05 -2.63
 2 17 9 -11.48 -3.33
 2 17 8 -2.75 5.14
 2 17 7 3.16 7.70
 2 17 6 1.32 1.80
 2 17 5 3.01 -4.76
 2 17 4 3.29 -4.52
 2 17 3 -0.47 -0.33
 2 17 2 -2.20 6.63
 2 17 1 0.47 3.74
 2 17 0 1.48 0.16
 1 17 26 0.46 -0.92
 1 17 25 -3.33 0.05
 1 17 24 -0.19 -0.89
 1 17 23 1.70 0.42
 1 17 22 -2.18 -3.30
 1 17 21 -1.29 0.83
 1 17 20 1.30 6.82
 1 17 19 -2.10 -2.36
 1 17 18 0.45 -11.53
 1 17 17 2.43 -7.41
 1 17 16 0.16 2.90
 1 17 15 -2.23 -2.17
 1 17 14 -1.11 8.16
 1 17 13 0.82 10.74
 1 17 12 -6.29 -7.22
 1 17 11 0.06 -0.51
 1 17 10 -2.52 2.83
 1 17 9 -5.82 -5.73
 1 17 8 -0.84 -5.65
 1 17 7 2.93 -2.81
 1 17 6 6.05 4.37
 1 17 5 -1.34 -0.64
 1 17 4 -11.51 -4.22
 1 17 3 -1.87 2.03
 1 17 2 2.56 1.98
 1 17 1 1.69 -5.72
 1 17 0 5.77 -1.37
 0 17 26 1.00 -2.39
 0 17 25 0.46 1.09
 0 17 24 3.99 0.42
 0 17 23 -1.12 2.24
 0 17 22 -1.49 -1.30
 0 17 21 3.98 1.04
 0 17 20 4.32 1.96
 0 17 19 -2.67 -1.51
 0 17 18 -2.50 0.15
 0 17 17 4.45 0.32
 0 17 16 -2.54 3.75
 0 17 15 -9.27 -3.66
 0 17 14 -0.95 -6.66
 0 17 13 7.08 -5.54
 0 17 12 0.94 -4.85
 0 17 11 3.91 2.77
 0 17 10 0.57 1.33
 0 17 9 -3.97 -3.29
 0 17 8 4.91 2.16
 0 17 7 4.13 2.40
 0 17 6 -9.12 0.19
 0 17 5 -3.58 -0.57
 0 17 4 5.13 1.46
 0 17 3 5.23 1.07
 0 17 2 0.80 1.32
 0 17 1 -2.08 -0.50
 0 17 0 -1.33 1.26
 -1 17 26 -0.57 1.38
 -1 17 25 -3.55 -0.53
 -1 17 24 4.09 -0.26
 -1 17 23 0.49 0.60
 -1 17 22 -2.67 -5.17
 -1 17 21 1.21 -1.58
 -1 17 20 1.91 4.38
 -1 17 19 2.29 0.22
 -1 17 18 4.29 -2.38
 -1 17 17 5.58 2.16
 -1 17 16 5.43 -2.00
 -1 17 15 4.98 -7.81
 -1 17 14 -3.60 3.04
 -1 17 13 1.14 0.21
 -1 17 12 1.61 0.40
 -1 17 11 -0.16 4.51
 -1 17 10 3.26 0.53
 -1 17 9 -5.10 -2.89
 -1 17 8 -3.54 -9.64
 -1 17 7 3.69 -5.70
 -1 17 6 -1.55 6.89
 -1 17 5 4.39 -0.54
 -1 17 4 3.01 -3.84
 -1 17 3 -3.81 1.67
 -1 17 2 -2.05 -0.03
 -1 17 1 0.15 -2.15
 -1 17 0 -0.62 -0.83
 -2 17 26 2.32 -0.82
 -2 17 25 -0.10 1.02
 -2 17 24 1.28 -0.63
 -2 17 23 -3.79 -1.62
 -2 17 22 -2.28 -0.57
 -2 17 21 -2.16 1.98
 -2 17 20 -4.01 2.48
 -2 17 19 -4.13 2.32
 -2 17 18 -1.50 1.93
 -2 17 17 7.91 0.10
 -2 17 16 0.84 1.24
 -2 17 15 -4.88 6.10
 -2 17 14 -0.39 1.54
 -2 17 13 6.08 -6.47
 -2 17 12 0.19 2.31
 -2 17 11 -2.99 -0.11
 -2 17 10 1.65 -1.84
 -2 17 9 -0.31 2.10
 -2 17 8 6.98 3.11
 -2 17 7 7.25 5.59
 -2 17 6 -8.57 3.01
 -2 17 5 -7.20 1.16
 -2 17 4 0.24 3.77
 -2 17 3 2.07 -2.36
 -2 17 2 -1.82 -7.36
 -2 17 1 -2.36 -3.59
 -2 17 0 -2.25 0.02
 -3 17 26 -0.40 -0.10
 -3 17 25 -0.52 -0.81
 -3 17 24 2.68 0.19
 -3 17 23 0.70 -1.39
 -3 17 22 -1.79 -0.21
 -3 17 21 -1.16 -0.13
 -3 17 20 4.02 0.37
 -3 17 19 5.98 2.65
 -3 17 18 -6.07 1.39
 -3 17 17 -5.53 4.34
 -3 17 16 -2.61 5.09
 -3 17 15 -4.81 1.48
 -3 17 14 1.51 3.93
 -3 17 13 5.92 0.24
 -3 17 12 2.40 -2.39
 -3 17 11 1.79 5.60
 -3 17 10 -8.70 7.13
 -3 17 9 -9.52 2.07
 -3 17 8 4.38 -0.76
 -3 17 7 -1.99 -7.45
 -3 17 6 -8.21 -1.41
 -3 17 5 6.46 2.71
 -3 17 4 11.64 0.98
 -3 17 3 7.27 1.54
 -3 17 2 2.17 -1.71
 -3 17 1 0.04 1.89
 -3 17 0 -3.38 1.14
 -4 17 26 0.25 -1.34
 -4 17 25 -4.03 4.27
 -4 17 24 -2.10 2.17
 -4 17 23 -0.32 0.77
 -4 17 22 -1.47 3.09
 -4 17 21 -1.37 -0.64
 -4 17 20 -3.50 -3.72
 -4 17 19 -1.49 -1.42
 -4 17 18 -0.53 0.13
 -4 17 17 4.47 -3.30
 -4 17 16 -0.95 -0.33
 -4 17 15 -7.78 2.94
 -4 17 14 1.57 -2.23
 -4 17 13 -4.35 -1.19
 -4 17 12 -7.11 -1.24
 -4 17 11 6.11 1.75
 -4 17 10 1.42 -2.87
 -4 17 9 6.02 -7.60
 -4 17 8 9.57 1.81
 -4 17 7 -0.34 0.05
 -4 17 6 -2.50 3.32
 -4 17 5 -4.00 10.35
 -4 17 4 -4.96 7.50
 -4 17 3 1.52 -3.62
 -4 17 2 -1.66 -10.08
 -4 17 1 -3.29 -2.79
 -4 17 0 -1.86 -0.77
 -5 17 26 -0.08 -1.99
 -5 17 25 -3.37 -0.06
 -5 17 24 -0.91 0.48
 -5 17 23 3.76 1.89
 -5 17 22 -1.09 -1.66
 -5 17 21 0.04 -5.06
 -5 17 20 0.79 -1.09
 -5 17 19 4.73 1.76
 -5 17 18 2.48 1.74
 -5 17 17 -2.53 -0.98
 -5 17 16 1.06 -7.24
 -5 17 15 -3.09 -4.46
 -5 17 14 -4.84 1.58
 -5 17 13 3.21 3.31
 -5 17 12 7.86 2.99
 -5 17 11 4.79 5.87
 -5 17 10 -8.46 -1.38
 -5 17 9 -7.73 1.99
 -5 17 8 2.07 5.47
 -5 17 7 0.31 -6.66
 -5 17 6 -7.53 -6.25
 -5 17 5 -0.61 -6.75
 -5 17 4 3.15 -5.89
 -5 17 3 -0.67 -0.82
 -5 17 2 -1.80 4.10
 -5 17 1 3.05 10.85
 -5 17 0 5.35 1.43
 -6 17 25 1.36 0.68
 -6 17 24 6.64 -5.13
 -6 17 23 2.62 -1.98
 -6 17 22 -5.88 1.07
 -6 17 21 -2.53 3.18
 -6 17 20 -0.32 1.14
 -6 17 19 6.75 -2.34
 -6 17 18 6.79 -2.01
 -6 17 17 -3.75 -2.36
 -6 17 16 -7.23 -3.47
 -6 17 15 -2.71 5.49
 -6 17 14 0.73 3.08
 -6 17 13 2.27 -4.59
 -6 17 12 0.36 -4.25
 -6 17 11 -1.80 -8.71
 -6 17 10 -0.57 -8.89
 -6 17 9 0.78 4.17
 -6 17 8 -0.41 0.21
 -6 17 7 7.74 -4.58
 -6 17 6 6.05 1.51
 -6 17 5 -0.50 3.01
 -6 17 4 -2.39 5.08
 -6 17 3 -1.29 -0.77
 -6 17 2 0.16 -3.33
 -6 17 1 1.40 3.17
 -6 17 0 0.27 -3.19
 -7 17 25 0.26 -0.20
 -7 17 24 -1.61 -0.25
 -7 17 23 -0.75 0.27
 -7 17 22 2.64 -4.20
 -7 17 21 0.88 -2.82
 -7 17 20 -0.74 -3.11
 -7 17 19 7.53 2.26
 -7 17 18 3.84 1.67
 -7 17 17 -1.26 -1.12
 -7 17 16 1.94 -3.21
 -7 17 15 1.94 -2.95
 -7 17 14 -3.22 0.03
 -7 17 13 2.50 0.11
 -7 17 12 8.57 2.91
 -7 17 11 2.77 0.60
 -7 17 10 -5.50 -4.95
 -7 17 9 -6.13 4.13
 -7 17 8 -3.98 6.95
 -7 17 7 3.46 5.51
 -7 17 6 0.58 2.34
 -7 17 5 -3.38 -3.52
 -7 17 4 2.50 -2.51
 -7 17 3 1.93 -4.11
 -7 17 2 -4.53 -5.56
 -7 17 1 -0.91 5.65
 -7 17 0 2.34 1.96
 -8 17 24 6.27 -2.28
 -8 17 23 1.25 1.29
 -8 17 22 -2.53 4.10
 -8 17 21 -5.96 4.39
 -8 17 20 -3.05 -2.30
 -8 17 19 4.64 -0.31
 -8 17 18 -4.90 -1.31
 -8 17 17 -1.78 0.46
 -8 17 16 1.86 3.62
 -8 17 15 -0.06 -0.53
 -8 17 14 4.15 4.42
 -8 17 13 -1.26 6.64
 -8 17 12 -3.65 -1.33
 -8 17 11 4.90 -5.05
 -8 17 10 -0.94 -1.86
 -8 17 9 1.00 5.02
 -8 17 8 0.58 1.20
 -8 17 7 -0.02 -4.04
 -8 17 6 6.26 -1.73
 -8 17 5 0.01 3.05
 -8 17 4 -2.72 0.39
 -8 17 3 1.66 -0.83
 -8 17 2 -1.81 3.89
 -8 17 1 1.68 9.51
 -8 17 0 5.94 -1.78
 -9 17 23 -3.25 1.73
 -9 17 22 -0.82 -0.58
 -9 17 21 1.42 2.19
 -9 17 20 1.57 5.16
 -9 17 19 4.14 6.01
 -9 17 18 3.20 3.70
 -9 17 17 -0.38 2.52
 -9 17 16 -4.55 1.19
 -9 17 15 -0.85 -3.23
 -9 17 14 0.66 0.05
 -9 17 13 0.08 -0.27
 -9 17 12 3.90 -1.66
 -9 17 11 6.85 2.23
 -9 17 10 -7.49 -1.77
 -9 17 9 -6.38 -3.33
 -9 17 8 -0.99 3.65
 -9 17 7 -0.73 4.87
 -9 17 6 6.29 -5.29
 -9 17 5 -1.08 -0.88
 -9 17 4 -7.24 3.43
 -9 17 3 4.23 -2.39
 -9 17 2 -3.19 -4.29
 -9 17 1 -4.44 -1.66
 -9 17 0 7.07 0.41
 -10 17 22 -5.53 2.92
 -10 17 21 -2.93 2.17
 -10 17 20 1.81 1.63
 -10 17 19 1.59 -5.63
 -10 17 18 -4.28 -6.74
 -10 17 17 -1.82 -1.67
 -10 17 16 4.41 1.29
 -10 17 15 1.37 1.36
 -10 17 14 -2.75 5.22
 -10 17 13 -0.80 4.65
 -10 17 12 -4.57 -2.47
 -10 17 11 3.81 -9.62
 -10 17 10 0.62 -5.08
 -10 17 9 -2.07 4.62
 -10 17 8 3.89 -0.49
 -10 17 7 -0.57 -2.70
 -10 17 6 -4.95 -0.70
 -10 17 5 -1.36 3.35
 -10 17 4 -1.38 0.41
 -10 17 3 3.63 -4.84
 -10 17 2 0.10 2.67
 -10 17 1 -4.73 4.04
 -10 17 0 1.23 -0.45
 -11 17 21 2.38 0.94
 -11 17 20 2.95 -0.34
 -11 17 19 -3.23 -5.87
 -11 17 18 -3.46 -0.09
 -11 17 17 -7.41 -2.06
 -11 17 16 -8.78 -0.60
 -11 17 15 -0.50 3.61
 -11 17 14 0.06 0.72
 -11 17 13 4.82 -2.05
 -11 17 12 1.96 4.07
 -11 17 11 -0.95 5.08
 -11 17 10 -3.95 -0.13
 -11 17 9 -5.41 1.38
 -11 17 8 -5.08 0.64
 -11 17 7 1.45 0.63
 -11 17 6 2.22 -0.90
 -11 17 5 -1.08 -0.20
 -11 17 4 -1.15 5.71
 -11 17 3 0.85 1.84
 -11 17 2 1.21 -4.42
 -11 17 1 1.29 -5.88
 -11 17 0 4.08 0.07
 -12 17 19 -0.83 -2.75
 -12 17 18 -6.86 -0.54
 -12 17 17 -0.57 1.19
 -12 17 16 9.22 6.32
 -12 17 15 5.00 -1.93
 -12 17 14 -3.82 -5.81
 -12 17 13 -2.86 -2.57
 -12 17 12 -3.66 -1.06
 -12 17 11 0.41 -2.97
 -12 17 10 0.61 -1.88
 -12 17 9 3.38 4.77
 -12 17 8 3.89 1.33
 -12 17 7 5.06 -2.58
 -12 17 6 0.28 4.09
 -12 17 5 -1.21 0.89
 -12 17 4 8.02 -3.30
 -12 17 3 2.97 -0.14
 -12 17 2 -2.80 0.95
 -12 17 1 -3.98 0.09
 -12 17 0 -7.02 1.05
 -13 17 18 2.22 1.80
 -13 17 17 6.39 -1.17
 -13 17 16 3.77 1.84
 -13 17 15 2.92 -1.52
 -13 17 14 0.40 -0.11
 -13 17 13 0.67 -1.68
 -13 17 12 0.20 1.33
 -13 17 11 -2.43 5.46
 -13 17 10 -3.28 1.54
 -13 17 9 4.82 -1.54
 -13 17 8 3.49 0.78
 -13 17 7 2.63 -3.73
 -13 17 6 1.90 -4.16
 -13 17 5 -6.36 -0.34
 -13 17 4 -3.29 -0.77
 -13 17 3 0.62 0.21
 -13 17 2 1.47 -2.45
 -13 17 1 4.47 -9.29
 -13 17 0 3.28 0.60
 -14 17 17 -5.20 -2.32
 -14 17 16 -1.09 5.95
 -14 17 15 -1.28 -4.36
 -14 17 14 -0.90 -3.08
 -14 17 13 4.33 1.04
 -14 17 12 3.48 3.86
 -14 17 11 2.49 0.11
 -14 17 10 -0.52 0.45
 -14 17 9 -0.47 -1.67
 -14 17 8 -1.16 -2.17
 -14 17 7 -3.24 1.07
 -14 17 6 -2.71 1.85
 -14 17 5 -0.77 0.89
 -14 17 4 4.71 2.34
 -14 17 3 4.77 5.25
 -14 17 2 -1.96 4.48
 -14 17 1 -2.44 -2.14
 -14 17 0 -0.32 2.13
 -15 17 16 7.02 4.53
 -15 17 15 -0.11 -0.79
 -15 17 14 -4.23 -0.07
 -15 17 13 1.01 -1.34
 -15 17 12 -0.53 0.64
 -15 17 11 -0.61 0.24
 -15 17 10 0.13 -1.55
 -15 17 9 0.95 -7.27
 -15 17 8 1.77 -0.60
 -15 17 7 1.54 4.30
 -15 17 6 -0.53 2.92
 -15 17 5 -0.87 0.92
 -15 17 4 -0.42 -0.78
 -15 17 3 -2.26 -0.94
 -15 17 2 -0.81 0.00
 -15 17 1 0.96 -2.87
 -15 17 0 1.04 0.19
 -16 17 15 -5.04 -2.40
 -16 17 14 -0.01 -5.53
 -16 17 13 3.31 0.43
 -16 17 12 -4.16 3.89
 -16 17 11 -3.17 0.47
 -16 17 10 -2.29 2.17
 -16 17 9 -1.03 -0.09
 -16 17 8 -0.80 0.97
 -16 17 7 0.61 -1.78
 -16 17 6 -3.13 -1.77
 -16 17 5 -3.26 -5.29
 -16 17 4 4.45 -2.65
 -16 17 3 0.76 1.38
 -16 17 2 -0.69 -4.21
 -16 17 1 -0.83 -5.08
 -16 17 0 -2.57 0.57
 17 17 14 -0.37 1.46
 17 17 13 2.74 1.38
 17 17 12 0.26 0.31
 17 17 11 0.93 -1.99
 17 17 10 0.49 -1.00
 17 17 9 1.53 7.14
 17 17 8 -0.29 -0.97
 17 17 7 -0.96 -1.69
 17 17 6 -2.75 -1.43
 17 17 5 -0.12 -3.61
 17 17 4 3.88 -2.84
 17 17 3 -1.97 -3.33
 17 17 2 -1.06 -0.95
 17 17 1 -0.49 2.01
 17 17 0 -1.97 -0.01
 17 18 1 1.17 3.45
 17 18 0 0.05 0.09
 17 18 2 0.78 -0.70
 17 18 3 -1.81 1.10
 17 18 4 3.34 3.75
 17 18 5 -1.05 1.24
 17 18 6 -2.46 0.46
 17 18 7 2.03 -0.72
 17 18 8 -0.37 -2.96
 17 18 9 -0.20 -0.16
 17 18 10 0.36 1.38
 17 18 11 -1.73 2.29
 17 18 12 -3.57 -2.49
 16 18 2 -1.31 1.29
 16 18 1 0.32 6.28
 16 18 0 -0.20 0.37
 16 18 3 -3.40 -1.16
 16 18 4 6.19 -4.63
 16 18 5 1.87 -3.10
 16 18 6 -5.10 3.41
 16 18 7 -1.10 1.79
 16 18 8 -1.40 1.74
 16 18 9 -1.11 6.18
 16 18 10 0.85 -0.89
 16 18 11 -0.91 -3.42
 16 18 12 -3.37 0.33
 16 18 13 -0.37 2.42
 16 18 14 -3.08 -0.19
 15 18 3 -3.60 0.98
 15 18 2 -1.84 0.57
 15 18 1 1.39 0.24
 15 18 0 1.04 -0.20
 15 18 4 2.63 0.04
 15 18 5 -1.12 -0.05
 15 18 6 1.62 -0.63
 15 18 7 4.48 -0.33
 15 18 8 -0.28 -1.06
 15 18 9 -1.93 2.69
 15 18 10 1.56 1.41
 15 18 11 2.52 -4.82
 15 18 12 -4.16 -0.71
 15 18 13 3.41 3.72
 15 18 14 4.39 0.76
 15 18 15 -3.21 0.96
 14 18 3 1.12 1.60
 14 18 2 -3.75 2.82
 14 18 1 1.30 1.06
 14 18 0 7.38 0.70
 14 18 4 3.86 -0.94
 14 18 5 -2.91 -0.91
 14 18 6 -5.68 -4.46
 14 18 7 -4.16 -6.50
 14 18 8 2.49 -4.44
 14 18 9 5.53 1.28
 14 18 10 3.47 2.59
 14 18 11 2.08 -2.05
 14 18 12 -1.85 -0.17
 14 18 13 -2.46 2.39
 14 18 14 -3.62 -1.59
 14 18 15 0.12 -2.62
 14 18 16 0.68 3.85
 13 18 3 2.15 -0.57
 13 18 2 -4.49 2.81
 13 18 1 -4.16 -3.81
 13 18 0 0.01 0.12
 13 18 4 1.49 -3.84
 13 18 5 1.49 2.50
 13 18 6 6.01 3.34
 13 18 7 -2.46 0.62
 13 18 8 -5.18 2.26
 13 18 9 -0.18 1.52
 13 18 10 0.27 -3.58
 13 18 11 3.83 -5.09
 13 18 12 3.15 -1.35
 13 18 13 2.12 3.01
 13 18 14 5.31 2.48
 13 18 15 2.73 -1.79
 13 18 16 -2.70 3.58
 13 18 17 0.04 0.03
 12 18 3 -0.44 0.14
 12 18 2 -7.94 -3.34
 12 18 1 0.28 0.56
 12 18 0 12.53 0.81
 12 18 4 1.58 3.48
 12 18 5 1.60 -1.77
 12 18 6 -2.01 -1.85
 12 18 7 -3.08 -2.84
 12 18 8 -1.51 0.43
 12 18 9 -0.18 4.81
 12 18 10 1.46 1.83
 12 18 11 -2.26 -1.26
 12 18 12 -0.18 -2.58
 12 18 13 -0.34 -0.08
 12 18 14 -2.57 1.34
 12 18 15 6.28 -1.67
 12 18 16 2.45 4.52
 12 18 17 -4.73 2.33
 12 18 18 3.52 -3.65
 11 18 5 1.34 -3.63
 11 18 4 -3.44 2.91
 11 18 3 -0.46 4.89
 11 18 2 2.39 2.25
 11 18 1 0.07 3.19
 11 18 0 -1.68 0.21
 11 18 6 -1.07 -0.14
 11 18 7 -1.28 -4.06
 11 18 8 4.30 -1.41
 11 18 9 3.77 4.38
 11 18 10 2.69 5.46
 11 18 11 -0.20 3.60
 11 18 12 -6.22 1.07
 11 18 13 -4.95 0.57
 11 18 14 -2.86 -5.17
 11 18 15 -4.16 -8.14
 11 18 16 0.45 0.21
 11 18 17 2.00 2.47
 11 18 18 1.75 4.03
 10 18 10 1.35 2.19
 10 18 9 -1.70 1.97
 10 18 8 0.96 1.37
 10 18 7 -1.50 -3.20
 10 18 6 -0.12 -0.85
 10 18 5 5.92 -1.25
 10 18 4 1.72 7.72
 10 18 3 -1.43 -3.23
 10 18 2 -4.15 -13.44
 10 18 1 0.20 2.06
 10 18 0 6.74 0.15
 10 18 11 1.28 -1.36
 10 18 12 -2.21 -0.93
 10 18 13 -0.30 4.79
 10 18 14 -2.63 1.10
 10 18 15 -1.52 -0.63
 10 18 16 0.41 -0.66
 10 18 17 -6.37 -4.40
 10 18 18 2.04 -6.07
 10 18 19 4.62 -4.51
 9 18 15 -0.87 -1.72
 9 18 14 1.59 1.08
 9 18 13 -2.27 -2.95
 9 18 12 6.57 -3.58
 9 18 11 2.97 2.94
 9 18 10 -5.32 -2.58
 9 18 9 2.92 -2.66
 9 18 8 -5.00 2.33
 9 18 7 -9.91 -5.83
 9 18 6 1.16 4.73
 9 18 5 2.41 1.22
 9 18 4 -0.46 0.27
 9 18 3 0.66 3.93
 9 18 2 4.00 -0.04
 9 18 1 1.13 3.82
 9 18 0 -4.54 0.39
 9 18 16 -1.30 0.48
 9 18 17 2.29 4.26
 9 18 18 0.37 3.34
 9 18 19 -1.78 1.60
 8 18 18 -0.93 1.22
 8 18 17 -5.57 1.17
 8 18 16 -2.55 -1.03
 8 18 15 2.62 1.55
 8 18 14 -0.30 1.85
 8 18 13 -0.04 -1.15
 8 18 12 4.80 -0.03
 8 18 11 -1.90 -2.94
 8 18 10 -1.55 -3.52
 8 18 9 3.88 2.25
 8 18 8 0.15 3.29
 8 18 7 1.63 -7.04
 8 18 6 5.14 -1.22
 8 18 5 -0.50 2.14
 8 18 4 -5.73 5.97
 8 18 3 -3.27 -0.91
 8 18 2 0.29 -6.64
 8 18 1 3.96 5.77
 8 18 0 8.05 0.27
 8 18 19 3.73 0.13
 7 18 20 -4.79 -9.15
 7 18 19 3.78 3.56
 7 18 18 -0.05 2.58
 7 18 17 1.65 -1.82
 7 18 16 2.60 0.89
 7 18 15 3.95 0.61
 7 18 14 -0.70 -1.42
 7 18 13 -2.73 -3.73
 7 18 12 5.34 1.60
 7 18 11 -0.22 2.63
 7 18 10 -1.30 1.32
 7 18 9 3.43 0.64
 7 18 8 -2.08 -0.26
 7 18 7 -2.63 -4.33
 7 18 6 3.71 -0.23
 7 18 5 4.72 0.77
 7 18 4 -1.43 -3.40
 7 18 3 -2.60 -1.19
 7 18 2 1.20 3.71
 7 18 1 -1.62 1.64
 7 18 0 -5.33 0.00
 6 18 22 5.19 -1.75
 6 18 21 -0.50 3.17
 6 18 20 -0.44 -1.95
 6 18 19 7.40 4.14
 6 18 18 0.12 5.57
 6 18 17 -0.54 -2.23
 6 18 16 3.80 2.16
 6 18 15 -2.66 1.24
 6 18 14 -2.40 -2.54
 6 18 13 4.57 3.98
 6 18 12 2.30 3.44
 6 18 11 -0.46 -3.05
 6 18 10 -0.55 3.25
 6 18 9 -4.48 3.18
 6 18 8 -2.66 2.01
 6 18 7 1.36 2.03
 6 18 6 5.39 -4.25
 6 18 5 0.20 1.78
 6 18 4 -12.06 0.93
 6 18 3 -2.99 -7.46
 6 18 2 2.47 -0.95
 6 18 1 -0.24 2.30
 6 18 0 2.89 0.41
 5 18 23 -1.17 1.67
 5 18 22 2.16 4.92
 5 18 21 -1.24 -0.14
 5 18 20 -2.07 -3.23
 5 18 19 1.85 0.68
 5 18 18 -4.29 -1.80
 5 18 17 -8.06 -3.39
 5 18 16 -1.84 3.94
 5 18 15 2.10 -1.18
 5 18 14 0.69 -1.69
 5 18 13 -5.07 1.26
 5 18 12 -2.22 -0.74
 5 18 11 0.55 2.04
 5 18 10 -1.07 0.30
 5 18 9 3.24 -3.61
 5 18 8 2.11 -0.51
 5 18 7 3.28 1.16
 5 18 6 6.68 -0.85
 5 18 5 3.86 4.58
 5 18 4 -0.70 -2.30
 5 18 3 -2.27 -2.31
 5 18 2 -1.52 7.93
 5 18 1 0.10 0.53
 5 18 0 -1.17 -0.17
 4 18 24 -3.49 -1.10
 4 18 23 2.36 0.19
 4 18 22 -0.83 -2.39
 4 18 21 -1.78 -1.30
 4 18 20 0.73 3.14
 4 18 19 0.91 -3.21
 4 18 18 3.47 -4.05
 4 18 17 1.68 -0.27
 4 18 16 0.54 1.32
 4 18 15 -2.95 -2.23
 4 18 14 -3.91 -0.54
 4 18 13 1.72 -0.67
 4 18 12 5.06 -0.45
 4 18 11 2.56 2.86
 4 18 10 0.02 -0.04
 4 18 9 -1.13 0.57
 4 18 8 -13.35 -1.79
 4 18 7 -4.84 -0.30
 4 18 6 7.56 2.72
 4 18 5 -4.88 3.44
 4 18 4 -6.84 -1.34
 4 18 3 6.40 -3.50
 4 18 2 5.60 -1.18
 4 18 1 -0.52 -3.32
 4 18 0 -2.36 -0.55
 3 18 24 -0.77 -1.10
 3 18 23 0.81 -0.33
 3 18 22 -2.49 -2.26
 3 18 21 0.48 -1.75
 3 18 20 6.10 5.18
 3 18 19 -0.20 -0.08
 3 18 18 -1.51 -2.18
 3 18 17 -2.64 2.37
 3 18 16 -3.06 -0.54
 3 18 15 3.21 -4.38
 3 18 14 3.01 0.42
 3 18 13 -3.27 0.30
 3 18 12 -3.64 2.44
 3 18 11 -0.06 3.03
 3 18 10 -4.78 -5.10
 3 18 9 -1.11 -5.73
 3 18 8 -1.22 -5.05
 3 18 7 2.17 1.86
 3 18 6 1.33 3.11
 3 18 5 -2.67 0.54
 3 18 4 2.23 0.68
 3 18 3 0.88 0.48
 3 18 2 -2.24 2.13
 3 18 1 0.72 -0.17
 3 18 0 -0.34 -0.08
 2 18 24 -0.38 2.50
 2 18 23 4.19 5.51
 2 18 22 -0.88 -0.88
 2 18 21 -3.94 1.57
 2 18 20 0.47 5.76
 2 18 19 -2.69 -5.57
 2 18 18 -0.02 -8.39
 2 18 17 2.45 0.71
 2 18 16 -1.68 5.11
 2 18 15 -3.15 -1.39
 2 18 14 -0.03 -1.96
 2 18 13 -0.02 -3.64
 2 18 12 -3.54 -5.40
 2 18 11 5.86 2.32
 2 18 10 4.07 6.15
 2 18 9 5.66 2.26
 2 18 8 0.35 -7.13
 2 18 7 -1.80 -3.75
 2 18 6 5.79 3.41
 2 18 5 -4.45 1.45
 2 18 4 -9.73 2.40
 2 18 3 8.53 2.79
 2 18 2 6.98 -2.92
 2 18 1 -3.18 -7.73
 2 18 0 -2.55 -0.75
 1 18 25 -0.62 0.48
 1 18 24 1.32 0.09
 1 18 23 -0.61 -2.11
 1 18 22 -0.27 -9.21
 1 18 21 2.74 -1.72
 1 18 20 6.50 3.04
 1 18 19 -1.27 0.05
 1 18 18 -3.43 3.54
 1 18 17 6.72 2.92
 1 18 16 3.07 3.08
 1 18 15 -0.82 -4.59
 1 18 14 8.17 -5.32
 1 18 13 4.14 0.66
 1 18 12 -4.47 2.60
 1 18 11 5.72 5.70
 1 18 10 -6.57 1.66
 1 18 9 -6.13 -6.07
 1 18 8 4.87 -3.83
 1 18 7 -0.87 4.18
 1 18 6 -3.56 -0.18
 1 18 5 1.21 -5.95
 1 18 4 2.65 0.33
 1 18 3 5.61 1.61
 1 18 2 -2.89 -1.15
 1 18 1 -5.93 -0.65
 1 18 0 -0.63 0.21
 0 18 25 1.20 -1.53
 0 18 24 4.60 1.73
 0 18 23 0.49 4.41
 0 18 22 -4.89 -4.80
 0 18 21 -6.08 3.13
 0 18 20 -2.80 7.88
 0 18 19 -1.49 -1.02
 0 18 18 2.74 -3.68
 0 18 17 5.04 0.58
 0 18 16 -1.60 5.62
 0 18 15 -1.58 -0.28
 0 18 14 -0.74 5.76
 0 18 13 -0.52 2.77
 0 18 12 -1.52 -3.88
 0 18 11 3.93 -0.17
 0 18 10 0.00 -0.15
 0 18 9 -0.84 1.70
 0 18 8 0.83 -2.43
 0 18 7 0.61 0.73
 0 18 6 3.85 10.57
 0 18 5 1.62 1.25
 0 18 4 -8.16 -0.80
 0 18 3 0.14 2.52
 0 18 2 2.41 -6.84
 0 18 1 -1.17 -6.71
 0 18 0 0.51 -1.22
 -1 18 25 0.92 -1.14
 -1 18 24 0.82 -1.92
 -1 18 23 -3.70 -0.73
 -1 18 22 -0.02 -5.01
 -1 18 21 3.50 3.09
 -1 18 20 3.21 6.20
 -1 18 19 -4.01 0.49
 -1 18 18 -2.10 1.56
 -1 18 17 2.24 -0.16
 -1 18 16 -8.16 1.66
 -1 18 15 -5.36 4.86
 -1 18 14 -0.19 1.28
 -1 18 13 8.10 -7.08
 -1 18 12 6.12 3.93
 -1 18 11 -2.29 3.87
 -1 18 10 -3.67 -0.52
 -1 18 9 -3.39 4.74
 -1 18 8 1.49 -0.21
 -1 18 7 4.36 1.46
 -1 18 6 -3.75 -1.19
 -1 18 5 -0.84 -9.55
 -1 18 4 5.71 2.25
 -1 18 3 8.55 6.93
 -1 18 2 -0.97 -3.18
 -1 18 1 -4.05 0.57
 -1 18 0 -0.64 0.41
 -2 18 25 -0.51 1.63
 -2 18 24 1.89 3.13
 -2 18 23 -1.18 3.79
 -2 18 22 -3.68 -3.32
 -2 18 21 -2.97 -3.60
 -2 18 20 2.02 -0.84
 -2 18 19 1.22 -4.26
 -2 18 18 1.44 -4.17
 -2 18 17 1.39 -1.05
 -2 18 16 -3.23 -2.52
 -2 18 15 -0.45 -3.35
 -2 18 14 -7.09 4.24
 -2 18 13 -1.35 2.18
 -2 18 12 2.54 4.11
 -2 18 11 -2.20 -1.19
 -2 18 10 -1.67 -6.54
 -2 18 9 -1.97 -0.35
 -2 18 8 0.82 -2.91
 -2 18 7 1.82 0.34
 -2 18 6 -1.15 10.24
 -2 18 5 1.93 0.88
 -2 18 4 -3.65 -2.40
 -2 18 3 -5.06 2.47
 -2 18 2 -3.45 -3.12
 -2 18 1 2.33 3.26
 -2 18 0 4.89 0.38
 -3 18 25 -0.69 0.15
 -3 18 24 -1.61 -2.11
 -3 18 23 -0.90 -0.55
 -3 18 22 2.80 1.21
 -3 18 21 1.76 1.53
 -3 18 20 -0.20 3.26
 -3 18 19 -1.40 2.31
 -3 18 18 2.63 1.25
 -3 18 17 8.25 -7.63
 -3 18 16 -3.46 -3.43
 -3 18 15 -9.30 3.84
 -3 18 14 -3.65 -3.39
 -3 18 13 0.86 -2.49
 -3 18 12 4.83 2.32
 -3 18 11 7.24 0.62
 -3 18 10 -1.84 -0.24
 -3 18 9 -2.73 -2.27
 -3 18 8 -3.19 2.07
 -3 18 7 -4.17 2.12
 -3 18 6 2.15 -3.55
 -3 18 5 0.95 -5.56
 -3 18 4 -2.96 0.74
 -3 18 3 3.06 1.53
 -3 18 2 -2.70 -3.73
 -3 18 1 0.90 3.55
 -3 18 0 7.42 0.11
 -4 18 25 3.16 2.11
 -4 18 24 2.08 -0.76
 -4 18 23 0.54 -1.45
 -4 18 22 -4.68 -0.81
 -4 18 21 -4.23 -2.20
 -4 18 20 4.33 0.05
 -4 18 19 9.38 0.85
 -4 18 18 1.62 1.59
 -4 18 17 -1.74 -3.71
 -4 18 16 -1.42 -2.32
 -4 18 15 -3.19 -1.91
 -4 18 14 2.52 -1.49
 -4 18 13 6.18 5.62
 -4 18 12 3.40 -3.34
 -4 18 11 0.24 -5.99
 -4 18 10 -12.09 -5.96
 -4 18 9 -2.49 -5.17
 -4 18 8 10.48 3.13
 -4 18 7 2.73 -2.00
 -4 18 6 -1.23 -0.88
 -4 18 5 3.18 -2.40
 -4 18 4 -1.38 -3.93
 -4 18 3 0.23 -0.48
 -4 18 2 -2.01 1.77
 -4 18 1 -0.76 9.01
 -4 18 0 2.93 -0.27
 -5 18 25 -0.58 1.74
 -5 18 24 2.42 -4.34
 -5 18 23 2.26 -2.67
 -5 18 22 -0.90 -0.58
 -5 18 21 0.15 -1.10
 -5 18 20 -0.87 -1.16
 -5 18 19 1.42 -2.97
 -5 18 18 2.62 1.24
 -5 18 17 2.58 -3.43
 -5 18 16 -1.90 0.71
 -5 18 15 -1.84 9.00
 -5 18 14 2.75 -2.32
 -5 18 13 1.07 -4.49
 -5 18 12 2.77 -3.55
 -5 18 11 6.09 -0.79
 -5 18 10 0.07 2.29
 -5 18 9 -0.76 4.25
 -5 18 8 -5.27 6.01
 -5 18 7 -3.40 1.58
 -5 18 6 4.73 2.86
 -5 18 5 4.05 3.94
 -5 18 4 -4.98 3.54
 -5 18 3 -1.22 -5.03
 -5 18 2 -2.88 -6.98
 -5 18 1 -2.13 0.57
 -5 18 0 3.20 -0.93
 -6 18 24 -2.66 2.83
 -6 18 23 -0.64 4.26
 -6 18 22 -1.13 1.48
 -6 18 21 -3.27 0.58
 -6 18 20 -2.25 -1.78
 -6 18 19 3.49 1.03
 -6 18 18 -1.51 6.70
 -6 18 17 -4.48 2.67
 -6 18 16 0.72 -1.19
 -6 18 15 3.97 0.38
 -6 18 14 -2.42 -0.13
 -6 18 13 0.30 4.39
 -6 18 12 2.22 7.54
 -6 18 11 -4.69 1.96
 -6 18 10 -4.74 -4.95
 -6 18 9 -1.28 0.70
 -6 18 8 2.30 1.02
 -6 18 7 4.77 -0.97
 -6 18 6 -3.89 4.84
 -6 18 5 -0.03 -0.44
 -6 18 4 6.92 -1.15
 -6 18 3 8.08 -2.63
 -6 18 2 1.37 -2.87
 -6 18 1 -2.41 5.58
 -6 18 0 -0.96 1.09
 -7 18 24 3.34 -2.92
 -7 18 23 1.27 -1.15
 -7 18 22 -0.52 0.38
 -7 18 21 -3.83 4.68
 -7 18 20 -0.20 0.01
 -7 18 19 7.93 1.38
 -7 18 18 -2.43 4.41
 -7 18 17 -3.73 0.52
 -7 18 16 -4.61 1.88
 -7 18 15 -2.88 5.25
 -7 18 14 2.19 0.77
 -7 18 13 0.78 -2.32
 -7 18 12 -0.37 -1.93
 -7 18 11 2.26 -3.05
 -7 18 10 4.17 0.63
 -7 18 9 3.58 7.72
 -7 18 8 -3.04 -1.98
 -7 18 7 -1.10 -10.43
 -7 18 6 -0.27 -0.87
 -7 18 5 -5.10 3.35
 -7 18 4 -4.36 4.07
 -7 18 3 -1.99 1.12
 -7 18 2 -1.93 -1.13
 -7 18 1 2.25 4.60
 -7 18 0 1.86 -2.40
 -8 18 23 -3.93 2.14
 -8 18 22 -1.33 -1.14
 -8 18 21 -3.37 1.13
 -8 18 20 -2.03 -2.20
 -8 18 19 5.88 -1.80
 -8 18 18 0.77 -2.59
 -8 18 17 -0.26 -3.11
 -8 18 16 -0.08 -0.93
 -8 18 15 2.29 -1.26
 -8 18 14 0.98 1.81
 -8 18 13 -2.34 2.00
 -8 18 12 1.28 -0.98
 -8 18 11 3.93 -1.63
 -8 18 10 -6.15 -4.11
 -8 18 9 -4.91 -2.22
 -8 18 8 0.27 1.44
 -8 18 7 1.81 1.85
 -8 18 6 3.22 0.87
 -8 18 5 -4.23 -1.20
 -8 18 4 -2.23 1.69
 -8 18 3 6.32 -0.81
 -8 18 2 -3.22 -6.84
 -8 18 1 -4.56 -0.03
 -8 18 0 1.59 0.66
 -9 18 22 -0.29 0.65
 -9 18 21 -0.97 0.01
 -9 18 20 1.15 1.85
 -9 18 19 3.31 -1.64
 -9 18 18 -5.76 -3.13
 -9 18 17 -5.99 2.07
 -9 18 16 -3.67 -0.83
 -9 18 15 -1.39 -2.90
 -9 18 14 3.93 3.57
 -9 18 13 -0.67 1.99
 -9 18 12 -5.57 -2.79
 -9 18 11 4.38 -4.25
 -9 18 10 -2.67 -0.03
 -9 18 9 -1.11 6.49
 -9 18 8 4.19 0.97
 -9 18 7 -5.30 -3.64
 -9 18 6 -2.33 -0.03
 -9 18 5 0.66 3.12
 -9 18 4 -0.43 0.78
 -9 18 3 7.19 -5.50
 -9 18 2 -0.43 -1.46
 -9 18 1 -4.00 4.67
 -9 18 0 3.34 -1.26
 -10 18 21 3.59 -4.77
 -10 18 20 2.88 -0.10
 -10 18 19 -1.57 -5.21
 -10 18 18 2.19 -2.53
 -10 18 17 -0.81 3.77
 -10 18 16 -2.67 -1.73
 -10 18 15 5.36 -1.62
 -10 18 14 -0.10 1.18
 -10 18 13 -3.89 -5.04
 -10 18 12 -0.68 0.64
 -10 18 11 6.19 4.02
 -10 18 10 -3.09 -0.89
 -10 18 9 -5.43 1.23
 -10 18 8 1.48 -1.26
 -10 18 7 2.45 0.30
 -10 18 6 7.46 -1.30
 -10 18 5 4.20 -3.60
 -10 18 4 -3.86 7.69
 -10 18 3 3.26 4.01
 -10 18 2 -2.09 -4.73
 -10 18 1 -3.18 -2.11
 -10 18 0 8.97 0.19
 -11 18 19 0.12 -0.05
 -11 18 18 0.75 0.54
 -11 18 17 3.01 1.74
 -11 18 16 5.13 -2.25
 -11 18 15 4.75 -2.02
 -11 18 14 -1.30 2.61
 -11 18 13 -2.31 1.28
 -11 18 12 -2.91 2.13
 -11 18 11 3.71 -4.89
 -11 18 10 -1.10 -6.76
 -11 18 9 1.71 8.26
 -11 18 8 8.41 3.45
 -11 18 7 1.87 -0.31
 -11 18 6 -3.53 5.99
 -11 18 5 -2.42 -3.89
 -11 18 4 1.46 -4.19
 -11 18 3 3.52 -3.36
 -11 18 2 0.50 -2.97
 -11 18 1 -1.04 5.49
 -11 18 0 2.32 -0.11
 -12 18 17 0.43 -3.42
 -12 18 16 -5.46 -2.68
 -12 18 15 0.24 1.40
 -12 18 14 1.32 1.09
 -12 18 13 2.65 -1.72
 -12 18 12 5.95 4.80
 -12 18 11 6.15 5.74
 -12 18 10 -4.26 -2.08
 -12 18 9 -3.79 1.58
 -12 18 8 -3.99 -1.38
 -12 18 7 -3.11 -7.56
 -12 18 6 4.39 -0.98
 -12 18 5 -0.12 -1.51
 -12 18 4 -0.98 4.92
 -12 18 3 -1.05 8.80
 -12 18 2 -3.99 -1.71
 -12 18 1 0.45 -4.44
 -12 18 0 4.81 0.96
 -13 18 17 -0.51 -2.12
 -13 18 16 -0.81 6.05
 -13 18 15 0.04 2.81
 -13 18 14 -0.64 -1.04
 -13 18 13 -2.31 1.45
 -13 18 12 -0.56 1.72
 -13 18 11 3.37 -7.67
 -13 18 10 -4.65 -9.56
 -13 18 9 1.32 -2.32
 -13 18 8 4.86 0.23
 -13 18 7 -4.15 2.93
 -13 18 6 -0.75 6.83
 -13 18 5 -1.13 0.24
 -13 18 4 1.32 -3.01
 -13 18 3 4.21 -0.27
 -13 18 2 -2.25 1.61
 -13 18 1 -2.38 -0.09
 -13 18 0 1.58 1.43
 -14 18 16 0.14 2.75
 -14 18 15 -1.29 1.56
 -14 18 14 -0.11 -2.64
 -14 18 13 1.04 -2.45
 -14 18 12 -0.49 2.98
 -14 18 11 -0.23 2.13
 -14 18 10 -6.42 3.27
 -14 18 9 -3.33 2.09
 -14 18 8 0.16 1.40
 -14 18 7 -5.06 0.45
 -14 18 6 0.51 -2.74
 -14 18 5 0.04 -2.28
 -14 18 4 -2.33 -0.43
 -14 18 3 0.82 -1.84
 -14 18 2 -1.83 -1.23
 -14 18 1 -1.05 -6.71
 -14 18 0 3.58 0.58
 -15 18 15 -2.52 -1.34
 -15 18 14 2.95 -7.63
 -15 18 13 3.94 -1.09
 -15 18 12 -1.95 4.77
 -15 18 11 -0.73 -2.47
 -15 18 10 -3.49 1.06
 -15 18 9 2.89 0.92
 -15 18 8 6.89 -3.49
 -15 18 7 0.08 -1.04
 -15 18 6 1.09 0.55
 -15 18 5 0.23 -1.39
 -15 18 4 1.14 5.23
 -15 18 3 1.10 3.72
 -15 18 2 -2.94 -1.96
 -15 18 1 -4.43 -3.19
 -15 18 0 -2.41 1.19
 -16 18 14 -1.31 -0.63
 -16 18 13 0.66 -1.44
 -16 18 12 -1.89 0.69
 -16 18 11 0.42 -0.47
 -16 18 10 -0.63 -0.63
 -16 18 9 2.81 -4.05
 -16 18 8 -0.14 0.67
 -16 18 7 -5.30 2.74
 -16 18 6 -2.82 2.07
 -16 18 5 -2.05 -2.89
 -16 18 4 3.56 -1.35
 -16 18 3 3.22 -0.25
 -16 18 2 2.12 -0.67
 -16 18 1 1.63 1.81
 -16 18 0 1.56 0.39
 -17 18 12 -1.01 5.27
 -17 18 11 -0.83 0.92
 -17 18 10 -2.62 2.22
 -17 18 9 1.47 3.07
 -17 18 8 2.78 1.16
 -17 18 7 3.40 -2.55
 -17 18 6 4.01 0.60
 -17 18 5 0.12 0.89
 -17 18 4 0.69 3.66
 -17 18 3 -2.90 2.97
 -17 18 2 -2.49 -4.33
 -17 18 1 0.80 -4.77
 -17 18 0 3.43 0.31
 18 18 10 2.11 -1.00
 18 18 9 5.05 1.88
 18 18 8 1.17 0.52
 18 18 7 -4.10 -1.73
 18 18 6 -4.95 1.07
 18 18 5 -1.23 3.97
 18 18 4 3.23 0.40
 18 18 3 3.43 -2.00
 18 18 2 2.64 -1.96
 18 18 1 -1.49 -2.29
 18 18 0 -2.49 -0.01
 18 19 3 -4.44 -2.05
 18 19 4 -0.15 -1.98
 18 19 5 -0.82 -2.61
 18 19 6 0.83 -1.69
 17 19 0 -0.77 -0.03
 17 19 1 0.62 3.89
 17 19 2 0.49 2.11
 17 19 3 -2.77 -2.17
 17 19 4 3.55 -4.25
 17 19 5 1.86 -1.43
 17 19 6 -2.39 1.04
 17 19 7 0.83 -1.51
 17 19 8 1.31 0.12
 17 19 9 2.80 0.63
 17 19 10 2.32 -2.26
 16 19 1 1.68 0.88
 16 19 0 -0.81 -0.41
 16 19 2 0.66 -2.44
 16 19 3 -3.54 1.93
 16 19 4 3.43 2.66
 16 19 5 -1.10 -0.92
 16 19 6 -2.70 -1.40
 16 19 7 3.65 -1.73
 16 19 8 -0.61 -1.48
 16 19 9 -2.13 1.27
 16 19 10 2.25 2.60
 16 19 11 -0.12 -1.82
 16 19 12 -2.83 -3.15
 15 19 2 -0.34 2.27
 15 19 1 0.10 3.31
 15 19 0 0.11 0.40
 15 19 3 -0.83 1.36
 15 19 4 5.78 -2.31
 15 19 5 0.46 0.51
 15 19 6 -8.58 1.30
 15 19 7 -2.63 -1.76
 15 19 8 2.47 -1.93
 15 19 9 2.78 0.89
 15 19 10 5.48 2.39
 15 19 11 1.73 -1.89
 15 19 12 -2.93 0.40
 15 19 13 0.62 3.66
 15 19 14 -0.94 -1.15
 14 19 2 -2.33 -0.65
 14 19 1 -1.72 -5.33
 14 19 0 0.13 0.22
 14 19 3 -1.93 0.24
 14 19 4 1.66 -1.94
 14 19 5 2.25 1.09
 14 19 6 2.78 -0.34
 14 19 7 1.40 0.82
 14 19 8 -3.85 1.51
 14 19 9 -5.56 2.23
 14 19 10 -1.66 1.06
 14 19 11 1.97 -5.92
 14 19 12 -0.06 -1.59
 14 19 13 4.24 2.78
 14 19 14 3.25 -0.61
 14 19 15 -3.80 -0.14
 13 19 3 3.53 3.28
 13 19 2 -3.47 4.26
 13 19 1 -0.98 -1.08
 13 19 0 7.67 -0.06
 13 19 4 3.21 1.14
 13 19 5 -1.07 1.16
 13 19 6 -4.94 -3.35
 13 19 7 -1.73 -3.12
 13 19 8 2.86 1.01
 13 19 9 5.40 4.40
 13 19 10 1.69 3.83
 13 19 11 -3.87 -1.05
 13 19 12 -4.10 -2.58
 13 19 13 -6.37 -0.27
 13 19 14 -7.01 0.65
 13 19 15 3.58 -2.68
 13 19 16 1.28 1.11
 12 19 3 -1.17 2.02
 12 19 2 0.10 1.13
 12 19 1 0.69 -4.47
 12 19 0 2.95 0.73
 12 19 4 -2.93 0.13
 12 19 5 0.32 0.37
 12 19 6 0.89 -0.19
 12 19 7 -2.20 -3.39
 12 19 8 -3.36 -0.82
 12 19 9 0.94 2.90
 12 19 10 2.04 1.70
 12 19 11 3.08 2.09
 12 19 12 1.47 3.44
 12 19 13 -0.10 3.30
 12 19 14 -0.93 -0.39
 12 19 15 -2.50 -7.18
 12 19 16 -2.78 -3.79
 12 19 17 4.24 -2.16
 11 19 6 -2.42 0.19
 11 19 5 5.55 -2.03
 11 19 4 6.42 3.53
 11 19 3 1.64 -1.76
 11 19 2 -5.80 -5.70
 11 19 1 -3.65 3.59
 11 19 0 2.75 0.79
 11 19 7 -1.44 -1.41
 11 19 8 -1.09 -0.86
 11 19 9 -1.98 -0.96
 11 19 10 2.37 -1.75
 11 19 11 1.77 -4.77
 11 19 12 0.48 -4.61
 11 19 13 2.13 3.53
 11 19 14 -4.87 2.94
 11 19 15 -0.61 1.32
 11 19 16 -0.60 6.05
 11 19 17 -5.96 0.81
 10 19 10 -0.45 -0.75
 10 19 9 1.87 -0.30
 10 19 8 -0.83 3.42
 10 19 7 -4.05 -3.84
 10 19 6 1.74 3.11
 10 19 5 2.45 -0.87
 10 19 4 -3.96 1.17
 10 19 3 -3.77 2.92
 10 19 2 3.39 -2.19
 10 19 1 5.81 2.45
 10 19 0 2.85 0.39
 10 19 11 4.61 1.05
 10 19 12 -0.07 -5.78
 10 19 13 0.97 0.60
 10 19 15 1.33 -4.23
 10 19 16 1.65 2.67
 10 19 17 1.48 2.14
 10 19 18 -2.56 3.05
 9 19 14 -4.12 -0.67
 9 19 13 -1.25 1.67
 9 19 12 0.74 -0.91
 9 19 11 -0.27 4.90
 9 19 10 -1.82 2.56
 9 19 9 1.15 1.14
 9 19 8 1.16 1.93
 9 19 7 -0.09 -8.13
 9 19 6 1.96 -1.62
 9 19 5 2.21 -2.77
 9 19 4 -1.39 3.28
 9 19 3 -2.25 -0.53
 9 19 2 -5.11 -5.60
 9 19 1 -1.38 11.44
 9 19 0 3.52 1.02
 9 19 15 -0.06 -4.36
 9 19 16 -0.15 2.03
 9 19 17 0.14 1.51
 9 19 18 5.93 -1.11
 8 19 17 1.87 0.68
 8 19 16 0.37 -0.97
 8 19 15 5.17 -3.29
 8 19 14 -1.72 2.87
 8 19 13 -7.07 -1.32
 8 19 12 2.91 -0.23
 8 19 11 0.31 5.55
 8 19 10 -0.40 -1.07
 8 19 9 5.66 1.61
 8 19 8 -3.19 5.20
 8 19 7 -5.45 -3.20
 8 19 6 2.91 6.93
 8 19 5 2.55 2.87
 8 19 4 -4.15 -3.33
 8 19 3 -0.91 -2.98
 8 19 2 1.05 -3.97
 8 19 1 -0.92 2.41
 8 19 0 -2.79 -0.13
 8 19 18 -0.66 2.52
 8 19 19 -1.11 5.02
 7 19 20 -2.34 -4.89
 7 19 19 2.35 -1.45
 7 19 18 -1.67 2.03
 7 19 17 -4.09 0.56
 7 19 16 -2.24 2.66
 7 19 15 -0.91 0.95
 7 19 14 -3.67 -3.13
 7 19 13 2.69 -0.99
 7 19 12 3.02 0.56
 7 19 11 -4.17 -3.16
 7 19 10 -0.51 0.72
 7 19 9 -1.39 0.55
 7 19 8 -0.12 -3.86
 7 19 7 1.02 -4.51
 7 19 6 2.90 -1.43
 7 19 5 5.61 2.77
 7 19 4 -4.53 7.33
 7 19 3 2.85 -2.51
 7 19 2 2.13 -5.51
 7 19 1 -1.17 7.48
 7 19 0 4.16 1.03
 6 19 21 -0.90 -1.14
 6 19 20 -1.26 -6.22
 6 19 19 5.17 1.24
 6 19 18 -0.27 -0.54
 6 19 17 -2.08 -4.32
 6 19 16 1.54 1.91
 6 19 15 4.36 -0.69
 6 19 14 -0.03 -2.75
 6 19 13 -3.66 2.08
 6 19 12 2.14 1.58
 6 19 11 2.00 1.82
 6 19 10 2.19 2.86
 6 19 9 2.43 -2.24
 6 19 8 -1.16 -2.82
 6 19 7 -5.75 -1.12
 6 19 6 -5.17 2.10
 6 19 5 -0.57 6.37
 6 19 4 -5.83 -2.22
 6 19 3 3.09 -6.33
 6 19 2 3.52 0.56
 6 19 1 -2.32 2.23
 6 19 0 -2.68 0.17
 5 19 22 0.85 -1.10
 5 19 21 -2.51 1.36
 5 19 20 -1.91 2.57
 5 19 19 1.79 1.48
 5 19 18 1.60 2.67
 5 19 17 0.16 -2.66
 5 19 16 0.72 -0.39
 5 19 15 -3.69 -0.89
 5 19 14 -2.97 -3.52
 5 19 13 1.71 2.89
 5 19 12 1.56 -1.06
 5 19 11 -2.25 -2.71
 5 19 10 -2.21 0.10
 5 19 9 -1.03 -3.21
 5 19 8 -4.26 -3.10
 5 19 7 -1.17 -2.65
 5 19 6 5.47 -2.90
 5 19 5 2.39 5.44
 5 19 4 -6.82 5.23
 5 19 3 6.25 -0.67
 5 19 2 5.34 -2.54
 5 19 1 -2.46 -0.38
 5 19 0 -0.80 0.51
 4 19 23 4.12 1.01
 4 19 22 -0.69 1.19
 4 19 21 -2.31 -1.45
 4 19 20 0.78 0.46
 4 19 19 0.04 -2.41
 4 19 18 -1.13 -1.50
 4 19 17 -3.77 2.35
 4 19 16 -1.79 1.86
 4 19 15 4.29 -2.54
 4 19 14 2.46 -4.00
 4 19 13 -3.76 -3.19
 4 19 12 0.42 -1.95
 4 19 11 0.70 4.02
 4 19 10 -1.46 2.60
 4 19 9 6.21 0.13
 4 19 8 4.04 -0.38
 4 19 7 5.33 -0.89
 4 19 6 0.04 1.90
 4 19 5 -4.00 4.72
 4 19 4 -0.30 -2.51
 4 19 3 2.23 -3.84
 4 19 2 0.92 0.24
 4 19 1 -0.14 0.72
 4 19 0 -3.52 0.61
 3 19 23 4.85 0.35
 3 19 22 0.65 -6.31
 3 19 21 -2.37 -2.43
 3 19 20 1.55 4.15
 3 19 19 0.09 -2.10
 3 19 18 2.83 -1.64
 3 19 17 3.03 2.26
 3 19 16 -0.70 1.32
 3 19 15 -0.55 2.79
 3 19 14 1.75 3.21
 3 19 13 2.96 2.43
 3 19 12 1.20 3.17
 3 19 11 -0.38 2.09
 3 19 10 -2.52 0.33
 3 19 9 0.19 2.62
 3 19 8 -8.06 -0.59
 3 19 7 -0.09 -1.98
 3 19 6 8.09 -1.52
 3 19 5 -2.57 -3.38
 3 19 4 -7.12 -3.20
 3 19 3 4.01 1.39
 3 19 2 3.65 -0.10
 3 19 1 -3.32 -3.67
 3 19 0 -5.47 -0.78
 2 19 24 2.63 0.29
 2 19 23 2.89 -1.14
 2 19 22 -2.84 -3.23
 2 19 21 -5.06 4.57
 2 19 20 0.78 6.02
 2 19 19 -2.21 -0.66
 2 19 18 -4.13 1.38
 2 19 17 2.51 4.73
 2 19 16 -0.96 1.65
 2 19 15 -2.70 -1.27
 2 19 14 4.61 -2.28
 2 19 13 1.06 -1.52
 2 19 12 -0.75 1.31
 2 19 11 6.50 -0.25
 2 19 10 -6.30 -2.58
 2 19 9 -3.93 -3.00
 2 19 8 3.10 0.40
 2 19 7 5.14 9.22
 2 19 6 2.73 5.21
 2 19 5 0.96 -0.32
 2 19 4 0.62 -0.35
 2 19 3 -1.40 0.61
 2 19 2 -4.35 1.33
 2 19 1 0.73 0.04
 2 19 0 4.14 0.67
 1 19 24 -1.46 4.24
 1 19 23 -1.32 3.48
 1 19 22 -2.33 -6.92
 1 19 21 -2.08 2.25
 1 19 20 3.48 6.59
 1 19 19 4.21 -1.66
 1 19 18 2.20 -5.22
 1 19 17 3.31 -2.39
 1 19 16 -5.71 2.29
 1 19 15 -7.39 -0.27
 1 19 14 4.00 3.04
 1 19 13 1.22 2.48
 1 19 12 -1.79 -1.36
 1 19 11 7.82 -1.47
 1 19 10 -3.01 -1.52
 1 19 9 -1.90 0.32
 1 19 8 -2.42 -0.85
 1 19 7 -4.08 0.35
 1 19 6 4.66 1.44
 1 19 5 1.20 -2.66
 1 19 4 -6.61 -3.40
 1 19 3 5.44 2.94
 1 19 2 5.58 0.06
 1 19 1 -2.25 -4.31
 1 19 0 -3.03 -0.93
 0 19 24 0.09 0.06
 0 19 23 -0.77 1.79
 0 19 22 0.39 -3.75
 0 19 21 1.94 4.45
 0 19 20 2.62 1.76
 0 19 19 -2.62 -6.66
 0 19 18 -2.48 -3.25
 0 19 17 5.21 -0.77
 0 19 16 -2.64 0.24
 0 19 15 -4.96 -1.58
 0 19 14 1.81 -1.55
 0 19 13 -0.07 -2.42
 0 19 12 -1.48 7.86
 0 19 11 3.12 5.23
 0 19 10 -5.72 -4.03
 0 19 9 -3.97 -3.51
 0 19 8 1.33 -3.26
 0 19 7 0.89 4.87
 0 19 6 -1.77 1.88
 0 19 5 0.14 -5.79
 0 19 4 -0.70 0.73
 0 19 3 -2.26 6.25
 0 19 2 -6.79 -0.75
 0 19 1 -0.47 -1.12
 0 19 0 7.13 0.53
 -1 19 24 0.84 4.28
 -1 19 23 -1.10 4.60
 -1 19 22 -2.59 -7.20
 -1 19 21 0.67 -1.40
 -1 19 20 2.92 5.15
 -1 19 19 -1.44 -0.66
 -1 19 18 2.82 -2.11
 -1 19 17 2.33 1.47
 -1 19 16 -5.39 -1.65
 -1 19 15 -1.36 -5.18
 -1 19 14 -6.07 1.26
 -1 19 13 -3.32 -3.96
 -1 19 12 2.45 4.09
 -1 19 11 2.63 -0.05
 -1 19 10 2.48 -8.08
 -1 19 9 0.66 2.94
 -1 19 8 -3.59 -1.36
 -1 19 7 -1.72 -0.43
 -1 19 6 0.10 8.21
 -1 19 5 3.81 -1.21
 -1 19 4 -0.77 -5.92
 -1 19 3 0.22 2.83
 -1 19 2 3.49 -1.35
 -1 19 1 3.37 0.85
 -1 19 0 0.28 0.39
 -2 19 24 -0.15 -3.27
 -2 19 23 -0.64 0.97
 -2 19 22 -0.96 -1.26
 -2 19 21 1.42 2.22
 -2 19 20 1.67 3.61
 -2 19 19 -3.26 -3.09
 -2 19 18 4.30 -1.90
 -2 19 17 4.70 -2.80
 -2 19 16 -4.36 -0.70
 -2 19 15 1.36 5.61
 -2 19 14 2.50 -1.42
 -2 19 13 6.23 -9.18
 -2 19 12 4.53 5.11
 -2 19 11 -2.76 0.31
 -2 19 10 -3.23 -5.72
 -2 19 9 0.99 -1.38
 -2 19 8 -0.98 -4.01
 -2 19 7 1.36 -1.44
 -2 19 6 1.05 -0.88
 -2 19 5 0.33 -2.76
 -2 19 4 2.06 2.37
 -2 19 3 3.36 5.41
 -2 19 2 -4.44 -6.55
 -2 19 1 -3.53 -6.52
 -2 19 0 -0.68 -0.61
 -3 19 24 -0.09 0.28
 -3 19 23 -0.02 -0.98
 -3 19 22 -3.04 -4.87
 -3 19 21 -1.41 -4.01
 -3 19 20 3.14 -0.93
 -3 19 19 0.47 -1.72
 -3 19 18 -0.83 2.22
 -3 19 17 -0.80 2.39
 -3 19 16 0.85 4.78
 -3 19 15 2.15 1.28
 -3 19 14 1.24 -3.36
 -3 19 13 3.50 -0.28
 -3 19 12 1.09 1.52
 -3 19 11 1.03 -0.03
 -3 19 10 -3.40 0.89
 -3 19 9 3.34 2.97
 -3 19 8 4.84 4.34
 -3 19 7 -3.88 -0.63
 -3 19 6 -4.52 3.61
 -3 19 5 2.29 3.92
 -3 19 4 -0.94 -3.91
 -3 19 3 -0.22 -2.12
 -3 19 2 0.07 -3.10
 -3 19 1 -1.74 1.14
 -3 19 0 -3.40 1.49
 -4 19 24 0.47 0.42
 -4 19 23 1.72 2.86
 -4 19 22 0.68 1.69
 -4 19 21 0.50 -0.29
 -4 19 20 -2.26 0.25
 -4 19 19 -3.74 1.74
 -4 19 18 -1.51 7.03
 -4 19 17 1.91 -2.54
 -4 19 16 -2.04 3.27
 -4 19 15 -5.03 7.88
 -4 19 14 1.50 -4.22
 -4 19 13 -1.71 0.81
 -4 19 12 -3.72 2.87
 -4 19 11 3.38 2.87
 -4 19 10 -3.73 3.11
 -4 19 9 1.67 -4.66
 -4 19 8 -0.74 1.37
 -4 19 7 -3.97 1.17
 -4 19 6 5.23 -0.82
 -4 19 5 7.13 4.07
 -4 19 4 -0.19 2.44
 -4 19 3 4.80 -2.17
 -4 19 2 1.93 -3.12
 -4 19 1 -1.55 -1.82
 -4 19 0 2.11 0.20
 -5 19 23 -1.16 -0.44
 -5 19 22 -3.62 1.53
 -5 19 21 -3.82 3.07
 -5 19 20 0.79 -0.07
 -5 19 19 6.28 -0.80
 -5 19 18 1.31 2.81
 -5 19 17 -1.98 -3.00
 -5 19 16 -1.59 0.21
 -5 19 15 -1.72 0.37
 -5 19 14 -0.07 -3.23
 -5 19 13 2.56 3.24
 -5 19 12 2.26 0.60
 -5 19 11 -0.02 -0.53
 -5 19 10 -4.32 0.33
 -5 19 9 1.43 0.22
 -5 19 8 4.36 1.53
 -5 19 7 -1.17 -5.08
 -5 19 6 -9.06 -0.05
 -5 19 5 -1.33 5.49
 -5 19 4 -1.82 3.77
 -5 19 3 -0.07 -0.98
 -5 19 2 2.61 -2.32
 -5 19 1 -2.82 -0.16
 -5 19 0 -3.23 -0.63
 -6 19 23 -0.28 -1.27
 -6 19 22 -3.09 -2.63
 -6 19 21 -2.89 0.26
 -6 19 20 0.91 -1.62
 -6 19 19 5.61 0.16
 -6 19 18 0.32 4.24
 -6 19 17 0.51 -5.08
 -6 19 16 -4.80 -2.86
 -6 19 15 -3.09 5.87
 -6 19 14 1.11 0.85
 -6 19 13 0.60 -1.22
 -6 19 12 1.81 -0.21
 -6 19 11 0.65 -3.33
 -6 19 10 2.64 -3.96
 -6 19 9 1.39 1.03
 -6 19 8 -5.43 1.64
 -6 19 7 1.22 -4.47
 -6 19 6 -0.20 0.03
 -6 19 5 -0.58 -0.50
 -6 19 4 -2.90 -3.21
 -6 19 3 -5.82 -0.57
 -6 19 2 1.07 5.00
 -6 19 1 3.58 7.07
 -6 19 0 0.42 -0.95
 -7 19 22 2.40 1.00
 -7 19 21 -3.23 5.30
 -7 19 20 -1.81 -2.90
 -7 19 19 5.68 -2.83
 -7 19 18 0.25 0.29
 -7 19 17 -1.41 -4.61
 -7 19 16 -2.71 -2.99
 -7 19 15 2.02 -0.51
 -7 19 14 -1.45 -0.92
 -7 19 13 -1.13 0.94
 -7 19 12 3.88 0.03
 -7 19 11 -1.42 -3.98
 -7 19 10 -4.27 -4.43
 -7 19 9 -7.27 0.68
 -7 19 8 -5.04 3.50
 -7 19 7 7.48 -0.54
 -7 19 6 2.86 3.91
 -7 19 5 1.08 0.68
 -7 19 4 4.62 -2.81
 -7 19 3 -1.53 -3.47
 -7 19 2 -0.83 -8.50
 -7 19 1 0.47 -3.28
 -7 19 0 -3.33 -0.66
 -8 19 21 -1.41 -2.24
 -8 19 20 3.39 -2.27
 -8 19 19 8.29 -0.42
 -8 19 18 -2.40 2.22
 -8 19 17 -1.66 -0.75
 -8 19 16 -3.35 -2.25
 -8 19 15 -1.36 0.60
 -8 19 14 4.29 0.71
 -8 19 13 0.51 0.27
 -8 19 12 -2.19 -1.83
 -8 19 11 2.45 -3.89
 -8 19 10 1.92 0.63
 -8 19 9 0.34 4.64
 -8 19 8 0.14 3.62
 -8 19 7 0.98 -4.24
 -8 19 6 -0.58 0.61
 -8 19 5 1.54 3.92
 -8 19 4 5.79 -2.62
 -8 19 3 0.99 -1.32
 -8 19 2 -0.61 3.90
 -8 19 1 -0.07 4.17
 -8 19 0 -4.22 -1.31
 -9 19 20 -1.98 1.85
 -9 19 19 -0.30 -2.56
 -9 19 18 2.37 -2.96
 -9 19 17 0.10 1.67
 -9 19 16 -1.68 -1.78
 -9 19 15 5.47 -0.62
 -9 19 14 0.19 4.34
 -9 19 13 -5.73 3.12
 -9 19 12 0.71 1.61
 -9 19 11 8.07 0.25
 -9 19 10 -0.23 -0.42
 -9 19 9 -4.18 -0.81
 -9 19 8 2.63 3.54
 -9 19 7 4.99 4.45
 -9 19 6 3.81 -0.20
 -9 19 5 -1.33 -2.23
 -9 19 4 -5.67 1.34
 -9 19 3 -0.49 1.41
 -9 19 2 0.48 -0.15
 -9 19 1 3.20 -2.11
 -9 19 0 10.68 -0.35
 -10 19 19 3.36 4.19
 -10 19 18 2.32 -0.46
 -10 19 17 -2.91 3.83
 -10 19 16 -4.63 -3.20
 -10 19 15 0.16 -1.18
 -10 19 14 2.65 6.74
 -10 19 13 2.03 1.91
 -10 19 12 0.98 -0.48
 -10 19 11 5.62 -4.08
 -10 19 10 -4.24 -2.68
 -10 19 9 -7.13 5.05
 -10 19 8 1.48 -0.01
 -10 19 7 -1.62 -5.29
 -10 19 6 -3.16 -0.88
 -10 19 5 2.49 -0.44
 -10 19 4 2.54 1.23
 -10 19 3 0.00 -1.17
 -10 19 2 -3.39 0.56
 -10 19 1 -3.43 3.19
 -10 19 0 1.71 -0.05
 -11 19 17 -3.37 1.71
 -11 19 16 -3.42 0.14
 -11 19 15 5.90 2.05
 -11 19 14 1.51 3.89
 -11 19 13 -3.25 -3.24
 -11 19 12 -0.40 -0.24
 -11 19 11 5.34 -1.01
 -11 19 10 -1.02 -8.36
 -11 19 9 -1.43 -1.79
 -11 19 8 1.09 0.37
 -11 19 7 -2.02 -0.58
 -11 19 6 -0.94 3.47
 -11 19 5 -1.93 -4.08
 -11 19 4 -0.50 1.04
 -11 19 3 1.53 5.02
 -11 19 2 -1.71 -2.23
 -11 19 1 -2.38 -2.39
 -11 19 0 2.24 0.11
 -12 19 16 -2.16 1.91
 -12 19 15 1.08 0.19
 -12 19 14 1.17 -0.52
 -12 19 13 -1.36 -1.33
 -12 19 12 -1.35 0.81
 -12 19 11 2.72 -0.91
 -12 19 10 -8.29 -1.27
 -12 19 9 -4.85 7.06
 -12 19 8 3.01 3.37
 -12 19 7 -3.19 -3.52
 -12 19 6 -0.04 3.31
 -12 19 5 -0.10 0.15
 -12 19 4 0.21 -0.20
 -12 19 3 -0.59 -0.04
 -12 19 2 -4.26 -4.71
 -12 19 1 -0.94 -3.20
 -12 19 0 3.82 0.87
 -13 19 16 -0.10 -0.56
 -13 19 15 1.49 -0.27
 -13 19 14 2.26 -3.67
 -13 19 13 -0.85 -2.62
 -13 19 12 -2.48 2.59
 -13 19 11 1.25 1.74
 -13 19 10 -4.70 -1.59
 -13 19 9 1.28 0.39
 -13 19 8 7.07 1.71
 -13 19 7 -3.03 -2.67
 -13 19 6 1.68 -2.47
 -13 19 5 1.45 -1.70
 -13 19 4 1.18 -0.39
 -13 19 3 5.60 2.84
 -13 19 2 -1.62 3.99
 -13 19 1 -4.92 -4.17
 -13 19 0 0.09 0.72
 -14 19 15 -2.42 1.71
 -14 19 14 0.59 -4.36
 -14 19 13 -0.79 0.55
 -14 19 12 -1.53 3.98
 -14 19 11 4.06 -2.67
 -14 19 10 -2.73 0.58
 -14 19 9 1.68 1.91
 -14 19 8 7.13 -2.09
 -14 19 7 -4.79 -0.48
 -14 19 6 0.85 -0.61
 -14 19 5 2.27 -0.30
 -14 19 4 -1.39 4.16
 -14 19 3 0.78 -1.11
 -14 19 2 -1.20 -3.12
 -14 19 1 0.81 -5.44
 -14 19 0 7.13 1.12
 -15 19 14 2.26 -2.45
 -15 19 13 4.11 0.03
 -15 19 12 1.42 4.74
 -15 19 11 1.82 1.20
 -15 19 10 -2.89 -0.55
 -15 19 9 0.98 -1.10
 -15 19 8 1.98 1.07
 -15 19 7 -4.88 3.57
 -15 19 6 0.47 1.85
 -15 19 5 -0.31 -2.17
 -15 19 4 2.64 1.82
 -15 19 3 3.34 0.54
 -15 19 2 0.37 1.75
 -15 19 1 -0.37 2.88
 -15 19 0 0.51 0.80
 -16 19 12 -0.74 3.01
 -16 19 11 -0.22 -1.96
 -16 19 10 -3.60 -0.27
 -16 19 9 3.69 2.71
 -16 19 8 3.51 -1.03
 -16 19 7 -1.12 -3.73
 -16 19 6 4.81 -1.10
 -16 19 5 -0.27 -2.00
 -16 19 4 0.69 5.80
 -16 19 3 -1.81 2.97
 -16 19 2 -2.71 -5.79
 -16 19 1 1.09 -2.56
 -16 19 0 2.05 -0.20
 -17 19 10 -0.98 -1.39
 -17 19 9 4.10 -2.68
 -17 19 8 -1.70 -0.49
 -17 19 7 -7.09 1.40
 -17 19 6 -2.44 0.55
 -17 19 5 -4.06 -3.63
 -17 19 4 2.45 0.34
 -17 19 3 3.86 0.06
 -17 19 2 0.42 -1.50
 -17 19 1 -1.16 3.28
 -17 19 0 -2.18 0.21
 -18 19 6 3.27 1.81
 -18 19 5 -0.74 2.66
 -18 19 4 -0.47 4.43
 -18 19 3 -1.90 0.36
 -18 19 2 -3.05 -6.19
 17 20 4 3.74 2.22
 17 20 5 -2.52 -0.31
 16 20 0 -3.61 -0.15
 16 20 1 0.66 2.17
 16 20 2 -0.72 2.49
 16 20 3 -3.95 -0.09
 16 20 4 4.85 -0.91
 16 20 5 2.48 -0.19
 16 20 6 -3.65 0.11
 16 20 7 -1.89 -3.15
 16 20 8 -0.90 -2.65
 16 20 9 -0.23 0.71
 16 20 10 3.15 2.48
 15 20 1 0.76 0.61
 15 20 0 -4.03 -0.04
 15 20 2 0.24 -0.55
 15 20 3 -3.73 -0.20
 15 20 4 2.54 -0.62
 15 20 5 -0.47 -2.30
 15 20 6 -2.42 0.91
 15 20 7 3.67 4.59
 15 20 8 2.10 1.79
 15 20 9 -2.14 0.70
 15 20 10 0.42 -0.01
 15 20 11 -1.82 -5.09
 15 20 12 -5.65 -0.30
 14 20 2 -2.51 2.47
 14 20 1 2.13 -2.03
 14 20 0 5.00 0.27
 14 20 3 -3.09 1.84
 14 20 4 3.56 0.87
 14 20 5 3.36 1.42
 14 20 6 -5.46 -3.40
 14 20 7 -3.54 -4.42
 14 20 8 -0.77 -2.16
 14 20 9 -0.16 3.12
 14 20 10 4.32 7.74
 14 20 11 2.95 2.87
 14 20 12 -1.73 -1.18
 14 20 13 -2.14 -1.81
 13 20 2 -0.02 5.74
 13 20 1 -1.36 -1.07
 13 20 0 -1.36 0.49
 13 20 3 -0.15 0.71
 13 20 4 1.78 -4.28
 13 20 5 2.35 -1.21
 13 20 6 0.05 0.64
 13 20 7 -0.46 1.52
 13 20 8 -1.48 -1.24
 13 20 9 1.71 -3.11
 13 20 10 2.22 -4.85
 13 20 11 1.85 -3.54
 13 20 12 -1.21 2.84
 13 20 13 -0.19 2.83
 13 20 14 -0.28 1.50
 12 20 2 -5.64 -2.66
 12 20 1 0.69 -4.90
 12 20 0 7.87 0.23
 12 20 3 -1.25 -1.76
 12 20 4 3.91 1.30
 12 20 5 3.14 2.20
 12 20 6 -0.52 -1.04
 12 20 7 0.19 -2.06
 12 20 8 -1.96 0.54
 12 20 9 1.32 2.91
 12 20 10 2.15 2.75
 12 20 11 1.98 -0.82
 12 20 12 2.57 -3.28
 12 20 13 1.24 -1.14
 12 20 14 -1.26 2.36
 12 20 15 5.76 1.59
 11 20 6 -0.08 -0.92
 11 20 5 -0.06 -2.85
 11 20 4 -1.09 -1.13
 11 20 3 -3.66 4.42
 11 20 2 1.11 5.06
 11 20 1 2.19 1.33
 11 20 0 -2.83 0.27
 11 20 7 -3.24 -2.58
 11 20 8 -4.26 2.57
 11 20 9 1.19 2.32
 11 20 10 -1.13 1.02
 11 20 11 1.43 0.94
 11 20 12 -3.65 -1.93
 11 20 13 -0.81 -1.35
 11 20 14 2.35 -2.35
 11 20 15 -2.11 -3.55
 11 20 16 0.00 0.49
 10 20 10 0.16 3.00
 10 20 9 3.01 -1.60
 10 20 8 2.71 -0.70
 10 20 7 1.16 -3.89
 10 20 6 -1.48 1.74
 10 20 5 0.03 2.89
 10 20 4 3.38 4.12
 10 20 3 -0.54 -2.29
 10 20 2 -4.37 -5.54
 10 20 1 -0.02 3.43
 10 20 0 1.40 0.81
 10 20 11 1.78 3.58
 10 20 12 -2.50 -0.50
 10 20 13 -2.42 4.65
 10 20 14 -6.05 -0.45
 10 20 15 -2.76 -4.87
 10 20 16 1.50 0.50
 10 20 17 2.09 -1.85
 9 20 14 1.67 5.00
 9 20 13 -2.65 -0.70
 9 20 12 1.49 -5.72
 9 20 11 5.06 2.32
 9 20 10 -1.37 -1.86
 9 20 9 1.69 0.51
 9 20 8 -5.33 4.09
 9 20 7 -6.92 -6.45
 9 20 6 1.53 1.45
 9 20 5 2.15 3.47
 9 20 4 -0.42 0.50
 9 20 3 1.09 -1.02
 9 20 2 4.10 -4.02
 9 20 1 2.30 -3.32
 9 20 0 -4.64 -0.12
 9 20 15 0.42 -1.37
 9 20 16 -2.51 0.97
 9 20 17 2.05 0.32
 9 20 18 -1.64 1.24
 8 20 16 -3.00 0.96
 8 20 15 0.07 -2.55
 8 20 14 -1.77 0.75
 8 20 13 4.61 0.42
 8 20 12 4.44 -0.94
 8 20 11 -1.95 0.17
 8 20 10 -2.70 -0.40
 8 20 9 0.00 -0.18
 8 20 8 3.42 -2.60
 8 20 7 -0.04 -3.80
 8 20 6 -3.64 0.82
 8 20 5 -0.67 1.90
 8 20 4 -3.26 5.35
 8 20 3 1.80 -2.22
 8 20 2 -0.96 -2.41
 8 20 1 -2.05 9.22
 8 20 0 -0.79 1.46
 8 20 17 0.60 1.97
 8 20 18 3.20 1.08
 7 20 18 1.53 0.20
 7 20 17 2.83 -4.55
 7 20 16 -0.28 -3.39
 7 20 15 1.86 -2.51
 7 20 14 -4.81 2.49
 7 20 13 -7.19 0.79
 7 20 12 1.18 -0.29
 7 20 11 3.70 0.35
 7 20 10 2.74 -1.13
 7 20 9 0.83 1.77
 7 20 8 -0.05 -2.03
 7 20 7 -1.94 -5.40
 7 20 6 0.70 0.72
 7 20 5 4.91 3.63
 7 20 4 -4.23 -0.38
 7 20 3 2.44 -5.32
 7 20 2 4.78 -2.70
 7 20 1 1.33 0.70
 7 20 0 -1.23 0.22
 6 20 20 -1.48 -2.79
 6 20 19 1.13 0.37
 6 20 18 1.95 5.64
 6 20 17 0.39 0.58
 6 20 16 -1.11 0.07
 6 20 15 -3.06 -2.18
 6 20 14 -1.24 -4.76
 6 20 13 5.68 1.60
 6 20 12 2.34 -0.15
 6 20 11 -3.12 -1.64
 6 20 10 -3.91 2.26
 6 20 9 -3.03 1.69
 6 20 8 4.63 -0.26
 6 20 7 2.19 2.79
 6 20 6 1.68 0.53
 6 20 5 5.21 -0.12
 6 20 4 -7.24 2.53
 6 20 3 2.94 -3.09
 6 20 2 1.85 -2.93
 6 20 1 -3.12 7.40
 6 20 0 -0.58 1.71
 5 20 21 -1.41 -0.78
 5 20 20 -1.28 -1.71
 5 20 19 -0.12 -1.74
 5 20 18 -1.25 0.04
 5 20 17 -1.64 0.97
 5 20 16 2.35 4.46
 5 20 15 5.92 2.33
 5 20 14 1.25 1.13
 5 20 13 -5.54 2.83
 5 20 12 -1.25 -1.81
 5 20 11 2.30 3.16
 5 20 10 -1.98 3.20
 5 20 9 -0.66 2.70
 5 20 8 1.29 1.97
 5 20 7 -0.45 -2.74
 5 20 6 -1.05 1.44
 5 20 5 1.95 3.25
 5 20 4 -4.42 -5.23
 5 20 3 -0.19 -6.23
 5 20 2 0.36 -0.58
 5 20 1 -1.33 4.66
 5 20 0 -2.89 0.38
 4 20 21 -3.69 1.43
 4 20 20 -2.23 4.03
 4 20 19 -0.91 -0.28
 4 20 18 1.62 3.41
 4 20 17 -1.16 1.31
 4 20 16 -4.08 -1.35
 4 20 15 -3.74 -0.93
 4 20 14 -0.51 -2.08
 4 20 13 6.52 2.45
 4 20 12 6.02 1.74
 4 20 11 0.87 0.33
 4 20 10 -1.46 -6.15
 4 20 9 -1.06 -3.97
 4 20 8 -3.97 1.08
 4 20 7 2.17 1.13
 4 20 6 6.50 4.17
 4 20 5 2.39 0.63
 4 20 4 -5.25 -0.98
 4 20 3 2.47 3.45
 4 20 2 3.45 0.77
 4 20 1 -0.55 2.95
 4 20 0 -1.68 0.15
 3 20 22 -0.99 -1.34
 3 20 21 -2.37 3.11
 3 20 20 4.50 1.75
 3 20 19 3.66 -4.61
 3 20 18 0.23 -0.94
 3 20 17 1.91 3.25
 3 20 16 2.54 0.14
 3 20 15 4.01 -0.38
 3 20 14 -0.23 -1.92
 3 20 13 -4.47 -2.80
 3 20 12 -2.39 0.32
 3 20 11 1.68 2.19
 3 20 10 -0.53 -3.24
 3 20 9 -0.51 -1.99
 3 20 8 -2.12 -1.73
 3 20 7 -0.13 -1.81
 3 20 6 -6.06 4.47
 3 20 5 -3.02 3.13
 3 20 4 2.10 -3.42
 3 20 3 -0.60 -2.45
 3 20 2 -0.87 -1.33
 3 20 1 2.16 0.81
 3 20 0 0.27 0.70
 2 20 22 3.54 -3.81
 2 20 21 -1.07 2.32
 2 20 20 1.84 3.11
 2 20 19 2.68 -4.47
 2 20 18 0.61 -4.50
 2 20 17 1.35 -2.33
 2 20 16 -5.70 -1.77
 2 20 15 -5.70 -2.35
 2 20 14 1.99 -2.20
 2 20 13 1.70 1.37
 2 20 12 -1.83 5.33
 2 20 11 2.32 4.74
 2 20 10 -0.22 -2.21
 2 20 9 0.15 -2.33
 2 20 8 -3.93 -1.15
 2 20 7 -1.64 -2.76
 2 20 6 2.02 0.86
 2 20 5 -1.35 1.45
 2 20 4 -3.45 -2.04
 2 20 3 4.65 3.89
 2 20 2 3.07 1.07
 2 20 1 -3.78 -4.87
 2 20 0 -6.72 0.65
 1 20 23 0.92 0.82
 1 20 22 -0.19 -3.40
 1 20 21 -2.27 3.78
 1 20 20 0.84 1.06
 1 20 19 -1.58 -5.38
 1 20 18 -7.01 -0.13
 1 20 17 2.16 5.01
 1 20 16 0.18 3.70
 1 20 15 -2.62 -2.57
 1 20 14 2.58 -5.57
 1 20 13 -4.61 -3.66
 1 20 12 -5.65 3.63
 1 20 11 5.37 4.23
 1 20 10 -0.72 -2.29
 1 20 9 1.47 -5.05
 1 20 8 4.59 -1.48
 1 20 7 1.01 3.43
 1 20 6 -1.73 1.26
 1 20 5 2.04 0.93
 1 20 4 3.59 -1.80
 1 20 3 1.45 0.99
 1 20 2 -2.79 -0.12
 1 20 1 1.93 -5.25
 1 20 0 5.30 0.37
 0 20 23 -0.48 0.31
 0 20 22 -0.95 -10.11
 0 20 21 -1.07 -2.39
 0 20 20 0.07 5.07
 0 20 19 0.15 -0.92
 0 20 18 1.97 -3.25
 0 20 17 4.14 1.50
 0 20 16 -3.59 2.40
 0 20 15 -0.69 -1.79
 0 20 14 6.38 0.64
 0 20 13 2.51 -2.60
 0 20 12 -0.83 2.24
 0 20 11 1.63 1.30
 0 20 10 -2.26 -4.40
 0 20 9 -0.60 1.56
 0 20 8 -0.44 0.39
 0 20 7 -1.71 -2.38
 0 20 6 -1.14 1.99
 0 20 5 1.55 3.12
 0 20 4 -0.29 -3.24
 0 20 3 3.32 1.00
 0 20 2 3.11 -3.29
 0 20 1 -3.25 -7.34
 0 20 0 -9.03 1.20
 -1 20 23 0.64 2.47
 -1 20 22 -1.61 -1.55
 -1 20 21 1.10 2.22
 -1 20 20 0.50 3.82
 -1 20 19 -4.21 -4.91
 -1 20 18 0.67 -1.98
 -1 20 17 1.40 4.94
 -1 20 16 -3.17 4.30
 -1 20 15 3.33 5.42
 -1 20 14 3.23 -0.12
 -1 20 13 3.13 -8.62
 -1 20 12 1.85 7.81
 -1 20 11 -1.28 3.17
 -1 20 10 0.12 -4.29
 -1 20 9 1.69 2.92
 -1 20 8 -1.50 -0.25
 -1 20 7 0.69 1.12
 -1 20 6 -1.63 0.57
 -1 20 5 0.98 -1.43
 -1 20 4 3.96 -0.16
 -1 20 3 0.18 5.62
 -1 20 2 -4.44 -2.27
 -1 20 1 -1.04 -7.80
 -1 20 0 -0.20 0.82
 -2 20 23 -0.26 2.71
 -2 20 22 -2.44 -5.26
 -2 20 21 1.15 -2.88
 -2 20 20 1.43 5.07
 -2 20 19 -3.87 1.29
 -2 20 18 2.10 2.77
 -2 20 17 0.22 5.52
 -2 20 16 -2.83 0.12
 -2 20 15 -0.03 -2.41
 -2 20 14 -3.80 -2.11
 -2 20 13 1.00 -3.31
 -2 20 12 0.27 8.76
 -2 20 11 -2.12 1.25
 -2 20 10 -1.07 -7.11
 -2 20 9 2.25 1.86
 -2 20 8 1.40 1.42
 -2 20 7 0.98 -2.13
 -2 20 6 -0.77 4.94
 -2 20 5 3.18 3.60
 -2 20 4 0.45 -6.59
 -2 20 3 -2.91 0.21
 -2 20 2 2.45 0.61
 -2 20 1 3.53 -0.25
 -2 20 0 -2.24 2.19
 -3 20 22 -3.33 0.81
 -3 20 21 -0.52 2.02
 -3 20 20 0.03 3.43
 -3 20 19 -0.28 -1.75
 -3 20 18 5.82 -2.02
 -3 20 17 3.37 -8.32
 -3 20 16 -2.57 -2.08
 -3 20 15 -4.92 6.65
 -3 20 14 -0.61 -0.75
 -3 20 13 1.83 -1.40
 -3 20 12 -0.49 4.28
 -3 20 11 3.15 -1.25
 -3 20 10 -3.40 -1.85
 -3 20 9 -0.22 -0.64
 -3 20 8 -4.67 3.69
 -3 20 7 -5.76 1.17
 -3 20 6 2.42 -1.60
 -3 20 5 2.88 2.67
 -3 20 4 -2.35 0.91
 -3 20 3 -1.47 3.60
 -3 20 2 -1.64 1.15
 -3 20 1 -0.65 -5.71
 -3 20 0 1.40 -0.28
 -4 20 22 -3.48 -0.72
 -4 20 21 -0.61 2.33
 -4 20 20 4.01 0.99
 -4 20 19 6.71 -0.26
 -4 20 18 2.10 1.91
 -4 20 17 -2.16 -2.95
 -4 20 16 -3.09 1.86
 -4 20 15 -7.56 -1.58
 -4 20 14 1.18 -4.16
 -4 20 13 5.41 3.37
 -4 20 12 0.92 1.42
 -4 20 11 4.03 -1.50
 -4 20 10 -6.52 -2.57
 -4 20 9 -0.23 -3.82
 -4 20 8 3.43 2.11
 -4 20 7 -4.16 -2.50
 -4 20 6 -3.88 -0.71
 -4 20 5 3.73 4.10
 -4 20 4 -2.83 -1.65
 -4 20 3 -2.27 -2.78
 -4 20 2 4.91 1.34
 -4 20 1 0.25 2.04
 -4 20 0 -1.55 0.56
 -5 20 22 -0.41 -1.34
 -5 20 21 -0.67 -1.31
 -5 20 20 -1.73 -2.75
 -5 20 19 -0.41 -0.46
 -5 20 18 -1.52 2.12
 -5 20 17 2.35 -6.46
 -5 20 16 -0.68 -1.15
 -5 20 15 -4.80 3.32
 -5 20 14 2.11 0.30
 -5 20 13 -0.36 -0.27
 -5 20 12 -1.35 -1.13
 -5 20 11 3.89 -3.72
 -5 20 10 -1.77 -6.31
 -5 20 9 0.31 -4.62
 -5 20 8 -3.33 3.12
 -5 20 7 0.14 1.97
 -5 20 6 6.12 1.10
 -5 20 5 7.30 -1.95
 -5 20 4 -3.74 -6.33
 -5 20 3 -8.17 -5.35
 -5 20 2 0.15 0.99
 -5 20 1 1.60 3.09
 -5 20 0 3.07 -0.53
 -6 20 21 -0.30 2.12
 -6 20 20 1.63 -3.77
 -6 20 19 7.06 -2.91
 -6 20 18 2.39 -0.56
 -6 20 17 -1.75 -2.63
 -6 20 16 -3.26 0.07
 -6 20 15 1.48 -0.61
 -6 20 14 1.84 0.30
 -6 20 13 2.78 -1.85
 -6 20 12 4.35 -0.99
 -6 20 11 -0.64 0.38
 -6 20 10 -2.03 1.81
 -6 20 9 -2.63 6.37
 -6 20 8 -3.88 4.15
 -6 20 7 3.96 -3.24
 -6 20 6 -0.75 2.63
 -6 20 5 4.51 3.01
 -6 20 4 7.40 3.45
 -6 20 3 -0.01 -0.70
 -6 20 2 4.58 -9.16
 -6 20 1 -3.62 -2.04
 -6 20 0 -13.43 -1.06
 -7 20 20 -0.73 -2.18
 -7 20 19 3.57 1.05
 -7 20 18 -3.19 5.67
 -7 20 17 -0.98 0.60
 -7 20 16 -3.28 -0.18
 -7 20 15 -1.80 3.87
 -7 20 14 1.22 2.15
 -7 20 13 0.41 0.39
 -7 20 12 -1.56 4.45
 -7 20 11 -1.77 -0.12
 -7 20 10 5.02 -2.74
 -7 20 9 4.47 -0.19
 -7 20 8 -0.06 1.43
 -7 20 7 5.65 -2.20
 -7 20 6 -3.19 5.58
 -7 20 5 -3.70 3.18
 -7 20 4 2.73 -4.97
 -7 20 3 -5.96 0.18
 -7 20 2 3.65 2.98
 -7 20 1 8.38 5.31
 -7 20 0 0.23 -0.58
 -8 20 19 2.73 0.39
 -8 20 18 0.78 0.93
 -8 20 17 -2.15 -1.33
 -8 20 16 -2.22 -0.59
 -8 20 15 5.11 3.27
 -8 20 14 -0.28 3.33
 -8 20 13 -3.43 3.09
 -8 20 12 2.28 -0.63
 -8 20 11 4.08 -3.73
 -8 20 10 1.40 3.22
 -8 20 9 -6.96 0.65
 -8 20 8 -6.90 1.10
 -8 20 7 3.54 -3.79
 -8 20 6 0.33 -6.04
 -8 20 5 -2.20 -1.01
 -8 20 4 -1.07 1.63
 -8 20 3 -6.04 4.74
 -8 20 2 0.31 2.08
 -8 20 1 3.04 -1.66
 -8 20 0 -0.03 -0.73
 -9 20 18 1.14 0.13
 -9 20 17 -2.39 1.99
 -9 20 16 -4.79 -1.40
 -9 20 15 0.00 0.29
 -9 20 14 5.71 -0.42
 -9 20 13 3.54 -0.41
 -9 20 12 -0.58 -2.85
 -9 20 11 0.50 -7.42
 -9 20 10 -2.08 -1.41
 -9 20 9 -3.60 -2.22
 -9 20 8 2.38 1.45
 -9 20 7 3.21 0.59
 -9 20 6 -5.27 1.22
 -9 20 5 -0.86 6.05
 -9 20 4 6.04 -2.64
 -9 20 3 -0.30 -4.49
 -9 20 2 -2.14 2.62
 -9 20 1 -4.35 -3.49
 -9 20 0 -6.17 -0.64
 -10 20 16 -1.48 0.02
 -10 20 15 8.00 -0.28
 -10 20 14 0.13 1.08
 -10 20 13 -8.30 -0.41
 -10 20 12 -2.28 -1.84
 -10 20 11 4.07 -1.40
 -10 20 10 0.27 3.44
 -10 20 9 -4.08 0.98
 -10 20 8 -3.45 3.21
 -10 20 7 -0.57 1.66
 -10 20 6 -1.84 -3.23
 -10 20 5 -1.18 -1.91
 -10 20 4 0.16 0.36
 -10 20 3 -2.02 0.25
 -10 20 2 -0.14 -1.16
 -10 20 1 -0.05 -8.01
 -10 20 0 2.16 -0.25
 -11 20 16 -2.54 -3.37
 -11 20 15 0.78 -3.83
 -11 20 14 1.35 1.02
 -11 20 13 -0.96 1.96
 -11 20 12 -1.19 0.42
 -11 20 11 0.27 -1.96
 -11 20 10 -5.80 -0.56
 -11 20 9 -2.95 0.82
 -11 20 8 5.76 1.08
 -11 20 7 6.38 -3.51
 -11 20 6 1.04 -1.24
 -11 20 5 1.04 0.53
 -11 20 4 6.64 0.72
 -11 20 3 0.48 2.24
 -11 20 2 -2.09 2.22
 -11 20 1 -1.27 -1.78
 -11 20 0 -0.39 0.11
 -12 20 15 1.35 -0.93
 -12 20 14 -1.77 -0.58
 -12 20 13 -2.85 0.18
 -12 20 12 2.02 0.91
 -12 20 11 6.68 1.53
 -12 20 10 1.96 0.00
 -12 20 9 1.78 0.60
 -12 20 8 1.26 5.78
 -12 20 7 -3.94 -0.03
 -12 20 6 -1.55 -1.19
 -12 20 5 -0.70 0.32
 -12 20 4 2.75 -1.61
 -12 20 3 2.15 1.44
 -12 20 2 -0.21 1.35
 -12 20 1 1.04 -7.56
 -12 20 0 5.42 0.14
 -13 20 14 3.34 1.36
 -13 20 13 1.67 5.26
 -13 20 12 0.82 2.45
 -13 20 11 2.45 -1.92
 -13 20 10 -4.68 -1.09
 -13 20 9 -1.96 -2.18
 -13 20 8 5.12 0.48
 -13 20 7 -1.36 -0.69
 -13 20 6 1.27 -1.83
 -13 20 5 1.96 2.67
 -13 20 4 0.71 3.07
 -13 20 3 0.06 1.07
 -13 20 2 -2.33 2.53
 -13 20 1 -1.48 -4.95
 -13 20 0 2.85 0.60
 -14 20 13 2.24 -1.49
 -14 20 12 2.32 -0.18
 -14 20 11 1.43 -0.81
 -14 20 10 -2.97 -1.43
 -14 20 9 -0.64 -2.20
 -14 20 8 1.93 2.40
 -14 20 7 -4.51 0.67
 -14 20 6 -1.18 -3.13
 -14 20 5 0.06 -0.36
 -14 20 4 2.65 0.84
 -14 20 3 1.96 -1.04
 -14 20 2 0.04 2.60
 -14 20 1 -0.29 -2.46
 -14 20 0 1.43 0.07
 -15 20 12 -1.74 1.80
 -15 20 11 -1.81 -1.28
 -15 20 10 -3.53 0.84
 -15 20 9 1.76 2.14
 -15 20 8 1.32 0.53
 -15 20 7 -4.43 -1.48
 -15 20 6 0.77 -2.10
 -15 20 5 -0.97 -1.22
 -15 20 4 1.05 5.58
 -15 20 3 -3.72 0.74
 -15 20 2 -2.73 -4.73
 -15 20 1 0.91 -2.18
 -15 20 0 -1.20 0.11
 -16 20 10 -2.79 -2.60
 -16 20 9 3.61 -3.79
 -16 20 8 -0.15 -0.09
 -16 20 7 -3.34 0.90
 -16 20 6 1.69 1.41
 -16 20 5 -3.79 -1.50
 -16 20 4 3.25 1.58
 -16 20 3 1.13 -0.70
 -16 20 2 -1.51 -2.64
 -16 20 1 -0.55 3.93
 -16 20 0 -4.41 0.85
 -17 20 6 4.45 -2.86
 -17 20 5 0.37 -1.79
 -17 20 4 1.35 3.36
 -17 20 3 -2.02 0.47
 15 21 1 3.40 -0.02
 15 21 2 -0.72 2.89
 15 21 3 -5.06 2.41
 15 21 4 3.73 3.25
 15 21 5 4.69 0.87
 15 21 6 -1.89 -0.51
 15 21 7 -1.03 -2.19
 15 21 8 0.44 -2.62
 15 21 9 -1.73 1.19
 14 21 0 -2.83 0.07
 14 21 1 2.42 1.12
 14 21 2 1.94 1.63
 14 21 3 -2.15 -0.87
 14 21 4 1.27 -1.42
 14 21 5 0.16 -3.87
 14 21 6 -3.45 0.48
 14 21 7 0.69 4.22
 14 21 8 2.98 0.30
 14 21 9 0.29 -0.44
 14 21 10 1.28 -2.96
 14 21 11 1.48 -3.57
 13 21 1 -0.83 -6.33
 13 21 0 0.85 -0.25
 13 21 2 -3.49 -0.06
 13 21 3 -1.93 1.05
 13 21 4 1.89 2.59
 13 21 5 2.95 0.91
 13 21 6 -1.96 -4.24
 13 21 7 -1.83 -4.26
 13 21 8 -2.02 -0.27
 13 21 9 -2.78 4.50
 13 21 10 -0.58 4.96
 13 21 11 2.86 0.90
 13 21 12 0.91 -4.13
 13 21 13 -0.16 -4.91
 12 21 2 1.50 5.30
 12 21 1 1.56 -0.33
 12 21 0 -2.18 -0.21
 12 21 3 -0.36 4.04
 12 21 4 1.23 -0.50
 12 21 5 0.50 -1.20
 12 21 6 0.12 1.65
 12 21 7 -1.67 0.85
 12 21 8 -1.10 0.88
 12 21 9 4.42 0.47
 12 21 10 -0.28 -3.86
 12 21 11 -0.50 -2.24
 12 21 12 -5.74 1.98
 12 21 13 -2.94 -0.15
 12 21 14 -0.11 0.60
 11 21 5 -2.94 3.81
 11 21 4 2.52 3.03
 11 21 3 0.51 -2.31
 11 21 2 -3.36 -6.12
 11 21 1 0.67 -5.55
 11 21 0 1.56 0.80
 11 21 6 -2.66 0.13
 11 21 7 -1.72 -4.80
 11 21 8 -2.42 -2.75
 11 21 9 2.13 0.87
 11 21 10 0.14 4.71
 11 21 11 5.58 3.87
 11 21 12 3.20 2.30
 11 21 13 0.36 2.50
 11 21 14 -4.30 -0.77
 11 21 15 -2.65 -2.89
 10 21 9 3.10 -0.21
 10 21 8 -4.76 3.31
 10 21 7 -3.89 -1.90
 10 21 6 3.51 -0.80
 10 21 5 1.99 -0.41
 10 21 4 1.79 -1.12
 10 21 3 -0.15 2.19
 10 21 2 1.40 3.63
 10 21 1 0.12 -1.28
 10 21 0 -8.16 -0.11
 10 21 10 -1.99 -3.70
 10 21 11 4.45 -3.65
 10 21 12 -1.43 -4.80
 10 21 13 -1.28 -0.89
 10 21 14 3.11 3.08
 10 21 15 -2.56 2.93
 10 21 16 -1.75 2.47
 9 21 13 -0.77 1.51
 9 21 12 1.64 -0.07
 9 21 11 1.78 2.11
 9 21 10 -2.99 3.34
 9 21 9 2.48 -0.85
 9 21 8 3.38 -2.44
 9 21 7 2.33 -1.64
 9 21 6 1.42 -0.43
 9 21 5 1.31 2.76
 9 21 4 0.24 1.25
 9 21 3 -0.93 -5.72
 9 21 2 -2.69 -1.41
 9 21 1 4.19 2.20
 9 21 0 6.21 0.95
 9 21 14 -2.96 -1.46
 9 21 15 0.66 -5.15
 9 21 16 1.60 -1.31
 8 21 15 -0.09 -2.76
 8 21 14 -2.47 1.88
 8 21 13 -6.70 -0.93
 8 21 12 0.19 1.11
 8 21 11 4.41 2.99
 8 21 10 -0.18 -0.01
 8 21 9 0.14 2.66
 8 21 8 -3.27 0.92
 8 21 7 -3.19 -1.22
 8 21 6 0.43 -0.05
 8 21 5 2.46 2.30
 8 21 4 -1.90 -2.47
 8 21 3 0.30 -5.11
 8 21 2 2.88 2.73
 8 21 1 -0.42 0.00
 8 21 0 -9.28 0.78
 8 21 16 -3.27 -1.92
 8 21 17 4.13 0.71
 7 21 17 1.00 1.98
 7 21 16 0.40 1.73
 7 21 15 2.63 0.76
 7 21 14 0.01 0.60
 7 21 13 2.15 -0.27
 7 21 12 1.10 -2.23
 7 21 11 -1.72 -3.04
 7 21 10 -2.88 1.64
 7 21 9 -1.27 2.26
 7 21 8 3.99 -3.12
 7 21 7 0.68 4.34
 7 21 6 -1.82 2.54
 7 21 5 4.44 1.77
 7 21 4 -2.96 4.49
 7 21 3 -2.72 -4.15
 7 21 2 -2.51 -1.81
 7 21 1 1.32 5.36
 7 21 0 0.90 0.88
 6 21 18 1.03 1.44
 6 21 17 -0.65 1.28
 6 21 16 -2.08 1.76
 6 21 15 1.64 -1.29
 6 21 14 1.37 -0.43
 6 21 13 -3.04 0.77
 6 21 12 1.14 0.28
 6 21 11 6.01 3.01
 6 21 10 -1.43 0.70
 6 21 9 -2.37 0.50
 6 21 8 1.09 -4.94
 6 21 7 -2.66 -4.86
 6 21 6 -3.22 0.78
 6 21 5 2.54 3.37
 6 21 4 -0.78 -1.44
 6 21 3 4.29 -4.76
 6 21 2 6.00 1.52
 6 21 1 0.71 5.41
 6 21 0 -8.20 0.42
 5 21 19 1.22 -0.20
 5 21 18 4.62 2.36
 5 21 17 2.75 -1.79
 5 21 16 1.15 -2.68
 5 21 15 -2.28 -1.64
 5 21 14 -2.60 -0.24
 5 21 13 1.63 4.13
 5 21 12 1.10 -0.42
 5 21 11 2.10 -0.83
 5 21 10 -0.85 -4.53
 5 21 9 0.90 -4.70
 5 21 8 1.57 -2.90
 5 21 7 -3.97 2.34
 5 21 6 -3.14 5.54
 5 21 5 -1.12 1.68
 5 21 4 -7.48 2.77
 5 21 3 -0.49 -0.37
 5 21 2 0.55 -6.02
 5 21 1 0.75 2.02
 5 21 0 0.79 0.90
 4 21 20 -0.54 -0.77
 4 21 19 2.57 -4.60
 4 21 18 0.43 -0.91
 4 21 17 -2.58 1.53
 4 21 16 -0.05 -1.10
 4 21 15 2.14 -3.69
 4 21 14 -2.46 -3.68
 4 21 13 -4.22 -2.87
 4 21 12 -2.33 -0.14
 4 21 11 1.38 6.94
 4 21 10 -1.01 1.66
 4 21 9 0.51 2.69
 4 21 8 1.55 -3.06
 4 21 7 -0.59 -8.53
 4 21 6 -4.11 2.06
 4 21 5 1.61 2.16
 4 21 4 5.28 -1.58
 4 21 3 4.89 -0.95
 4 21 2 2.11 -0.79
 4 21 1 -2.76 6.09
 4 21 0 -8.97 0.95
 3 21 20 -3.08 1.75
 3 21 19 -0.88 -2.24
 3 21 18 -0.01 -0.17
 3 21 17 -1.91 -0.48
 3 21 16 -3.41 -1.13
 3 21 15 -1.54 -0.05
 3 21 14 -1.34 -0.45
 3 21 13 4.31 1.25
 3 21 12 0.62 3.42
 3 21 11 -2.54 2.70
 3 21 10 0.53 -5.86
 3 21 9 2.34 -0.27
 3 21 8 0.63 2.08
 3 21 7 4.81 0.46
 3 21 6 3.90 5.75
 3 21 5 -1.50 -1.21
 3 21 4 -2.51 -3.34
 3 21 3 3.63 0.77
 3 21 2 2.20 -6.85
 3 21 1 -0.05 -4.11
 3 21 0 -1.17 0.92
 2 21 21 -5.94 1.34
 2 21 20 -0.43 -0.88
 2 21 19 1.99 -4.13
 2 21 18 -2.82 2.82
 2 21 17 0.88 8.22
 2 21 16 2.74 6.03
 2 21 15 3.96 0.24
 2 21 14 1.60 -2.97
 2 21 13 -0.85 -2.20
 2 21 12 -1.98 1.79
 2 21 11 0.25 3.56
 2 21 10 -1.61 -2.78
 2 21 9 -0.85 -1.03
 2 21 8 -0.30 0.84
 2 21 7 -1.11 -0.62
 2 21 6 -2.29 2.03
 2 21 5 0.71 1.61
 2 21 4 3.33 -3.78
 2 21 3 1.58 -0.46
 2 21 2 -4.29 0.74
 2 21 1 -1.95 -1.08
 2 21 0 0.32 0.95
 1 21 21 -2.21 1.49
 1 21 20 -2.64 6.77
 1 21 19 -0.59 1.10
 1 21 18 0.30 -2.11
 1 21 17 3.15 -1.40
 1 21 16 -4.10 1.99
 1 21 15 -2.77 -1.47
 1 21 14 5.06 -1.22
 1 21 13 4.70 1.76
 1 21 12 1.93 1.08
 1 21 11 3.01 0.52
 1 21 10 -1.61 -2.97
 1 21 9 -1.60 0.63
 1 21 8 -0.50 5.34
 1 21 7 -0.56 1.25
 1 21 6 2.68 -0.09
 1 21 5 0.54 2.35
 1 21 4 -1.70 -2.97
 1 21 3 4.87 2.75
 1 21 2 -0.26 2.47
 1 21 1 -2.70 -3.40
 1 21 0 -0.70 3.57
 0 21 21 0.66 1.92
 0 21 20 3.16 2.27
 0 21 19 1.78 -4.85
 0 21 18 -0.45 -1.20
 0 21 17 0.69 4.85
 0 21 16 -1.67 3.87
 0 21 15 1.89 -1.91
 0 21 14 0.88 -5.13
 0 21 13 -2.91 -0.66
 0 21 12 -2.16 8.10
 0 21 11 -0.55 1.24
 0 21 10 -0.42 -7.13
 0 21 9 0.90 -6.35
 0 21 8 -0.34 -1.90
 0 21 7 -0.92 3.61
 0 21 6 0.81 -0.12
 0 21 5 1.60 -0.58
 0 21 4 -0.71 -3.25
 0 21 3 -2.36 1.35
 0 21 2 -5.00 2.18
 0 21 1 2.98 -4.91
 0 21 0 8.58 -0.41
 -1 21 21 0.65 -1.99
 -1 21 20 -0.38 7.32
 -1 21 19 -1.40 -0.82
 -1 21 18 6.96 -3.95
 -1 21 17 5.52 -0.54
 -1 21 16 -3.85 -2.49
 -1 21 15 -2.41 -2.50
 -1 21 14 -4.13 -2.12
 -1 21 13 1.06 -1.90
 -1 21 12 3.29 7.30
 -1 21 11 -0.55 -0.38
 -1 21 10 0.74 -4.74
 -1 21 9 -0.93 4.46
 -1 21 8 -3.73 2.79
 -1 21 7 -1.71 0.04
 -1 21 6 -3.25 3.06
 -1 21 5 -0.36 2.43
 -1 21 4 0.97 -2.91
 -1 21 3 -1.71 1.87
 -1 21 2 -0.27 0.41
 -1 21 1 0.50 -0.47
 -1 21 0 -4.13 4.08
 -2 21 21 2.44 0.53
 -2 21 20 2.89 5.39
 -2 21 19 -0.16 -2.63
 -2 21 18 3.15 -2.96
 -2 21 17 -4.15 -2.81
 -2 21 16 -7.21 -1.46
 -2 21 15 0.63 4.84
 -2 21 14 -1.44 -1.55
 -2 21 13 1.31 -1.36
 -2 21 12 1.68 9.50
 -2 21 11 -2.36 -2.38
 -2 21 10 -0.27 -6.66
 -2 21 9 1.95 -1.57
 -2 21 8 -6.84 -0.71
 -2 21 7 -3.20 0.51
 -2 21 6 4.32 0.53
 -2 21 5 4.72 0.10
 -2 21 4 4.44 -1.07
 -2 21 3 0.61 3.30
 -2 21 2 -1.50 0.18
 -2 21 1 0.86 -5.72
 -2 21 0 0.56 -0.27
 -3 21 21 0.25 -2.54
 -3 21 20 -1.32 -1.79
 -3 21 19 -2.18 -4.98
 -3 21 18 0.83 0.82
 -3 21 17 0.58 2.49
 -3 21 16 -1.03 4.18
 -3 21 15 -3.47 -0.86
 -3 21 14 -0.05 -7.51
 -3 21 13 3.69 -1.41
 -3 21 12 0.79 4.05
 -3 21 11 1.95 -1.58
 -3 21 10 -2.05 -4.82
 -3 21 9 4.32 -4.32
 -3 21 8 3.30 0.07
 -3 21 7 -1.52 -0.95
 -3 21 6 -0.25 3.77
 -3 21 5 1.04 4.41
 -3 21 4 -3.32 -4.46
 -3 21 3 -4.74 -6.70
 -3 21 2 1.35 -5.69
 -3 21 1 1.16 -2.10
 -3 21 0 -0.63 2.60
 -4 21 20 -0.02 -0.71
 -4 21 19 -0.58 0.68
 -4 21 18 -1.92 1.51
 -4 21 17 1.65 -6.30
 -4 21 16 2.16 2.12
 -4 21 15 -0.71 4.93
 -4 21 14 6.26 -0.66
 -4 21 13 1.06 0.83
 -4 21 12 -2.34 0.48
 -4 21 11 4.02 0.18
 -4 21 10 -3.44 3.02
 -4 21 9 3.30 1.76
 -4 21 8 -3.19 4.02
 -4 21 7 -7.03 -0.37
 -4 21 6 6.34 -2.87
 -4 21 5 8.83 -1.79
 -4 21 4 1.20 -0.03
 -4 21 3 1.47 0.91
 -4 21 2 1.09 2.51
 -4 21 1 -6.31 1.71
 -4 21 0 -5.00 0.44
 -5 21 20 -0.19 0.36
 -5 21 19 5.81 -0.38
 -5 21 18 2.33 1.68
 -5 21 17 -1.96 2.55
 -5 21 16 -5.58 5.26
 -5 21 15 -5.48 -2.93
 -5 21 14 2.59 -1.33
 -5 21 13 1.85 -0.76
 -5 21 12 -1.34 0.27
 -5 21 11 -0.59 2.61
 -5 21 10 -4.33 0.10
 -5 21 9 3.83 -0.45
 -5 21 8 4.10 -1.18
 -5 21 7 0.34 -1.20
 -5 21 6 -1.36 6.13
 -5 21 5 -0.58 5.08
 -5 21 4 -3.35 7.82
 -5 21 3 0.30 -3.08
 -5 21 2 9.09 -14.32
 -5 21 1 1.99 -1.03
 -5 21 0 -0.30 -0.15
 -6 21 19 -0.38 1.88
 -6 21 18 -2.73 1.47
 -6 21 17 2.67 -1.20
 -6 21 16 2.87 -0.09
 -6 21 15 -0.12 2.05
 -6 21 14 0.24 4.68
 -6 21 13 -0.43 -2.15
 -6 21 12 -0.39 2.98
 -6 21 11 1.86 1.60
 -6 21 10 2.55 -3.14
 -6 21 9 1.23 1.07
 -6 21 8 -6.20 -1.96
 -6 21 7 -3.11 -3.71
 -6 21 6 0.12 2.84
 -6 21 5 0.43 -6.43
 -6 21 4 -2.64 -2.00
 -6 21 3 -8.15 5.71
 -6 21 2 0.15 3.74
 -6 21 1 2.73 14.11
 -6 21 0 2.67 0.33
 -7 21 18 3.90 0.21
 -7 21 17 -4.99 -0.34
 -7 21 16 -5.36 -1.19
 -7 21 15 2.17 -0.56
 -7 21 14 1.33 2.94
 -7 21 13 3.26 -1.84
 -7 21 12 1.30 -2.71
 -7 21 11 -1.90 -5.89
 -7 21 10 -0.22 -0.84
 -7 21 9 -3.06 2.98
 -7 21 8 -2.46 0.42
 -7 21 7 4.49 -0.38
 -7 21 6 1.05 2.03
 -7 21 5 -2.65 -2.24
 -7 21 4 -0.95 4.66
 -7 21 3 -0.59 3.35
 -7 21 2 4.00 -10.07
 -7 21 1 -2.65 1.51
 -7 21 0 -8.38 -1.39
 -8 21 17 -0.57 -1.08
 -8 21 16 0.09 -0.48
 -8 21 15 -2.47 1.97
 -8 21 14 -0.31 -2.93
 -8 21 13 2.53 -2.82
 -8 21 12 -1.84 0.55
 -8 21 11 0.20 -3.69
 -8 21 10 -0.22 2.10
 -8 21 9 -6.46 0.26
 -8 21 8 -3.70 -0.19
 -8 21 7 1.08 -0.09
 -8 21 6 -0.69 3.41
 -8 21 5 2.15 3.18
 -8 21 4 5.03 -4.87
 -8 21 3 -1.48 -5.41
 -8 21 2 -2.28 -7.02
 -8 21 1 -1.99 -6.46
 -8 21 0 -0.56 -0.38
 -9 21 16 -0.79 -3.08
 -9 21 15 5.24 -0.53
 -9 21 14 0.11 0.99
 -9 21 13 -6.35 6.33
 -9 21 12 -3.87 -0.06
 -9 21 11 2.37 -6.72
 -9 21 10 2.85 3.29
 -9 21 9 0.47 -2.66
 -9 21 8 2.25 1.31
 -9 21 7 4.32 3.49
 -9 21 6 1.03 -5.19
 -9 21 5 -0.48 -2.56
 -9 21 4 0.70 0.16
 -9 21 3 3.03 3.87
 -9 21 2 4.22 7.21
 -9 21 1 -2.56 -0.34
 -9 21 0 -2.08 -0.74
 -10 21 15 -4.49 -1.02
 -10 21 14 1.01 -1.52
 -10 21 13 2.24 3.33
 -10 21 12 5.48 1.67
 -10 21 11 7.06 -1.39
 -10 21 10 -1.00 6.80
 -10 21 9 -5.31 1.55
 -10 21 8 -0.34 1.70
 -10 21 7 4.86 -0.28
 -10 21 6 -0.73 -2.22
 -10 21 5 -0.45 4.07
 -10 21 4 3.95 2.00
 -10 21 3 -3.47 1.03
 -10 21 2 -1.72 0.64
 -10 21 1 3.50 -8.79
 -10 21 0 8.59 -0.49
 -11 21 14 1.22 3.69
 -11 21 13 -4.75 5.38
 -11 21 12 0.08 -0.98
 -11 21 11 1.49 -6.13
 -11 21 10 -0.29 -2.04
 -11 21 9 1.33 -4.75
 -11 21 8 -0.98 2.77
 -11 21 7 -1.08 3.04
 -11 21 6 -3.12 -2.04
 -11 21 5 -2.53 -0.53
 -11 21 4 4.32 -2.03
 -11 21 3 1.25 1.95
 -11 21 2 1.34 4.95
 -11 21 1 -2.11 -3.96
 -11 21 0 -2.68 -0.07
 -12 21 13 2.31 1.40
 -12 21 12 3.80 -1.67
 -12 21 11 1.27 -2.76
 -12 21 10 -4.78 1.68
 -12 21 9 -3.90 -1.89
 -12 21 8 0.60 1.54
 -12 21 7 3.06 -1.58
 -12 21 6 0.75 -4.64
 -12 21 5 -1.08 1.18
 -12 21 4 2.66 0.32
 -12 21 3 -2.70 1.96
 -12 21 2 -3.45 2.08
 -12 21 1 -0.86 -7.56
 -12 21 0 2.97 -0.10
 -13 21 12 1.49 -1.36
 -13 21 11 -0.58 0.16
 -13 21 10 -2.18 2.15
 -13 21 9 0.02 -0.46
 -13 21 8 -1.06 6.14
 -13 21 7 -3.94 0.79
 -13 21 6 -2.69 -4.64
 -13 21 5 -1.13 2.44
 -13 21 4 2.23 -0.61
 -13 21 3 -1.50 -0.04
 -13 21 2 -1.96 4.36
 -13 21 1 -1.18 -5.11
 -13 21 0 1.93 0.47
 -14 21 11 -3.12 -1.47
 -14 21 10 -2.97 -1.11
 -14 21 9 1.09 -3.81
 -14 21 8 3.21 0.96
 -14 21 7 1.89 0.77
 -14 21 6 1.04 -2.22
 -14 21 5 -0.23 0.08
 -14 21 4 2.78 0.41
 -14 21 3 -3.16 -0.39
 -14 21 2 -1.01 0.33
 -14 21 1 0.24 -2.03
 -14 21 0 -2.48 0.25
 -15 21 9 1.12 -0.25
 -15 21 8 -2.64 3.28
 -15 21 7 -2.56 -2.08
 -15 21 6 1.34 -4.08
 -15 21 5 -0.17 -0.93
 -15 21 4 5.73 1.85
 -15 21 3 -2.70 0.36
 -15 21 2 -1.32 -2.49
 -15 21 1 2.97 0.31
 -15 21 0 -1.48 0.14
 14 22 2 -1.03 -0.05
 14 22 3 -3.18 1.35
 14 22 4 1.32 3.56
 14 22 5 4.28 1.54
 14 22 6 -1.09 0.87
 14 22 7 0.63 0.51
 13 22 0 0.94 -0.02
 13 22 1 3.77 0.77
 13 22 2 0.76 1.08
 13 22 3 -2.59 0.62
 13 22 4 -0.06 -0.28
 13 22 5 1.57 -3.49
 13 22 6 -3.00 -0.04
 13 22 7 -4.68 0.48
 13 22 8 -1.87 -0.26
 13 22 9 0.38 2.02
 13 22 10 1.38 0.32
 12 22 1 -2.02 -3.58
 12 22 0 -2.90 -0.15
 12 22 2 -1.68 -0.02
 12 22 3 2.03 1.36
 12 22 4 1.93 1.06
 12 22 5 0.36 0.46
 12 22 6 -0.12 -0.27
 12 22 7 0.56 -3.40
 12 22 8 1.16 -2.33
 12 22 9 2.39 -0.76
 12 22 10 0.43 -0.11
 12 22 11 3.36 0.96
 12 22 12 0.25 0.99
 11 22 1 4.65 -1.40
 11 22 0 2.35 0.00
 11 22 2 -1.13 0.73
 11 22 3 -3.40 1.87
 11 22 4 0.69 -1.93
 11 22 5 4.96 -3.11
 11 22 6 6.82 0.82
 11 22 7 -1.87 0.25
 11 22 8 -4.88 3.29
 11 22 9 2.73 3.55
 11 22 10 -1.22 -1.92
 11 22 11 2.41 -3.09
 11 22 12 -2.08 -2.11
 11 22 13 -0.24 -3.03
 10 22 8 0.43 -2.31
 10 22 7 -1.43 -1.01
 10 22 6 -1.99 0.22
 10 22 5 -4.14 1.72
 10 22 4 -1.77 -0.63
 10 22 3 1.87 -2.69
 10 22 2 -2.77 1.16
 10 22 1 -1.09 0.22
 10 22 0 0.13 0.65
 10 22 9 2.48 0.10
 10 22 10 -4.46 5.20
 10 22 11 1.29 3.95
 10 22 12 0.96 2.44
 10 22 13 -1.32 0.58
 10 22 14 -3.70 -5.03
 9 22 11 4.53 -3.56
 9 22 10 0.61 -2.53
 9 22 9 4.08 -0.01
 9 22 8 -3.17 0.02
 9 22 7 -3.14 -1.20
 9 22 6 3.01 -2.00
 9 22 5 2.79 4.28
 9 22 4 -1.02 2.96
 9 22 3 0.65 0.23
 9 22 2 1.59 2.58
 9 22 1 0.82 -4.81
 9 22 0 -4.71 0.26
 9 22 12 -1.15 -2.45
 9 22 13 -5.12 -0.31
 9 22 14 -0.41 4.36
 9 22 15 -0.15 3.37
 8 22 14 0.38 -0.18
 8 22 13 3.19 -0.40
 8 22 12 5.84 -0.71
 8 22 11 -0.05 0.62
 8 22 10 -5.71 5.42
 8 22 9 -0.84 0.49
 8 22 8 0.65 -5.33
 8 22 7 -1.63 2.28
 8 22 6 -4.91 -0.79
 8 22 5 -0.44 2.41
 8 22 4 -0.09 2.17
 8 22 3 1.40 -4.98
 8 22 2 0.02 1.42
 8 22 1 2.48 1.87
 8 22 0 0.08 0.04
 8 22 15 1.87 -0.57
 7 22 15 -0.34 -1.97
 7 22 14 -1.56 2.32
 7 22 13 -6.84 1.78
 7 22 12 -0.23 1.13
 7 22 11 4.94 -0.99
 7 22 10 0.91 -1.50
 7 22 9 1.40 0.35
 7 22 8 0.14 -4.14
 7 22 7 0.26 -1.41
 7 22 6 -3.20 -0.66
 7 22 5 -1.35 4.56
 7 22 4 -1.38 1.55
 7 22 3 -0.99 -4.12
 7 22 2 3.33 0.33
 7 22 1 1.25 -1.10
 7 22 0 -11.28 0.94
 7 22 16 -2.42 -3.52
 6 22 16 -0.21 -2.54
 6 22 15 -3.39 -2.61
 6 22 14 -4.44 -0.96
 6 22 13 -1.29 1.60
 6 22 12 3.00 -1.69
 6 22 11 3.16 -0.38
 6 22 10 -2.05 2.23
 6 22 9 1.78 -2.01
 6 22 8 2.63 -4.53
 6 22 7 -0.81 4.75
 6 22 6 -0.89 1.41
 6 22 5 3.90 -1.14
 6 22 4 2.49 0.96
 6 22 3 0.73 -2.60
 6 22 2 -0.41 -1.28
 6 22 1 1.99 3.56
 6 22 0 -2.37 -0.13
 5 22 17 -2.75 2.30
 5 22 16 -0.24 -0.29
 5 22 15 2.69 -2.32
 5 22 14 3.04 -0.69
 5 22 13 -1.75 0.45
 5 22 12 -1.88 -0.21
 5 22 11 1.20 4.48
 5 22 10 -6.19 3.62
 5 22 9 -1.80 3.50
 5 22 8 2.94 -1.46
 5 22 7 2.09 -3.17
 5 22 6 -0.20 0.81
 5 22 5 1.47 1.65
 5 22 4 2.58 -2.64
 5 22 3 1.61 -5.79
 5 22 2 2.99 -3.03
 5 22 1 0.25 3.28
 5 22 0 -9.17 0.88
 4 22 18 1.93 2.39
 4 22 17 0.06 3.63
 4 22 16 2.18 2.56
 4 22 15 0.50 1.98
 4 22 14 -3.62 1.48
 4 22 13 1.84 1.34
 4 22 12 1.80 -1.37
 4 22 11 0.00 -2.18
 4 22 10 -0.41 -6.15
 4 22 9 2.08 -1.84
 4 22 8 -0.91 1.52
 4 22 7 -0.06 6.96
 4 22 6 1.07 7.32
 4 22 5 -1.54 -3.88
 4 22 4 -1.95 -2.23
 4 22 3 -0.96 0.70
 4 22 2 -2.97 -4.72
 4 22 1 -0.29 2.23
 4 22 0 0.80 0.35
 3 22 19 2.45 -1.22
 3 22 18 -0.57 2.97
 3 22 17 -3.09 5.44
 3 22 16 1.72 -0.01
 3 22 15 3.96 -4.50
 3 22 14 -1.40 -3.75
 3 22 13 2.53 -2.39
 3 22 12 3.79 3.68
 3 22 11 1.52 5.84
 3 22 10 -0.57 -1.97
 3 22 9 -1.20 0.47
 3 22 8 -2.91 -3.50
 3 22 7 -1.15 -4.02
 3 22 6 -0.46 3.69
 3 22 5 1.51 0.98
 3 22 4 4.50 -0.95
 3 22 3 2.01 2.68
 3 22 2 -1.33 3.80
 3 22 1 -0.16 8.71
 3 22 0 -0.26 1.86
 2 22 19 2.05 -1.47
 2 22 18 3.99 -3.59
 2 22 17 2.11 -3.76
 2 22 16 -0.38 -0.69
 2 22 15 0.32 -1.75
 2 22 14 -2.73 0.48
 2 22 13 -0.41 4.31
 2 22 12 -2.07 2.83
 2 22 11 -3.21 -0.90
 2 22 10 -0.10 -7.10
 2 22 9 2.06 -2.23
 2 22 8 -0.73 1.83
 2 22 7 -1.48 1.75
 2 22 6 0.63 1.84
 2 22 5 -5.62 -1.77
 2 22 4 -4.93 -4.17
 2 22 3 3.27 0.67
 2 22 2 -3.11 -3.33
 2 22 1 0.56 -3.73
 2 22 0 9.52 1.91
 1 22 19 3.76 -4.78
 1 22 18 0.13 -0.76
 1 22 17 -1.75 4.36
 1 22 16 -1.87 5.30
 1 22 15 0.75 -5.34
 1 22 14 -2.28 -9.64
 1 22 13 -2.22 -0.95
 1 22 12 0.94 5.46
 1 22 11 2.42 4.93
 1 22 10 1.01 -0.97
 1 22 9 2.29 -4.62
 1 22 8 -0.50 -1.73
 1 22 7 -6.24 2.28
 1 22 6 0.98 0.97
 1 22 5 2.23 4.35
 1 22 4 0.56 -0.57
 1 22 3 4.70 0.45
 1 22 2 -4.90 3.91
 1 22 1 -5.18 -1.06
 1 22 0 1.86 0.67
 0 22 19 -4.51 1.37
 0 22 18 1.53 -3.16
 0 22 17 2.23 -4.08
 0 22 16 -3.77 0.24
 0 22 15 -0.48 -1.16
 0 22 14 0.10 -0.48
 0 22 13 0.74 5.75
 0 22 12 -0.31 4.72
 0 22 11 -2.16 -2.86
 0 22 10 -0.49 -3.46
 0 22 9 0.28 0.26
 0 22 8 0.30 0.65
 0 22 7 -1.80 1.12
 0 22 6 -0.25 -0.35
 0 22 5 1.06 1.03
 0 22 4 4.21 -1.28
 0 22 3 6.78 -1.49
 0 22 2 -1.04 -4.05
 0 22 1 -1.97 -3.12
 0 22 0 1.93 4.63
 -1 22 19 -1.34 -5.49
 -1 22 18 0.86 -1.33
 -1 22 17 -5.61 4.54
 -1 22 16 -5.48 6.55
 -1 22 15 5.54 1.57
 -1 22 14 -1.31 -8.69
 -1 22 13 -0.02 -2.18
 -1 22 12 3.37 8.63
 -1 22 11 -2.62 -1.42
 -1 22 10 3.21 -4.24
 -1 22 9 4.66 -2.31
 -1 22 8 -4.42 -2.81
 -1 22 7 -2.05 3.38
 -1 22 6 3.84 2.41
 -1 22 5 1.70 -0.41
 -1 22 4 0.77 -0.60
 -1 22 3 -3.09 -1.62
 -1 22 2 -3.88 -4.31
 -1 22 1 0.92 -4.49
 -1 22 0 2.09 -0.08
 -2 22 19 -5.40 -1.74
 -2 22 18 3.13 0.76
 -2 22 17 3.90 2.00
 -2 22 16 0.91 3.27
 -2 22 15 4.40 2.07
 -2 22 14 0.16 -4.75
 -2 22 13 2.91 0.00
 -2 22 12 1.64 5.76
 -2 22 11 -5.23 -1.67
 -2 22 10 0.12 -0.44
 -2 22 9 4.67 3.29
 -2 22 8 0.07 0.60
 -2 22 7 1.03 -2.09
 -2 22 6 -1.83 1.13
 -2 22 5 -2.61 -0.21
 -2 22 4 5.02 -0.37
 -2 22 3 0.81 0.51
 -2 22 2 0.47 -1.90
 -2 22 1 -1.31 3.15
 -2 22 0 -6.97 5.22
 -3 22 19 2.13 2.69
 -3 22 18 2.09 2.62
 -3 22 17 -2.56 -4.36
 -3 22 16 -4.89 1.49
 -3 22 15 0.13 2.15
 -3 22 14 1.20 -6.91
 -3 22 13 0.30 0.78
 -3 22 12 1.67 3.04
 -3 22 11 -2.27 -2.33
 -3 22 10 -3.02 0.47
 -3 22 9 5.61 -1.82
 -3 22 8 -4.82 0.79
 -3 22 7 -4.62 -0.33
 -3 22 6 7.20 -0.05
 -3 22 5 2.60 2.04
 -3 22 4 -0.75 2.32
 -3 22 3 -1.56 0.04
 -3 22 2 1.29 -1.23
 -3 22 1 1.65 -3.35
 -3 22 0 2.49 -0.09
 -4 22 18 3.62 -0.71
 -4 22 17 5.33 -1.91
 -4 22 16 -0.34 4.10
 -4 22 15 -4.12 -1.38
 -4 22 14 0.37 -2.78
 -4 22 13 -1.31 4.28
 -4 22 12 0.12 1.40
 -4 22 11 1.92 0.14
 -4 22 10 -2.43 -0.40
 -4 22 9 2.74 -3.95
 -4 22 8 -2.20 1.18
 -4 22 7 -4.32 1.83
 -4 22 6 -0.16 3.67
 -4 22 5 -3.21 1.90
 -4 22 4 -5.11 3.17
 -4 22 3 -2.92 -2.79
 -4 22 2 3.54 -4.79
 -4 22 1 1.89 3.71
 -4 22 0 2.84 1.98
 -5 22 17 -0.20 -2.45
 -5 22 16 -2.49 1.02
 -5 22 15 -2.72 0.11
 -5 22 14 3.17 1.13
 -5 22 13 2.06 -0.14
 -5 22 12 2.39 0.40
 -5 22 11 -0.01 0.29
 -5 22 10 -3.94 -1.52
 -5 22 9 2.34 -1.05
 -5 22 8 -3.18 -1.00
 -5 22 7 -3.62 -0.95
 -5 22 6 6.66 1.84
 -5 22 5 5.12 -6.24
 -5 22 4 -1.06 0.02
 -5 22 3 -2.08 3.36
 -5 22 2 0.89 2.70
 -5 22 1 -4.68 11.16
 -5 22 0 -4.03 0.49
 -6 22 16 -5.81 -0.07
 -6 22 15 -1.98 -1.80
 -6 22 14 -0.94 4.49
 -6 22 13 1.72 -2.97
 -6 22 12 0.73 -4.15
 -6 22 11 -0.60 -3.76
 -6 22 10 -0.04 -1.03
 -6 22 9 -2.54 3.50
 -6 22 8 -3.21 -1.03
 -6 22 7 0.31 0.72
 -6 22 6 2.84 5.75
 -6 22 5 -1.54 -2.95
 -6 22 4 -3.90 6.38
 -6 22 3 0.79 -5.29
 -6 22 2 5.38 -26.87
 -6 22 1 -1.05 -4.40
 -6 22 0 -1.74 -0.77
 -7 22 15 -1.07 -0.67
 -7 22 14 -2.57 0.28
 -7 22 13 3.36 -1.64
 -7 22 12 -2.09 5.81
 -7 22 11 0.68 0.76
 -7 22 10 3.16 -2.43
 -7 22 9 -1.60 -1.02
 -7 22 8 0.65 -3.75
 -7 22 7 -0.66 0.37
 -7 22 6 3.51 7.43
 -7 22 5 6.32 -5.21
 -7 22 4 4.21 -3.25
 -7 22 3 3.43 5.40
 -7 22 2 -0.49 1.64
 -7 22 1 -6.82 11.69
 -7 22 0 -3.37 1.00
 -8 22 15 -0.90 0.63
 -8 22 14 -1.00 2.14
 -8 22 13 2.49 3.75
 -8 22 12 -1.10 -0.51
 -8 22 11 4.75 -4.06
 -8 22 10 4.12 6.18
 -8 22 9 -2.99 3.34
 -8 22 8 2.39 -0.49
 -8 22 7 1.26 0.51
 -8 22 6 1.89 -1.50
 -8 22 5 -3.83 -2.56
 -8 22 4 -10.96 5.82
 -8 22 3 0.43 5.01
 -8 22 2 5.86 -5.84
 -8 22 1 3.66 -1.04
 -8 22 0 11.98 -0.80
 -9 22 14 1.76 -1.22
 -9 22 13 2.58 2.89
 -9 22 12 -1.81 0.61
 -9 22 11 4.11 -4.95
 -9 22 10 -1.47 1.17
 -9 22 9 -7.21 -1.55
 -9 22 8 0.60 -0.81
 -9 22 7 -0.97 -0.27
 -9 22 6 -1.86 0.05
 -9 22 5 1.83 -0.75
 -9 22 4 2.19 -2.11
 -9 22 3 2.37 3.68
 -9 22 2 -1.64 3.14
 -9 22 1 -5.14 -3.19
 -9 22 0 3.78 0.11
 -10 22 13 -1.43 2.76
 -10 22 12 -0.86 -3.23
 -10 22 11 1.17 -7.17
 -10 22 10 -2.24 1.81
 -10 22 9 -0.82 -2.16
 -10 22 8 2.19 0.39
 -10 22 7 1.17 3.67
 -10 22 6 -0.19 0.20
 -10 22 5 -1.42 -0.64
 -10 22 4 -2.05 -0.51
 -10 22 3 -0.97 0.74
 -10 22 2 1.45 -0.04
 -10 22 1 -4.19 -3.84
 -10 22 0 -1.46 -0.36
 -11 22 12 1.71 0.75
 -11 22 11 3.02 -0.92
 -11 22 10 -2.98 5.68
 -11 22 9 -5.20 3.73
 -11 22 8 -2.30 2.24
 -11 22 7 1.26 -1.58
 -11 22 6 -1.12 -4.60
 -11 22 5 -0.58 -3.33
 -11 22 4 3.96 -1.01
 -11 22 3 -2.53 4.77
 -11 22 2 -2.94 1.10
 -11 22 1 -1.99 -6.64
 -11 22 0 2.79 0.07
 -12 22 11 -3.12 -3.37
 -12 22 10 -2.69 -1.82
 -12 22 9 4.34 -3.75
 -12 22 8 3.78 1.38
 -12 22 7 1.49 1.56
 -12 22 6 -0.72 -0.17
 -12 22 5 -2.13 2.74
 -12 22 4 1.92 -1.36
 -12 22 3 0.36 0.54
 -12 22 2 1.57 1.72
 -12 22 1 -0.75 -4.31
 -12 22 0 1.39 -0.19
 -13 22 10 -0.96 2.96
 -13 22 9 -1.92 0.56
 -13 22 8 -2.71 1.90
 -13 22 7 0.06 -1.42
 -13 22 6 0.95 -3.99
 -13 22 5 1.25 -0.35
 -13 22 4 5.26 -0.17
 -13 22 3 0.11 3.39
 -13 22 2 -0.63 0.28
 -13 22 1 -1.25 -5.70
 -13 22 0 0.36 0.06
 -14 22 7 -0.04 -0.36
 -14 22 6 -1.65 -1.43
 -14 22 5 -2.85 3.01
 -14 22 4 3.76 1.27
 -14 22 3 -1.05 1.42
 -14 22 2 0.70 -1.11
 -14 22 1 0.96 -1.11
 12 23 2 -1.68 -1.27
 12 23 3 -4.60 1.97
 12 23 4 -1.07 -0.10
 12 23 5 2.65 -3.23
 12 23 6 0.82 -0.09
 12 23 7 -2.78 -1.03
 12 23 8 -4.41 2.22
 11 23 0 -3.65 0.01
 11 23 1 -1.33 -2.35
 11 23 2 1.81 0.78
 11 23 3 5.34 3.11
 11 23 4 -0.01 2.47
 11 23 5 -3.01 2.07
 11 23 6 -2.06 0.28
 11 23 7 0.82 -3.97
 11 23 8 2.48 -2.91
 11 23 9 4.37 -1.52
 11 23 10 -0.15 0.22
 10 23 1 1.13 -4.55
 10 23 0 -0.09 0.27
 10 23 2 -0.66 -1.10
 10 23 3 -0.50 1.16
 10 23 4 -2.87 1.97
 10 23 5 1.45 1.51
 10 23 6 1.38 -0.53
 10 23 7 -5.29 -0.63
 10 23 8 -5.66 1.67
 10 23 9 1.71 1.83
 10 23 10 0.27 -0.43
 10 23 11 3.64 -0.82
 10 23 12 1.87 -0.45
 9 23 9 1.23 -1.52
 9 23 8 1.53 -3.04
 9 23 7 -0.74 1.39
 9 23 6 -0.34 -0.84
 9 23 5 0.96 1.69
 9 23 4 -1.59 -0.73
 9 23 3 4.14 -3.82
 9 23 2 -0.90 2.12
 9 23 1 -1.46 0.10
 9 23 0 0.61 -0.13
 9 23 10 -4.32 3.58
 9 23 11 -0.25 0.89
 9 23 12 2.39 -1.16
 9 23 13 -0.87 -0.02
 8 23 11 4.18 -1.15
 8 23 10 3.06 -1.59
 8 23 9 3.32 0.19
 8 23 8 -0.48 -0.44
 8 23 7 2.18 1.32
 8 23 6 3.21 -1.68
 8 23 5 3.48 1.48
 8 23 4 -0.02 0.19
 8 23 3 0.06 -2.35
 8 23 2 0.78 0.58
 8 23 1 1.32 -2.62
 8 23 0 -4.13 0.19
 8 23 12 -0.26 0.58
 8 23 13 -6.11 1.07
 7 23 13 0.60 0.27
 7 23 12 4.67 -1.07
 7 23 11 -0.52 2.87
 7 23 10 -5.09 6.44
 7 23 9 -1.17 -1.10
 7 23 8 -2.17 -4.74
 7 23 7 -2.45 4.61
 7 23 6 -2.83 0.61
 7 23 5 1.61 -1.00
 7 23 4 2.42 -1.97
 7 23 3 0.17 -5.04
 7 23 2 -1.74 -0.15
 7 23 1 1.58 2.58
 7 23 0 -2.18 -0.50
 7 23 14 -0.67 -0.31
 6 23 14 2.19 -0.12
 6 23 13 -3.89 -1.12
 6 23 12 -2.13 -4.23
 6 23 11 2.00 -3.22
 6 23 10 -1.62 -0.36
 6 23 9 1.18 0.14
 6 23 8 2.21 -0.66
 6 23 7 3.84 1.17
 6 23 6 -0.23 0.42
 6 23 5 -1.15 4.15
 6 23 4 0.63 0.96
 6 23 3 -2.82 -2.22
 6 23 2 0.19 0.19
 6 23 1 1.72 0.20
 6 23 0 -7.49 0.20
 6 23 15 1.48 0.00
 5 23 15 -0.31 -1.10
 5 23 14 -3.07 -0.31
 5 23 13 0.39 2.98
 5 23 12 5.20 0.43
 5 23 11 3.63 2.29
 5 23 10 -1.47 2.12
 5 23 9 1.29 -5.76
 5 23 8 -3.33 -3.86
 5 23 7 -4.27 6.12
 5 23 6 -2.10 2.06
 5 23 5 -0.65 -3.26
 5 23 4 2.58 -1.91
 5 23 3 0.52 1.15
 5 23 2 -1.33 3.90
 5 23 1 2.70 6.29
 5 23 0 1.80 -0.35
 4 23 16 0.75 -4.20
 4 23 15 1.07 -3.01
 4 23 14 -1.61 0.23
 4 23 13 -1.64 0.89
 4 23 12 -1.03 2.49
 4 23 11 -1.04 3.34
 4 23 10 -1.71 0.59
 4 23 9 1.34 -0.97
 4 23 8 0.15 -5.43
 4 23 7 0.77 -3.97
 4 23 6 -3.90 1.20
 4 23 5 -4.00 3.47
 4 23 4 0.98 1.80
 4 23 3 -2.61 -1.08
 4 23 2 0.77 -2.95
 4 23 1 2.91 1.80
 4 23 0 -1.91 0.54
 3 23 17 -1.75 1.02
 3 23 16 -0.63 0.47
 3 23 15 -0.20 -1.29
 3 23 14 -6.29 -1.84
 3 23 13 -1.05 -1.55
 3 23 12 1.28 0.00
 3 23 11 -2.42 0.04
 3 23 10 2.72 -1.56
 3 23 9 5.88 0.59
 3 23 8 -0.80 0.85
 3 23 7 -0.04 4.68
 3 23 6 -0.68 3.41
 3 23 5 -2.83 -3.31
 3 23 4 4.97 -2.09
 3 23 3 5.84 2.41
 3 23 2 -2.94 -2.54
 3 23 1 -4.26 0.43
 3 23 0 -1.38 0.63
 2 23 17 -3.90 3.73
 2 23 16 1.10 1.57
 2 23 15 4.61 -3.32
 2 23 14 -0.38 -2.74
 2 23 13 1.40 1.45
 2 23 12 2.24 5.98
 2 23 11 -1.77 4.11
 2 23 10 -2.02 -2.69
 2 23 9 0.56 -4.56
 2 23 8 -0.93 -3.55
 2 23 7 -1.99 -0.38
 2 23 6 3.18 2.02
 2 23 5 3.34 5.41
 2 23 4 2.66 -2.18
 2 23 3 3.81 -3.85
 2 23 2 -1.84 -2.13
 2 23 1 -2.63 -1.69
 2 23 0 2.67 0.93
 1 23 17 1.32 0.00
 1 23 16 -1.48 4.18
 1 23 15 -0.16 -0.66
 1 23 14 -0.71 -1.24
 1 23 13 0.80 3.90
 1 23 12 0.60 0.63
 1 23 11 0.03 -3.37
 1 23 10 0.10 -2.14
 1 23 9 0.99 0.93
 1 23 8 0.91 4.16
 1 23 7 -3.67 3.65
 1 23 6 -1.29 -2.49
 1 23 5 -2.15 -2.23
 1 23 4 0.19 -4.80
 1 23 3 5.36 -1.07
 1 23 2 -4.30 -0.51
 1 23 1 -3.39 -1.19
 1 23 0 7.97 3.30
 0 23 17 -3.86 3.05
 0 23 16 -0.26 6.95
 0 23 15 6.55 -2.00
 0 23 14 0.34 -8.32
 0 23 13 -0.94 0.42
 0 23 12 0.25 6.10
 0 23 11 -1.81 0.39
 0 23 10 0.70 -2.07
 0 23 9 3.20 -2.83
 0 23 8 1.31 -1.62
 0 23 7 -0.74 2.80
 0 23 6 5.17 0.66
 0 23 5 3.51 3.23
 0 23 4 -1.47 2.68
 0 23 3 -2.09 1.25
 0 23 2 -2.74 1.67
 0 23 1 -1.80 0.99
 0 23 0 2.18 0.17
 -1 23 17 3.97 -2.39
 -1 23 16 -1.24 -0.77
 -1 23 15 0.86 -2.79
 -1 23 14 -1.49 -4.13
 -1 23 13 3.25 2.05
 -1 23 12 1.28 4.82
 -1 23 11 -5.00 -3.62
 -1 23 10 -0.33 -3.09
 -1 23 9 -0.39 2.80
 -1 23 8 -1.08 -0.15
 -1 23 7 0.32 -0.68
 -1 23 6 -5.77 0.61
 -1 23 5 -5.12 -4.55
 -1 23 4 5.74 -1.99
 -1 23 3 0.94 -0.18
 -1 23 2 0.94 -4.10
 -1 23 1 2.18 4.30
 -1 23 0 0.54 4.29
 -2 23 17 -2.60 -3.27
 -2 23 16 -2.85 1.96
 -2 23 15 2.97 0.83
 -2 23 14 -5.84 -5.10
 -2 23 13 -2.14 3.10
 -2 23 12 4.42 7.05
 -2 23 11 -0.86 -2.24
 -2 23 10 2.85 -3.91
 -2 23 9 2.69 -2.16
 -2 23 8 -9.69 1.05
 -2 23 7 -3.71 2.19
 -2 23 6 6.45 4.03
 -2 23 5 2.35 2.50
 -2 23 4 0.03 2.53
 -2 23 3 -9.04 0.34
 -2 23 2 -2.11 -1.95
 -2 23 1 3.68 -0.28
 -2 23 0 1.60 -0.02
 -3 23 17 1.09 -1.87
 -3 23 16 -2.88 2.52
 -3 23 15 -2.31 -0.96
 -3 23 14 -0.57 -2.98
 -3 23 13 1.63 5.70
 -3 23 12 1.23 3.57
 -3 23 11 -3.33 -0.74
 -3 23 10 -1.08 -2.35
 -3 23 9 2.71 -4.71
 -3 23 8 -1.32 2.55
 -3 23 7 2.08 0.88
 -3 23 6 0.65 2.02
 -3 23 5 -3.50 0.30
 -3 23 4 5.28 -2.36
 -3 23 3 1.11 -1.93
 -3 23 2 2.10 2.16
 -3 23 1 -1.26 4.74
 -3 23 0 -5.86 3.08
 -4 23 16 -3.98 4.23
 -4 23 15 -1.80 2.18
 -4 23 14 1.41 -3.54
 -4 23 13 1.36 -0.05
 -4 23 12 5.06 -3.55
 -4 23 11 -0.99 -0.69
 -4 23 10 -2.75 3.21
 -4 23 9 3.77 -2.42
 -4 23 8 -5.15 1.57
 -4 23 7 -4.03 -2.68
 -4 23 6 6.15 -1.57
 -4 23 5 2.32 2.84
 -4 23 4 -0.98 -0.90
 -4 23 3 -4.74 -7.50
 -4 23 2 1.94 -5.95
 -4 23 1 0.26 -7.41
 -4 23 0 -2.02 0.37
 -5 23 15 0.31 -3.07
 -5 23 14 1.01 1.70
 -5 23 13 -1.60 3.96
 -5 23 12 -0.25 0.45
 -5 23 11 -0.07 -0.52
 -5 23 10 3.56 -1.79
 -5 23 9 1.42 -4.87
 -5 23 8 -3.22 0.74
 -5 23 7 1.26 3.15
 -5 23 6 2.43 3.40
 -5 23 5 -0.69 0.37
 -5 23 4 3.27 3.55
 -5 23 3 1.80 -1.27
 -5 23 2 4.12 -3.56
 -5 23 1 -2.83 3.62
 -5 23 0 -7.74 1.54
 -6 23 13 3.29 -4.26
 -6 23 12 1.79 2.64
 -6 23 11 -1.56 4.17
 -6 23 10 1.31 2.61
 -6 23 9 0.15 -0.61
 -6 23 8 0.75 -3.93
 -6 23 7 -0.31 -2.40
 -6 23 6 2.11 4.06
 -6 23 5 1.04 -2.07
 -6 23 4 -3.42 -0.72
 -6 23 3 -5.64 2.92
 -6 23 2 3.24 1.58
 -6 23 1 4.91 6.00
 -6 23 0 4.76 0.58
 -7 23 12 -3.06 -3.46
 -7 23 11 0.45 -4.73
 -7 23 10 3.84 3.04
 -7 23 9 -5.38 3.73
 -7 23 8 0.20 0.04
 -7 23 7 -0.57 -0.71
 -7 23 6 -0.67 -1.37
 -7 23 5 -4.06 -4.46
 -7 23 4 -6.68 5.77
 -7 23 3 2.37 4.15
 -7 23 2 5.87 -7.97
 -7 23 1 -0.83 0.28
 -7 23 0 0.32 0.52
 -8 23 12 -4.73 1.40
 -8 23 11 1.20 -0.98
 -8 23 10 -0.16 -1.16
 -8 23 9 -6.23 -2.73
 -8 23 8 5.28 -1.56
 -8 23 7 -0.95 0.97
 -8 23 6 0.88 7.46
 -8 23 5 5.53 0.48
 -8 23 4 -0.06 -3.67
 -8 23 3 1.56 2.30
 -8 23 2 -2.22 -0.07
 -8 23 1 -8.57 -1.41
 -8 23 0 -1.24 0.74
 -9 23 12 -2.61 -3.47
 -9 23 11 3.90 -2.22
 -9 23 10 -0.33 6.30
 -9 23 9 -6.43 3.41
 -9 23 8 1.31 0.36
 -9 23 7 -2.39 -1.54
 -9 23 6 0.03 -1.59
 -9 23 5 0.61 -3.49
 -9 23 4 -5.44 0.07
 -9 23 3 1.45 0.53
 -9 23 2 4.07 -5.85
 -9 23 1 -3.32 -5.17
 -9 23 0 1.84 0.13
 -10 23 11 2.94 -2.36
 -10 23 10 0.13 -2.57
 -10 23 9 -1.65 -1.02
 -10 23 8 6.41 0.12
 -10 23 7 2.04 -0.56
 -10 23 6 -2.71 2.28
 -10 23 5 0.77 -2.90
 -10 23 4 3.17 -1.61
 -10 23 3 2.24 6.56
 -10 23 2 2.06 1.55
 -10 23 1 -3.50 -4.15
 -10 23 0 0.17 -0.29
 -11 23 10 -1.63 2.67
 -11 23 9 -1.42 2.21
 -11 23 8 0.14 -1.65
 -11 23 7 -1.14 -2.13
 -11 23 6 -0.11 1.55
 -11 23 5 0.86 2.24
 -11 23 4 0.54 3.26
 -11 23 3 -1.33 3.24
 -11 23 2 3.05 -3.48
 -11 23 1 0.63 -4.65
 -11 23 0 2.02 -0.21
 -12 23 8 0.44 1.06
 -12 23 7 -0.17 0.80
 -12 23 6 -2.22 0.30
 -12 23 5 -1.65 -4.33
 -12 23 4 4.06 -3.77
 -12 23 3 3.07 5.19
 -12 23 2 1.03 1.55
 -12 23 1 -4.23 -2.42
 -12 23 0 -2.43 0.05
 10 24 2 1.01 2.81
 10 24 3 4.75 -1.34
 10 24 4 -1.23 -2.81
 10 24 5 1.79 -0.24
 10 24 6 1.63 -0.65
 10 24 7 1.63 0.58
 10 24 8 2.68 0.64
 9 24 0 1.13 0.33
 9 24 1 -0.52 -3.53
 9 24 2 -2.73 -1.21
 9 24 3 -1.18 -0.29
 9 24 4 -4.90 1.48
 9 24 5 0.95 0.84
 9 24 6 1.08 -2.52
 9 24 7 -2.59 -0.77
 9 24 8 -3.39 0.66
 9 24 9 -0.25 0.73
 9 24 10 0.26 1.06
 8 24 8 1.70 -4.16
 8 24 7 -2.25 1.36
 8 24 6 -1.81 0.36
 8 24 5 0.90 0.93
 8 24 4 0.01 0.89
 8 24 3 5.62 -1.11
 8 24 2 0.42 1.42
 8 24 0 0.45 -0.74
 8 24 1 -0.82 2.07
 8 24 9 2.73 -3.06
 8 24 10 -1.90 1.62
 8 24 11 -1.77 -1.05
 7 24 10 0.13 1.50
 7 24 9 -1.24 1.99
 7 24 8 -1.00 0.39
 7 24 7 1.82 0.90
 7 24 6 -0.28 -0.28
 7 24 5 -3.08 0.82
 7 24 4 -3.03 1.96
 7 24 3 -1.59 1.66
 7 24 2 -0.89 0.89
 7 24 1 2.38 0.41
 7 24 0 -0.71 0.17
 7 24 11 2.06 1.09
 7 24 12 1.00 0.51
 6 24 12 2.42 -0.77
 6 24 11 0.86 2.58
 6 24 10 -1.02 4.26
 6 24 9 2.73 -5.36
 6 24 8 -1.06 -5.75
 6 24 7 -5.04 2.49
 6 24 6 -1.99 0.39
 6 24 5 -0.31 -1.26
 6 24 4 1.82 -0.55
 6 24 3 2.52 -0.49
 6 24 2 -1.95 0.85
 6 24 1 0.89 1.49
 6 24 0 1.75 -1.45
 5 24 13 -1.17 -1.32
 5 24 12 -0.88 -1.98
 5 24 11 1.00 0.21
 5 24 10 -0.56 2.42
 5 24 9 2.27 -0.15
 5 24 8 4.23 -1.25
 5 24 7 3.58 0.65
 5 24 6 -1.24 1.32
 5 24 5 -1.89 3.86
 5 24 4 4.02 1.62
 5 24 3 2.28 -1.80
 5 24 2 1.59 -2.64
 5 24 1 -0.97 -1.92
 5 24 0 -7.89 -0.03
 4 24 14 -2.10 0.25
 4 24 13 -1.07 1.06
 4 24 12 2.75 -0.29
 4 24 11 -1.46 0.56
 4 24 10 -1.31 1.33
 4 24 9 0.72 -2.84
 4 24 8 -4.51 -1.56
 4 24 7 -1.37 5.98
 4 24 6 1.62 2.14
 4 24 5 1.90 -4.72
 4 24 4 6.06 -3.90
 4 24 3 -0.13 -1.72
 4 24 2 -4.19 -2.87
 4 24 1 0.09 0.13
 4 24 0 2.26 -0.53
 3 24 14 -1.16 -0.24
 3 24 13 2.10 -0.17
 3 24 12 4.15 2.95
 3 24 11 -0.96 0.51
 3 24 10 -0.84 -3.17
 3 24 9 -0.15 -2.86
 3 24 8 -1.08 -1.57
 3 24 7 1.54 1.51
 3 24 6 -1.38 1.28
 3 24 5 -1.57 1.20
 3 24 4 2.05 -3.29
 3 24 3 -2.50 -1.62
 3 24 2 0.01 2.07
 3 24 1 0.36 3.44
 3 24 0 -2.30 0.33
 2 24 15 2.11 -1.02
 2 24 14 -2.79 -1.24
 2 24 13 -2.46 0.54
 2 24 12 0.23 0.33
 2 24 11 -1.52 -1.04
 2 24 10 2.11 0.25
 2 24 9 3.80 0.14
 2 24 8 1.01 1.81
 2 24 7 0.15 2.74
 2 24 6 -0.20 -1.70
 2 24 5 -1.48 0.19
 2 24 4 1.75 -0.83
 2 24 3 0.16 3.71
 2 24 2 -4.61 2.74
 2 24 1 -0.46 -0.46
 2 24 0 8.25 0.67
 1 24 15 2.80 -4.26
 1 24 14 0.19 -5.01
 1 24 13 -0.72 2.00
 1 24 12 -0.07 5.78
 1 24 11 -2.05 2.02
 1 24 10 -2.69 -2.17
 1 24 9 -0.57 -4.95
 1 24 8 0.24 -0.21
 1 24 7 -3.04 1.27
 1 24 6 -0.15 -2.09
 1 24 5 0.83 4.08
 1 24 4 -1.53 -3.25
 1 24 3 -0.41 -3.31
 1 24 2 1.45 2.62
 1 24 1 -0.94 0.63
 1 24 0 2.75 0.03
 0 24 15 -3.06 -2.46
 0 24 14 -2.45 -1.27
 0 24 13 0.54 3.77
 0 24 12 1.54 3.53
 0 24 11 2.52 -2.79
 0 24 10 2.40 -3.12
 0 24 9 -1.77 0.73
 0 24 8 -1.22 1.85
 0 24 7 -1.95 2.28
 0 24 6 -4.81 1.42
 0 24 5 -0.53 -1.26
 0 24 4 5.36 -1.88
 0 24 3 -1.28 1.26
 0 24 2 -2.16 -1.19
 0 24 1 -0.85 3.65
 0 24 0 3.29 1.88
 -1 24 15 3.49 0.12
 -1 24 14 -2.85 -2.26
 -1 24 13 -1.56 2.84
 -1 24 12 -0.28 7.57
 -1 24 11 -1.93 -1.31
 -1 24 10 2.50 -7.03
 -1 24 9 2.29 -3.22
 -1 24 8 -1.68 -0.61
 -1 24 7 1.24 0.82
 -1 24 6 4.64 4.49
 -1 24 5 4.29 2.86
 -1 24 4 2.48 2.59
 -1 24 3 -6.70 0.16
 -1 24 2 0.90 -4.74
 -1 24 1 0.55 2.41
 -1 24 0 -2.56 -0.26
 -2 24 14 0.26 -2.54
 -2 24 13 5.55 -1.76
 -2 24 12 1.10 1.75
 -2 24 11 -2.90 1.15
 -2 24 10 0.52 0.38
 -2 24 9 -1.07 4.08
 -2 24 8 -1.71 2.71
 -2 24 7 0.87 -3.86
 -2 24 6 -5.71 0.52
 -2 24 5 -5.64 -4.44
 -2 24 4 7.33 -5.50
 -2 24 3 1.55 -2.69
 -2 24 2 3.02 -5.41
 -2 24 1 -0.18 3.23
 -2 24 0 -3.11 2.69
 -3 24 14 -1.02 -1.63
 -3 24 13 -0.67 2.38
 -3 24 12 0.24 0.91
 -3 24 11 -2.74 -0.49
 -3 24 10 0.46 -3.52
 -3 24 9 5.11 -6.30
 -3 24 8 -1.34 1.73
 -3 24 7 -0.51 -1.93
 -3 24 6 7.15 2.09
 -3 24 5 3.26 7.96
 -3 24 4 -0.28 2.24
 -3 24 3 -5.82 -1.25
 -3 24 2 0.31 0.03
 -3 24 1 -1.49 -3.12
 -3 24 0 -2.88 0.56
 -4 24 13 -0.18 1.57
 -4 24 12 0.74 -0.32
 -4 24 11 1.84 2.57
 -4 24 10 4.07 1.24
 -4 24 9 -0.69 -4.24
 -4 24 8 -5.08 3.84
 -4 24 7 0.34 -0.61
 -4 24 6 -0.47 -1.89
 -4 24 5 -4.67 1.55
 -4 24 4 1.80 -3.14
 -4 24 3 -0.49 -1.90
 -4 24 2 3.61 6.35
 -4 24 1 3.09 1.87
 -4 24 0 2.53 1.34
 -5 24 11 -6.86 2.05
 -5 24 10 -3.24 4.36
 -5 24 9 2.13 -2.31
 -5 24 8 1.75 0.62
 -5 24 7 1.59 -2.33
 -5 24 6 0.11 -1.07
 -5 24 5 -2.60 4.70
 -5 24 4 -2.06 -1.08
 -5 24 3 -5.93 -2.33
 -5 24 2 5.02 3.61
 -5 24 1 3.13 -4.35
 -5 24 0 -4.44 0.40
 -6 24 9 -5.23 -1.08
 -6 24 8 -4.98 2.52
 -6 24 7 2.89 2.91
 -6 24 6 1.70 -0.37
 -6 24 5 0.09 1.50
 -6 24 4 4.28 2.52
 -6 24 3 -1.02 -0.86
 -6 24 2 1.84 -1.79
 -6 24 1 -2.89 -2.88
 -6 24 0 -10.81 1.61
 -7 24 9 -4.56 -4.42
 -7 24 8 2.44 -2.79
 -7 24 7 -0.33 -0.10
 -7 24 6 -1.22 4.45
 -7 24 5 2.05 1.55
 -7 24 4 0.33 -6.36
 -7 24 3 -4.06 -3.85
 -7 24 2 2.37 -0.38
 -7 24 1 1.31 -5.16
 -7 24 0 -2.97 0.15
 -8 24 9 -4.65 0.94
 -8 24 8 2.02 1.53
 -8 24 7 0.06 -0.95
 -8 24 6 -0.60 -2.32
 -8 24 5 -0.37 -2.07
 -8 24 4 -0.88 1.96
 -8 24 3 3.34 3.62
 -8 24 2 5.82 0.71
 -8 24 1 -1.95 -2.47
 -8 24 0 -4.32 0.98
 -9 24 9 -4.47 -2.76
 -9 24 8 4.98 -0.93
 -9 24 7 0.63 -2.00
 -9 24 6 -1.20 5.34
 -9 24 5 2.32 2.15
 -9 24 4 -0.76 -0.45
 -9 24 3 -2.98 4.13
 -9 24 2 1.56 0.46
 -9 24 1 0.93 -5.87
 -9 24 0 3.66 0.09
 -10 24 8 0.46 0.48
 -10 24 7 -2.27 -1.36
 -10 24 6 -2.93 0.33
 -10 24 5 0.05 -4.51
 -10 24 4 0.70 -1.83
 -10 24 3 0.37 2.51
 -10 24 2 4.55 1.00
 -10 24 1 -1.38 1.31
 -11 24 5 0.48 -2.37
 -11 24 4 -0.46 -1.04
 -11 24 3 -4.93 4.32
 7 25 6 0.25 3.35
 7 25 5 1.75 0.31
 7 25 1 -3.34 0.10
 7 25 2 -0.88 -2.41
 7 25 3 7.12 -1.84
 7 25 4 2.05 -0.20
 7 25 7 -3.90 2.36
 7 25 8 2.18 -3.84
 6 25 8 -0.27 0.31
 6 25 7 0.31 1.61
 6 25 6 1.64 1.37
 6 25 5 -1.05 -1.10
 6 25 4 -0.82 -1.14
 6 25 3 0.52 -1.19
 6 25 2 -2.32 -2.45
 6 25 0 0.13 0.37
 6 25 1 -0.31 -1.77
 6 25 9 -3.77 0.66
 5 25 9 1.31 -4.05
 5 25 8 -0.62 -3.22
 5 25 7 -3.53 3.33
 5 25 6 3.13 0.94
 5 25 5 2.08 -5.40
 5 25 4 0.87 -2.46
 5 25 3 -0.28 1.52
 5 25 2 -4.57 3.54
 5 25 1 -0.06 3.64
 5 25 0 5.00 -1.50
 5 25 10 -1.33 1.46
 4 25 10 0.21 0.18
 4 25 9 1.53 -0.40
 4 25 8 3.91 -2.13
 4 25 7 1.60 0.35
 4 25 6 -3.94 2.13
 4 25 5 -5.01 1.16
 4 25 4 -0.11 1.62
 4 25 3 -1.94 0.81
 4 25 2 2.22 0.06
 4 25 1 2.82 0.53
 4 25 0 -2.05 0.11
 4 25 11 -0.37 1.69
 3 25 11 -2.04 2.34
 3 25 10 0.89 3.00
 3 25 9 1.95 0.02
 3 25 8 -1.70 -2.58
 3 25 7 -2.86 1.26
 3 25 6 -1.97 -0.14
 3 25 5 -0.42 -2.25
 3 25 4 4.63 0.59
 3 25 3 -0.90 2.43
 3 25 2 -3.14 -0.05
 3 25 1 0.43 -0.58
 3 25 0 3.12 -0.66
 2 25 12 2.11 3.59
 2 25 11 -0.57 -0.11
 2 25 10 -1.20 -3.34
 2 25 9 -1.26 -3.44
 2 25 8 0.72 1.10
 2 25 7 0.01 2.70
 2 25 6 -0.52 0.08
 2 25 5 0.58 3.70
 2 25 4 1.99 -3.17
 2 25 3 -0.94 -2.98
 2 25 2 2.42 3.64
 2 25 1 -0.83 1.13
 2 25 0 -3.26 0.01
 1 25 12 0.44 1.44
 1 25 11 1.25 -1.91
 1 25 10 1.99 -1.94
 1 25 9 1.76 -2.78
 1 25 8 1.90 0.25
 1 25 7 -0.44 2.26
 1 25 6 -1.97 0.44
 1 25 5 0.47 2.62
 1 25 4 4.27 -0.47
 1 25 3 -2.27 -0.22
 1 25 2 -2.42 -1.76
 1 25 1 -0.38 -2.82
 1 25 0 4.62 -0.64
 0 25 12 -0.43 3.52
 0 25 11 -1.28 0.61
 0 25 10 -1.13 -0.05
 0 25 9 -0.81 1.44
 0 25 8 -1.24 2.14
 0 25 7 -1.46 -1.93
 0 25 6 -1.07 -3.67
 0 25 5 1.16 0.01
 0 25 4 3.59 -1.60
 0 25 3 -1.38 -2.40
 0 25 2 4.57 -1.59
 0 25 1 -1.94 3.48
 0 25 0 -5.26 0.81
 -1 25 12 -1.73 3.51
 -1 25 11 -2.47 -1.54
 -1 25 10 0.07 -4.40
 -1 25 9 -0.05 0.63
 -1 25 8 3.23 0.14
 -1 25 7 5.55 -0.08
 -1 25 6 -1.59 5.29
 -1 25 5 -2.59 -1.18
 -1 25 4 3.50 -0.71
 -1 25 3 -5.18 2.22
 -1 25 2 -0.41 -4.39
 -1 25 1 0.32 5.24
 -1 25 0 2.33 -0.35
 -2 25 11 2.55 -0.85
 -2 25 10 2.76 -4.75
 -2 25 9 1.28 -0.82
 -2 25 8 -3.32 2.46
 -2 25 7 -4.01 -2.38
 -2 25 6 2.54 0.14
 -2 25 5 1.81 -0.09
 -2 25 4 -0.79 0.28
 -2 25 3 -3.11 1.50
 -2 25 2 2.85 -1.97
 -2 25 1 -0.77 4.73
 -2 25 0 1.43 0.20
 -3 25 10 -1.36 -0.07
 -3 25 9 -3.43 -0.28
 -3 25 8 -0.88 2.83
 -3 25 7 0.68 -2.73
 -3 25 6 0.51 0.94
 -3 25 5 -4.33 0.51
 -3 25 4 -1.97 -3.55
 -3 25 3 1.78 -0.09
 -3 25 2 1.44 0.80
 -3 25 1 -1.46 3.11
 -3 25 0 7.52 0.52
 -4 25 8 3.56 4.15
 -4 25 7 -0.21 0.89
 -4 25 6 4.42 1.43
 -4 25 5 2.20 5.88
 -4 25 4 -2.02 -0.76
 -4 25 3 0.48 -1.59
 -4 25 2 1.89 0.94
 -4 25 1 -6.19 -3.70
 4 26 6 2.17 3.08
 4 26 5 2.88 -3.17
 4 26 4 3.04 0.68
 3 26 7 1.51 2.06
 3 26 6 -1.00 2.69
 3 26 5 -1.31 0.18
 3 26 4 -0.16 -1.53
 3 26 3 -3.40 -3.07
 3 26 2 1.98 -1.61
 2 26 7 -3.92 -0.49
 2 26 6 -2.00 -1.96
 2 26 5 1.25 -2.72
 2 26 4 5.86 0.02
 2 26 3 0.96 1.80
 2 26 2 -1.55 1.75
 1 26 8 3.13 2.56
 1 26 7 3.20 0.70
 1 26 6 2.73 -0.94
 1 26 5 -0.91 3.31
 1 26 4 -1.85 -0.85
 1 26 3 -5.39 -3.40
 1 26 2 2.13 0.86
 1 26 1 2.03 0.48
 0 26 7 -0.53 2.15
 0 26 6 -2.00 1.09
 0 26 5 -1.99 -3.32
 0 26 4 3.27 -1.65
 0 26 3 -4.36 2.10
 0 26 2 -0.11 1.69
 -1 26 7 -1.70 -2.73
 -1 26 6 1.12 -1.88
 -1 26 5 -0.33 0.28
 -1 26 4 1.83 2.15
 -1 26 3 -1.41 0.17
 -1 26 2 3.38 -2.95
 -2 26 5 -2.31 0.79
 -2 26 4 -2.05 -0.85
 -2 26 3 -0.72 0.22
 0 1 0 -69.37 2.07
 1 1 0 389.70 -3.60
 3 6 0 -4.10 -0.22
 0 12 0 8.84 0.48
 -1 14 0 14.43 0.18
 -2 15 0 6.91 0.02
 -18 19 0 1.79 0.02
 18 19 0 3.05 0.41
 19 19 0 -3.23 -0.07
 -19 20 0 2.08 0.23
 -18 20 0 0.33 0.42
 -17 20 0 2.12 -0.09
 17 20 0 -0.96 0.23
 18 20 0 -3.66 -0.52
 19 20 0 4.37 0.20
 -18 21 0 -2.01 -0.36
 -17 21 0 0.08 0.44
 -16 21 0 -1.89 0.03
 15 21 0 -0.88 -0.56
 16 21 0 -2.60 0.46
 17 21 0 -2.30 -0.58
 18 21 0 -0.11 0.25
 -16 22 0 -4.26 -0.08
 -15 22 0 -1.13 0.23
 -14 22 0 -1.62 -0.15
 14 22 0 -3.58 -0.50
 15 22 0 -5.62 -0.05
 16 22 0 -1.49 -0.53
 -15 23 0 1.15 -0.30
 -14 23 0 -3.01 0.47
 -13 23 0 6.29 -0.15
 12 23 0 0.40 -0.21
 13 23 0 -3.38 -0.02
 14 23 0 0.21 -0.66
 15 23 0 -0.12 0.02
 -13 24 0 0.95 0.10
 -12 24 0 -0.32 0.09
 -11 24 0 0.78 0.00
 -10 24 0 -3.81 0.27
 10 24 0 -0.50 -0.18
 11 24 0 1.36 -0.05
 12 24 0 -4.47 0.06
 13 24 0 -0.62 -0.39
 -12 25 0 -3.25 0.23
 -11 25 0 -0.74 0.01
 -10 25 0 -5.49 0.06
 -9 25 0 -2.17 0.45
 -8 25 0 -4.52 -0.03
 -7 25 0 -1.21 1.54
 -6 25 0 -7.44 -0.27
 -5 25 0 2.27 1.18
 -4 25 0 -3.86 0.37
 7 25 0 -0.33 -1.06
 8 25 0 3.63 -0.34
 9 25 0 0.27 -0.29
 10 25 0 2.27 0.18
 11 25 0 -3.39 0.00
 12 25 0 -0.99 -0.06
 -9 26 0 -2.50 -0.15
 -8 26 0 -3.07 0.69
 -7 26 0 -3.61 -0.72
 -6 26 0 1.88 1.26
 -5 26 0 -0.14 -0.11
 -4 26 0 12.16 0.00
 -3 26 0 2.40 0.30
 -2 26 0 6.80 -0.87
 -1 26 0 -1.83 0.41
 0 26 0 2.06 -1.82
 1 26 0 1.25 0.04
 2 26 0 -1.50 -0.62
 3 26 0 -2.02 -0.03
 4 26 0 2.36 -0.78
 5 26 0 -3.83 0.11
 6 26 0 5.20 -0.29
 7 26 0 3.37 -0.35
 8 26 0 0.08 0.17
 9 26 0 2.12 -0.17
 -6 27 0 -1.24 -0.15
 -5 27 0 9.19 -0.25
 -4 27 0 2.29 -0.01
 -3 27 0 9.01 -0.43
 -2 27 0 1.01 -0.08
 -1 27 0 -0.02 -1.56
 0 27 0 -0.80 0.62
 1 27 0 -0.39 -1.35
 2 27 0 -0.28 0.05
 3 27 0 3.13 -0.57
 4 27 0 -4.87 0.24
 5 27 0 4.55 -0.06
 6 27 0 -1.10 -0.02
 0 0 1 174.16 0.03
 0 1 1 -204.37 -116.87
 -1 14 1 -4.99 5.84
 -2 15 1 -0.08 2.25
 -18 19 1 -0.70 -5.06
 18 19 1 1.65 5.94
 19 19 1 -2.10 -3.49
 -19 20 1 0.95 -2.54
 -18 20 1 1.29 4.24
 -17 20 1 1.70 -1.01
 17 20 1 2.61 1.81
 18 20 1 -0.95 -0.94
 19 20 1 3.28 4.21
 -18 21 1 -0.53 -0.68
 -17 21 1 2.06 0.83
 -16 21 1 3.44 2.73
 16 21 1 3.23 4.16
 17 21 1 0.73 0.59
 18 21 1 0.30 3.48
 -16 22 1 -0.05 1.48
 -15 22 1 3.71 0.27
 14 22 1 -0.10 -3.09
 15 22 1 0.63 3.22
 16 22 1 2.73 -1.30
 -15 23 1 1.39 -0.93
 -14 23 1 -1.90 3.51
 -13 23 1 1.96 -3.29
 12 23 1 3.03 -0.36
 13 23 1 -0.40 -2.66
 14 23 1 2.53 3.27
 15 23 1 2.49 0.46
 -13 24 1 -1.16 -3.15
 -12 24 1 -0.69 2.09
 -11 24 1 -0.52 -4.85
 10 24 1 -1.37 0.33
 11 24 1 2.73 -1.31
 12 24 1 -0.28 -1.56
 13 24 1 1.84 1.01
 -12 25 1 -1.63 -3.22
 -11 25 1 1.68 -0.76
 -10 25 1 -1.52 -2.14
 -9 25 1 0.51 -3.68
 -8 25 1 0.65 -1.43
 -7 25 1 3.47 -4.77
 -6 25 1 1.87 -1.99
 -5 25 1 0.61 -2.16
 8 25 1 1.04 -1.19
 9 25 1 -2.30 1.36
 10 25 1 1.45 -2.40
 11 25 1 -0.84 -0.70
 12 25 1 1.92 1.26
 -9 26 1 0.11 -1.70
 -8 26 1 -0.45 -2.33
 -7 26 1 0.52 -2.37
 -6 26 1 -0.63 1.35
 -5 26 1 -3.37 -0.46
 -4 26 1 -3.18 2.39
 -3 26 1 -7.62 2.37
 -2 26 1 -2.49 3.94
 -1 26 1 -1.61 4.43
 0 26 1 1.05 4.63
 2 26 1 -2.59 0.15
 3 26 1 2.02 -1.63
 4 26 1 0.12 0.41
 5 26 1 -1.12 -1.81
 6 26 1 -0.31 -1.08
 7 26 1 1.38 1.50
 8 26 1 -3.23 -0.64
 9 26 1 0.04 -1.83
 -6 27 1 -2.92 0.96
 -5 27 1 -1.58 2.83
 -4 27 1 -6.66 2.02
 -3 27 1 -2.29 2.57
 -2 27 1 -3.19 0.70
 -1 27 1 -0.91 3.81
 0 27 1 0.04 -0.16
 1 27 1 -1.05 0.51
 2 27 1 1.54 1.57
 3 27 1 1.35 -0.99
 4 27 1 -1.11 0.17
 5 27 1 1.08 -1.69
 6 27 1 -0.15 -0.99
 0 0 2 -205.90 0.64
 1 4 2 5.55 -51.23
 18 19 2 -2.29 3.78
 19 19 2 0.03 -0.02
 -19 20 2 -0.73 -2.31
 -18 20 2 0.14 0.69
 -17 20 2 -3.03 -3.84
 17 20 2 1.42 -1.05
 18 20 2 0.89 2.66
 19 20 2 -0.85 3.68
 -18 21 2 0.08 -1.00
 -17 21 2 -0.23 -2.53
 -16 21 2 -0.09 -1.07
 16 21 2 1.06 0.58
 17 21 2 -1.29 3.44
 18 21 2 -1.05 1.97
 -16 22 2 -0.19 -2.08
 -15 22 2 0.50 -2.39
 15 22 2 0.72 -0.83
 16 22 2 1.57 0.26
 -15 23 2 -1.40 -5.60
 -14 23 2 -0.15 2.33
 -13 23 2 -1.42 -3.35
 13 23 2 1.17 -0.26
 14 23 2 0.38 0.90
 15 23 2 1.57 0.26
 -13 24 2 -0.10 -3.06
 -12 24 2 0.75 1.65
 -11 24 2 -0.85 -2.54
 11 24 2 -2.04 -2.04
 12 24 2 2.15 -0.02
 13 24 2 0.03 -1.02
 -11 25 2 2.50 -2.11
 -10 25 2 1.57 -0.09
 -9 25 2 1.43 -1.47
 -8 25 2 2.26 6.12
 -7 25 2 2.07 -0.02
 -6 25 2 5.33 6.31
 -5 25 2 0.25 -0.03
 8 25 2 -2.10 -0.98
 9 25 2 0.26 2.64
 10 25 2 -0.04 -0.93
 11 25 2 0.69 0.48
 -9 26 2 0.74 0.69
 -8 26 2 1.39 -0.57
 -7 26 2 1.87 1.52
 -6 26 2 -0.82 -1.02
 -5 26 2 4.36 -0.16
 -4 26 2 -0.99 -1.22
 -3 26 2 2.08 -1.90
 -2 26 2 -0.45 -3.80
 4 26 2 -2.29 -0.51
 5 26 2 1.84 -0.59
 6 26 2 -2.41 -0.73
 7 26 2 -0.53 3.08
 8 26 2 -1.61 -1.34
 9 26 2 -0.50 -0.82
 -6 27 2 2.34 -1.32
 -5 27 2 -1.84 -3.65
 -4 27 2 1.09 0.16
 -3 27 2 0.14 -0.90
 -2 27 2 1.56 -2.13
 -1 27 2 0.56 0.87
 0 27 2 2.07 -2.93
 1 27 2 0.21 0.65
 2 27 2 1.59 2.90
 3 27 2 -0.88 -1.82
 4 27 2 1.85 1.73
 5 27 2 -1.76 -1.54
 6 27 2 1.14 1.56
 1 4 3 -51.64 -68.09
 19 19 3 2.14 -1.60
 -19 20 3 0.39 0.68
 -18 20 3 0.58 0.51
 17 20 3 -0.63 -2.83
 18 20 3 0.68 -1.23
 19 20 3 -1.81 -2.80
 -18 21 3 0.44 -1.65
 -17 21 3 0.04 0.52
 -16 21 3 -2.34 0.83
 16 21 3 -1.85 -2.86
 17 21 3 -5.05 -1.09
 18 21 3 -1.01 -3.67
 -16 22 3 -0.49 0.99
 -15 22 3 -3.27 2.13
 15 22 3 -1.08 -1.21
 16 22 3 -3.23 0.64
 -15 23 3 -3.29 0.00
 -14 23 3 0.27 4.75
 -13 23 3 -3.78 2.36
 13 23 3 0.16 0.90
 14 23 3 -2.28 2.68
 15 23 3 -2.35 0.74
 -13 24 3 0.64 2.50
 -12 24 3 -0.16 3.25
 11 24 3 -3.44 0.99
 12 24 3 1.37 2.06
 13 24 3 -2.21 2.77
 -11 25 3 0.22 0.43
 -10 25 3 -1.37 2.47
 -9 25 3 -2.71 0.52
 -8 25 3 -2.38 0.19
 -7 25 3 -3.18 0.33
 -6 25 3 -2.40 0.35
 -5 25 3 -1.41 -4.71
 8 25 3 0.30 1.15
 9 25 3 3.95 -0.30
 10 25 3 1.17 1.56
 11 25 3 0.50 0.87
 -9 26 3 -0.32 0.90
 -8 26 3 0.50 -0.85
 -7 26 3 -2.00 0.94
 -6 26 3 -1.54 -0.54
 -5 26 3 4.16 2.62
 -4 26 3 2.43 0.30
 -3 26 3 6.05 -0.25
 4 26 3 -0.50 1.47
 5 26 3 3.40 1.35
 6 26 3 0.48 1.57
 7 26 3 1.36 2.75
 8 26 3 2.11 -1.20
 9 26 3 1.59 -0.86
 -6 27 3 2.74 3.49
 -5 27 3 -0.62 -0.55
 -4 27 3 5.53 2.96
 -3 27 3 2.17 -0.49
 -2 27 3 1.94 -0.41
 -1 27 3 -1.05 0.67
 0 27 3 -1.94 -3.43
 1 27 3 0.71 1.96
 2 27 3 -3.43 -0.76
 3 27 3 -2.08 0.90
 4 27 3 -0.08 0.48
 5 27 3 -3.06 -0.33
 6 27 3 1.76 0.78
 19 19 4 2.63 1.08
 -19 20 4 0.91 2.67
 -18 20 4 0.01 1.88
 18 20 4 2.47 1.69
 19 20 4 -1.69 -2.69
 -17 21 4 2.17 4.15
 -16 21 4 2.14 2.01
 16 21 4 3.67 -0.73
 17 21 4 -0.42 -0.17
 -16 22 4 2.90 1.85
 -15 22 4 3.68 1.09
 15 22 4 3.06 0.14
 16 22 4 -0.30 1.51
 -15 23 4 0.23 0.26
 -14 23 4 3.34 -3.30
 -13 23 4 -1.25 1.71
 13 23 4 -0.10 -0.08
 14 23 4 0.40 2.61
 15 23 4 -0.79 -1.20
 -13 24 4 0.78 -2.43
 -12 24 4 0.75 -0.69
 11 24 4 -0.27 -0.07
 12 24 4 -0.35 -0.02
 13 24 4 -0.15 2.95
 -11 25 4 1.60 0.93
 -10 25 4 2.13 -0.62
 -9 25 4 -0.44 0.90
 -8 25 4 1.47 -4.89
 -7 25 4 1.58 2.42
 -6 25 4 1.01 -2.42
 -5 25 4 2.17 -4.06
 8 25 4 -2.61 0.88
 9 25 4 -3.47 0.42
 10 25 4 -1.54 2.59
 11 25 4 -2.08 -0.40
 -9 26 4 2.92 -0.13
 -8 26 4 1.42 0.05
 -7 26 4 0.43 -1.67
 -6 26 4 0.36 -1.03
 -5 26 4 -2.51 -0.58
 -4 26 4 -5.95 -0.14
 -3 26 4 -2.02 -2.19
 5 26 4 2.16 1.11
 6 26 4 -3.70 1.82
 7 26 4 -1.10 -1.85
 8 26 4 -1.35 0.75
 9 26 4 -0.69 -0.61
 -5 27 4 -4.24 -1.26
 -4 27 4 -2.67 -0.66
 -3 27 4 -5.20 -0.38
 -2 27 4 -0.84 2.22
 -1 27 4 2.36 -1.48
 0 27 4 -0.10 1.81
 1 27 4 4.07 1.24
 2 27 4 -2.18 -0.69
 3 27 4 0.44 1.63
 4 27 4 2.75 -0.98
 5 27 4 -2.21 -0.42
 19 19 5 -0.22 5.98
 -18 20 5 -1.99 -2.15
 18 20 5 -0.28 3.26
 -17 21 5 -0.31 0.19
 -16 21 5 -1.83 0.68
 16 21 5 -1.31 -4.73
 17 21 5 0.09 0.20
 -16 22 5 -1.20 0.45
 -15 22 5 -0.49 1.16
 15 22 5 0.17 -5.35
 16 22 5 0.63 0.78
 -15 23 5 -1.43 0.55
 -14 23 5 -0.59 -2.38
 -13 23 5 -1.48 2.89
 13 23 5 1.83 -1.16
 14 23 5 2.48 -2.56
 15 23 5 1.57 -2.09
 -13 24 5 -1.10 -0.68
 -12 24 5 -0.62 -1.47
 11 24 5 4.52 -0.83
 12 24 5 -1.66 -0.12
 13 24 5 2.05 0.19
 -11 25 5 -0.92 -0.80
 -10 25 5 0.65 -1.20
 -9 25 5 -0.97 -1.35
 -8 25 5 -0.68 0.38
 -7 25 5 -0.88 1.26
 -6 25 5 -2.47 3.47
 -5 25 5 0.32 0.82
 8 25 5 0.88 -1.89
 9 25 5 -0.60 2.07
 10 25 5 0.99 1.23
 11 25 5 -1.49 0.16
 -8 26 5 -2.29 0.15
 -7 26 5 -1.69 0.59
 -6 26 5 0.55 -0.31
 -5 26 5 -1.65 -0.66
 -4 26 5 -1.09 3.18
 -3 26 5 2.87 -1.94
 5 26 5 -2.25 -0.22
 6 26 5 -2.11 0.64
 7 26 5 -0.82 -4.13
 8 26 5 0.23 1.79
 -5 27 5 0.93 -0.08
 -4 27 5 1.42 -2.41
 -3 27 5 -2.42 0.92
 -2 27 5 -0.72 1.46
 -1 27 5 -1.02 -3.58
 0 27 5 -2.72 3.88
 1 27 5 0.10 -1.82
 2 27 5 -1.60 0.42
 3 27 5 -0.32 -1.79
 4 27 5 0.56 -2.20
 5 27 5 -0.08 -0.96
 19 19 6 -1.09 1.48
 -18 20 6 1.97 -0.01
 17 20 6 -1.94 0.12
 18 20 6 -0.72 0.74
 -17 21 6 1.87 -2.59
 -16 21 6 2.50 0.58
 16 21 6 -2.12 -1.31
 17 21 6 0.30 0.66
 -16 22 6 -0.39 -2.19
 -15 22 6 1.00 -0.91
 15 22 6 -4.12 -2.64
 16 22 6 -0.87 1.30
 -14 23 6 1.03 0.36
 -13 23 6 1.69 -1.09
 13 23 6 -0.92 -0.42
 14 23 6 -1.68 -1.78
 -13 24 6 0.79 1.72
 -12 24 6 0.32 -0.87
 -11 24 6 0.18 2.96
 11 24 6 3.09 0.42
 12 24 6 -3.78 0.05
 13 24 6 -1.02 0.28
 -11 25 6 -2.28 -0.41
 -10 25 6 -1.17 2.58
 -9 25 6 0.08 -1.01
 -8 25 6 -2.29 3.06
 -7 25 6 1.28 -3.40
 -6 25 6 -2.56 1.80
 -5 25 6 2.18 -1.40
 8 25 6 3.13 -1.99
 9 25 6 -1.45 0.91
 10 25 6 0.21 -2.54
 11 25 6 -1.25 -1.30
 -8 26 6 0.40 -0.55
 -7 26 6 -1.69 1.25
 -6 26 6 3.38 0.40
 -5 26 6 -1.66 -0.71
 -4 26 6 4.35 2.87
 -3 26 6 2.81 -2.17
 -2 26 6 3.06 5.57
 5 26 6 -2.93 1.83
 6 26 6 0.05 1.92
 7 26 6 2.40 -1.56
 8 26 6 -0.82 1.20
 -4 27 6 2.54 -1.32
 -3 27 6 2.48 0.61
 -2 27 6 2.58 -2.14
 -1 27 6 1.26 0.16
 0 27 6 1.57 0.57
 1 27 6 -1.12 -0.21
 2 27 6 0.70 0.40
 3 27 6 -0.91 1.88
 4 27 6 -1.50 -0.10
 10 15 7 2.15 3.36
 -18 19 7 0.13 -1.52
 18 19 7 0.48 2.42
 19 19 7 -3.93 -1.39
 -18 20 7 -0.26 2.61
 -17 20 7 -3.09 -2.24
 17 20 7 0.63 2.29
 18 20 7 -2.01 -1.18
 -17 21 7 -2.46 -1.27
 -16 21 7 -0.01 0.44
 16 21 7 0.49 2.34
 17 21 7 0.05 -1.42
 -16 22 7 -2.29 -0.29
 -15 22 7 -0.07 -1.95
 15 22 7 -1.67 -0.42
 16 22 7 0.61 -1.16
 -14 23 7 0.37 0.73
 -13 23 7 -0.14 -2.70
 13 23 7 2.02 0.03
 14 23 7 -0.64 -1.21
 -12 24 7 -0.63 -2.15
 -11 24 7 2.94 -0.05
 11 24 7 -0.82 -0.47
 12 24 7 -0.05 -1.96
 -10 25 7 2.31 -0.57
 -9 25 7 0.50 -1.02
 -8 25 7 0.92 0.85
 -7 25 7 1.49 -0.37
 -6 25 7 2.83 0.85
 -5 25 7 -1.09 0.52
 8 25 7 1.03 -0.60
 9 25 7 -2.76 2.32
 10 25 7 -1.53 -2.02
 -8 26 7 1.05 0.44
 -7 26 7 0.65 1.15
 -6 26 7 2.05 1.24
 -5 26 7 -1.73 -0.76
 -4 26 7 -0.01 -1.81
 -3 26 7 -7.38 -0.80
 -2 26 7 2.97 1.60
 4 26 7 -2.77 2.23
 5 26 7 -1.65 -0.83
 6 26 7 -4.22 0.13
 7 26 7 2.03 -0.34
 8 26 7 -3.85 0.64
 -3 27 7 -1.44 -0.33
 -2 27 7 -1.02 -1.24
 -1 27 7 -0.52 1.42
 0 27 7 1.63 -0.80
 1 27 7 -3.49 -0.79
 2 27 7 1.17 0.40
 3 27 7 -2.06 0.36
 -18 19 8 -0.61 -1.25
 18 19 8 -1.73 1.32
 19 19 8 -0.36 0.19
 -18 20 8 1.76 -0.44
 -17 20 8 -1.51 1.72
 17 20 8 -0.89 0.03
 18 20 8 -0.15 -0.25
 -17 21 8 -0.87 0.05
 -16 21 8 2.06 2.75
 16 21 8 0.29 0.46
 17 21 8 0.99 -0.97
 -15 22 8 -1.79 0.69
 -14 22 8 1.90 2.85
 14 22 8 2.44 -0.34
 15 22 8 0.65 -0.92
 -14 23 8 -1.73 1.85
 -13 23 8 0.89 0.61
 13 23 8 2.57 0.85
 14 23 8 1.20 -0.51
 -12 24 8 1.62 0.43
 -11 24 8 3.24 0.96
 11 24 8 -4.19 1.96
 12 24 8 -0.45 -0.52
 -10 25 8 4.22 -0.17
 -9 25 8 -0.65 2.31
 -8 25 8 4.37 -0.79
 -7 25 8 -4.61 0.87
 -6 25 8 5.80 -2.43
 -5 25 8 -9.74 1.17
 8 25 8 -1.53 -0.02
 9 25 8 0.81 0.47
 10 25 8 -1.02 -0.10
 -7 26 8 2.60 -0.21
 -6 26 8 -3.90 -0.20
 -5 26 8 4.77 0.66
 -4 26 8 -0.15 -2.63
 -3 26 8 -1.24 2.98
 -2 26 8 2.62 0.78
 -1 26 8 -2.56 0.35
 0 26 8 -0.58 1.09
 2 26 8 0.48 -1.63
 3 26 8 3.46 0.22
 4 26 8 -0.22 -2.22
 5 26 8 2.99 -1.88
 6 26 8 2.60 -2.19
 7 26 8 0.76 -0.46
 -2 27 8 1.48 -0.54
 -1 27 8 -1.87 0.79
 0 27 8 1.60 1.32
 1 27 8 0.17 -1.31
 2 27 8 2.83 2.43
 -18 19 9 0.27 1.47
 18 19 9 0.24 -0.63
 19 19 9 3.75 -1.62
 -17 20 9 2.20 3.47
 17 20 9 1.03 -0.34
 -16 21 9 4.23 0.01
 16 21 9 -0.57 0.97
 -15 22 9 -0.10 -1.18
 -14 22 9 4.41 -2.44
 14 22 9 -1.83 0.56
 15 22 9 -0.40 1.08
 -13 23 9 2.06 1.19
 -12 23 9 -1.07 -0.39
 12 23 9 -0.98 4.07
 13 23 9 -0.43 -0.52
 -12 24 9 0.44 4.21
 -11 24 9 -2.87 1.21
 -10 24 9 -3.89 2.11
 10 24 9 2.77 -0.69
 11 24 9 -0.21 1.09
 12 24 9 1.27 -0.57
 -9 25 9 -3.20 3.47
 -8 25 9 -0.66 -4.43
 -7 25 9 -5.21 0.84
 -6 25 9 2.83 -5.57
 -5 25 9 -6.83 -3.51
 -4 25 9 3.13 -3.40
 7 25 9 4.78 -3.09
 8 25 9 -2.09 0.99
 9 25 9 1.53 -0.68
 -6 26 9 -4.25 -0.53
 -5 26 9 3.09 0.56
 -4 26 9 -1.79 -4.22
 -3 26 9 0.20 0.00
 -2 26 9 -0.24 0.18
 -1 26 9 -0.66 0.68
 0 26 9 0.22 -0.36
 1 26 9 -1.30 -0.95
 2 26 9 0.67 0.02
 3 26 9 -1.56 -0.92
 4 26 9 -0.31 -0.61
 5 26 9 -0.32 -0.59
 6 26 9 3.81 -0.06
 -18 19 10 -2.45 -2.45
 18 19 10 -0.35 3.60
 -17 20 10 -2.22 -0.99
 17 20 10 0.64 1.52
 -16 21 10 -0.89 -1.53
 -15 21 10 -1.21 1.09
 15 21 10 3.00 3.55
 16 21 10 -0.47 0.69
 -15 22 10 -0.87 -0.38
 -14 22 10 -1.22 -0.86
 14 22 10 0.65 1.93
 15 22 10 0.92 0.08
 -13 23 10 -3.03 0.59
 -12 23 10 -1.03 -3.83
 12 23 10 -1.56 0.47
 13 23 10 1.00 -0.04
 -11 24 10 -0.75 -2.96
 -10 24 10 -0.30 0.27
 -9 24 10 0.35 -1.63
 -8 24 10 4.21 2.35
 -7 24 10 0.15 1.21
 -6 24 10 5.83 1.06
 10 24 10 -0.50 1.51
 11 24 10 -0.47 -1.15
 -9 25 10 1.10 3.43
 -8 25 10 -1.33 0.00
 -7 25 10 4.36 3.97
 -6 25 10 -0.69 0.97
 -5 25 10 4.99 0.58
 -4 25 10 -2.30 -1.19
 6 25 10 -1.69 0.81
 7 25 10 1.38 2.16
 8 25 10 0.11 0.78
 9 25 10 -0.45 2.09
 -6 26 10 1.12 1.50
 -5 26 10 -1.39 2.39
 -4 26 10 0.93 -1.33
 -3 26 10 -1.18 -0.80
 -2 26 10 -1.22 -2.40
 -1 26 10 -0.42 -1.94
 0 26 10 1.75 -2.32
 1 26 10 -2.49 -2.36
 2 26 10 1.13 1.55
 3 26 10 -0.24 -4.05
 4 26 10 -1.33 1.22
 5 26 10 0.06 0.73
 6 26 10 0.53 4.97
 18 18 11 -0.97 -1.11
 -18 19 11 -0.87 -2.17
 -17 19 11 -1.69 1.22
 17 19 11 -1.33 -1.71
 18 19 11 -1.88 3.01
 -17 20 11 -1.98 -1.99
 -16 20 11 -1.94 2.17
 16 20 11 1.65 0.71
 17 20 11 -1.99 -0.08
 -16 21 11 -2.68 0.32
 -15 21 11 -0.25 2.35
 15 21 11 3.34 0.68
 16 21 11 -1.85 -1.27
 -14 22 11 -1.82 -0.15
 -13 22 11 2.53 0.67
 13 22 11 2.68 0.82
 14 22 11 1.22 0.75
 -13 23 11 -1.54 -0.51
 -12 23 11 1.70 -2.58
 -11 23 11 2.79 -0.97
 11 23 11 0.39 1.12
 12 23 11 0.07 -0.93
 13 23 11 1.80 -0.64
 -11 24 11 0.54 -0.05
 -10 24 11 2.08 -2.19
 -9 24 11 3.29 1.40
 -8 24 11 4.25 -3.45
 -7 24 11 -1.12 1.79
 -6 24 11 1.26 -3.42
 9 24 11 1.58 1.78
 10 24 11 -0.64 0.44
 11 24 11 0.08 0.15
 -8 25 11 -1.92 0.89
 -7 25 11 3.62 -2.79
 -6 25 11 -4.27 -0.09
 -5 25 11 5.02 0.52
 -4 25 11 -2.38 -0.78
 -3 25 11 -0.50 3.34
 5 25 11 0.84 -0.11
 6 25 11 1.09 -0.20
 7 25 11 -0.58 0.53
 8 25 11 0.99 1.64
 -4 26 11 2.49 2.06
 -3 26 11 2.40 0.18
 -2 26 11 -0.78 -0.98
 -1 26 11 0.21 -0.85
 0 26 11 2.09 -1.42
 1 26 11 -1.71 -0.89
 2 26 11 0.08 1.50
 3 26 11 0.46 -1.43
 4 26 11 -0.07 0.92
 9 13 12 -0.04 -2.38
 18 18 12 -1.23 -2.04
 -18 19 12 1.98 2.65
 -17 19 12 -1.14 2.31
 17 19 12 0.16 -1.62
 18 19 12 -1.04 -2.98
 -16 20 12 2.55 1.41
 16 20 12 -0.11 -0.73
 -15 21 12 4.74 -0.76
 -14 21 12 -0.52 0.59
 14 21 12 -1.94 2.86
 15 21 12 -1.74 -2.88
 -14 22 12 3.35 -0.70
 -13 22 12 5.40 0.79
 -12 22 12 -0.29 0.20
 13 22 12 -2.34 2.63
 14 22 12 -4.10 -2.31
 -12 23 12 2.84 1.64
 -11 23 12 4.84 0.27
 -10 23 12 -3.57 2.05
 11 23 12 -0.67 1.34
 12 23 12 -0.80 -1.82
 -10 24 12 1.96 -2.70
 -9 24 12 -1.59 1.31
 -8 24 12 -1.74 -2.70
 -7 24 12 -0.89 2.48
 -6 24 12 -0.09 -1.29
 -5 24 12 1.53 -1.58
 8 24 12 1.78 -5.62
 9 24 12 1.07 0.42
 10 24 12 -0.41 -2.12
 -7 25 12 0.97 -1.19
 -6 25 12 1.23 0.98
 -5 25 12 1.74 1.10
 -4 25 12 0.59 -2.38
 -3 25 12 -1.01 2.00
 -2 25 12 1.21 3.21
 3 25 12 0.41 0.62
 4 25 12 -0.15 1.82
 5 25 12 2.62 -2.81
 6 25 12 0.26 -0.35
 7 25 12 1.08 -3.05
 -3 26 12 0.46 0.72
 -2 26 12 -0.80 1.25
 -1 26 12 0.89 4.48
 0 26 12 1.44 2.35
 1 26 12 -1.07 1.96
 2 26 12 -0.01 0.75
 3 26 12 1.25 0.93
 0 0 13 -20.23 0.08
 -17 18 13 3.95 -0.60
 17 18 13 1.79 -0.41
 18 18 13 -0.84 2.35
 -17 19 13 -0.64 -0.73
 -16 19 13 1.40 -0.88
 16 19 13 3.24 0.85
 17 19 13 1.21 2.31
 -16 20 13 2.57 -1.78
 -15 20 13 -0.64 1.63
 15 20 13 1.77 3.92
 16 20 13 -0.18 0.16
 -15 21 13 1.68 -1.40
 -14 21 13 -0.42 3.46
 -13 21 13 -2.34 0.05
 14 21 13 3.80 4.20
 15 21 13 -1.56 -2.05
 -13 22 13 1.13 1.43
 -12 22 13 -5.06 2.29
 -11 22 13 -2.09 0.50
 12 22 13 -0.64 1.08
 13 22 13 0.52 -1.21
 -11 23 13 0.79 1.07
 -10 23 13 -3.27 3.48
 -9 23 13 0.93 1.93
 -8 23 13 4.60 -0.77
 -7 23 13 3.91 0.42
 10 23 13 0.64 0.02
 11 23 13 -1.85 2.50
 -9 24 13 1.15 2.62
 -8 24 13 1.99 2.59
 -7 24 13 2.64 -1.55
 -6 24 13 0.43 1.11
 -5 24 13 2.84 -1.11
 6 24 13 -2.15 3.05
 7 24 13 -1.07 1.19
 8 24 13 -0.34 -1.68
 9 24 13 -0.22 0.90
 -6 25 13 2.22 -0.90
 -5 25 13 -1.16 1.79
 -4 25 13 1.18 0.79
 -3 25 13 3.51 1.27
 -2 25 13 -1.18 -0.22
 -1 25 13 1.82 -0.44
 0 25 13 -0.57 -0.26
 1 25 13 -1.26 2.09
 2 25 13 0.53 1.78
 3 25 13 -3.28 -1.53
 4 25 13 -0.33 0.61
 5 25 13 -1.44 0.21
 6 25 13 0.79 -0.30
 -17 18 14 4.27 -6.20
 17 18 14 2.15 1.61
 18 18 14 0.25 0.81
 -17 19 14 -0.79 0.45
 -16 19 14 0.99 -4.41
 10 19 14 4.80 0.31
 16 19 14 1.69 0.46
 17 19 14 0.84 0.82
 -16 20 14 0.45 -1.54
 -15 20 14 0.27 -1.31
 -14 20 14 -0.02 -3.18
 14 20 14 -3.20 -2.63
 15 20 14 1.08 0.11
 16 20 14 -2.86 -1.84
 -14 21 14 1.59 0.32
 -13 21 14 -2.00 -1.68
 -12 21 14 3.50 -0.60
 13 21 14 -2.51 -0.65
 14 21 14 2.84 2.29
 -13 22 14 2.52 0.32
 -12 22 14 -1.76 0.77
 -11 22 14 1.26 -2.80
 -10 22 14 4.31 -1.54
 11 22 14 2.58 0.49
 12 22 14 -3.00 0.64
 13 22 14 -0.37 -2.24
 -11 23 14 0.87 -0.07
 -10 23 14 -0.50 -1.26
 -9 23 14 0.80 -2.22
 -8 23 14 -0.03 -3.20
 -7 23 14 0.72 4.82
 -6 23 14 -2.14 -1.46
 8 23 14 -3.26 1.36
 9 23 14 -3.23 -2.05
 10 23 14 0.09 2.17
 11 23 14 -3.40 -0.70
 -8 24 14 -0.21 0.39
 -7 24 14 -3.12 -2.03
 -6 24 14 -0.47 2.46
 -5 24 14 1.36 0.30
 -4 24 14 -0.49 -3.14
 5 24 14 -0.41 -1.21
 6 24 14 -3.78 1.29
 7 24 14 -0.61 0.48
 8 24 14 -1.42 0.06
 -5 25 14 -1.72 0.55
 -4 25 14 -1.23 1.45
 -3 25 14 1.07 1.60
 -2 25 14 -3.92 -1.15
 -1 25 14 0.72 -1.14
 0 25 14 1.46 -2.86
 1 25 14 0.21 -0.67
 2 25 14 -0.45 0.30
 3 25 14 -2.43 -1.96
 4 25 14 -0.14 1.39
 5 25 14 -1.98 -0.60
 17 17 15 -2.55 -0.13
 -17 18 15 -1.75 -2.47
 -16 18 15 -2.15 3.67
 16 18 15 -3.16 -0.78
 17 18 15 -3.49 -0.79
 -16 19 15 -2.95 -0.75
 -15 19 15 -0.89 0.86
 15 19 15 1.86 -0.86
 16 19 15 -4.05 2.29
 -15 20 15 -1.33 -0.25
 -14 20 15 -2.06 0.47
 -13 20 15 1.12 0.06
 13 20 15 -4.52 -0.50
 14 20 15 2.75 -3.05
 15 20 15 -3.63 0.70
 -14 21 15 0.81 -1.92
 -13 21 15 -0.29 -1.37
 -12 21 15 0.73 -1.69
 -11 21 15 5.75 2.02
 12 21 15 -2.62 -0.11
 13 21 15 1.17 -1.50
 14 21 15 -2.42 0.76
 -12 22 15 0.74 -0.86
 -11 22 15 -0.80 -1.67
 -10 22 15 4.06 0.23
 -9 22 15 -2.54 3.52
 10 22 15 -1.51 -5.68
 11 22 15 0.25 4.47
 12 22 15 -1.10 -0.82
 -10 23 15 -2.14 -0.44
 -9 23 15 -1.54 -1.55
 -8 23 15 -2.44 1.12
 -7 23 15 1.42 1.90
 -6 23 15 -2.20 0.08
 7 23 15 1.57 -0.68
 8 23 15 -0.80 -1.44
 9 23 15 0.81 -2.33
 10 23 15 -0.60 4.03
 -7 24 15 -3.67 0.54
 -6 24 15 -0.37 -0.15
 -5 24 15 -0.02 2.96
 -4 24 15 -2.60 -4.65
 -3 24 15 3.33 0.31
 -2 24 15 -0.86 -1.00
 3 24 15 0.88 -1.71
 4 24 15 4.02 -0.37
 5 24 15 -2.21 -0.77
 6 24 15 -0.11 -0.83
 7 24 15 -0.56 -0.39
 -3 25 15 -2.15 -2.02
 -2 25 15 0.97 -1.36
 -1 25 15 -0.28 -2.09
 0 25 15 2.31 0.35
 1 25 15 -0.28 -0.10
 2 25 15 -0.23 -0.99
 3 25 15 2.60 -1.71
 -16 17 16 -1.36 7.04
 16 17 16 3.51 -4.47
 17 17 16 1.23 -1.09
 -17 18 16 0.55 3.66
 -16 18 16 3.63 4.82
 -15 18 16 -1.95 5.09
 15 18 16 0.00 -0.89
 16 18 16 1.07 0.19
 17 18 16 0.19 -4.44
 -16 19 16 0.82 3.12
 -15 19 16 1.71 0.77
 -14 19 16 -1.39 4.76
 14 19 16 -3.39 2.08
 15 19 16 4.71 1.62
 16 19 16 -1.29 1.28
 -14 20 16 -1.02 2.88
 -13 20 16 -1.18 0.97
 -12 20 16 -0.48 0.76
 12 20 16 2.74 3.49
 13 20 16 -4.91 0.71
 14 20 16 3.82 0.36
 -13 21 16 -0.59 2.00
 -12 21 16 -3.23 0.62
 -11 21 16 0.90 1.46
 -10 21 16 -5.50 -1.17
 11 21 16 1.12 -0.82
 12 21 16 1.57 -1.89
 13 21 16 0.85 0.35
 -11 22 16 -3.17 -0.67
 -10 22 16 -0.33 1.85
 -9 22 16 1.35 2.88
 -8 22 16 -3.25 0.02
 -7 22 16 3.97 -2.15
 8 22 16 -1.13 1.72
 9 22 16 -1.09 -0.57
 10 22 16 0.83 -0.65
 11 22 16 3.34 2.01
 -9 23 16 -0.92 1.08
 -8 23 16 4.01 2.63
 -7 23 16 -1.33 0.38
 -6 23 16 -0.51 1.21
 -5 23 16 -1.30 -0.14
 5 23 16 2.48 -0.18
 6 23 16 -0.16 0.33
 7 23 16 0.64 1.25
 8 23 16 -0.61 -3.56
 9 23 16 1.04 0.84
 -6 24 16 -2.89 -1.19
 -5 24 16 -0.19 2.92
 -4 24 16 -0.68 1.01
 -3 24 16 2.19 3.22
 -2 24 16 -1.54 2.34
 -1 24 16 -1.07 3.29
 0 24 16 -1.25 -0.05
 1 24 16 1.22 0.54
 2 24 16 0.90 1.03
 3 24 16 0.28 -1.49
 4 24 16 3.47 0.06
 5 24 16 -1.58 -1.77
 6 24 16 0.92 -1.65
 16 16 17 -2.13 -0.96
 -16 17 17 -4.93 0.06
 -15 17 17 3.32 -0.24
 15 17 17 0.04 0.29
 16 17 17 1.16 -2.91
 17 17 17 -1.85 3.75
 -16 18 17 1.93 -2.23
 -15 18 17 -3.73 -3.07
 -14 18 17 2.11 -1.87
 14 18 17 -1.58 1.49
 15 18 17 0.83 -6.12
 16 18 17 -0.96 0.16
 -15 19 17 2.52 -3.14
 -14 19 17 0.94 -1.89
 -13 19 17 2.15 -3.63
 -12 19 17 -3.52 0.62
 13 19 17 -1.73 0.83
 14 19 17 1.40 -2.21
 15 19 17 0.74 -1.86
 -14 20 17 1.93 -1.24
 -13 20 17 -1.36 -2.92
 -12 20 17 -1.12 -0.43
 -11 20 17 -2.13 -0.09
 -10 20 17 -4.34 2.75
 11 20 17 3.82 2.10
 12 20 17 -2.81 2.09
 13 20 17 1.10 1.86
 14 20 17 0.38 -0.69
 -12 21 17 -3.26 0.48
 -11 21 17 -2.34 0.49
 -10 21 17 -1.45 -0.07
 -9 21 17 -3.23 -3.02
 9 21 17 4.00 -0.15
 10 21 17 1.80 0.96
 11 21 17 0.71 -1.02
 12 21 17 5.52 0.26
 -10 22 17 -1.66 0.38
 -9 22 17 0.11 -1.65
 -8 22 17 -5.77 -0.85
 -7 22 17 0.46 -1.32
 -6 22 17 -2.05 -0.14
 6 22 17 2.85 -1.16
 7 22 17 3.58 -1.81
 8 22 17 1.43 3.14
 9 22 17 2.60 -2.46
 10 22 17 1.24 1.41
 -8 23 17 -0.14 -0.61
 -7 23 17 -2.99 0.44
 -6 23 17 -0.08 2.63
 -5 23 17 3.60 -1.44
 -4 23 17 -1.75 -4.06
 4 23 17 -2.04 0.60
 5 23 17 1.74 2.55
 6 23 17 -0.15 2.04
 7 23 17 1.39 2.24
 8 23 17 2.52 -3.03
 -5 24 17 0.48 -0.78
 -4 24 17 1.94 -0.65
 -3 24 17 -1.63 -2.88
 -2 24 17 -1.15 0.84
 -1 24 17 -5.32 -0.96
 0 24 17 2.34 -1.90
 1 24 17 -0.71 -0.01
 2 24 17 -0.39 1.27
 3 24 17 -1.52 4.55
 4 24 17 0.05 3.06
 5 24 17 -0.97 1.32
 -15 16 18 5.03 -8.75
 15 16 18 0.26 2.11
 16 16 18 1.63 -0.20
 -16 17 18 0.73 0.15
 -15 17 18 2.10 0.44
 -14 17 18 -0.19 -5.28
 14 17 18 -1.48 -4.12
 15 17 18 2.49 1.86
 16 17 18 2.76 -0.72
 17 17 18 0.77 1.53
 -16 18 18 1.17 -0.61
 -15 18 18 -1.59 -1.44
 -14 18 18 -3.26 3.61
 -13 18 18 -2.57 -1.34
 -12 18 18 0.87 2.62
 13 18 18 1.19 -2.62
 14 18 18 1.31 1.54
 15 18 18 0.58 -2.40
 16 18 18 -0.30 0.00
 -14 19 18 -1.02 0.80
 -13 19 18 -1.41 2.84
 -12 19 18 -3.31 0.91
 -11 19 18 1.03 -3.55
 11 19 18 2.04 -2.88
 12 19 18 5.95 -1.00
 13 19 18 2.31 -1.07
 14 19 18 1.58 -0.74
 -13 20 18 -0.21 -0.19
 -12 20 18 1.45 0.51
 -11 20 18 3.33 -2.00
 -10 20 18 -1.03 -3.09
 10 20 18 4.14 -2.05
 11 20 18 0.09 3.74
 12 20 18 -0.83 -4.23
 13 20 18 1.34 0.07
 -11 21 18 -0.10 -1.06
 -10 21 18 2.92 -1.16
 -9 21 18 0.49 -1.44
 -8 21 18 -0.84 0.70
 7 21 18 -1.53 1.84
 8 21 18 3.14 2.59
 9 21 18 1.41 -0.90
 10 21 18 -2.91 2.78
 11 21 18 0.99 -1.81
 -9 22 18 -0.74 0.39
 -8 22 18 1.80 1.20
 -7 22 18 -1.26 -0.71
 -6 22 18 4.99 -3.77
 -5 22 18 -3.36 2.00
 5 22 18 -0.04 1.43
 6 22 18 1.71 0.44
 7 22 18 4.13 1.17
 8 22 18 0.33 0.88
 9 22 18 0.87 -0.88
 -7 23 18 3.05 -1.11
 -6 23 18 -2.01 2.41
 -5 23 18 3.34 -2.07
 -4 23 18 -1.88 1.42
 -3 23 18 0.81 0.54
 -2 23 18 5.45 -0.81
 -1 23 18 6.03 0.07
 0 23 18 -0.08 -0.31
 1 23 18 2.26 -0.11
 2 23 18 -1.67 0.81
 3 23 18 2.89 -2.18
 4 23 18 1.62 -0.42
 5 23 18 1.75 1.37
 6 23 18 -0.52 1.99
 7 23 18 -0.28 0.50
 -2 24 18 1.13 0.97
 -1 24 18 -0.07 -2.13
 0 24 18 3.50 0.90
 1 24 18 1.62 -1.21
 2 24 18 1.45 -0.61
 -14 15 19 1.81 1.82
 14 15 19 0.39 -2.40
 15 15 19 -5.53 2.86
 -15 16 19 5.85 0.15
 -14 16 19 -6.51 -0.01
 -13 16 19 0.36 0.08
 13 16 19 0.50 -0.59
 14 16 19 0.97 5.75
 15 16 19 0.29 2.65
 16 16 19 -0.67 0.19
 -16 17 19 0.96 1.90
 -15 17 19 -3.64 -0.34
 -14 17 19 4.84 1.96
 -13 17 19 -2.57 -0.44
 12 17 19 -1.96 3.51
 13 17 19 5.53 1.11
 14 17 19 -2.41 3.75
 15 17 19 3.29 4.02
 16 17 19 0.81 0.77
 -15 18 19 3.19 -1.42
 -14 18 19 -5.63 -1.04
 -13 18 19 2.77 -3.45
 -12 18 19 0.21 -1.31
 11 18 19 -1.86 5.88
 12 18 19 3.33 -2.62
 13 18 19 -2.13 1.93
 14 18 19 2.29 3.71
 15 18 19 2.28 1.23
 -14 19 19 3.19 -2.51
 -13 19 19 -0.80 -2.03
 -12 19 19 -1.13 -1.38
 -11 19 19 -0.32 -5.32
 9 19 19 3.53 -1.35
 10 19 19 -4.97 3.03
 11 19 19 1.59 -2.01
 12 19 19 -0.57 2.13
 13 19 19 0.32 0.84
 14 19 19 1.60 1.45
 -12 20 19 1.84 -0.15
 -11 20 19 2.36 0.66
 -10 20 19 -2.44 -2.04
 -9 20 19 4.89 0.01
 7 20 19 -0.29 4.30
 8 20 19 0.50 -1.28
 9 20 19 -2.50 2.45
 10 20 19 2.26 -0.74
 11 20 19 -0.31 2.33
 12 20 19 -0.86 -4.98
 -10 21 19 3.31 0.69
 -9 21 19 1.78 -0.85
 -8 21 19 3.73 -0.87
 -7 21 19 6.35 0.13
 6 21 19 0.86 0.47
 7 21 19 -5.09 -1.64
 8 21 19 0.98 3.20
 9 21 19 -3.32 -1.42
 10 21 19 -0.31 1.41
 -8 22 19 3.28 0.68
 -7 22 19 1.57 -1.41
 -6 22 19 4.62 -2.46
 -5 22 19 0.27 2.40
 -4 22 19 2.98 -3.36
 4 22 19 -1.91 -1.00
 5 22 19 1.92 -1.18
 6 22 19 -3.55 -0.94
 7 22 19 2.12 3.28
 8 22 19 -3.89 -0.44
 -5 23 19 1.62 -3.45
 -4 23 19 0.70 0.74
 -3 23 19 -2.68 -2.30
 -2 23 19 2.78 0.01
 -1 23 19 -2.57 1.84
 0 23 19 -0.70 -2.28
 1 23 19 -2.78 0.93
 2 23 19 -0.37 -1.60
 3 23 19 0.99 -2.56
 4 23 19 4.34 -1.72
 5 23 19 -1.42 -0.93
 14 14 20 5.55 3.06
 -14 15 20 -0.71 6.93
 12 15 20 2.51 -2.83
 13 15 20 1.68 4.70
 14 15 20 0.24 -7.62
 15 15 20 -3.74 2.72
 -15 16 20 -1.25 2.76
 -14 16 20 -3.40 -4.02
 -13 16 20 -1.11 2.94
 9 16 20 5.24 3.14
 10 16 20 5.39 4.47
 11 16 20 0.17 -8.22
 12 16 20 2.36 5.53
 13 16 20 1.06 -5.32
 14 16 20 0.11 0.63
 15 16 20 -4.25 -1.06
 16 16 20 -1.89 -0.98
 -15 17 20 -4.79 -1.91
 -14 17 20 2.49 4.06
 -13 17 20 -0.09 -0.66
 -12 17 20 1.99 -0.80
 8 17 20 -0.90 -8.47
 9 17 20 6.44 5.32
 10 17 20 0.98 -6.32
 11 17 20 3.24 2.20
 12 17 20 -2.71 -2.20
 13 17 20 -0.17 -2.52
 14 17 20 -4.83 -1.26
 15 17 20 -0.39 -3.58
 -14 18 20 -4.28 -0.07
 -13 18 20 3.91 0.96
 -12 18 20 3.54 3.69
 -11 18 20 -0.11 5.30
 8 18 20 -0.01 0.43
 9 18 20 -0.88 -6.96
 10 18 20 0.66 -0.97
 11 18 20 -0.61 -2.00
 12 18 20 1.20 -2.42
 13 18 20 -1.97 -1.65
 14 18 20 -1.41 -0.93
 -13 19 20 -0.02 -0.71
 -12 19 20 -2.09 1.39
 -11 19 20 2.66 0.51
 -10 19 20 1.39 9.29
 8 19 20 -1.94 -5.07
 9 19 20 -0.28 -1.43
 10 19 20 -1.12 -5.25
 11 19 20 0.13 -0.50
 12 19 20 -2.12 0.36
 13 19 20 -0.98 1.19
 -11 20 20 -2.57 2.05
 -10 20 20 0.66 1.51
 -9 20 20 0.66 1.96
 -8 20 20 -0.72 1.50
 7 20 20 -4.59 -1.42
 8 20 20 -0.99 -2.98
 9 20 20 -0.95 -2.75
 10 20 20 -1.25 1.29
 11 20 20 -0.02 -0.02
 -9 21 20 1.34 -0.66
 -8 21 20 -0.27 -0.57
 -7 21 20 -0.54 -0.23
 -6 21 20 -1.13 -0.06
 5 21 20 -0.31 1.41
 6 21 20 -2.01 -1.01
 7 21 20 -1.53 -2.24
 8 21 20 -0.07 -1.09
 9 21 20 -3.57 -0.51
 -7 22 20 0.21 -1.74
 -6 22 20 -0.95 0.86
 -5 22 20 0.83 1.28
 -4 22 20 -0.32 -0.16
 -3 22 20 1.29 5.03
 -2 22 20 -2.83 2.11
 -1 22 20 1.36 -0.48
 0 22 20 -3.55 6.00
 1 22 20 3.03 -0.58
 2 22 20 -0.65 2.28
 3 22 20 -1.97 0.34
 4 22 20 -5.50 0.46
 5 22 20 -1.37 -1.46
 6 22 20 -3.55 -0.42
 7 22 20 -0.82 0.13
 -2 23 20 2.80 2.21
 -1 23 20 -2.00 3.97
 0 23 20 1.42 -0.11
 1 23 20 -2.71 1.02
 2 23 20 -2.10 -0.43
 14 14 21 6.22 -0.05
 -14 15 21 3.19 0.00
 12 15 21 2.35 -0.58
 13 15 21 -2.65 1.82
 14 15 21 3.03 -5.73
 15 15 21 2.30 1.30
 -15 16 21 5.12 0.62
 -14 16 21 5.03 -4.06
 -13 16 21 0.26 0.75
 10 16 21 -5.98 8.91
 11 16 21 -4.58 -9.31
 12 16 21 -3.13 8.19
 13 16 21 4.59 -4.21
 14 16 21 0.73 0.34
 15 16 21 2.16 2.10
 16 16 21 5.12 -2.53
 -14 17 21 2.78 2.21
 -13 17 21 1.93 0.88
 -12 17 21 0.34 -0.82
 8 17 21 -2.97 -4.34
 9 17 21 3.06 7.03
 10 17 21 -1.95 -5.67
 11 17 21 -0.69 6.90
 12 17 21 1.67 -1.34
 13 17 21 -1.31 -0.99
 14 17 21 1.96 1.97
 -13 18 21 0.84 2.23
 -12 18 21 -0.74 4.85
 -11 18 21 -1.40 1.22
 7 18 21 -2.94 -0.64
 8 18 21 0.95 5.78
 9 18 21 1.22 -5.03
 10 18 21 -0.57 2.89
 11 18 21 1.98 -0.70
 12 18 21 2.34 2.01
 13 18 21 2.97 0.70
 -12 19 21 0.20 1.19
 -11 19 21 1.58 0.05
 -10 19 21 0.32 0.38
 -9 19 21 -1.96 0.62
 7 19 21 -0.48 4.07
 8 19 21 1.88 -1.20
 9 19 21 1.60 3.54
 10 19 21 2.24 -3.38
 11 19 21 1.47 1.73
 12 19 21 -1.30 -1.24
 -10 20 21 2.24 -1.39
 -9 20 21 -2.90 -1.77
 -8 20 21 -1.00 4.42
 -7 20 21 -4.20 1.24
 6 20 21 -0.53 -1.46
 7 20 21 -3.26 0.62
 8 20 21 1.25 0.74
 9 20 21 0.71 -1.61
 10 20 21 -0.75 2.23
 -8 21 21 -2.38 0.82
 -7 21 21 -1.56 3.14
 -6 21 21 -0.91 -0.72
 -5 21 21 -2.22 4.47
 -4 21 21 1.14 -3.81
 3 21 21 -1.73 0.73
 4 21 21 -2.94 2.35
 5 21 21 1.07 -0.38
 6 21 21 -2.97 1.12
 7 21 21 2.13 0.10
 8 21 21 -0.55 -1.37
 -5 22 21 -0.18 -2.06
 -4 22 21 -1.00 2.20
 -3 22 21 -0.19 1.55
 -2 22 21 0.78 -3.66
 -1 22 21 2.02 -2.89
 0 22 21 -1.62 -1.55
 1 22 21 -0.82 1.65
 2 22 21 0.64 1.78
 3 22 21 -3.86 3.23
 4 22 21 -0.73 0.77
 5 22 21 -1.04 -0.18
 14 14 22 -1.36 -2.22
 -14 15 22 -1.44 -2.88
 -13 15 22 -0.25 6.35
 12 15 22 4.98 1.59
 13 15 22 -3.53 -0.35
 14 15 22 0.13 1.31
 15 15 22 -1.24 0.26
 -15 16 22 1.06 -0.20
 -14 16 22 0.31 1.74
 -13 16 22 -2.67 1.39
 -12 16 22 1.08 0.91
 10 16 22 1.27 3.37
 11 16 22 -1.74 -3.54
 12 16 22 0.09 2.52
 13 16 22 1.52 3.55
 14 16 22 -1.95 1.78
 15 16 22 1.29 5.34
 -14 17 22 -1.62 1.42
 -13 17 22 3.75 1.79
 -12 17 22 0.30 -1.27
 -11 17 22 0.57 -1.33
 7 17 22 2.64 -1.47
 8 17 22 -2.12 3.58
 9 17 22 1.13 3.30
 10 17 22 -4.92 6.17
 11 17 22 -1.86 3.54
 12 17 22 -0.69 3.77
 13 17 22 -5.59 -2.37
 14 17 22 2.83 2.94
 -12 18 22 -1.47 0.48
 -11 18 22 -0.91 -0.04
 -10 18 22 -1.48 -3.74
 7 18 22 5.56 6.20
 8 18 22 -0.08 1.69
 9 18 22 -1.58 4.72
 10 18 22 -6.21 1.70
 11 18 22 -2.53 5.65
 12 18 22 -4.48 1.85
 -11 19 22 -3.98 0.27
 -10 19 22 -2.53 0.67
 -9 19 22 -3.05 1.10
 -8 19 22 0.12 -4.59
 6 19 22 4.67 3.87
 7 19 22 1.66 2.18
 8 19 22 3.94 3.79
 9 19 22 -2.68 3.21
 10 19 22 -0.42 3.73
 11 19 22 -2.76 2.51
 -9 20 22 -3.11 0.01
 -8 20 22 0.62 0.62
 -7 20 22 -2.02 -0.38
 -6 20 22 0.10 -1.41
 4 20 22 -0.02 -1.60
 5 20 22 2.61 2.40
 6 20 22 1.87 -1.65
 7 20 22 3.90 2.12
 8 20 22 0.17 -0.08
 9 20 22 1.88 0.91
 -6 21 22 -1.18 -1.40
 -5 21 22 -1.77 3.34
 -4 21 22 -0.06 -5.02
 -3 21 22 0.44 -1.47
 -2 21 22 -2.90 0.34
 -1 21 22 -1.09 -4.25
 0 21 22 -0.91 0.79
 1 21 22 3.20 -4.56
 2 21 22 -0.81 -4.34
 3 21 22 4.82 -4.21
 4 21 22 1.27 1.30
 5 21 22 1.81 -2.59
 6 21 22 1.19 3.09
 -1 22 22 -0.57 -0.31
 0 22 22 0.50 -3.12
 1 22 22 0.66 0.43
 13 14 23 0.40 4.87
 14 14 23 -1.13 -2.73
 -14 15 23 -2.10 -4.52
 -13 15 23 -0.58 4.66
 12 15 23 -2.25 3.81
 13 15 23 -0.92 -1.33
 14 15 23 -2.48 -0.81
 15 15 23 -1.93 -1.78
 -14 16 23 -1.81 0.37
 -13 16 23 -4.07 -5.07
 -12 16 23 -0.54 -2.58
 10 16 23 6.47 -3.66
 11 16 23 -4.83 -1.61
 12 16 23 2.15 -3.28
 13 16 23 -3.60 2.74
 14 16 23 -2.00 -1.89
 -13 17 23 3.69 0.18
 -12 17 23 -2.21 -2.71
 -11 17 23 2.04 -1.56
 -10 17 23 -0.59 0.49
 7 17 23 -1.94 -8.02
 8 17 23 -4.09 1.25
 9 17 23 4.83 -4.12
 10 17 23 -1.83 2.87
 11 17 23 2.46 -4.82
 12 17 23 -0.35 0.42
 13 17 23 -1.33 -3.68
 -11 18 23 1.95 -0.79
 -10 18 23 1.88 0.65
 -9 18 23 4.70 -0.18
 6 18 23 -0.98 -5.55
 7 18 23 -2.09 1.24
 8 18 23 -2.68 -4.90
 9 18 23 1.25 -1.04
 10 18 23 1.11 -6.99
 11 18 23 1.61 -2.26
 -10 19 23 1.55 0.14
 -9 19 23 1.31 2.02
 -8 19 23 1.39 -2.66
 -7 19 23 2.29 -0.85
 5 19 23 2.75 -1.49
 6 19 23 -0.63 -1.45
 7 19 23 -3.94 -3.15
 8 19 23 -0.52 -0.64
 9 19 23 -0.97 -1.79
 10 19 23 0.94 -1.33
 -7 20 23 0.30 0.73
 -6 20 23 -0.36 -4.07
 -5 20 23 3.06 0.90
 -4 20 23 -2.43 -1.14
 -3 20 23 -0.63 2.46
 2 20 23 1.82 3.24
 3 20 23 1.27 -1.32
 4 20 23 2.66 0.78
 5 20 23 3.45 -0.25
 6 20 23 1.06 -1.29
 7 20 23 2.00 -1.28
 -4 21 23 0.08 -1.07
 -3 21 23 0.67 2.06
 -2 21 23 -1.35 2.39
 -1 21 23 -0.80 1.77
 0 21 23 -1.14 3.04
 1 21 23 0.53 1.44
 2 21 23 -0.20 -3.08
 3 21 23 1.48 0.52
 4 21 23 2.18 0.36
 0 0 24 9.52 -0.93
 -13 14 24 2.15 -3.23
 12 14 24 -0.19 -0.86
 13 14 24 2.73 -0.18
 14 14 24 -2.05 1.02
 -14 15 24 0.89 -0.85
 -13 15 24 -2.51 1.88
 -12 15 24 -0.97 -4.19
 11 15 24 -3.34 3.03
 12 15 24 -2.03 0.84
 13 15 24 2.78 -0.04
 14 15 24 -0.58 -4.55
 -13 16 24 0.33 -4.31
 -12 16 24 -2.11 -2.49
 -11 16 24 -0.83 -2.43
 9 16 24 -3.44 -1.10
 10 16 24 0.78 -4.36
 11 16 24 -2.85 -0.24
 12 16 24 4.74 -2.37
 13 16 24 -1.15 -1.67
 -12 17 24 -2.21 -0.31
 -11 17 24 -1.17 -2.95
 -10 17 24 1.63 -4.35
 -9 17 24 -4.35 -0.45
 6 17 24 -3.79 1.39
 7 17 24 0.93 -3.21
 8 17 24 -0.97 -1.04
 9 17 24 0.62 -4.03
 10 17 24 -3.20 0.85
 11 17 24 0.09 0.21
 12 17 24 0.83 -0.72
 -10 18 24 -0.87 -0.32
 -9 18 24 5.19 -5.94
 -8 18 24 -4.13 2.21
 5 18 24 -2.59 -1.07
 6 18 24 -1.39 0.57
 7 18 24 -1.11 3.05
 8 18 24 -0.49 -0.69
 9 18 24 1.28 -2.39
 10 18 24 0.62 -1.25
 -8 19 24 2.41 -2.18
 -7 19 24 0.74 0.14
 -6 19 24 2.67 0.33
 -5 19 24 -2.58 -0.07
 3 19 24 -2.99 1.53
 4 19 24 -0.79 -0.20
 5 19 24 -2.07 -0.54
 6 19 24 -3.41 -1.81
 7 19 24 -1.55 -1.27
 8 19 24 -0.82 0.02
 -5 20 24 4.69 0.68
 -4 20 24 -2.39 -0.39
 -3 20 24 -0.84 -1.36
 -2 20 24 -1.33 1.94
 -1 20 24 1.32 -0.84
 0 20 24 -0.11 1.91
 1 20 24 2.15 2.75
 2 20 24 -2.94 3.42
 3 20 24 -0.16 0.32
 4 20 24 -2.70 -0.60
 5 20 24 -2.54 -1.99
 0 0 25 5.22 -0.77
 13 13 25 -1.98 -0.45
 -13 14 25 1.74 1.29
 -12 14 25 1.31 2.89
 12 14 25 2.88 -0.69
 13 14 25 0.36 -3.04
 14 14 25 -1.24 2.57
 -13 15 25 -1.03 4.27
 -12 15 25 0.90 0.98
 -11 15 25 3.73 5.05
 10 15 25 3.67 -1.45
 11 15 25 1.42 1.29
 12 15 25 -2.47 -1.61
 13 15 25 0.87 2.02
 -12 16 25 2.28 4.04
 -11 16 25 0.55 2.20
 -10 16 25 -0.32 4.55
 8 16 25 -3.17 4.25
 9 16 25 -1.17 2.40
 10 16 25 0.95 0.25
 11 16 25 2.78 0.53
 12 16 25 1.58 -1.14
 -10 17 25 0.35 0.22
 -9 17 25 -2.29 1.73
 -8 17 25 0.60 0.32
 5 17 25 0.69 2.28
 6 17 25 -0.22 0.18
 7 17 25 3.04 -0.85
 8 17 25 0.51 0.53
 9 17 25 -2.06 2.48
 10 17 25 -1.03 2.03
 -9 18 25 0.37 -1.83
 -8 18 25 -0.16 1.96
 -7 18 25 -1.40 0.26
 -6 18 25 -1.59 1.32
 2 18 25 -0.07 -0.68
 3 18 25 -0.98 0.65
 4 18 25 -0.60 -0.20
 5 18 25 -0.34 -0.94
 6 18 25 1.85 2.32
 7 18 25 -1.09 1.54
 8 18 25 -0.74 2.29
 9 18 25 -0.26 -0.16
 -6 19 25 0.02 2.61
 -5 19 25 -2.06 1.25
 -4 19 25 0.05 0.86
 -3 19 25 3.08 2.26
 -2 19 25 1.63 -2.94
 -1 19 25 2.41 -0.20
 0 19 25 -1.57 -4.88
 1 19 25 0.57 -1.92
 2 19 25 0.16 -1.93
 3 19 25 -1.55 0.00
 4 19 25 -1.71 2.26
 5 19 25 0.45 2.99
 6 19 25 -0.68 0.31
 -2 20 25 1.86 0.98
 -1 20 25 1.41 -3.45
 0 20 25 0.85 -1.18
 1 20 25 0.49 -2.07
 2 20 25 -2.34 -1.92
 0 0 26 -7.53 0.04
 -12 13 26 -0.59 -0.82
 12 13 26 -4.14 -0.64
 13 13 26 0.96 0.23
 -13 14 26 2.61 -0.26
 -12 14 26 2.48 0.73
 -11 14 26 -0.55 -2.91
 10 14 26 -0.50 -1.02
 11 14 26 -3.43 -2.67
 12 14 26 2.78 2.14
 13 14 26 1.18 0.45
 -12 15 26 -1.03 -3.40
 -11 15 26 2.91 0.17
 -10 15 26 -1.19 -2.62
 9 15 26 4.50 1.72
 10 15 26 -0.48 -1.34
 11 15 26 -1.90 0.38
 12 15 26 -2.85 0.65
 -10 16 26 0.51 0.14
 -9 16 26 -1.60 -0.46
 -8 16 26 2.73 -1.17
 6 16 26 3.36 -2.64
 7 16 26 -1.82 -1.94
 8 16 26 -0.21 1.08
 9 16 26 0.67 -0.52
 10 16 26 0.46 -1.30
 -9 17 26 -0.41 0.93
 -8 17 26 -4.16 1.55
 -7 17 26 1.55 0.00
 -6 17 26 1.55 1.40
 2 17 26 -1.38 -3.11
 3 17 26 1.68 -2.23
 4 17 26 -2.17 0.02
 5 17 26 -0.55 -0.23
 6 17 26 -1.20 -1.23
 7 17 26 2.36 -0.92
 8 17 26 1.96 -0.77
 9 17 26 1.31 0.06
 -7 18 26 -4.24 1.53
 -6 18 26 0.32 -1.95
 -5 18 26 1.11 0.09
 -4 18 26 2.27 0.44
 -3 18 26 0.48 -3.16
 -2 18 26 -2.03 1.89
 -1 18 26 0.17 0.23
 0 18 26 0.13 0.83
 1 18 26 -1.73 0.03
 2 18 26 2.38 -1.53
 3 18 26 -0.62 -0.91
 4 18 26 3.10 -1.49
 5 18 26 1.10 -2.58
 6 18 26 0.41 0.49
 7 18 26 -3.39 -0.50
 -3 19 26 1.41 2.15
 -2 19 26 -0.11 0.31
 -1 19 26 1.55 1.90
 0 19 26 -2.54 -0.50
 1 19 26 2.85 0.58
 2 19 26 -0.28 -0.68
 3 19 26 2.64 -1.24
 0 0 27 -8.87 0.13
 12 12 27 2.16 1.65
 -12 13 27 -1.91 -1.10
 -11 13 27 0.23 -1.44
 11 13 27 0.91 3.32
 12 13 27 -2.44 0.42
 13 13 27 0.06 -1.68
 -12 14 27 -0.82 -0.20
 -11 14 27 -2.42 0.58
 -10 14 27 0.26 -1.27
 9 14 27 -2.45 -0.07
 10 14 27 -0.78 0.53
 11 14 27 -1.80 0.86
 12 14 27 1.77 0.87
 -10 15 27 -1.67 3.52
 -9 15 27 3.61 -2.68
 -8 15 27 -3.72 4.12
 7 15 27 -2.07 -0.01
 8 15 27 2.61 -0.35
 9 15 27 0.95 0.77
 10 15 27 -1.15 1.41
 -9 16 27 -0.49 3.76
 -8 16 27 4.99 -1.84
 -7 16 27 0.43 1.39
 -6 16 27 0.73 -0.96
 4 16 27 1.41 1.53
 5 16 27 4.50 1.71
 6 16 27 0.32 -0.65
 7 16 27 1.86 -0.09
 8 16 27 -2.83 -1.91
 9 16 27 0.01 -1.07
 -7 17 27 3.27 -1.47
 -6 17 27 2.30 0.82
 -5 17 27 -0.48 0.25
 -4 17 27 2.47 -0.03
 -3 17 27 -1.87 4.38
 -2 17 27 3.05 -0.22
 -1 17 27 0.77 2.14
 0 17 27 1.06 -1.60
 1 17 27 0.27 2.00
 2 17 27 0.71 -0.79
 3 17 27 0.37 1.41
 4 17 27 1.44 -0.50
 5 17 27 -2.63 0.66
 6 17 27 2.26 0.60
 7 17 27 0.70 0.52
 -4 18 27 -0.97 3.21
 -3 18 27 1.35 -1.73
 -2 18 27 -0.87 1.85
 -1 18 27 1.48 -0.22
 0 18 27 -0.14 0.40
 1 18 27 -0.12 0.90
 2 18 27 -0.42 0.18
 3 18 27 -0.54 0.34
 4 18 27 -0.13 0.04
 0 0 28 2.51 -0.46
 -11 12 28 -0.14 1.68
 11 12 28 3.70 -3.40
 12 12 28 1.28 1.09
 -11 13 28 2.40 -0.56
 -10 13 28 0.46 1.94
 9 13 28 -1.13 -0.25
 10 13 28 4.29 -1.10
 11 13 28 0.95 0.75
 -10 14 28 1.77 -0.82
 -9 14 28 -2.57 1.78
 -8 14 28 3.57 -0.10
 7 14 28 3.95 0.42
 8 14 28 -2.35 -1.70
 9 14 28 1.80 -1.86
 10 14 28 2.90 -2.20
 -9 15 28 1.90 -2.52
 -8 15 28 -3.35 1.76
 -7 15 28 -1.06 -2.32
 -6 15 28 -0.75 3.48
 5 15 28 -3.67 0.10
 6 15 28 1.79 -0.82
 7 15 28 -3.08 -0.34
 8 15 28 2.36 1.66
 9 15 28 0.54 1.07
 -7 16 28 -1.06 1.90
 -6 16 28 0.20 -0.99
 -5 16 28 -1.25 -0.16
 -4 16 28 0.09 1.41
 -3 16 28 3.17 -2.88
 -2 16 28 -1.96 0.23
 -1 16 28 0.53 1.49
 0 16 28 -0.76 -0.26
 1 16 28 0.11 1.81
 2 16 28 -2.12 -1.33
 3 16 28 1.43 -2.10
 4 16 28 -3.52 -0.33
 5 16 28 2.79 0.23
 6 16 28 -0.51 -0.76
 7 16 28 2.53 0.50
 -4 17 28 2.01 -0.80
 -3 17 28 -2.01 -0.50
 -2 17 28 -0.52 -0.36
 -1 17 28 -0.60 0.78
 0 17 28 -1.95 1.56
 1 17 28 0.63 1.69
 2 17 28 -0.23 1.10
 3 17 28 0.26 0.15
 4 17 28 0.00 -1.59
 0 0 29 7.76 -0.22
 0 1 29 -14.54 2.89
 1 1 29 5.14 -1.61
 11 11 29 -2.30 -2.35
 -11 12 29 0.33 0.75
 -10 12 29 -0.91 1.06
 -9 12 29 0.93 0.73
 9 12 29 1.98 0.71
 10 12 29 -1.02 1.24
 11 12 29 3.54 -1.76
 -10 13 29 0.36 0.68
 -9 13 29 -0.75 1.36
 -8 13 29 1.27 0.59
 8 13 29 -0.50 2.44
 9 13 29 -1.02 2.25
 10 13 29 0.61 0.35
 -9 14 29 0.31 0.14
 -8 14 29 0.75 0.88
 -7 14 29 1.64 2.59
 -6 14 29 1.45 -0.55
 5 14 29 -3.23 1.58
 6 14 29 2.07 0.28
 7 14 29 -2.24 2.54
 8 14 29 1.59 -0.34
 9 14 29 -0.69 2.12
 -7 15 29 -1.97 -0.73
 -6 15 29 0.50 1.18
 -5 15 29 -0.58 -0.62
 -4 15 29 -1.46 -2.02
 -3 15 29 -2.42 -1.19
 -2 15 29 -0.77 -1.31
 -1 15 29 1.27 -1.41
 0 15 29 -1.40 -2.58
 1 15 29 1.00 -0.94
 2 15 29 -1.46 1.84
 3 15 29 -2.03 1.76
 4 15 29 -0.09 0.65
 5 15 29 0.98 0.44
 6 15 29 -3.03 -1.29
 7 15 29 1.41 -1.12
 -4 16 29 -1.36 -1.66
 -3 16 29 -0.14 -1.40
 -2 16 29 0.59 -1.01
 -1 16 29 0.53 -0.61
 0 16 29 2.52 -1.42
 1 16 29 -1.20 -2.17
 2 16 29 -0.35 -1.55
 3 16 29 -0.51 0.96
 4 16 29 -1.88 1.42
 0 0 30 11.49 -0.54
 0 1 30 2.99 -0.45
 1 1 30 1.80 1.52
 -1 2 30 4.90 -1.47
 10 10 30 -2.33 -2.74
 -10 11 30 -0.53 -3.54
 -9 11 30 -0.95 1.84
 9 11 30 -3.36 -2.42
 10 11 30 0.86 2.95
 11 11 30 -3.46 -2.64
 -10 12 30 -1.41 -0.24
 -9 12 30 -1.66 -1.26
 -8 12 30 -1.75 -1.29
 -7 12 30 -2.42 -0.77
 7 12 30 -1.76 3.02
 8 12 30 0.75 -0.43
 9 12 30 -0.24 1.10
 10 12 30 -1.51 1.09
 -8 13 30 -1.67 -1.68
 -7 13 30 -1.21 -2.69
 -6 13 30 -3.28 0.80
 -5 13 30 1.05 0.89
 5 13 30 0.07 0.12
 6 13 30 -0.46 0.36
 7 13 30 3.14 0.51
 8 13 30 -1.79 0.24
 -6 14 30 0.86 -2.20
 -5 14 30 -2.16 1.03
 -4 14 30 -0.18 0.12
 -3 14 30 -1.23 2.89
 -2 14 30 0.37 -1.86
 -1 14 30 -3.42 -0.10
 0 14 30 -1.10 4.46
 1 14 30 0.58 -0.47
 2 14 30 0.71 1.36
 3 14 30 4.37 2.31
 4 14 30 0.48 -2.59
 5 14 30 -1.43 1.80
 6 14 30 1.39 2.18
 -4 15 30 -0.35 2.07
 -3 15 30 -0.52 -0.54
 -2 15 30 -1.68 -0.10
 -1 15 30 -0.80 -0.62
 0 15 30 -1.01 -3.07
 1 15 30 -0.59 3.84
 2 15 30 0.36 1.77
 3 15 30 0.66 1.51
 4 15 30 0.63 0.87
 0 0 31 -4.85 0.66
 0 1 31 2.45 -4.52
 1 1 31 -7.97 2.12
 -1 2 31 6.41 2.95
 0 2 31 -6.71 1.18
 1 2 31 0.97 -8.11
 9 9 31 -0.64 0.11
 -9 10 31 -6.11 1.22
 -8 10 31 0.01 2.25
 8 10 31 -2.05 -2.37
 9 10 31 -1.37 -2.32
 10 10 31 -1.31 -0.97
 -9 11 31 1.80 2.27
 -8 11 31 -2.96 0.83
 -7 11 31 -0.11 2.69
 -6 11 31 -1.30 -1.30
 6 11 31 4.37 -4.33
 7 11 31 -1.23 -2.10
 8 11 31 2.29 -2.64
 9 11 31 -4.42 -2.24
 -8 12 31 0.01 3.14
 -7 12 31 -1.80 1.23
 -6 12 31 0.77 0.66
 -5 12 31 2.99 -1.45
 -4 12 31 0.49 -3.43
 -3 12 31 3.28 0.66
 4 12 31 -1.04 -2.41
 5 12 31 3.18 -1.53
 6 12 31 -2.83 -0.71
 7 12 31 0.20 -4.11
 8 12 31 -0.88 -2.77
 -6 13 31 -1.51 0.31
 -5 13 31 -0.20 -1.14
 -4 13 31 3.26 1.21
 -3 13 31 1.95 -4.19
 -2 13 31 -0.78 3.55
 -1 13 31 2.91 -1.61
 0 13 31 2.50 2.03
 1 13 31 -0.81 -2.30
 2 13 31 -0.45 -0.27
 3 13 31 -4.65 -1.20
 4 13 31 -1.64 2.02
 5 13 31 -2.66 -0.36
 6 13 31 3.01 -2.09
 -3 14 31 1.10 3.44
 -2 14 31 2.25 -1.82
 -1 14 31 -1.06 2.00
 0 14 31 -0.78 2.00
 1 14 31 0.70 -1.17
 2 14 31 -1.62 -1.35
 3 14 31 0.43 1.09
 0 0 32 1.81 0.69
 0 1 32 4.63 -1.92
 1 1 32 2.85 4.09
 -1 2 32 2.16 3.82
 0 2 32 0.75 5.35
 1 2 32 1.72 0.41
 2 2 32 2.39 0.70
 -2 3 32 2.00 0.39
 -1 3 32 0.92 -1.40
 0 3 32 2.68 5.82
 1 3 32 -0.11 4.31
 -2 4 32 -0.57 2.28
 -7 8 32 2.13 1.10
 7 8 32 0.88 -1.27
 8 8 32 1.73 -0.38
 -8 9 32 2.31 2.96
 -7 9 32 4.94 -2.17
 -6 9 32 -0.44 1.99
 -5 9 32 -1.49 -4.20
 6 9 32 -5.48 -1.18
 7 9 32 1.53 -1.08
 8 9 32 -0.58 0.48
 9 9 32 3.69 -0.01
 -8 10 32 4.36 -2.59
 -7 10 32 -0.40 1.39
 -6 10 32 2.37 -1.08
 -5 10 32 0.68 -0.58
 -4 10 32 -3.45 -2.62
 -3 10 32 0.22 -3.15
 4 10 32 3.30 -0.43
 5 10 32 -2.40 2.16
 6 10 32 0.48 0.58
 7 10 32 -3.79 0.00
 8 10 32 1.50 -1.28
 -7 11 32 2.13 -0.54
 -6 11 32 -0.16 -1.30
 -5 11 32 -3.47 -0.56
 -4 11 32 0.80 -0.01
 -3 11 32 -1.50 -2.37
 -2 11 32 -0.39 -3.40
 -1 11 32 2.41 -1.20
 0 11 32 -1.56 0.73
 1 11 32 2.26 -1.43
 2 11 32 1.10 0.37
 3 11 32 2.04 0.76
 4 11 32 -1.71 0.07
 5 11 32 -1.16 0.73
 6 11 32 -0.53 -0.84
 7 11 32 -0.08 2.02
 -5 12 32 0.83 0.48
 -4 12 32 -3.68 -2.58
 -3 12 32 -0.76 0.30
 -2 12 32 1.82 0.75
 -1 12 32 0.42 -2.66
 0 12 32 -0.12 -2.63
 1 12 32 -0.05 0.56
 2 12 32 -0.84 0.47
 3 12 32 1.56 -0.05
 4 12 32 4.08 1.42
 5 12 32 0.97 -0.28
 -1 13 32 0.17 0.05
 0 13 32 2.52 0.63
 1 13 32 0.47 -0.85
 0 0 33 -4.56 -0.35
 0 1 33 -2.54 -1.55
 1 1 33 0.65 1.93
 -1 2 33 -5.94 -1.12
 0 2 33 -0.23 -1.34
 1 2 33 -3.78 -1.09
 2 2 33 1.40 0.24
 -2 3 33 -1.29 -3.93
 -1 3 33 3.25 -3.43
 0 3 33 -0.85 0.16
 1 3 33 0.05 -1.70
 2 3 33 -1.12 1.76
 3 3 33 -2.08 0.97
 -3 4 33 -0.58 -0.67
 -2 4 33 0.61 -1.77
 -1 4 33 -5.90 -0.18
 0 4 33 4.06 -3.20
 1 4 33 0.69 1.08
 2 4 33 3.38 0.84
 3 4 33 -2.46 2.54
 4 4 33 3.37 2.09
 -4 5 33 -1.55 1.74
 -3 5 33 2.91 -2.47
 -2 5 33 1.39 0.73
 -1 5 33 5.22 1.14
 0 5 33 -0.08 1.65
 5 5 33 0.63 3.49
 -5 6 33 2.99 0.77
 -4 6 33 0.62 0.20
 -3 6 33 1.64 0.21
 -2 6 33 -0.84 1.26
 -1 6 33 1.98 0.22
 4 6 33 -0.07 0.19
 5 6 33 -2.03 -1.04
 6 6 33 -0.07 1.13
 -6 7 33 0.66 -1.40
 -5 7 33 -2.93 1.15
 -4 7 33 1.68 -0.73
 -3 7 33 2.51 0.50
 -2 7 33 4.12 0.92
 -1 7 33 2.10 1.24
 3 7 33 0.31 0.40
 4 7 33 -3.25 1.78
 5 7 33 2.40 0.72
 6 7 33 0.30 0.88
 7 7 33 -1.40 -1.35
 -7 8 33 -0.25 -2.24
 -6 8 33 -1.34 0.80
 -5 8 33 0.84 2.49
 -4 8 33 0.27 -0.23
 -3 8 33 0.23 0.51
 -2 8 33 0.84 -0.60
 -1 8 33 1.09 0.75
 0 8 33 5.10 2.87
 1 8 33 -0.54 -1.17
 2 8 33 -0.28 -1.03
 3 8 33 -2.24 -2.38
 4 8 33 0.15 -0.73
 5 8 33 1.20 1.51
 6 8 33 2.86 2.28
 7 8 33 0.37 2.51
 8 8 33 0.51 0.04
 -7 9 33 -0.45 -1.00
 -6 9 33 0.16 2.21
 -5 9 33 -1.09 -1.00
 -4 9 33 0.63 3.33
 -3 9 33 1.82 1.71
 -2 9 33 -0.26 -0.83
 -1 9 33 2.79 0.58
 0 9 33 -3.05 -0.50
 1 9 33 1.91 1.60
 2 9 33 1.43 -0.28
 3 9 33 0.64 -0.08
 4 9 33 0.51 0.33
 5 9 33 4.08 -0.89
 6 9 33 0.31 1.71
 7 9 33 3.75 0.23
 -5 10 33 1.43 2.49
 -4 10 33 1.00 1.59
 -3 10 33 -2.09 -0.32
 -2 10 33 -0.48 2.84
 -1 10 33 -1.13 0.82
 0 10 33 2.31 -0.08
 1 10 33 0.91 -0.10
 2 10 33 -0.04 -2.26
 3 10 33 0.10 -1.19
 4 10 33 2.49 -0.89
 5 10 33 1.07 2.40
 -3 11 33 0.55 0.72
 -2 11 33 -0.60 -1.77
 -1 11 33 -2.34 -0.64
 0 11 33 -1.69 1.72
 1 11 33 1.26 -0.63
 2 11 33 2.35 -0.14
 3 11 33 0.90 -0.78
 0 0 34 -5.94 0.61
 0 1 34 -0.61 0.29
 1 1 34 -0.32 0.59
 -1 2 34 -3.60 -0.17
 0 2 34 0.20 -0.46
 1 2 34 -1.77 -0.59
 2 2 34 2.68 -0.95
 -2 3 34 1.04 -0.16
 -1 3 34 5.07 1.16
 0 3 34 -0.85 1.25
 1 3 34 -0.25 -1.35
 2 3 34 0.29 -1.52
 3 3 34 0.64 -0.29
 -3 4 34 1.03 2.26
 -2 4 34 2.52 -2.43
 -1 4 34 -2.43 -0.31
 0 4 34 3.20 -3.65
 1 4 34 -1.14 1.19
 2 4 34 1.28 -0.95
 3 4 34 -2.02 0.52
 4 4 34 0.94 -0.92
 -4 5 34 -2.46 1.52
 -3 5 34 1.68 -2.79
 -2 5 34 1.91 0.93
 -1 5 34 4.40 -0.24
 0 5 34 -1.63 -1.62
 1 5 34 -0.75 -3.87
 2 5 34 -0.42 -0.84
 3 5 34 -1.24 -1.54
 4 5 34 -0.96 -0.65
 5 5 34 -3.38 0.28
 -5 6 34 0.13 0.95
 -4 6 34 0.09 0.84
 -3 6 34 -0.85 -1.85
 -2 6 34 0.18 -1.27
 -1 6 34 0.92 -4.12
 0 6 34 0.21 -0.21
 1 6 34 2.99 0.77
 2 6 34 -2.90 -1.29
 3 6 34 0.99 0.71
 4 6 34 -1.40 -3.57
 5 6 34 -1.53 -1.47
 6 6 34 -1.77 -2.15
 -6 7 34 0.90 -0.81
 -5 7 34 0.05 0.25
 -4 7 34 -0.22 -1.46
 -3 7 34 1.93 1.26
 -2 7 34 1.63 0.68
 -1 7 34 0.31 0.11
 0 7 34 1.93 -2.89
 1 7 34 -1.70 -2.72
 2 7 34 2.10 2.74
 3 7 34 -0.28 -1.15
 4 7 34 -1.18 2.12
 5 7 34 -1.99 -2.80
 6 7 34 0.40 -0.69
 -5 8 34 1.60 1.60
 -4 8 34 1.39 -0.54
 -3 8 34 -0.21 0.30
 -2 8 34 -0.27 -0.77
 -1 8 34 0.04 0.75
 0 8 34 1.09 0.41
 1 8 34 1.16 1.23
 2 8 34 -0.61 -1.49
 3 8 34 1.76 2.09
 4 8 34 -1.55 -1.31
 5 8 34 -0.27 0.36
 -3 9 34 0.50 2.06
 -2 9 34 -0.20 2.08
 -1 9 34 1.19 -1.36
 0 9 34 -1.33 -0.27
 1 9 34 -1.34 -1.78
 2 9 34 1.53 3.27
 3 9 34 -1.61 0.27
 0 0 0 0.00 0.00
# SQUEEZE RESULTS (Version = 70422)
# Note: Data are Listed for all Voids in the P1 Unit Cell
# i.e. Centre of Gravity, Solvent Accessible Volume,
# Recovered number of Electrons in the Void and
# Details about the Squeezed Material
;
loop_
  _platon_missing_refln_index_h
  _platon_missing_refln_index_k
  _platon_missing_refln_index_l
  _platon_missing_refln_theta
 0 1 0 2.080
 1 1 0 2.942
 3 6 0 14.093
 0 0 1 1.590
 0 1 1 2.619
 0 0 2 3.181
 1 4 2 9.185
 1 4 3 9.861
 0 0 13 21.144

_platon_squeeze_details
;
TITL (Cu3I4)4L4-CBr4 in P-4
CELL   21.2385   21.2385   27.7838     90.00     90.00     90.00
SPGR P-4
# Solvent Accessible Volume =      1876
# Electrons Found in S.A.V. =       767
# Note: Atoms in Void are Labelled as Cxxx and Qxxx for all Others
C101 0.215 1.001 0.647 !       7.99 eA-3
C102 0.892 0.420 0.174 !       6.87 eA-3
C103 1.000 1.003 0.156 !       5.26 eA-3
C104 0.675 0.566 0.172 !       4.97 eA-3
C105 0.659 0.437 0.114 !       4.88 eA-3
C106 0.500 0.497 0.664 !       4.60 eA-3
C107 0.565 0.376 0.826 !       4.56 eA-3
C108 0.925 0.047 0.759 !       4.39 eA-3
C109 0.473 0.452 0.712 !       4.13 eA-3
Q110 0.920 0.830 0.907 !       4.00 eA-3
C111 0.541 0.578 0.749 !       3.98 eA-3
C112 0.451 0.422 0.170 !       3.98 eA-3
C113 0.530 0.294 0.844 !       3.96 eA-3
Q114 0.326 0.576 0.589 !       3.88 eA-3
C115 0.050 0.970 0.787 !       3.87 eA-3
C116 0.574 0.487 0.811 !       3.42 eA-3
C117 0.534 0.764 0.892 !       3.41 eA-3
C118 0.070 0.996 0.708 !       3.20 eA-3
C119 0.263 0.548 0.118 !       3.06 eA-3
Q120 0.595 0.629 0.850 !       2.84 eA-3
C121 0.192 0.607 0.041 !       2.84 eA-3
Q122 0.526 0.857 0.951 !       2.77 eA-3
C123 0.535 0.816 0.900 !       2.72 eA-3
C124 0.572 0.828 0.920 !       2.69 eA-3
C125 0.069 0.172 0.378 !       2.66 eA-3
C126 0.060 0.062 0.695 !       2.60 eA-3
C127 0.953 0.091 0.337 !       2.59 eA-3
C128 1.000 1.003 0.750 !       2.42 eA-3
Q129 0.018 0.888 0.369 !       2.36 eA-3
C130 0.514 0.564 0.656 !       2.33 eA-3
Q131 0.615 0.831 0.875 !       2.32 eA-3
C132 0.468 0.456 0.265 !       2.32 eA-3
Q133 0.637 0.627 0.890 !       2.31 eA-3
C134 0.571 0.486 0.762 !       2.29 eA-3
Q135 0.558 0.752 0.835 !       2.28 eA-3
Q136 0.053 0.937 0.235 !       2.24 eA-3
C137 0.987 0.020 0.241 !       2.16 eA-3
Q138 0.533 0.878 0.805 !       2.13 eA-3
Q139 0.173 0.638 0.986 !       2.13 eA-3
Q140 0.262 0.954 0.165 !       2.09 eA-3
C141 0.862 0.440 0.129 !       2.05 eA-3
C142 0.562 0.410 0.796 !       2.02 eA-3
Q143 0.135 0.531 0.636 !       1.94 eA-3
Q144 0.363 0.610 0.060 !       1.94 eA-3
Q145 0.075 0.377 0.850 !       1.94 eA-3
Q146 0.087 0.091 0.721 !       1.93 eA-3
Q147 0.333 0.579 0.969 !       1.93 eA-3
Q148 0.707 0.125 0.103 !       1.93 eA-3
Q149 0.637 0.764 0.407 !       1.87 eA-3
Q150 0.448 0.283 0.828 !       1.87 eA-3
C151 0.581 0.511 0.209 !       1.83 eA-3
Q152 0.548 0.732 0.352 !       1.83 eA-3
Q153 0.912 0.950 0.798 !       1.83 eA-3
Q154 0.381 0.407 0.855 !       1.83 eA-3
Q155 0.514 0.425 0.167 !       1.81 eA-3
Q156 1.000 0.500 0.078 !       1.81 eA-3
Q157 0.389 0.422 0.904 !       1.80 eA-3
Q158 0.017 0.925 0.795 !       1.80 eA-3
Q159 0.183 0.109 0.380 !       1.80 eA-3
Q160 0.032 0.235 0.397 !       1.79 eA-3
Q161 0.861 0.044 0.597 !       1.77 eA-3
Q162 0.421 0.124 0.351 !       1.77 eA-3
Q163 0.387 0.935 0.678 !       1.77 eA-3
Q164 0.141 0.678 0.024 !       1.71 eA-3
Q165 0.922 0.047 0.344 !       1.70 eA-3
Q166 1.000 0.497 0.758 !       1.69 eA-3
Q167 0.137 0.632 0.093 !       1.68 eA-3
Q168 0.917 0.105 0.372 !       1.65 eA-3
Q169 0.661 0.848 0.940 !       1.64 eA-3
Q170 0.451 0.512 0.616 !       1.63 eA-3
Q171 0.892 0.140 0.321 !       1.60 eA-3
Q172 0.878 0.048 0.281 !       1.59 eA-3
Q173 0.571 0.765 0.323 !       1.59 eA-3
C174 0.531 0.421 0.207 !       1.58 eA-3
Q175 0.921 0.045 0.218 !       1.57 eA-3
Q176 0.358 0.888 0.160 !       1.55 eA-3
Q177 0.922 0.782 0.841 !       1.55 eA-3
C178 0.647 0.495 0.141 !       1.54 eA-3
Q179 0.451 0.514 0.083 !       1.54 eA-3
Q180 0.155 0.576 0.034 !       1.52 eA-3
Q181 0.032 0.097 0.771 !       1.52 eA-3
Q182 0.238 0.989 0.445 !       1.52 eA-3
Q183 0.094 0.266 0.811 !       1.51 eA-3
Q184 0.550 0.876 0.915 !       1.50 eA-3
Q185 0.191 0.860 0.155 !       1.48 eA-3
Q186 0.953 0.579 0.424 !       1.47 eA-3
Q187 0.141 0.080 0.319 !       1.47 eA-3
Q188 0.596 0.780 0.383 !       1.46 eA-3
Q189 0.504 0.344 0.195 !       1.46 eA-3
Q190 0.843 0.795 0.853 !       1.44 eA-3
Q191 0.663 0.419 0.172 !       1.44 eA-3
Q192 0.478 0.326 0.924 !       1.44 eA-3
Q193 0.093 0.923 0.339 !       1.44 eA-3
Q194 0.094 0.143 0.684 !       1.43 eA-3
Q195 0.315 0.674 0.665 !       1.42 eA-3
C196 0.034 0.048 0.849 !       1.41 eA-3
C197 0.608 0.518 0.205 !       1.41 eA-3
Q198 0.918 0.972 0.490 !       1.41 eA-3
C199 0.017 0.021 0.619 !       1.40 eA-3
;
loop_
  _platon_squeeze_void_nr
  _platon_squeeze_void_average_x
  _platon_squeeze_void_average_y
  _platon_squeeze_void_average_z
  _platon_squeeze_void_volume
  _platon_squeeze_void_count_electrons
  _platon_squeeze_void_content
 1 0.000 0.000 0.500 773 278 ' '
 2 0.500 0.500 0.153 556 246 ' '
 3 0.500 0.500 0.847 556 246 ' '

_platon_squeeze_void_probe_radius  1.20
loop_
  _diffrn_refln_index_h
  _diffrn_refln_index_k
  _diffrn_refln_index_l
  _diffrn_refln_intensity_net
  _diffrn_refln_intensity_u
  _diffrn_refln_scale_group_code
 0 0 -3 3093.07 164.781 1
 0 0 -4 267796 3951.15 1
 0 0 -5 35371.6 774.848 1
 0 0 -6 142987 2336.56 1
 0 0 -7 1999.32 210.264 1
 0 0 -8 397144 5931.12 1
 0 0 -9 702.175 160.102 1
 0 0 -10 381164 5794.62 1
 0 0 -11 4678.8 319.796 1
 0 0 -12 16566.5 594.198 1
 0 0 14 32706.3 1466.92 2
 0 0 15 21793 1258.29 2
 0 0 16 592426 10397.1 2
 0 0 17 2223.55 492.669 2
 0 0 18 1566.2 459.147 2
 0 0 19 1607.87 502.191 2
 0 0 20 280188 6508.56 2
 0 0 21 2603.93 599.778 2
 0 0 22 85520.1 3320.73 2
 0 0 23 244.087 388.246 2
 -1 0 -25 6437.6 590.247 5
 -1 0 -24 1242.2 366.711 5
 0 1 24 1140.83 540.645 2
 -1 0 -23 564.008 312.406 5
 0 1 23 231.005 429.852 2
 0 -1 23 109.123 402.906 2
 0 -1 22 774.291 462.03 2
 0 1 22 445.323 444.644 2
 -1 0 -22 910.462 348.205 5
 0 1 21 38866.8 2143.49 2
 0 -1 21 40520.8 2106.17 2
 0 -1 20 4867.05 753.343 2
 0 1 20 3873.92 701.379 2
 0 1 19 54401.3 2390.03 2
 0 -1 19 54089.1 2374.17 2
 0 -1 18 511.345 336.841 2
 0 1 18 343.426 369.073 2
 0 1 17 25987.9 1520.79 2
 0 -1 17 27108.4 1484.26 2
 0 1 16 4215.17 633.431 2
 0 -1 16 4881.5 654.288 2
 0 -1 15 250217 5241.03 2
 0 1 15 249186 5338.3 2
 0 1 14 2896.94 488.315 2
 0 -1 14 2985 471.942 2
 -1 0 -13 30143.4 995.186 1
 -1 0 -12 10510.7 572.523 1
 1 0 -11 87859.4 1542.18 1
 -1 0 -11 103844 2032.76 1
 -1 0 -10 2630.86 301.337 1
 1 0 -10 2483.56 171.179 1
 1 0 -9 52260.5 976.166 1
 -1 0 -9 50492.7 1306.54 1
 -1 0 -8 13264.2 589.921 1
 1 0 -8 12737.6 377.872 1
 -1 0 -7 141361 2518.82 1
 1 0 -7 137514 2138.87 1
 1 0 -6 10357.4 299.8 1
 -1 0 -6 11937.4 522.491 1
 1 0 -5 180442 2624.9 1
 0 1 -2 5707.35 260.053 1
 -1 0 2 6963.49 282.837 2
 0 1 -3 227337 3425.69 1
 -1 0 3 224425 3511.06 2
 -1 0 4 13805.1 524.829 2
 0 1 -4 14499 469.802 1
 0 1 -5 117488 1998.24 1
 -1 0 5 113567 2154.98 2
 0 1 -6 14404.1 520.673 1
 0 1 -7 134073 2342.71 1
 -1 0 8 15231.6 734.672 2
 0 -1 -8 15370.9 533.829 1
 0 1 -8 15206.6 572.492 1
 -1 0 9 61156 1690.77 2
 0 -1 -9 61807 1286.64 1
 0 1 -9 64061.2 1380.26 1
 -1 0 10 2791.4 409.691 2
 0 -1 -10 2565.96 245.246 1
 0 1 -10 3001.68 289.138 1
 -1 0 11 131044 2975.47 2
 0 -1 -11 126040 2266.95 1
 0 1 -11 132070 2408.81 1
 0 -1 -12 12330.3 488.582 1
 -1 0 12 12587.3 845.296 2
 0 1 -12 12511 563.24 1
 -1 0 13 22530.5 1170.3 2
 -1 0 14 2812.2 477.293 2
 -1 0 15 218287 4844.78 2
 -1 0 16 4269.59 623.067 2
 -1 0 17 24062.1 1437.3 2
 1 0 17 23796.7 1439.59 2
 -1 0 18 619.063 395.838 2
 1 0 18 -292.972 335.019 2
 -1 0 19 45582.1 2133.73 2
 1 0 19 43130.4 2110.98 2
 -1 0 20 4151.97 757.696 2
 1 0 20 3609.41 681.958 2
 -1 0 21 43327.9 2230.05 2
 1 0 21 38572.4 2117.44 2
 -1 0 22 121.372 395.237 2
 1 0 22 1086.82 518.601 2
 -1 0 23 1044.48 519.545 2
 1 0 23 -217.578 411.513 2
 0 -1 -24 2357.61 408.126 5
 1 0 24 1802.37 684.543 2
 0 -1 -25 2325.53 409.307 5
 0 -1 -26 3444.62 447.951 5
 0 -1 -27 10475.8 667.398 5
 0 -1 -28 256.804 242.077 5
 -1 -1 -28 11292.9 671.064 5
 -1 -1 -27 1808.18 394.829 5
 -1 -1 -26 13076.7 799.941 5
 -1 -1 -25 134.988 280.519 5
 -1 -1 -24 36299.2 1377.29 5
 -1 1 24 37766.7 2286.05 2
 -1 1 23 754.802 426.587 2
 -1 -1 -23 1495.9 381.003 5
 1 -1 23 1623.27 578.758 2
 -1 1 22 19070.9 1546.09 2
 -1 -1 -22 18602.2 946.784 5
 1 -1 22 18256.6 1464.98 2
 -1 1 21 1710.52 534.209 2
 1 -1 21 2649.84 612.718 2
 1 -1 20 35338.8 1916.71 2
 -1 1 20 35320.4 1956.7 2
 1 -1 19 1705.82 520.597 2
 -1 1 19 1335.69 467.577 2
 1 -1 18 14065.1 1142.21 2
 -1 1 18 13871.7 1146.97 2
 -1 1 17 595.239 379.442 2
 1 -1 17 557.83 355.158 2
 -1 1 16 13156 1039.88 2
 -1 1 15 2403.59 487.962 2
 -1 1 14 178362 4125.47 2
 -1 -1 -13 4771.48 395.339 1
 -1 1 13 5715.08 650.582 2
 -1 -1 -12 27822.5 928.788 1
 -1 1 12 26865.5 1276.08 2
 1 1 -11 10933.8 442.841 1
 -1 -1 -11 9457.62 547.414 1
 -1 1 11 11054.5 780.759 2
 -1 1 10 83387.4 2235.92 2
 -1 -1 -10 85075.4 1845.18 1
 1 1 -10 87110.5 1612.18 1
 -1 1 9 1868.79 354.431 2
 -1 -1 -9 1573.3 268.328 1
 1 1 -9 1690.27 192.985 1
 -1 1 8 31424.9 1128.2 2
 1 1 -8 32969.9 781.769 1
 -1 1 7 30046.1 1049.57 2
 1 1 -7 29162.5 720.132 1
 1 1 -6 367557 5430.09 1
 -1 1 6 369920 5917.74 2
 -1 1 5 7137.17 449.715 2
 1 1 -5 6790.2 290.094 1
 -1 1 4 64187 1452.82 2
 1 1 -4 70080 1202.54 1
 1 1 -3 8465.19 296.465 1
 -1 1 3 7674.23 388.985 2
 -1 1 2 310427 4629.98 2
 1 1 -2 305806 4480.98 1
 -1 1 2 304836 4369.59 1
 -1 1 -1 19720.7 525.496 1
 -1 1 -2 330313 4948.51 1
 -1 -1 2 342203 4795.52 2
 -1 -1 3 7881.77 312.199 2
 -1 1 -3 8022.23 374.202 1
 -1 1 -4 63135.1 1308.12 1
 -1 -1 4 62518.7 1248.43 2
 -1 1 -5 4919.77 337.871 1
 -1 -1 5 5146.63 334.026 2
 -1 1 -6 398747 6227.78 1
 -1 -1 6 414115 6248.46 2
 -1 1 -7 28289.1 856.208 1
 1 -1 -7 22011 466.175 1
 -1 1 -8 25478.7 837.94 1
 1 -1 -8 24161 497.42 1
 -1 -1 8 25060.7 908.274 2
 -1 -1 9 1375.04 287.42 2
 1 -1 -9 1093.83 97.5879 1
 -1 1 -9 1263.99 251.236 1
 -1 1 -10 90115.3 1953.96 1
 -1 -1 10 92213.8 2214.87 2
 -1 -1 11 10595.4 723.815 2
 -1 1 -11 11007.1 586.003 1
 -1 -1 12 24252.2 1129.64 2
 -1 1 -12 23092.2 885.152 1
 -1 1 -13 5715.09 457.731 1
 -1 -1 13 5521.21 594.35 2
 -1 -1 14 164374 3786.18 2
 -1 -1 15 1227.81 385.537 2
 -1 -1 16 17562 1141.63 2
 1 1 17 227.875 333.775 2
 -1 -1 17 522.751 364.567 2
 -1 -1 18 15464.5 1161.31 2
 1 1 18 15660.4 1228.85 2
 -1 -1 19 1768.26 468.297 2
 1 1 19 1441.25 507.632 2
 1 1 20 32841.7 1920.83 2
 -1 -1 20 35239.7 1895.11 2
 -1 -1 21 3924.14 710.586 2
 1 1 21 2311.11 570.737 2
 -1 -1 22 20082.4 1535.48 2
 1 1 22 19429.9 1565.84 2
 1 1 23 1427 529.415 2
 1 1 24 29040.3 2033.56 2
 1 -1 -25 253.993 275.048 5
 1 -1 -26 8206.81 617.99 5
 1 -1 -27 1659.44 360.826 5
 2 -1 -26 965.518 303.396 5
 2 -1 -25 16657.3 847.192 5
 1 2 23 877.393 479.815 2
 1 2 22 719.264 477.937 2
 -1 -2 21 22654.3 1521.8 2
 1 2 21 23255 1674.06 2
 1 2 20 1895.97 566.265 2
 -1 -2 20 1954.66 535.482 2
 -1 -2 19 23190.7 1454.15 2
 1 2 19 21654.5 1528.13 2
 -1 -2 18 2923.87 546.824 2
 1 2 18 2045.73 539.86 2
 -1 -2 17 23684.5 1335.87 2
 1 2 17 22744.2 1458.61 2
 -1 -2 16 16466.4 1093.45 2
 1 2 16 15565.4 1153.66 2
 -1 -2 15 27946.7 1345.64 2
 -2 1 -14 989.169 263.896 1
 -1 -2 14 1196.81 356.352 2
 -1 -2 13 326225 5892.97 2
 -2 1 -13 317767 5539.04 1
 -2 1 -12 964.529 243.742 1
 -1 -2 12 1148 315.283 2
 -2 1 -11 212500 3915.58 1
 -1 -2 11 211909 4060.36 2
 -2 1 -10 565.514 249.916 1
 -1 -2 10 684.219 252.428 2
 -1 -2 9 64304.2 1609.47 2
 -2 1 -9 63739.6 1648.61 1
 -2 1 -8 498.709 247.387 1
 -1 -2 8 216.207 182.513 2
 -1 -2 7 50968.8 1274.56 2
 -2 1 -7 52665.7 1383.78 1
 -1 -2 6 2687.87 267.742 2
 -2 1 -6 2707.47 328.056 1
 -1 -2 5 189879 3080.89 2
 -2 1 -5 192354 3353.9 1
 -2 1 -4 9285.83 510.226 1
 -1 -2 4 9921.55 375.845 2
 -1 -2 3 61420.3 1065.41 2
 -2 1 -3 58558.8 1361.16 1
 -2 1 -2 2334.94 259.267 1
 -2 1 -1 347388 5269.58 1
 -2 1 0 157.8 122.128 1
 1 2 -1 384647 5512.62 1
 -2 1 1 354903 5390.29 1
 -2 1 2 2093.49 233.488 2
 1 2 -2 2288.9 222.581 1
 -2 1 2 2099.97 158.406 1
 -2 1 3 111571 2069.35 2
 -2 1 3 111455 1707.18 1
 1 2 -4 7222.8 359.597 1
 -2 1 4 6822.1 428.538 2
 -2 1 5 134449 2592.62 2
 1 2 -5 139226 2360.54 1
 1 2 -6 3491.99 283.442 1
 -2 1 6 3673.21 384.586 2
 -2 1 7 41791.5 1267.14 2
 1 2 -7 39987.4 994.525 1
 -2 1 8 376.176 267.618 2
 1 2 -8 238.335 159.981 1
 -2 1 9 78241.2 2054.32 2
 1 2 -9 80878.3 1642.94 1
 -2 1 10 1067.78 290.456 2
 1 2 -10 1139.42 203.844 1
 1 2 -11 191563 3244.67 1
 -2 1 11 184751 3955.94 2
 1 2 -12 1189.4 200.636 1
 -2 1 12 1129.41 333.299 2
 -1 -2 -12 1037.4 221.525 1
 -2 1 13 293670 5744.02 2
 -2 1 14 1254.85 421.486 2
 -2 1 15 20955.9 1266.42 2
 -2 1 16 14237.3 1107.1 2
 -2 1 17 22946.7 1434.92 2
 -2 1 18 2275.08 533.445 2
 -2 1 19 17271.1 1331.44 2
 2 -1 19 16118.9 1254.86 2
 2 -1 20 1934.49 549.047 2
 -2 1 20 1968.84 572.384 2
 2 -1 21 14403.4 1288.57 2
 -2 1 21 14095.4 1284.56 2
 2 -1 22 927.25 501.859 2
 -2 1 22 1454.41 540.227 2
 -1 -2 -23 409.011 312.948 5
 2 -1 23 108.299 417.727 2
 -2 1 23 418.765 428.869 2
 -1 -2 -24 2096.98 424.228 5
 -1 -2 -25 20648 1004.09 5
 -1 -2 -26 1321.34 372.175 5
 -1 -2 -27 23637.6 1206.83 5
 -1 -2 -28 583.898 299.927 5
 -1 -2 -29 19949.6 856.739 5
 -1 -2 -30 1101.96 259.222 5
 -2 0 -26 38472.6 1377.51 5
 -2 0 -25 1281.55 362.3 5
 -2 0 -24 764.635 349.221 5
 -2 0 -23 2061.22 411.416 5
 0 2 23 2467.67 676.858 2
 0 2 22 3942.54 769.617 2
 -2 0 -22 4169.67 479.586 5
 0 2 21 573.355 392.218 2
 0 -2 21 759.195 458.591 2
 0 2 20 5934.64 866.894 2
 0 -2 20 6542.43 815.984 2
 0 -2 19 2935.16 598.675 2
 0 2 19 1689.25 534.243 2
 0 -2 18 1385.82 414.384 2
 0 2 18 1502.47 487.263 2
 0 -2 17 7363.15 778.077 2
 0 2 17 7250.93 851.362 2
 0 2 16 13106 1063.57 2
 0 -2 16 13042.9 965.552 2
 0 2 15 6497.09 790.033 2
 0 -2 15 7214.39 701.197 2
 0 -2 14 161683 3672.45 2
 -2 0 -14 157819 3242.77 1
 0 2 14 164638 3925.22 2
 -2 0 -13 5538.29 476.646 1
 -2 0 -12 2221.38 327.86 1
 -2 0 -11 1829.15 311.132 1
 -2 0 -10 43718.4 1316.6 1
 -2 0 -9 15742.3 745.625 1
 -2 0 -8 98585.2 2153.85 1
 0 2 1 15799.6 499.788 1
 0 2 0 223694 3477.43 1
 0 2 0 231747 3265.13 2
 0 2 -1 17417.6 549.752 1
 0 2 -2 278098 4262.47 1
 -2 0 3 1744.31 208.142 2
 0 2 -3 1949.14 215.428 1
 0 2 -4 202912 3309.63 1
 -2 0 4 205539 3396.05 2
 -2 0 5 6515.46 432.175 2
 0 2 -5 6483.39 384.586 1
 0 2 -6 61698.7 1364.46 1
 -2 0 6 60885.1 1484.54 2
 -2 0 7 12503.8 684.632 2
 0 2 -7 13681 578.157 1
 0 2 -8 125437 2394.48 1
 -2 0 8 128705 2665.87 2
 -2 0 9 16533.1 857.065 2
 0 2 -9 16879.9 679.784 1
 0 -2 -10 41450.7 1012.64 1
 0 2 -10 40388.6 1123.73 1
 -2 0 10 38532.3 1372.91 2
 0 -2 -11 1613.7 200.342 1
 -2 0 11 1684.23 374.563 2
 0 2 -11 1645.24 264.036 1
 -2 0 12 2542.5 408.713 2
 0 2 -12 2625.53 295.349 1
 0 2 -13 3740.77 366.831 1
 -2 0 13 4002.38 541.221 2
 -2 0 14 149289 3616.94 2
 -2 0 15 6023.47 689.144 2
 -2 0 16 6317.86 725.177 2
 -2 0 17 6676.97 781.756 2
 -2 0 18 1002.62 427.795 2
 -2 0 19 2672.24 570.69 2
 2 0 19 1942.42 545.286 2
 2 0 20 8847.91 1009.18 2
 -2 0 20 8509.58 967.268 2
 -2 0 21 1289.18 489.173 2
 2 0 21 921.902 506.624 2
 2 0 22 3459.52 688.385 2
 -2 0 22 5368.35 855.647 2
 -2 0 23 1187.94 495.335 2
 2 0 23 2807.98 706.027 2
 0 -2 -24 34.8948 304.103 5
 0 -2 -25 1479.05 377.864 5
 0 -2 -26 33647.6 1262.16 5
 0 -2 -27 1909.51 363.64 5
 0 -2 -28 3288.74 410.009 5
 0 -2 -29 336.781 249.569 5
 0 -2 -30 12534.1 608.484 5
 -2 -1 -29 5241.77 478.621 5
 -2 -1 -28 2987.23 414.563 5
 -2 -1 -27 3484.27 440.495 5
 -2 -1 -26 1440.52 373.506 5
 -2 -1 -25 870.503 365.524 5
 -2 -1 -24 1173.38 393.451 5
 -2 -1 -23 33767.2 1328.65 5
 -1 2 23 32027.1 2085.36 2
 -2 -1 -22 395.716 314.481 5
 -1 2 22 -150.978 427.027 2
 -1 2 21 35608.8 2071.55 2
 1 -2 21 35699.1 1950.05 2
 -2 -1 -21 36536.7 1338.77 5
 -1 2 20 42.3648 343.827 2
 1 -2 20 78.7964 323.787 2
 -1 2 19 80608.9 3048.02 2
 1 -2 19 84595.4 2937.45 2
 -1 2 18 1536.97 502.411 2
 1 -2 18 1804.11 475.851 2
 1 -2 17 12423.7 991.513 2
 -1 2 17 10543.1 1012.16 2
 -1 2 16 4574.65 672.784 2
 1 -2 16 4874.2 606.626 2
 -1 2 15 105409 3107.61 2
 -2 -1 -14 596.717 212.357 1
 -1 2 14 740.101 381.031 2
 -1 2 13 157922 3776.41 2
 -2 -1 -13 157888 3173.25 1
 -1 2 12 4495.12 570.337 2
 -2 -1 -12 4486.95 442.333 1
 -1 2 11 101053 2623.6 2
 -2 -1 -11 98780.4 2243.05 1
 -1 2 10 1655.73 405.514 2
 -2 -1 -10 1678.64 337.889 1
 -1 2 9 32114.6 1252.77 2
 -1 2 8 2397.77 399.608 2
 -1 2 7 61981.1 1659.56 2
 -1 2 6 3913.09 393.948 2
 -1 2 5 34664.4 1058.35 2
 -1 2 4 3817.39 346.868 2
 -1 2 3 493014 7375.97 2
 -1 2 3 493834 7092.6 1
 -1 2 2 5769.24 276.353 1
 -1 2 2 5401.8 336.717 2
 -1 2 1 346548 5154.61 1
 -1 2 1 353843 5170.46 2
 -1 2 0 175.533 113.907 1
 -1 2 -1 354432 5346.04 1
 -1 2 -2 4876.04 323.902 1
 -2 -1 3 470214 6888.98 2
 -1 2 -3 463004 6984.99 1
 -2 -1 4 4728.2 314.607 2
 -1 2 -4 4592.77 347.619 1
 -1 2 -5 20590.3 720.378 1
 -2 -1 5 21093.4 703.117 2
 -1 2 -6 4014.33 364.645 1
 -2 -1 6 3703.95 321.916 2
 -1 2 -7 53690.8 1334.95 1
 -2 -1 7 50421.6 1331.88 2
 -2 -1 8 853.245 254.204 2
 -1 2 -8 1030.25 234.436 1
 -1 2 -9 34776.3 1057.17 1
 -2 -1 9 34911.5 1156.29 2
 -1 2 -10 1814.15 294.124 1
 -2 -1 10 1778.04 329.765 2
 -2 -1 11 82998 2267.79 2
 -1 2 -11 93180.7 2058.41 1
 -1 2 -12 3511.15 381.81 1
 -2 -1 12 3627.6 465.297 2
 -2 -1 13 142349 3339.73 2
 -1 2 -13 148153 2954.91 1
 -2 -1 14 1014.16 333.37 2
 -1 2 -14 713.286 252.891 1
 -2 -1 15 98574.1 2811.71 2
 -2 -1 16 5030.04 659.044 2
 -2 -1 17 8321.04 814.004 2
 2 1 18 822.607 403.333 2
 -2 -1 18 732.184 383.459 2
 2 1 19 70602.8 2843.01 2
 -2 -1 19 70561 2664.24 2
 -2 -1 20 127.4 334.64 2
 2 1 20 -73.2302 353.824 2
 -2 -1 21 32027.2 1854.48 2
 2 1 21 31670 1978.56 2
 -2 -1 22 510.882 402.851 2
 2 1 22 87.3201 388.718 2
 2 1 23 34551.9 2155.66 2
 1 -2 -25 903.32 290.925 5
 1 -2 -26 1282.7 357.147 5
 1 -2 -27 2556.38 392.108 5
 1 -2 -28 2596.79 359.063 5
 1 -2 -29 4815.13 417.739 5
 -2 -2 -31 -146.614 183.386 5
 -2 -2 -30 9581.17 556.273 5
 -2 -2 -29 2761.45 376.628 5
 -2 -2 -28 5442.14 503.755 5
 -2 -2 -27 649.156 325.192 5
 -2 -2 -26 58615 1779.51 5
 -2 -2 -25 3188.47 483.433 5
 -2 -2 -24 6093.98 584.229 5
 -2 -2 -23 336.006 342.019 5
 -2 2 23 1094.96 544.104 2
 2 -2 22 5511.64 869.153 2
 -2 -2 -22 6313.18 589.875 5
 -2 2 22 6235.27 931.017 2
 -2 -2 -21 8025.27 649.168 5
 2 -2 21 10496.1 1107.97 2
 -2 2 21 9611.98 1097.82 2
 -2 2 20 11788.8 1162.98 2
 2 -2 20 12728.7 1153.81 2
 -2 2 19 1952.78 570.142 2
 2 -2 19 3077.98 593.691 2
 2 -2 18 28962.7 1600.35 2
 -2 2 18 30309.1 1732.54 2
 -2 2 17 3730.6 666.077 2
 -2 2 16 17835.1 1237.04 2
 -2 2 15 7640.82 811.546 2
 -2 2 14 65296.9 2284.8 2
 -2 -2 -13 15492.4 805.428 1
 -2 2 13 14427.6 1006.4 2
 -2 2 12 121457 3084 2
 -2 -2 -12 121892 2663.26 1
 -2 2 11 444.333 296.866 2
 2 2 -11 441.387 126.796 1
 2 2 -10 182459 3041.11 1
 -2 2 10 186785 3873.8 2
 -2 2 9 1706.88 379.568 2
 2 2 -9 1422.63 203.663 1
 -2 2 8 186738 3756.47 2
 2 2 -8 194851 3172.58 1
 -2 2 7 24714.8 1034.84 2
 2 2 -7 24987.1 741.194 1
 -2 2 6 11782.4 657.462 2
 2 2 -6 14223.8 519.702 1
 2 2 -5 9473.21 430.616 1
 -2 2 5 8562.46 526.41 2
 -2 2 4 78145.6 1737.82 2
 -2 2 4 78163.8 1346.76 1
 -2 2 3 8547.87 341.421 1
 -2 2 3 9140.38 485.717 2
 -2 2 2 79246.2 1489.46 1
 -2 2 2 84287.3 1671.91 2
 -2 2 1 16446.4 545.816 1
 -2 2 0 1589.61 209.872 1
 -2 2 -1 16171.4 592.926 1
 -2 2 -2 112655 2125 1
 -2 2 -3 6151.67 424.094 1
 -2 2 -4 59994.3 1438.16 1
 -2 -2 4 61614.8 1240.34 2
 -2 -2 5 6135.61 372.984 2
 -2 2 -5 6750.9 457.269 1
 -2 -2 6 12913 549.103 2
 -2 2 -6 13145.3 639.001 1
 -2 -2 7 20679.1 753.7 2
 -2 2 -7 19316.4 816.97 1
 -2 2 -8 196563 3624.15 1
 -2 -2 8 199499 3531.16 2
 -2 2 -9 2159.82 334.257 1
 -2 -2 9 1938.24 314.176 2
 -2 -2 10 164175 3239.31 2
 -2 2 -10 162857 3236.14 1
 -2 -2 11 688.833 259.875 2
 -2 2 -11 741.188 270.678 1
 -2 -2 12 165614 3427.99 2
 -2 2 -12 157697 3270.83 1
 -2 -2 13 11014.8 793.813 2
 -2 2 -13 10903.9 707.793 1
 -2 2 -14 68372.4 1899.39 1
 -2 -2 14 69850.4 2146.2 2
 -2 -2 15 6723.24 674.665 2
 -2 -2 16 16980.6 1085.78 2
 -2 -2 17 2777.21 516.522 2
 -2 -2 18 37896.8 1777.58 2
 2 2 18 35892.6 1902.71 2
 2 2 19 1694.95 531.997 2
 -2 -2 19 2167.68 514.183 2
 2 2 20 9958.99 1117.23 2
 -2 -2 20 12005.9 1086.15 2
 2 2 21 9475.53 1116.79 2
 2 2 22 11563.5 1268.55 2
 2 2 23 203.54 437.605 2
 2 -2 -26 57768.4 1672.32 5
 2 -2 -27 1778.1 337.826 5
 2 -2 -28 5469.88 471.995 5
 3 -2 -28 241.107 209.43 5
 3 -2 -27 10741.6 648.492 5
 2 3 23 2080.9 660.661 2
 2 3 22 1509.88 588.885 2
 2 3 21 27157.2 1880.19 2
 2 3 20 993.799 486.645 2
 -2 -3 19 26958 1497.44 2
 2 3 19 27100.8 1765.01 2
 2 3 18 20073.2 1458.68 2
 -2 -3 18 19920.5 1241.94 2
 -2 -3 17 47906.5 1895.12 2
 -2 -3 16 4137.59 560.443 2
 -2 -3 15 123741 3105.69 2
 -3 2 -15 126316 3007.08 1
 -2 -3 14 28358.2 1253.1 2
 -3 2 -14 27203.6 1213 1
 -2 -3 13 9578.23 676.553 2
 -3 2 -13 9673.11 705.325 1
 -3 2 -12 42073 1498.68 1
 -2 -3 12 43975.9 1445.3 2
 -3 2 -11 12147.4 761.499 1
 -2 -3 11 12061.7 685.43 2
 -2 -3 10 32174.8 1105.25 2
 -3 2 -10 31967 1249.78 1
 -3 2 -9 16345.4 836.664 1
 -2 -3 9 16158.2 708.912 2
 -3 2 -8 12041.8 714.905 1
 -2 -3 8 13034.3 600.897 2
 -2 -3 7 56525.8 1327.31 2
 -3 2 -7 59501.8 1633.71 1
 -2 -3 6 42169.6 1030.76 2
 -3 2 -6 42696.9 1331.31 1
 -3 2 -5 163943 3157.46 1
 -2 -3 5 163404 2709.07 2
 -3 2 -4 26338.8 974.843 1
 -3 2 -3 388.206 237.76 1
 -3 2 -2 2132.64 308.676 1
 -3 2 -1 154684 2814.8 1
 -3 2 0 3331.23 314.8 1
 -3 2 1 167315 2868.12 1
 -3 2 2 2003.11 231.088 1
 2 3 -3 5513.97 383.471 1
 -3 2 3 4685.3 393.356 2
 -3 2 3 5126.03 299.728 1
 -3 2 4 29074.6 727.373 1
 2 3 -4 30639.5 918.556 1
 -3 2 5 161142 2500.02 1
 2 3 -5 158057 2857.27 1
 -3 2 5 160584 3128.55 2
 -3 2 6 51363.1 1491.41 2
 2 3 -6 49119.8 1251.64 1
 -3 2 7 53000 1566.75 2
 2 3 -7 53082.3 1298.41 1
 -3 2 8 13059.9 787.277 2
 2 3 -8 12670 587.672 1
 -3 2 9 23764.1 1094.67 2
 2 3 -9 23581.1 805.478 1
 2 3 -10 34031.1 1028.4 1
 -3 2 10 35110 1397.81 2
 -3 2 11 9331.04 740.018 2
 2 3 -11 9331.19 495.792 1
 2 3 -12 40279.8 1114.04 1
 -3 2 12 44826.5 1714.18 2
 -3 2 13 3030.06 538.105 2
 -3 2 14 30050.8 1520.63 2
 -3 2 15 126388 3532.85 2
 -3 2 16 3671.13 642.554 2
 -3 2 17 42371.9 2033.39 2
 -3 2 18 18414.1 1356.1 2
 -3 2 19 19463.5 1451.69 2
 -3 2 20 319.074 400.841 2
 3 -2 20 585.919 378.604 2
 3 -2 21 24797.3 1669.7 2
 -3 2 21 24049.4 1710.47 2
 3 -2 22 285.52 386.081 2
 -3 2 22 1314.96 579.668 2
 -2 -3 -22 1439.29 400.58 5
 -3 2 23 3092.63 780.804 2
 -2 -3 -23 2982.5 473.393 5
 -2 -3 -24 2062.65 430.609 5
 -2 -3 -25 19690.7 1022.17 5
 -2 -3 -26 963.684 343.023 5
 -2 -3 -27 10907.4 723.839 5
 -2 -3 -28 92.7394 270.579 5
 -2 -3 -29 11480.6 682.223 5
 -2 -3 -30 198.552 229.162 5
 -2 -3 -31 6963.2 439.12 5
 -2 -3 -32 28.4839 145.834 5
 1 3 23 2136.17 672.461 2
 -3 1 -22 4148.43 483.622 5
 1 3 22 4512.96 802.878 2
 1 3 21 5436.88 895.95 2
 1 3 20 30162.4 1912.31 2
 1 3 19 -16.1527 409.647 2
 -1 -3 19 789.49 357.215 2
 -1 -3 18 11297.9 942.948 2
 1 3 18 11473 1107.28 2
 1 3 17 2955.64 617.442 2
 -1 -3 17 3338.44 534.205 2
 -1 -3 16 20161.6 1147.38 2
 1 3 16 21409 1402.49 2
 -3 1 -15 8187.38 672.994 1
 -1 -3 15 7861.49 700.81 2
 -1 -3 14 193921 4038.47 2
 -3 1 -14 187715 3894.83 1
 -1 -3 13 1713.43 359.262 2
 -3 1 -13 2204.64 379.941 1
 -3 1 -12 11533.4 729.423 1
 -1 -3 12 11878.3 729.408 2
 -3 1 -11 946.064 328.105 1
 -1 -3 11 1048.43 269.517 2
 -1 -3 10 137062 2749.26 2
 -3 1 -10 132154 2942.09 1
 -1 -3 9 9625.76 550.661 2
 -3 1 -9 9114.64 654.994 1
 -3 1 -8 153929 3129.36 1
 -1 -3 8 154397 2805.22 2
 -1 -3 7 26123.7 800.42 2
 -3 1 -7 26605.6 1042.9 1
 -1 -3 6 29407 776.822 2
 -3 1 -6 28402.9 1041.72 1
 -3 1 -5 53082 1472.47 1
 -1 -3 5 53129.2 1081.02 2
 -1 -3 4 112360 1799.31 2
 -3 1 -4 112122 2331.2 1
 1 3 0 225799 3712.8 1
 1 3 -1 1329.84 226.891 1
 -3 1 2 13903.2 499.713 1
 1 3 -2 15577.4 596.602 1
 -3 1 3 6105.3 428.911 2
 -3 1 3 5362.94 293.513 1
 1 3 -3 5420.37 367.012 1
 1 3 -4 95870.2 1889.8 1
 -3 1 4 95347.1 1597.94 1
 -3 1 4 98261 2047.46 2
 1 3 -5 51434.4 1210.44 1
 -3 1 5 51102.8 1371.81 2
 -3 1 6 27280.7 1009.56 2
 1 3 -6 27020.1 836.208 1
 -3 1 7 26991.2 1042.69 2
 1 3 -7 25156.1 839.166 1
 1 3 -8 146986 2715.24 1
 -3 1 8 142734 3038.1 2
 -3 1 9 8965.53 676.697 2
 1 3 -9 8910.79 511.574 1
 -3 1 10 139871 3153.06 2
 1 3 -10 144246 2725.22 1
 1 3 -11 597.796 212.144 1
 -3 1 11 635.16 337.875 2
 -3 1 12 17737.4 1014.53 2
 1 3 -12 16977.3 723.126 1
 -3 1 13 3751.56 550.669 2
 -3 1 14 155680 3809.37 2
 -3 1 15 8434.83 849.549 2
 -3 1 16 17246.3 1203.22 2
 -3 1 17 3245.36 598.738 2
 -3 1 18 5083.62 744.45 2
 -3 1 19 262.538 323.838 2
 -3 1 20 24740.9 1652.47 2
 3 -1 20 23242.7 1593.43 2
 3 -1 21 3603.9 740.343 2
 -3 1 21 3363.97 729.856 2
 3 -1 22 4267.11 797.227 2
 -3 1 22 6098.34 915.644 2
 -3 1 23 1898.11 593.951 2
 3 -1 23 2756.9 736.868 2
 -1 -3 -24 2033.2 387.917 5
 -1 -3 -25 1688.29 415.765 5
 -1 -3 -26 19273.3 962.076 5
 -1 -3 -27 1420.28 361.255 5
 -1 -3 -28 2061.86 379.649 5
 -1 -3 -29 -7.52913 243.266 5
 -1 -3 -30 9372.9 560.405 5
 -1 -3 -31 1570.77 258.212 5
 -3 0 -27 29147 1170.9 5
 -3 0 -26 457.793 348.523 5
 -3 0 -25 32579.3 1294.85 5
 -3 0 -24 651.682 305.132 5
 -3 0 -23 5704.02 582.756 5
 0 3 23 4231.34 849.275 2
 0 3 22 2747.58 734.294 2
 -3 0 -22 2291.44 423.115 5
 0 3 21 17383.7 1481.41 2
 -3 0 -21 16921.7 890.601 5
 0 3 20 6227.32 915.752 2
 0 3 19 6524.1 904.122 2
 0 -3 19 6904.25 797.421 2
 0 3 18 2530.42 587.205 2
 0 -3 18 3010.79 544.277 2
 0 -3 17 8811 806.493 2
 0 3 17 7584.55 889.856 2
 0 3 16 5468.63 731.056 2
 0 -3 16 5354.29 631.814 2
 -3 0 -15 39701.2 1450.97 1
 0 3 15 40825.2 1861.4 2
 0 -3 15 42077.2 1643.19 2
 0 3 14 5777.78 701.375 2
 -3 0 -14 5275.11 531.527 1
 0 -3 14 6193.77 622.364 2
 0 3 13 28473.5 1397.61 2
 -3 0 -13 29313.5 1207.09 1
 0 -3 13 28116.5 1203.48 2
 -3 0 -12 40387.6 1431.53 1
 -3 0 -11 246573 4636.42 1
 -3 0 -10 13186.6 768.258 1
 -3 0 -9 199286 3835.77 1
 0 3 2 2802.6 277.623 1
 0 3 1 7460.03 320.339 2
 0 3 1 7266.99 399.452 1
 0 3 0 13563.3 384.473 2
 0 3 0 14453.9 556.46 1
 0 3 -1 5518.76 352.629 1
 0 3 -2 2873.49 294.895 1
 0 3 -3 72068.9 1538.4 1
 0 3 -4 11060.5 539.761 1
 -3 0 4 11581.9 577.372 2
 0 3 -5 159855 2879.36 1
 -3 0 5 161079 2976.41 2
 0 3 -6 9113.29 526.719 1
 -3 0 6 9536.52 565.058 2
 -3 0 7 25804.4 961.828 2
 0 3 -7 24958.5 854.954 1
 -3 0 8 21444.9 918.402 2
 0 3 -8 19915.1 796.064 1
 0 3 -9 198753 3562.33 1
 -3 0 9 198667 3837.95 2
 -3 0 10 14143.6 816.741 2
 0 3 -10 13329.8 668.611 1
 0 3 -11 214768 3851.92 1
 -3 0 11 212360 4239.63 2
 -3 0 12 38291.5 1505.99 2
 0 3 -12 38377.8 1245.41 1
 -3 0 13 13699.3 920.289 2
 0 3 -13 14520.7 726.329 1
 -3 0 14 5381.1 644.326 2
 -3 0 15 44051.7 1812.01 2
 -3 0 16 3163.87 576.065 2
 -3 0 17 9451.39 914.063 2
 -3 0 18 1988.41 494.484 2
 -3 0 19 9598.39 988.386 2
 -3 0 20 5960.7 867.07 2
 3 0 20 4231.86 745.282 2
 3 0 21 11733.6 1202.94 2
 -3 0 21 14297.6 1268.57 2
 -3 0 22 1457.45 551.512 2
 3 0 22 1856.63 589.092 2
 3 0 23 6396.77 1011.79 2
 -3 0 23 6511.71 931.583 2
 0 -3 -25 27289.1 1157.69 5
 0 -3 -26 795.468 333.348 5
 0 -3 -27 23189.1 1024.54 5
 0 -3 -28 2160.96 367.062 5
 0 -3 -29 5760.72 501.54 5
 0 -3 -30 310.404 237.428 5
 0 -3 -31 4947.5 379.972 5
 -3 -1 -29 1981.33 341.873 5
 -3 -1 -28 27165.2 1094.69 5
 -3 -1 -27 445.397 304.376 5
 -3 -1 -26 18149.8 957.802 5
 -3 -1 -25 288.624 360.189 5
 -3 -1 -24 10700.5 761.443 5
 -1 3 23 1417.81 571.558 2
 -3 -1 -23 2000.3 432.667 5
 -3 -1 -22 29970 1239.29 5
 -1 3 22 29082.6 1953.36 2
 -3 -1 -21 319.961 305.955 5
 -1 3 21 933.502 533.294 2
 1 -3 20 38011.3 1944.48 2
 -1 3 20 37402.2 2106.81 2
 1 -3 19 1109.34 400.191 2
 -1 3 19 224.641 370.203 2
 -1 3 18 19700.2 1414.58 2
 1 -3 18 22263.5 1365.82 2
 1 -3 17 3501.93 553.089 2
 -1 3 17 4468.52 701.244 2
 1 -3 16 91621.9 2753.03 2
 -1 3 16 96274.4 3089.61 2
 -1 3 15 8475.55 894.52 2
 -3 -1 -14 189610 3916.34 1
 -1 3 14 190168 4449.3 2
 -3 -1 -13 21607.9 1042.96 1
 -1 3 13 21970.2 1264.82 2
 -1 3 12 349509 6507.44 2
 -3 -1 -12 338444 6049.66 1
 -3 -1 -11 4154.25 471.45 1
 -1 3 11 4033.89 536.916 2
 -1 3 10 133301 3145.15 2
 -1 3 9 6871.8 644.189 2
 -1 3 8 79560.7 2096.09 2
 -1 3 7 25651.1 1075.17 2
 -1 3 6 574246 8955.88 2
 -1 3 5 3097.48 352.954 2
 -1 3 4 138460 2368.88 1
 -1 3 4 137979 2628.6 2
 -1 3 3 3704.28 344.386 2
 -1 3 3 3840.36 298.005 1
 -1 3 2 22207.5 705.215 2
 -1 3 2 23141.4 686.639 1
 -1 3 1 5506.45 350.027 1
 -1 3 1 4835.18 314.899 2
 -1 3 0 437367 6598.32 1
 -1 3 -1 6133.81 393.257 1
 -1 3 -2 9138.54 479.268 1
 -1 3 -3 5806.91 405.436 1
 -1 3 -4 149944 2774.3 1
 -3 -1 5 2966.9 322.253 2
 -1 3 -5 3231.2 344.412 1
 -1 3 -6 541732 8296.84 1
 -3 -1 6 539913 8267.91 2
 -3 -1 7 24149.9 913.802 2
 -1 3 -7 23429.3 903.986 1
 -1 3 -8 92746.9 2116.05 1
 -3 -1 8 96329 2145.3 2
 -3 -1 9 7068.63 538.997 2
 -1 3 -9 6042.21 480.451 1
 -1 3 -10 129704 2696.94 1
[truncated: 669,348 more chars]
