# Supplementary material for: Charge‐Assisted Halogen Bonding in an Ionic Cavity of a Coordination Cage Based on a Copper(I) Iodide Cluster
Source: Angew Chem Int Ed Engl. 2023 Jan 11;62(7):e202215689. doi: 10.1002/anie.202215689 (PMC10108208; doi:10.1002/anie.202215689)
Supplement: Supplementary file 3 — Supporting Information [file ANIE-62-0-s006.cif]

data_(Cu3I4)4L4-CHBr3
_audit_creation_date               2022-10-05
_audit_creation_method
;
Olex2 1.5
(compiled 2022.04.07 svn.rca3783a0 for OlexSys, GUI svn.r6498)
;
_shelx_SHELXL_version_number       '2018/3'
_audit_contact_author_address      ?
_audit_contact_author_email        ?
_audit_contact_author_name         ''
_audit_contact_author_phone        ?
_publ_contact_author_id_orcid      ?
_publ_section_references
;
Dolomanov, O.V., Bourhis, L.J., Gildea, R.J, Howard, J.A.K. & Puschmann, H.
 (2009), J. Appl. Cryst. 42, 339-341.

Sheldrick, G.M. (2015). Acta Cryst. C71, 3-8.
;
_chemical_name_common              ?
_chemical_name_systematic          ?
_chemical_formula_moiety          
 'C120 H204 Cu12 I16 N24, C2 H3 Cu I2 N, I8, C H Br3'
_chemical_formula_sum              'C123 H208 Br3 Cu13 I26 N25'
_chemical_formula_weight           6402.28
_chemical_absolute_configuration   .
_chemical_melting_point            ?
_chemical_oxdiff_formula           'C31 H52 N6 Cu3 I5 Br1'
loop_
  _atom_type_symbol
  _atom_type_description
  _atom_type_scat_dispersion_real
  _atom_type_scat_dispersion_imag
  _atom_type_scat_source
 'C' 'C' 0.0181 0.0091 'International Tables Vol C Tables 4.2.6.8 and 6.1.1.4'
 'H' 'H' 0.0000 0.0000 'International Tables Vol C Tables 4.2.6.8 and 6.1.1.4'
 'Br' 'Br' -0.6763 1.2805
 'International Tables Vol C Tables 4.2.6.8 and 6.1.1.4'
 'Cu' 'Cu' -1.9646 0.5888
 'International Tables Vol C Tables 4.2.6.8 and 6.1.1.4'
 'I' 'I' -0.3257 6.8362 'International Tables Vol C Tables 4.2.6.8 and 6.1.1.4'
 'N' 'N' 0.0311 0.0180 'International Tables Vol C Tables 4.2.6.8 and 6.1.1.4'

_shelx_space_group_comment
;
The symmetry employed for this shelxl refinement is uniquely defined
by the following loop, which should always be used as a source of
symmetry information in preference to the above space-group names.
They are only intended as comments.
;
_space_group_crystal_system        'tetragonal'
_space_group_IT_number             81
_space_group_name_H-M_alt          'P -4'
_space_group_name_Hall             'P -4'
loop_
  _space_group_symop_operation_xyz
 'x, y, z'
 '-x, -y, z'
 'y, -x, -z'
 '-y, x, -z'

_cell_length_a                     21.3884(3)
_cell_length_b                     21.3884(3)
_cell_length_c                     28.2055(3)
_cell_angle_alpha                  90
_cell_angle_beta                   90
_cell_angle_gamma                  90
_cell_volume                       12903.0(4)
_cell_formula_units_Z              2
_cell_measurement_reflns_used      8664
_cell_measurement_temperature      123.00(10)
_cell_measurement_theta_max        75.7130
_cell_measurement_theta_min        3.3010
_shelx_estimated_absorpt_T_max     ?
_shelx_estimated_absorpt_T_min     ?
_exptl_absorpt_coefficient_mu      26.354
_exptl_absorpt_correction_T_max    0.321
_exptl_absorpt_correction_T_min    0.117
_exptl_absorpt_correction_type     analytical
_exptl_absorpt_process_details
;
CrysAlisPro, Agilent Technologies,
Version 1.171.36.32 (release 02-08-2013 CrysAlis171 .NET)
(compiled Aug  2 2013,16:46:58)
Analytical numeric absorption correction using a multifaceted crystal
			model based on expressions derived by R.C. Clark & J.S. Reid.
(Clark, R. C. & Reid, J. S. (1995). Acta Cryst. A51, 887-897)
;
_exptl_absorpt_special_details     ?
_exptl_crystal_colour              'light orange'
_exptl_crystal_colour_modifier     light
_exptl_crystal_colour_primary      orange
_exptl_crystal_density_diffrn      1.648
_exptl_crystal_density_meas        ?
_exptl_crystal_density_method      ?
_exptl_crystal_description         prism
_exptl_crystal_F_000               5962
_exptl_crystal_size_max            0.0987
_exptl_crystal_size_mid            0.0784
_exptl_crystal_size_min            0.0461
_exptl_transmission_factor_max     ?
_exptl_transmission_factor_min     ?
_diffrn_reflns_av_R_equivalents    0.0525
_diffrn_reflns_av_unetI/netI       0.0918
_diffrn_reflns_Laue_measured_fraction_full  0.989
_diffrn_reflns_Laue_measured_fraction_max  0.989
_diffrn_reflns_limit_h_max         25
_diffrn_reflns_limit_h_min         -22
_diffrn_reflns_limit_k_max         19
_diffrn_reflns_limit_k_min         -24
_diffrn_reflns_limit_l_max         19
_diffrn_reflns_limit_l_min         -33
_diffrn_reflns_number              21914
_diffrn_reflns_point_group_measured_fraction_full  0.766
_diffrn_reflns_point_group_measured_fraction_max  0.765
_diffrn_reflns_theta_full          67.684
_diffrn_reflns_theta_max           67.999
_diffrn_reflns_theta_min           3.316
_diffrn_ambient_temperature        123.00(10)
_diffrn_detector_area_resol_mean   10.3953
_diffrn_measured_fraction_theta_full  0.989
_diffrn_measured_fraction_theta_max  0.989
_diffrn_measurement_details
;
#__ type_ start__ end____ width___ exp.time_
  1 omega  -66.00   27.00   1.0000   30.0000
omega____ theta____ kappa____ phi______ frames
    -      -41.4926   57.0000 -180.0000 93

#__ type_ start__ end____ width___ exp.time_
  2 omega   68.00   94.00   1.0000   30.0000
omega____ theta____ kappa____ phi______ frames
    -       41.4926 -125.0000  150.0000 26

#__ type_ start__ end____ width___ exp.time_
  3 omega   41.00  100.00   1.0000  140.0000
omega____ theta____ kappa____ phi______ frames
    -      112.0000  -94.0000  -60.0000 59

#__ type_ start__ end____ width___ exp.time_
  4 omega   35.00   74.00   1.0000  140.0000
omega____ theta____ kappa____ phi______ frames
    -      112.0000  -94.0000   60.0000 39

#__ type_ start__ end____ width___ exp.time_
  5 omega   60.00  149.00   1.0000  140.0000
omega____ theta____ kappa____ phi______ frames
    -      112.0000   15.0000  -30.0000 89
;
_diffrn_measurement_device_type    'SuperNova, Dual, Cu at zero, Atlas'
_diffrn_measurement_method         '\w scans'
_diffrn_orient_matrix_UB_11        0.0158192000
_diffrn_orient_matrix_UB_12        0.0697042000
_diffrn_orient_matrix_UB_13        -0.0069532000
_diffrn_orient_matrix_UB_21        0.0702204000
_diffrn_orient_matrix_UB_22        -0.0149717000
_diffrn_orient_matrix_UB_23        0.0048697000
_diffrn_orient_matrix_UB_31        0.0042172000
_diffrn_orient_matrix_UB_32        -0.0102924000
_diffrn_orient_matrix_UB_33        -0.0538931000
_diffrn_radiation_monochromator    mirror
_diffrn_radiation_type             'Cu K\a'
_diffrn_radiation_wavelength       1.54184
_diffrn_source                     'SuperNova (Cu) X-ray Source'
_reflns_Friedel_coverage           0.510
_reflns_Friedel_fraction_full      0.532
_reflns_Friedel_fraction_max       0.529
_reflns_number_gt                  12314
_reflns_number_total               17987
_reflns_special_details
;
 Reflections were merged by SHELXL according to the crystal
 class for the calculation of statistics and refinement.
 
 Structure factors included contributions from the .fab file.
 
 _reflns_Friedel_fraction is defined as the number of unique
 Friedel pairs measured divided by the number that would be
 possible theoretically, ignoring centric projections and
 systematic absences. Completness statistics refer to single and
 composite reflections containing twin component 1 only.
;
_reflns_threshold_expression       'I > 2\s(I)'
_computing_cell_refinement
;
CrysAlisPro, Agilent Technologies,
Version 1.171.36.32 (release 02-08-2013 CrysAlis171 .NET)
(compiled Aug  2 2013,16:46:58)
;
_computing_data_collection
;
CrysAlisPro, Agilent Technologies,
Version 1.171.36.32 (release 02-08-2013 CrysAlis171 .NET)
(compiled Aug  2 2013,16:46:58)
;
_computing_data_reduction
;
CrysAlisPro, Agilent Technologies,
Version 1.171.36.32 (release 02-08-2013 CrysAlis171 .NET)
(compiled Aug  2 2013,16:46:58)
;
_computing_molecular_graphics      'Olex2 1.5 (Dolomanov et al., 2009)'
_computing_publication_material    'Olex2 1.5 (Dolomanov et al., 2009)'
_computing_structure_refinement    'SHELXL 2018/3 (Sheldrick, 2015)'
_computing_structure_solution      'SHELXT 2018/2 (Sheldrick, 2018)'
_refine_diff_density_max           1.341
_refine_diff_density_min           -1.480
_refine_diff_density_rms           0.165
_refine_ls_abs_structure_details
;
 Refined as an inversion twin.
;
_refine_ls_abs_structure_Flack     0.056(9)
_refine_ls_extinction_coef         0.000035(8)
_refine_ls_extinction_expression  
 'Fc^*^=kFc[1+0.001xFc^2^\l^3^/sin(2\q)]^-1/4^'
_refine_ls_extinction_method       'SHELXL-2018/3 (Sheldrick 2018)'
_refine_ls_goodness_of_fit_ref     0.971
_refine_ls_hydrogen_treatment      constr
_refine_ls_matrix_type             full
_refine_ls_number_parameters       891
_refine_ls_number_reflns           17987
_refine_ls_number_restraints       3
_refine_ls_R_factor_all            0.0924
_refine_ls_R_factor_gt             0.0655
_refine_ls_restrained_S_all        0.971
_refine_ls_shift/su_max            0.001
_refine_ls_shift/su_mean           0.000
_refine_ls_structure_factor_coef   Fsqd
_refine_ls_weighting_details      
 'w=1/[\s^2^(Fo^2^)+(0.1122P)^2^] where P=(Fo^2^+2Fc^2^)/3'
_refine_ls_weighting_scheme        calc
_refine_ls_wR_factor_gt            0.1728
_refine_ls_wR_factor_ref           0.2024
_refine_special_details
;
 Refined as a 2-component inversion twin.
;
_olex2_refinement_description
;
1. Twinned data refinement
 Scales: 0.944(9)
 0.056(9)
2. Fixed Uiso
 At 1.2 times of:
  All C(H,H) groups
 At 1.5 times of:
  All C(H,H,H) groups
3. Restrained distances
 C62-C61
 1.54 with sigma of 0.02
 N13-C61
 1.15 with sigma of 0.02
 C36-C35
 1.54 with sigma of 0.04
4. Uiso/Uaniso restraints and constraints
Uanis(N13) = Uanis(C61) = Uanis(C62)
5. Others
 Fixed Sof: I15(0.5) I16(0.5) Cu7(0.5) N13(0.5) C61(0.5) C62(0.5) H62A(0.5)
 H62B(0.5) H62C(0.5) I13(0.5) I14(0.5) H1BA(0.25) Br1B(0.75) H2BA(0.25)
 Br2B(0.75) I12(0.5)
 Fixed Uiso: H1BA(0.1) H2BA(0.1)
 Fixed X: H1BA(0.46329) H2BA(0.0186)
 Fixed Y: H1BA(0.513941) H2BA(0.034459)
 Fixed Z: H1BA(0.52054) H2BA(0.979809)
6.a Secondary CH2 refined with riding coordinates:
 C1(H1A,H1B), C2(H2A,H2B), C3(H3A,H3B), C4(H4A,H4B), C5(H5A,H5B), C6(H6A,H6B),
 C7(H7A,H7B), C8(H8A,H8B), C9(H9A,H9B), C10(H10A,H10B), C11(H11A,H11B),
 C12(H12A,H12B), C13(H13A,H13B), C14(H14A,H14B), C15(H15A,H15B), C16(H16A,H16B),
  C17(H17A,H17B), C18(H18A,H18B), C19(H19A,H19B), C20(H20A,H20B), C21(H21A,
 H21B), C31(H31A,H31B), C32(H32A,H32B), C33(H33A,H33B), C34(H34A,H34B),
 C35(H35A,H35B), C36(H36A,H36B), C37(H37A,H37B), C38(H38A,H38B), C39(H39A,H39B),
  C40(H40A,H40B), C41(H41A,H41B), C42(H42A,H42B), C43(H43A,H43B), C44(H44A,
 H44B), C45(H45A,H45B), C46(H46A,H46B), C47(H47A,H47B), C48(H48A,H48B),
 C49(H49A,H49B), C50(H50A,H50B), C51(H51A,H51B)
6.b Idealised Me refined with riding coordinates:
 C28(H28A,H28B,H28C), C29(H29A,H29B,H29C), C30(H30A,H30B,H30C), C58(H58A,H58B,
 H58C), C59(H59A,H59B,H59C), C60(H60A,H60B,H60C), C62(H62A,H62B,H62C)
;
_atom_sites_solution_hydrogens     mixed
_atom_sites_solution_primary       ?
_atom_sites_solution_secondary     ?
loop_
  _atom_site_label
  _atom_site_type_symbol
  _atom_site_fract_x
  _atom_site_fract_y
  _atom_site_fract_z
  _atom_site_U_iso_or_equiv
  _atom_site_adp_type
  _atom_site_occupancy
  _atom_site_site_symmetry_order
  _atom_site_calc_flag
  _atom_site_refinement_flags_posn
  _atom_site_refinement_flags_adp
  _atom_site_refinement_flags_occupancy
  _atom_site_disorder_assembly
  _atom_site_disorder_group
 I5 I 0.36751(9) -0.09864(10) 0.85263(6) 0.0742(5) Uani 1 1 d . . . . .
 I6 I 0.20093(10) -0.11592(9) 0.75518(5) 0.0727(5) Uani 1 1 d . . . . .
 I7 I 0.25767(10) -0.26894(9) 0.86414(5) 0.0745(5) Uani 1 1 d . . . . .
 I8 I 0.16698(8) -0.09072(8) 0.90507(4) 0.0576(4) Uani 1 1 d . . . . .
 Cu4 Cu 0.1833(2) -0.17602(19) 0.83760(11) 0.0630(10) Uani 1 1 d . . . . .
 Cu5 Cu 0.27524(18) -0.15421(19) 0.89611(10) 0.0612(10) Uani 1 1 d . . . . .
 Cu6 Cu 0.24952(18) -0.07348(19) 0.83385(10) 0.0600(9) Uani 1 1 d . . . . .
 N1 N 0.2502(8) 0.0211(11) 0.8182(5) 0.057(6) Uani 1 1 d . . . . .
 N2 N 0.2520(10) 0.1385(11) 0.7936(6) 0.060(5) Uani 1 1 d . . . . .
 N3 N -0.0988(11) 0.2263(10) 0.8197(7) 0.063(6) Uani 1 1 d . . . . .
 N4 N -0.0041(11) 0.2859(10) 0.7949(6) 0.060(6) Uani 1 1 d . . . . .
 N5 N 0.1706(10) 0.3051(9) 1.0343(5) 0.050(5) Uani 1 1 d . . . . .
 N6 N 0.1984(10) 0.3444(10) 0.9505(6) 0.055(5) Uani 1 1 d . . . . .
 C1 C 0.2898(13) 0.0282(13) 0.7754(8) 0.062(7) Uani 1 1 d . . . . .
 H1A H 0.268916 0.007858 0.748140 0.075 Uiso 1 1 calc R U . . .
 H1B H 0.330251 0.006927 0.780674 0.075 Uiso 1 1 calc R U . . .
 C2 C 0.3022(17) 0.0998(16) 0.7631(10) 0.090(10) Uani 1 1 d . . . . .
 H2A H 0.296303 0.107517 0.728790 0.108 Uiso 1 1 calc R U . . .
 H2B H 0.345296 0.111912 0.771977 0.108 Uiso 1 1 calc R U . . .
 C3 C 0.1876(12) 0.0491(11) 0.8066(7) 0.054(6) Uani 1 1 d . . . . .
 H3A H 0.165291 0.019910 0.785243 0.065 Uiso 1 1 calc R U . . .
 H3B H 0.163079 0.051755 0.836335 0.065 Uiso 1 1 calc R U . . .
 C4 C 0.1877(10) 0.1074(13) 0.7857(7) 0.056(6) Uani 1 1 d . . . . .
 H4A H 0.154418 0.133666 0.799791 0.067 Uiso 1 1 calc R U . . .
 H4B H 0.179422 0.103393 0.751318 0.067 Uiso 1 1 calc R U . . .
 C5 C 0.2737(16) 0.0596(13) 0.8561(7) 0.076(9) Uani 1 1 d . . . . .
 H5A H 0.317558 0.047619 0.862639 0.091 Uiso 1 1 calc R U . . .
 H5B H 0.249054 0.050985 0.885121 0.091 Uiso 1 1 calc R U . . .
 C6 C 0.2712(13) 0.1322(13) 0.8455(6) 0.061(7) Uani 1 1 d . . . . .
 H6A H 0.240264 0.153001 0.866316 0.073 Uiso 1 1 calc R U . . .
 H6B H 0.312631 0.151548 0.850807 0.073 Uiso 1 1 calc R U . . .
 C7 C 0.2585(13) 0.2082(11) 0.7787(6) 0.056(6) Uani 1 1 d . . . . .
 H7A H 0.301391 0.221986 0.786721 0.067 Uiso 1 1 calc R U . . .
 H7B H 0.254275 0.210473 0.743822 0.067 Uiso 1 1 calc R U . . .
 C8 C -0.1158(15) 0.2632(11) 0.7803(7) 0.067(8) Uani 1 1 d . . . . .
 H8A H -0.151984 0.290130 0.788284 0.080 Uiso 1 1 calc R U . . .
 H8B H -0.127543 0.236206 0.753189 0.080 Uiso 1 1 calc R U . . .
 C9 C -0.0565(14) 0.3053(13) 0.7669(8) 0.066(7) Uani 1 1 d . . . . .
 H9A H -0.046591 0.300495 0.732764 0.080 Uiso 1 1 calc R U . . .
 H9B H -0.065812 0.349912 0.773019 0.080 Uiso 1 1 calc R U . . .
 C10 C -0.0712(15) 0.2635(16) 0.8595(8) 0.079(9) Uani 1 1 d . . . . .
 H10A H -0.102462 0.294043 0.871089 0.094 Uiso 1 1 calc R U . . .
 H10B H -0.060655 0.235136 0.886103 0.094 Uiso 1 1 calc R U . . .
 C11 C -0.0153(13) 0.2964(13) 0.8444(8) 0.064(6) Uani 1 1 d . . . . .
 H11A H -0.020406 0.341783 0.850232 0.076 Uiso 1 1 calc R U . . .
 H11B H 0.021051 0.281642 0.862963 0.076 Uiso 1 1 calc R U . . .
 C12 C -0.0508(12) 0.1805(12) 0.8059(8) 0.059(6) Uani 1 1 d . . . . .
 H12A H -0.066874 0.153344 0.780179 0.070 Uiso 1 1 calc R U . . .
 H12B H -0.039836 0.153709 0.833274 0.070 Uiso 1 1 calc R U . . .
 C13 C 0.0072(14) 0.2159(12) 0.7888(7) 0.063(7) Uani 1 1 d . . . . .
 H13A H 0.044169 0.202926 0.807409 0.075 Uiso 1 1 calc R U . . .
 H13B H 0.015202 0.206266 0.754971 0.075 Uiso 1 1 calc R U . . .
 C14 C 0.0540(14) 0.3233(13) 0.7771(7) 0.069(8) Uani 1 1 d . . . . .
 H14A H 0.056426 0.318419 0.742254 0.083 Uiso 1 1 calc R U . . .
 H14B H 0.046490 0.368156 0.783631 0.083 Uiso 1 1 calc R U . . .
 C15 C 0.2078(13) 0.3648(12) 1.0359(8) 0.059(6) Uani 1 1 d . . . . .
 H15A H 0.247831 0.356833 1.052474 0.071 Uiso 1 1 calc R U . . .
 H15B H 0.184355 0.396299 1.054431 0.071 Uiso 1 1 calc R U . . .
 C16 C 0.2216(16) 0.3911(17) 0.9869(7) 0.087(11) Uani 1 1 d . . . . .
 H16A H 0.200024 0.431722 0.982726 0.105 Uiso 1 1 calc R U . . .
 H16B H 0.267098 0.397943 0.983113 0.105 Uiso 1 1 calc R U . . .
 C17 C 0.2047(14) 0.2592(17) 1.0090(7) 0.085(10) Uani 1 1 d . . . . .
 H17A H 0.178249 0.221633 1.004803 0.102 Uiso 1 1 calc R U . . .
 H17B H 0.241906 0.246976 1.027655 0.102 Uiso 1 1 calc R U . . .
 C18 C 0.2263(15) 0.2837(15) 0.9588(6) 0.079(10) Uani 1 1 d . . . . .
 H18A H 0.272431 0.286986 0.957824 0.095 Uiso 1 1 calc R U . . .
 H18B H 0.212908 0.253975 0.933850 0.095 Uiso 1 1 calc R U . . .
 C19 C 0.1186(14) 0.3196(14) 1.0080(7) 0.066(7) Uani 1 1 d . . . . .
 H19A H 0.095762 0.353791 1.024115 0.079 Uiso 1 1 calc R U . . .
 H19B H 0.090681 0.282651 1.007344 0.079 Uiso 1 1 calc R U . . .
 C20 C 0.1314(13) 0.3388(12) 0.9588(7) 0.060(7) Uani 1 1 d . . . . .
 H20A H 0.113558 0.307628 0.936679 0.073 Uiso 1 1 calc R U . . .
 H20B H 0.110988 0.379540 0.952477 0.073 Uiso 1 1 calc R U . . .
 C21 C 0.2155(15) 0.3707(14) 0.9014(7) 0.071(8) Uani 1 1 d . . . . .
 H21A H 0.197932 0.413382 0.898642 0.085 Uiso 1 1 calc R U . . .
 H21B H 0.261520 0.374278 0.899292 0.085 Uiso 1 1 calc R U . . .
 C22 C 0.2125(15) 0.2551(13) 0.8006(7) 0.069(8) Uani 1 1 d . . . . .
 C23 C 0.1545(13) 0.2662(12) 0.7798(6) 0.055(6) Uani 1 1 d . . . . .
 C24 C 0.1175(15) 0.3063(13) 0.7976(7) 0.065(7) Uani 1 1 d . . . . .
 C25 C 0.1370(14) 0.3439(14) 0.8397(7) 0.066(7) Uani 1 1 d . . . . .
 C26 C 0.1927(13) 0.3325(12) 0.8598(6) 0.057(6) Uani 1 1 d . . . . .
 C27 C 0.2367(13) 0.2809(14) 0.8400(8) 0.067(7) Uani 1 1 d . . . . .
 C28 C 0.1368(14) 0.2354(14) 0.7328(7) 0.069(7) Uani 1 1 d . . . . .
 H28A H 0.153623 0.260159 0.706521 0.103 Uiso 1 1 calc R U . . .
 H28B H 0.091190 0.233220 0.730196 0.103 Uiso 1 1 calc R U . . .
 H28C H 0.154308 0.193086 0.731661 0.103 Uiso 1 1 calc R U . . .
 C29 C 0.0976(18) 0.4001(12) 0.8542(9) 0.087(11) Uani 1 1 d . . . . .
 H29A H 0.053279 0.390587 0.849204 0.130 Uiso 1 1 calc R U . . .
 H29B H 0.109418 0.436377 0.835015 0.130 Uiso 1 1 calc R U . . .
 H29C H 0.104801 0.409356 0.887808 0.130 Uiso 1 1 calc R U . . .
 C30 C 0.3026(10) 0.2804(12) 0.8571(7) 0.052(5) Uani 1 1 d . . . . .
 H30A H 0.318031 0.237231 0.857827 0.078 Uiso 1 1 calc R U . . .
 H30B H 0.304484 0.298258 0.889006 0.078 Uiso 1 1 calc R U . . .
 H30C H 0.328569 0.305233 0.835548 0.078 Uiso 1 1 calc R U . . .
 I1 I 0.26794(9) 0.21087(9) 0.63522(5) 0.0688(5) Uani 1 1 d . . . . .
 I2 I 0.40975(8) 0.28223(10) 0.74272(4) 0.0682(5) Uani 1 1 d . . . . .
 I3 I 0.45237(13) 0.12457(10) 0.64485(7) 0.0928(7) Uani 1 1 d . . . . .
 I4 I 0.43424(8) 0.32405(8) 0.59257(4) 0.0556(4) Uani 1 1 d . . . . .
 Cu1 Cu 0.35174(17) 0.29755(18) 0.65914(10) 0.0565(8) Uani 1 1 d . . . . .
 Cu2 Cu 0.46276(18) 0.24467(19) 0.66397(10) 0.0584(9) Uani 1 1 d . . . . .
 Cu3 Cu 0.38350(19) 0.20835(18) 0.60230(10) 0.0607(9) Uani 1 1 d . . . . .
 N7 N 0.2924(9) 0.3738(10) 0.6750(5) 0.051(5) Uani 1 1 d . . . . .
 N8 N 0.2162(10) 0.4621(10) 0.7029(6) 0.055(5) Uani 1 1 d . . . . .
 N9 N 0.4420(12) 0.7453(11) 0.6820(6) 0.068(6) Uani 1 1 d . . . . .
 N10 N 0.3281(9) 0.7283(10) 0.7088(5) 0.052(5) Uani 1 1 d . . . . .
 N11 N 0.1771(9) 0.6320(9) 0.4679(5) 0.049(4) Uani 1 1 d . . . . .
 N12 N 0.1326(9) 0.6505(10) 0.5502(5) 0.052(5) Uani 1 1 d . . . . .
 C31 C 0.2552(13) 0.3557(11) 0.7161(8) 0.061(7) Uani 1 1 d . . . . .
 H31A H 0.283457 0.350751 0.743701 0.073 Uiso 1 1 calc R U . . .
 H31B H 0.235817 0.314506 0.709798 0.073 Uiso 1 1 calc R U . . .
 C32 C 0.2044(12) 0.4017(12) 0.7290(6) 0.053(6) Uani 1 1 d . . . . .
 H32A H 0.163035 0.384563 0.719953 0.063 Uiso 1 1 calc R U . . .
 H32B H 0.204434 0.409173 0.763604 0.063 Uiso 1 1 calc R U . . .
 C33 C 0.3282(12) 0.4316(11) 0.6903(7) 0.052(5) Uani 1 1 d . . . . .
 H33A H 0.359869 0.419687 0.714216 0.063 Uiso 1 1 calc R U . . .
 H33B H 0.350434 0.449332 0.662589 0.063 Uiso 1 1 calc R U . . .
 C34 C 0.2858(10) 0.4805(11) 0.7109(7) 0.053(6) Uani 1 1 d . . . . .
 H34A H 0.294249 0.521331 0.695620 0.063 Uiso 1 1 calc R U . . .
 H34B H 0.294077 0.484812 0.745260 0.063 Uiso 1 1 calc R U . . .
 C35 C 0.2499(13) 0.3955(15) 0.6363(7) 0.073(8) Uani 1 1 d D . . . .
 H35A H 0.275685 0.408516 0.608799 0.088 Uiso 1 1 calc R U . . .
 H35B H 0.223653 0.359906 0.625960 0.088 Uiso 1 1 calc R U . . .
 C36 C 0.2086(13) 0.4481(10) 0.6499(7) 0.053(6) Uani 1 1 d D . . . .
 H36A H 0.164552 0.437155 0.642992 0.064 Uiso 1 1 calc R U . . .
 H36B H 0.219529 0.485698 0.631127 0.064 Uiso 1 1 calc R U . . .
 C37 C 0.1698(12) 0.5062(14) 0.7205(8) 0.067(7) Uani 1 1 d . . . . .
 H37A H 0.174737 0.509433 0.755348 0.080 Uiso 1 1 calc R U . . .
 H37B H 0.127828 0.488600 0.714343 0.080 Uiso 1 1 calc R U . . .
 C38 C 0.4292(12) 0.7847(12) 0.7242(8) 0.060(6) Uani 1 1 d . . . . .
 H38A H 0.440571 0.828681 0.717369 0.072 Uiso 1 1 calc R U . . .
 H38B H 0.454930 0.770211 0.751255 0.072 Uiso 1 1 calc R U . . .
 C39 C 0.3615(15) 0.7809(14) 0.7369(8) 0.073(8) Uani 1 1 d . . . . .
 H39A H 0.341147 0.821468 0.730031 0.088 Uiso 1 1 calc R U . . .
 H39B H 0.357384 0.772709 0.771342 0.088 Uiso 1 1 calc R U . . .
 C40 C 0.4004(11) 0.7576(16) 0.6398(8) 0.071(8) Uani 1 1 d . . . . .
 H40A H 0.404459 0.801662 0.629580 0.085 Uiso 1 1 calc R U . . .
 H40B H 0.412456 0.730247 0.613030 0.085 Uiso 1 1 calc R U . . .
 C41 C 0.3347(15) 0.7444(13) 0.6543(7) 0.074(9) Uani 1 1 d . . . . .
 H41A H 0.318682 0.708845 0.635420 0.089 Uiso 1 1 calc R U . . .
 H41B H 0.308567 0.781344 0.647018 0.089 Uiso 1 1 calc R U . . .
 C42 C 0.4278(11) 0.6766(13) 0.6975(9) 0.061(6) Uani 1 1 d . . . . .
 H42A H 0.434763 0.648221 0.670249 0.073 Uiso 1 1 calc R U . . .
 H42B H 0.457013 0.664351 0.723050 0.073 Uiso 1 1 calc R U . . .
 C43 C 0.3607(12) 0.6691(11) 0.7150(7) 0.052(5) Uani 1 1 d . . . . .
 H43A H 0.339322 0.635850 0.696821 0.062 Uiso 1 1 calc R U . . .
 H43B H 0.360682 0.657165 0.748934 0.062 Uiso 1 1 calc R U . . .
 C44 C 0.2571(13) 0.7247(12) 0.7239(7) 0.059(6) Uani 1 1 d . . . . .
 H44A H 0.255735 0.716646 0.758400 0.071 Uiso 1 1 calc R U . . .
 H44B H 0.238537 0.766557 0.718633 0.071 Uiso 1 1 calc R U . . .
 C45 C 0.1110(11) 0.6586(14) 0.4635(6) 0.062(7) Uani 1 1 d . . . . .
 H45A H 0.084674 0.629725 0.444605 0.074 Uiso 1 1 calc R U . . .
 H45B H 0.112384 0.699331 0.446926 0.074 Uiso 1 1 calc R U . . .
 C46 C 0.0817(13) 0.6673(13) 0.5140(7) 0.061(7) Uani 1 1 d . . . . .
 H46A H 0.068012 0.711063 0.518466 0.074 Uiso 1 1 calc R U . . .
 H46B H 0.045057 0.639507 0.517920 0.074 Uiso 1 1 calc R U . . .
 C47 C 0.1713(12) 0.5683(13) 0.4948(7) 0.063(7) Uani 1 1 d . . . . .
 H47A H 0.140584 0.541056 0.478571 0.076 Uiso 1 1 calc R U . . .
 H47B H 0.212214 0.546603 0.494993 0.076 Uiso 1 1 calc R U . . .
 C48 C 0.1501(12) 0.5809(12) 0.5456(7) 0.057(6) Uani 1 1 d . . . . .
 H48A H 0.184152 0.570551 0.568024 0.069 Uiso 1 1 calc R U . . .
 H48B H 0.113452 0.554493 0.553328 0.069 Uiso 1 1 calc R U . . .
 C49 C 0.2168(14) 0.6755(12) 0.4961(8) 0.064(7) Uani 1 1 d . . . . .
 H49A H 0.258211 0.655946 0.501225 0.077 Uiso 1 1 calc R U . . .
 H49B H 0.223301 0.714330 0.477715 0.077 Uiso 1 1 calc R U . . .
 C50 C 0.1894(11) 0.6919(12) 0.5430(7) 0.053(6) Uani 1 1 d . . . . .
 H50A H 0.177010 0.736518 0.543533 0.064 Uiso 1 1 calc R U . . .
 H50B H 0.220345 0.684735 0.568541 0.064 Uiso 1 1 calc R U . . .
 C51 C 0.1021(11) 0.6681(12) 0.5986(6) 0.056(6) Uani 1 1 d . . . . .
 H51A H 0.097459 0.714128 0.600181 0.067 Uiso 1 1 calc R U . . .
 H51B H 0.059677 0.649664 0.600008 0.067 Uiso 1 1 calc R U . . .
 C52 C 0.1719(12) 0.5751(13) 0.6991(7) 0.055(6) Uani 1 1 d . . . . .
 C53 C 0.2125(13) 0.6173(11) 0.7201(6) 0.054(6) Uani 1 1 d . . . . .
 C54 C 0.2160(16) 0.6787(16) 0.7009(7) 0.085(11) Uani 1 1 d . . . . .
 C55 C 0.1825(11) 0.6940(11) 0.6622(7) 0.051(5) Uani 1 1 d . . . . .
 C56 C 0.1396(11) 0.6459(14) 0.6425(6) 0.059(7) Uani 1 1 d . . . . .
 C57 C 0.1362(11) 0.5898(11) 0.6616(6) 0.050(5) Uani 1 1 d . . . . .
 C58 C 0.2450(16) 0.6009(17) 0.7703(7) 0.087(10) Uani 1 1 d . . . . .
 H58A H 0.214816 0.607273 0.796001 0.131 Uiso 1 1 calc R U . . .
 H58B H 0.281185 0.628353 0.775246 0.131 Uiso 1 1 calc R U . . .
 H58C H 0.258860 0.557247 0.770219 0.131 Uiso 1 1 calc R U . . .
 C59 C 0.1800(12) 0.7572(12) 0.6448(7) 0.060(6) Uani 1 1 d . . . . .
 H59A H 0.219393 0.778515 0.651979 0.089 Uiso 1 1 calc R U . . .
 H59B H 0.145340 0.779458 0.660065 0.089 Uiso 1 1 calc R U . . .
 H59C H 0.173416 0.756707 0.610383 0.089 Uiso 1 1 calc R U . . .
 C60 C 0.0844(12) 0.5459(13) 0.6461(8) 0.065(7) Uani 1 1 d . . . . .
 H60A H 0.070541 0.557286 0.614142 0.097 Uiso 1 1 calc R U . . .
 H60B H 0.049184 0.549315 0.668183 0.097 Uiso 1 1 calc R U . . .
 H60C H 0.100053 0.502877 0.646018 0.097 Uiso 1 1 calc R U . . .
 I15 I 0.07183(17) 0.34654(19) 0.62827(11) 0.0690(9) Uani 0.5 1 d . . P A -1
 I16 I 0.0171(3) 0.4783(3) 0.51341(16) 0.1081(18) Uani 0.5 1 d . . P A -1
 Cu7 Cu 0.0964(5) 0.4152(5) 0.5559(3) 0.077(2) Uani 0.5 1 d . . P A -1
 N13 N 0.1829(19) 0.423(2) 0.5370(11) 0.065(8) Uani 0.5 1 d D . P A -1
 C61 C 0.2316(18) 0.422(2) 0.5187(13) 0.065(8) Uani 0.5 1 d D . P A -1
 C62 C 0.2982(19) 0.417(2) 0.4987(13) 0.065(8) Uani 0.5 1 d D . P A -1
 H62A H 0.297565 0.392333 0.469621 0.098 Uiso 0.5 1 calc R U P A -1
 H62B H 0.325438 0.397415 0.522134 0.098 Uiso 0.5 1 calc R U P A -1
 H62C H 0.314038 0.459366 0.491515 0.098 Uiso 0.5 1 calc R U P A -1
 I13 I 0.3933(4) 0.4690(5) 1.0059(3) 0.168(3) Uani 0.5 1 d . . P . .
 I14 I 0.4115(3) 0.3545(4) 0.9619(2) 0.143(3) Uani 0.5 1 d . . P . .
 C1B C 0.500000 0.500000 0.500000 0.12(3) Uani 1 4 d S T P . .
 H1BA H 0.463290 0.513941 0.520540 0.100 Uiso 0.25 1 d . U P B 2
 Br1B Br 0.4309(2) 0.5303(2) 0.53995(14) 0.0798(12) Uani 0.75 1 d . . P C 1
 C2B C 0.000000 0.000000 1.000000 0.084(17) Uani 1 4 d S T P . .
 H2BA H 0.018600 0.034459 0.979809 0.100 Uiso 0.25 1 d . U P D 2
 Br2B Br 0.0374(2) 0.0649(2) 0.96021(14) 0.0824(12) Uani 0.75 1 d . . P E 1
 I9 I 0.31704(11) 0.58129(11) 0.59886(6) 0.0806(6) Uani 1 1 d . . . . .
 I10 I 0.10190(10) 0.17392(10) 0.90054(6) 0.0775(5) Uani 1 1 d . . . . .
 I12 I 0.0732(6) 0.8501(5) 0.5372(5) 0.231(5) Uani 0.5 1 d . . P F 1
 I11 I 0.000000 0.500000 0.76920(9) 0.0870(9) Uani 1 2 d S T P . .

loop_
  _atom_site_aniso_label
  _atom_site_aniso_U_11
  _atom_site_aniso_U_22
  _atom_site_aniso_U_33
  _atom_site_aniso_U_23
  _atom_site_aniso_U_13
  _atom_site_aniso_U_12
 I5 0.0625(11) 0.0950(15) 0.0651(8) 0.0112(8) 0.0003(7) 0.0083(10)
 I6 0.0976(14) 0.0705(12) 0.0498(6) -0.0078(7) -0.0044(7) 0.0077(10)
 I7 0.1022(15) 0.0742(12) 0.0471(6) -0.0102(7) -0.0131(7) 0.0178(11)
 I8 0.0664(10) 0.0657(10) 0.0407(5) -0.0055(6) 0.0032(6) 0.0061(8)
 Cu4 0.075(3) 0.064(2) 0.0499(14) -0.0061(15) -0.0032(15) 0.006(2)
 Cu5 0.064(2) 0.078(3) 0.0422(13) 0.0001(14) -0.0048(13) 0.009(2)
 Cu6 0.063(2) 0.068(3) 0.0498(13) 0.0011(15) -0.0011(14) 0.0047(19)
 N1 0.029(9) 0.104(18) 0.037(7) 0.002(8) 0.000(6) 0.002(10)
 N2 0.049(12) 0.088(16) 0.043(8) 0.007(9) 0.005(7) 0.001(11)
 N3 0.069(15) 0.056(13) 0.065(10) 0.010(9) -0.014(10) 0.029(12)
 N4 0.087(17) 0.052(12) 0.041(7) 0.008(8) -0.012(9) 0.005(11)
 N5 0.067(13) 0.050(11) 0.034(6) -0.009(7) 0.004(7) -0.023(10)
 N6 0.061(13) 0.059(13) 0.044(8) 0.017(8) -0.006(8) -0.005(10)
 C1 0.062(16) 0.063(17) 0.062(11) 0.011(11) 0.027(11) -0.002(13)
 C2 0.09(2) 0.10(3) 0.076(15) 0.018(16) 0.039(16) 0.02(2)
 C3 0.054(15) 0.049(14) 0.059(10) 0.015(10) 0.011(10) 0.002(11)
 C4 0.024(10) 0.09(2) 0.049(9) -0.006(10) -0.010(8) 0.000(12)
 C5 0.12(3) 0.072(19) 0.041(9) 0.001(10) -0.005(12) 0.009(17)
 C6 0.069(17) 0.079(19) 0.036(8) -0.009(9) 0.004(9) 0.006(14)
 C7 0.077(18) 0.053(14) 0.038(8) -0.001(8) 0.013(9) -0.011(13)
 C8 0.12(2) 0.041(13) 0.043(9) 0.010(9) 0.001(11) -0.015(15)
 C9 0.09(2) 0.054(16) 0.057(11) -0.006(10) -0.004(12) 0.018(15)
 C10 0.08(2) 0.10(2) 0.047(10) -0.019(13) -0.006(12) 0.004(18)
 C11 0.056(16) 0.061(17) 0.074(13) 0.013(12) -0.003(12) 0.002(13)
 C12 0.060(16) 0.051(15) 0.065(11) 0.009(10) 0.017(11) 0.005(12)
 C13 0.09(2) 0.053(15) 0.041(9) 0.015(9) -0.001(10) 0.015(14)
 C14 0.10(2) 0.069(18) 0.041(9) 0.015(10) -0.002(11) 0.022(16)
 C15 0.067(17) 0.051(14) 0.060(11) -0.002(10) 0.000(11) -0.035(13)
 C16 0.10(2) 0.12(3) 0.041(10) 0.013(13) -0.009(12) -0.05(2)
 C17 0.08(2) 0.14(3) 0.031(9) 0.003(12) -0.009(10) -0.03(2)
 C18 0.09(2) 0.12(3) 0.028(8) 0.006(11) 0.000(10) -0.029(19)
 C19 0.08(2) 0.069(18) 0.048(10) 0.009(10) -0.009(11) 0.006(15)
 C20 0.078(19) 0.053(15) 0.050(10) 0.008(9) -0.014(11) -0.028(13)
 C21 0.09(2) 0.09(2) 0.036(8) 0.006(11) -0.002(11) -0.025(16)
 C22 0.10(2) 0.071(18) 0.036(9) 0.005(10) 0.004(11) -0.019(16)
 C23 0.076(18) 0.059(15) 0.031(8) 0.002(8) 0.001(9) 0.003(13)
 C24 0.09(2) 0.061(17) 0.041(9) 0.005(10) 0.001(11) -0.016(15)
 C25 0.08(2) 0.070(18) 0.049(10) 0.010(11) -0.018(11) 0.006(15)
 C26 0.073(17) 0.057(15) 0.040(8) 0.013(9) -0.002(10) 0.000(13)
 C27 0.063(17) 0.08(2) 0.053(10) 0.007(12) 0.008(11) -0.014(15)
 C28 0.08(2) 0.070(18) 0.052(10) -0.004(11) -0.003(11) -0.012(16)
 C29 0.15(3) 0.038(14) 0.067(13) 0.012(11) -0.003(17) 0.010(17)
 C30 0.042(12) 0.066(16) 0.047(9) -0.003(9) 0.001(8) -0.008(11)
 I1 0.0733(12) 0.0868(13) 0.0464(6) -0.0127(7) 0.0109(6) -0.0145(10)
 I2 0.0600(10) 0.0988(14) 0.0457(6) 0.0031(7) 0.0036(6) -0.0057(10)
 I3 0.1184(19) 0.0679(13) 0.0923(12) -0.0044(10) -0.0479(12) 0.0087(12)
 I4 0.0603(9) 0.0638(10) 0.0428(5) 0.0039(6) 0.0047(5) -0.0013(8)
 Cu1 0.057(2) 0.063(2) 0.0493(14) -0.0008(14) 0.0037(14) -0.0007(18)
 Cu2 0.055(2) 0.067(2) 0.0525(14) -0.0031(15) -0.0016(14) 0.0025(18)
 Cu3 0.072(3) 0.068(2) 0.0419(13) -0.0064(14) -0.0027(14) 0.0013(19)
 N7 0.040(10) 0.069(13) 0.044(7) 0.019(8) -0.006(7) -0.019(9)
 N8 0.055(12) 0.060(13) 0.050(8) 0.016(8) 0.020(8) 0.009(10)
 N9 0.093(18) 0.068(15) 0.044(8) 0.002(9) -0.007(9) -0.003(13)
 N10 0.049(11) 0.062(13) 0.044(7) -0.025(8) 0.003(7) -0.004(10)
 N11 0.048(11) 0.051(12) 0.049(8) 0.003(8) -0.001(7) 0.005(9)
 N12 0.051(12) 0.068(14) 0.036(7) -0.005(7) 0.013(7) -0.003(10)
 C31 0.076(18) 0.034(12) 0.071(12) 0.016(10) 0.044(12) 0.022(12)
 C32 0.055(14) 0.061(15) 0.043(8) 0.013(9) 0.000(9) 0.008(12)
 C33 0.058(15) 0.038(12) 0.062(10) -0.006(9) -0.008(10) 0.014(11)
 C34 0.044(13) 0.061(15) 0.052(9) 0.007(9) 0.026(9) 0.006(11)
 C35 0.058(17) 0.11(3) 0.050(10) 0.019(13) 0.007(11) 0.005(16)
 C36 0.074(17) 0.038(12) 0.047(9) 0.004(8) 0.007(10) 0.007(12)
 C37 0.044(14) 0.09(2) 0.066(12) 0.028(13) 0.019(10) -0.010(14)
 C38 0.064(17) 0.051(15) 0.065(11) 0.016(10) 0.027(11) -0.010(12)
 C39 0.10(2) 0.070(19) 0.052(11) -0.007(11) -0.005(12) 0.015(17)
 C40 0.042(14) 0.11(2) 0.064(12) 0.009(14) 0.016(11) 0.021(15)
 C41 0.11(3) 0.062(17) 0.046(10) 0.007(10) 0.001(12) 0.034(17)
 C42 0.038(13) 0.069(18) 0.075(13) -0.005(12) -0.009(11) -0.002(12)
 C43 0.065(16) 0.043(13) 0.048(9) 0.010(8) 0.002(9) 0.000(11)
 C44 0.074(18) 0.051(15) 0.053(10) 0.000(10) 0.007(11) 0.001(13)
 C45 0.041(13) 0.11(2) 0.037(8) 0.003(10) -0.005(8) 0.021(13)
 C46 0.066(17) 0.068(18) 0.050(10) -0.014(10) 0.002(10) 0.027(14)
 C47 0.054(15) 0.084(19) 0.051(10) 0.014(11) 0.020(10) -0.014(14)
 C48 0.056(15) 0.058(16) 0.059(11) -0.010(10) 0.006(10) -0.012(12)
 C49 0.09(2) 0.055(15) 0.053(10) 0.000(10) 0.009(12) -0.007(14)
 C50 0.053(14) 0.062(16) 0.045(9) -0.002(9) 0.001(9) -0.004(12)
 C51 0.058(15) 0.067(16) 0.042(8) -0.007(9) 0.022(9) 0.000(12)
 C52 0.055(15) 0.069(17) 0.042(9) 0.001(9) 0.004(9) -0.006(12)
 C53 0.084(18) 0.050(14) 0.029(7) -0.004(8) 0.009(9) 0.015(13)
 C54 0.11(3) 0.11(3) 0.034(9) 0.008(11) -0.011(11) -0.06(2)
 C55 0.048(14) 0.045(13) 0.060(11) -0.001(9) 0.001(10) -0.003(11)
 C56 0.038(12) 0.10(2) 0.041(9) -0.029(11) 0.007(8) -0.007(13)
 C57 0.045(13) 0.059(14) 0.046(9) 0.010(9) 0.020(9) -0.015(11)
 C58 0.10(2) 0.12(3) 0.041(10) 0.016(13) -0.004(12) 0.00(2)
 C59 0.067(17) 0.054(15) 0.058(11) -0.013(10) -0.004(11) 0.018(12)
 C60 0.054(15) 0.079(19) 0.063(11) -0.005(12) 0.016(11) -0.035(14)
 I15 0.056(2) 0.077(2) 0.0739(17) 0.0076(16) -0.0179(15) -0.0002(18)
 I16 0.099(4) 0.116(5) 0.109(3) 0.022(3) -0.024(3) -0.026(3)
 Cu7 0.085(6) 0.079(6) 0.069(4) 0.002(4) -0.005(4) -0.004(5)
 N13 0.11(3) 0.053(15) 0.034(10) 0.008(10) -0.011(10) 0.000(17)
 C61 0.11(3) 0.053(15) 0.034(10) 0.008(10) -0.011(10) 0.000(17)
 C62 0.11(3) 0.053(15) 0.034(10) 0.008(10) -0.011(10) 0.000(17)
 I13 0.165(8) 0.191(9) 0.149(5) 0.011(6) 0.005(5) -0.019(6)
 I14 0.081(4) 0.225(8) 0.124(4) -0.085(5) 0.007(3) -0.037(4)
 C1B 0.14(5) 0.14(5) 0.08(4) 0.000 0.000 0.000
 Br1B 0.075(3) 0.082(3) 0.083(2) 0.002(2) -0.003(2) 0.001(2)
 C2B 0.07(2) 0.07(2) 0.11(4) 0.000 0.000 0.000
 Br2B 0.089(3) 0.081(3) 0.077(2) -0.006(2) -0.002(2) -0.004(2)
 I9 0.0876(14) 0.0846(14) 0.0697(8) 0.0125(9) -0.0086(9) -0.0073(11)
 I10 0.0853(14) 0.0843(13) 0.0629(7) -0.0010(8) -0.0087(8) 0.0054(11)
 I12 0.235(12) 0.118(7) 0.338(14) 0.026(9) 0.040(11) 0.053(7)
 I11 0.091(2) 0.096(2) 0.0733(13) 0.000 0.000 0.0223(18)

_geom_special_details
;
 All esds (except the esd in the dihedral angle between two l.s. planes)
 are estimated using the full covariance matrix.  The cell esds are taken
 into account individually in the estimation of esds in distances, angles
 and torsion angles; correlations between esds in cell parameters are only
 used when they are defined by crystal symmetry.  An approximate (isotropic)
 treatment of cell esds is used for estimating esds involving l.s. planes.
;
loop_
  _geom_bond_atom_site_label_1
  _geom_bond_atom_site_label_2
  _geom_bond_distance
  _geom_bond_site_symmetry_2
  _geom_bond_publ_flag
 I5 Cu5 2.610(4) . ?
 I5 Cu6 2.634(4) . ?
 I6 Cu4 2.683(4) . ?
 I6 Cu6 2.613(4) . ?
 I7 Cu4 2.653(4) . ?
 I7 Cu5 2.641(5) . ?
 I8 Cu4 2.660(4) . ?
 I8 Cu5 2.696(4) . ?
 I8 Cu6 2.700(4) . ?
 Cu4 Cu5 2.609(5) . ?
 Cu4 Cu6 2.613(6) . ?
 Cu4 N3 2.16(3) 2 ?
 Cu5 Cu6 2.523(5) . ?
 Cu5 N5 2.094(15) 3_557 ?
 Cu6 N1 2.07(2) . ?
 N1 C1 1.48(2) . ?
 N1 C3 1.50(3) . ?
 N1 C5 1.44(3) . ?
 N2 C2 1.61(3) . ?
 N2 C4 1.54(3) . ?
 N2 C6 1.53(2) . ?
 N2 C7 1.55(3) . ?
 N3 C8 1.41(3) . ?
 N3 C10 1.50(3) . ?
 N3 C12 1.47(3) . ?
 N4 C9 1.43(3) . ?
 N4 C11 1.43(3) . ?
 N4 C13 1.53(3) . ?
 N4 C14 1.56(4) . ?
 N5 C15 1.51(3) . ?
 N5 C17 1.41(4) . ?
 N5 C19 1.37(3) . ?
 N6 C16 1.52(3) . ?
 N6 C18 1.45(4) . ?
 N6 C20 1.46(3) . ?
 N6 C21 1.54(2) . ?
 C1 H1A 0.9900 . ?
 C1 H1B 0.9900 . ?
 C1 C2 1.59(4) . ?
 C2 H2A 0.9900 . ?
 C2 H2B 0.9900 . ?
 C3 H3A 0.9900 . ?
 C3 H3B 0.9900 . ?
 C3 C4 1.38(3) . ?
 C4 H4A 0.9900 . ?
 C4 H4B 0.9900 . ?
 C5 H5A 0.9900 . ?
 C5 H5B 0.9900 . ?
 C5 C6 1.58(4) . ?
 C6 H6A 0.9900 . ?
 C6 H6B 0.9900 . ?
 C7 H7A 0.9900 . ?
 C7 H7B 0.9900 . ?
 C7 C22 1.54(4) . ?
 C8 H8A 0.9900 . ?
 C8 H8B 0.9900 . ?
 C8 C9 1.60(4) . ?
 C9 H9A 0.9900 . ?
 C9 H9B 0.9900 . ?
 C10 H10A 0.9900 . ?
 C10 H10B 0.9900 . ?
 C10 C11 1.45(4) . ?
 C11 H11A 0.9900 . ?
 C11 H11B 0.9900 . ?
 C12 H12A 0.9900 . ?
 C12 H12B 0.9900 . ?
 C12 C13 1.53(4) . ?
 C13 H13A 0.9900 . ?
 C13 H13B 0.9900 . ?
 C14 H14A 0.9900 . ?
 C14 H14B 0.9900 . ?
 C14 C24 1.52(4) . ?
 C15 H15A 0.9900 . ?
 C15 H15B 0.9900 . ?
 C15 C16 1.52(3) . ?
 C16 H16A 0.9900 . ?
 C16 H16B 0.9900 . ?
 C17 H17A 0.9900 . ?
 C17 H17B 0.9900 . ?
 C17 C18 1.58(3) . ?
 C18 H18A 0.9900 . ?
 C18 H18B 0.9900 . ?
 C19 H19A 0.9900 . ?
 C19 H19B 0.9900 . ?
 C19 C20 1.47(3) . ?
 C20 H20A 0.9900 . ?
 C20 H20B 0.9900 . ?
 C21 H21A 0.9900 . ?
 C21 H21B 0.9900 . ?
 C21 C26 1.51(3) . ?
 C22 C23 1.39(4) . ?
 C22 C27 1.35(3) . ?
 C23 C24 1.27(4) . ?
 C23 C28 1.53(3) . ?
 C24 C25 1.49(3) . ?
 C25 C26 1.34(4) . ?
 C25 C29 1.52(4) . ?
 C26 C27 1.56(4) . ?
 C27 C30 1.49(3) . ?
 C28 H28A 0.9800 . ?
 C28 H28B 0.9800 . ?
 C28 H28C 0.9800 . ?
 C29 H29A 0.9800 . ?
 C29 H29B 0.9800 . ?
 C29 H29C 0.9800 . ?
 C30 H30A 0.9800 . ?
 C30 H30B 0.9800 . ?
 C30 H30C 0.9800 . ?
 I1 Cu1 2.665(4) . ?
 I1 Cu3 2.641(4) . ?
 I2 Cu1 2.684(3) . ?
 I2 Cu2 2.620(4) . ?
 I3 Cu2 2.634(5) . ?
 I3 Cu3 2.612(4) . ?
 I4 Cu1 2.638(4) . ?
 I4 Cu2 2.704(4) . ?
 I4 Cu3 2.716(4) . ?
 Cu1 Cu2 2.634(5) . ?
 Cu1 Cu3 2.583(5) . ?
 Cu1 N7 2.11(2) . ?
 Cu2 Cu3 2.550(5) . ?
 Cu2 N9 2.11(3) 2_665 ?
 Cu3 N11 2.115(16) 4_656 ?
 N7 C31 1.46(2) . ?
 N7 C33 1.52(3) . ?
 N7 C35 1.49(3) . ?
 N8 C32 1.51(3) . ?
 N8 C34 1.56(3) . ?
 N8 C36 1.54(3) . ?
 N8 C37 1.46(3) . ?
 N9 C38 1.49(3) . ?
 N9 C40 1.51(3) . ?
 N9 C42 1.56(3) . ?
 N10 C39 1.55(3) . ?
 N10 C41 1.58(2) . ?
 N10 C43 1.46(3) . ?
 N10 C44 1.58(3) . ?
 N11 C45 1.53(3) . ?
 N11 C47 1.56(3) . ?
 N11 C49 1.49(3) . ?
 N12 C46 1.54(3) . ?
 N12 C48 1.54(3) . ?
 N12 C50 1.52(3) . ?
 N12 C51 1.56(2) . ?
 C31 H31A 0.9900 . ?
 C31 H31B 0.9900 . ?
 C31 C32 1.51(3) . ?
 C32 H32A 0.9900 . ?
 C32 H32B 0.9900 . ?
 C33 H33A 0.9900 . ?
 C33 H33B 0.9900 . ?
 C33 C34 1.50(3) . ?
 C34 H34A 0.9900 . ?
 C34 H34B 0.9900 . ?
 C35 H35A 0.9900 . ?
 C35 H35B 0.9900 . ?
 C35 C36 1.48(3) . ?
 C36 H36A 0.9900 . ?
 C36 H36B 0.9900 . ?
 C37 H37A 0.9900 . ?
 C37 H37B 0.9900 . ?
 C37 C52 1.59(4) . ?
 C38 H38A 0.9900 . ?
 C38 H38B 0.9900 . ?
 C38 C39 1.49(4) . ?
 C39 H39A 0.9900 . ?
 C39 H39B 0.9900 . ?
 C40 H40A 0.9900 . ?
 C40 H40B 0.9900 . ?
 C40 C41 1.49(4) . ?
 C41 H41A 0.9900 . ?
 C41 H41B 0.9900 . ?
 C42 H42A 0.9900 . ?
 C42 H42B 0.9900 . ?
 C42 C43 1.53(3) . ?
 C43 H43A 0.9900 . ?
 C43 H43B 0.9900 . ?
 C44 H44A 0.9900 . ?
 C44 H44B 0.9900 . ?
 C44 C54 1.47(3) . ?
 C45 H45A 0.9900 . ?
 C45 H45B 0.9900 . ?
 C45 C46 1.57(3) . ?
 C46 H46A 0.9900 . ?
 C46 H46B 0.9900 . ?
 C47 H47A 0.9900 . ?
 C47 H47B 0.9900 . ?
 C47 C48 1.53(3) . ?
 C48 H48A 0.9900 . ?
 C48 H48B 0.9900 . ?
 C49 H49A 0.9900 . ?
 C49 H49B 0.9900 . ?
 C49 C50 1.49(3) . ?
 C50 H50A 0.9900 . ?
 C50 H50B 0.9900 . ?
 C51 H51A 0.9900 . ?
 C51 H51B 0.9900 . ?
 C51 C56 1.55(3) . ?
 C52 C53 1.39(3) . ?
 C52 C57 1.34(3) . ?
 C53 C54 1.42(4) . ?
 C53 C58 1.62(3) . ?
 C54 C55 1.34(3) . ?
 C55 C56 1.49(3) . ?
 C55 C59 1.44(3) . ?
 C56 C57 1.32(4) . ?
 C57 C60 1.52(3) . ?
 C58 H58A 0.9800 . ?
 C58 H58B 0.9800 . ?
 C58 H58C 0.9800 . ?
 C59 H59A 0.9800 . ?
 C59 H59B 0.9800 . ?
 C59 H59C 0.9800 . ?
 C60 H60A 0.9800 . ?
 C60 H60B 0.9800 . ?
 C60 H60C 0.9800 . ?
 I15 Cu7 2.569(9) . ?
 I16 Cu7 2.476(11) . ?
 Cu7 N13 1.93(4) . ?
 N13 C61 1.16(2) . ?
 C61 C62 1.54(2) . ?
 C62 H62A 0.9800 . ?
 C62 H62B 0.9800 . ?
 C62 H62C 0.9800 . ?
 I13 I14 2.774(12) . ?
 I13 I14 2.835(12) 3_567 ?
 C1B H1BA 1.0203 . ?
 C1B Br1B 1.967(5) 2_665 ?
 C1B Br1B 1.967(5) . ?
 C1B Br1B 1.967(5) 4_656 ?
 C1B Br1B 1.967(5) 3_566 ?
 C2B H2BA 1.012807(10) 4_557 ?
 C2B H2BA 1.01282(2) . ?
 C2B H2BA 1.012808(10) 2 ?
 C2B H2BA 1.012808(10) 3_557 ?
 C2B Br2B 1.957(5) 3_557 ?
 C2B Br2B 1.957(5) . ?
 C2B Br2B 1.957(5) 4_557 ?
 C2B Br2B 1.957(5) 2 ?

loop_
  _geom_angle_atom_site_label_1
  _geom_angle_atom_site_label_2
  _geom_angle_atom_site_label_3
  _geom_angle
  _geom_angle_site_symmetry_1
  _geom_angle_site_symmetry_3
  _geom_angle_publ_flag
 Cu5 I5 Cu6 57.53(12) . . ?
 Cu6 I6 Cu4 59.10(12) . . ?
 Cu5 I7 Cu4 59.04(12) . . ?
 Cu4 I8 Cu5 58.30(12) . . ?
 Cu4 I8 Cu6 58.35(13) . . ?
 Cu5 I8 Cu6 55.76(11) . . ?
 I7 Cu4 I6 121.29(15) . . ?
 I7 Cu4 I8 113.01(12) . . ?
 I8 Cu4 I6 108.05(15) . . ?
 Cu5 Cu4 I6 110.89(18) . . ?
 Cu5 Cu4 I7 60.26(13) . . ?
 Cu5 Cu4 I8 61.56(12) . . ?
 Cu5 Cu4 Cu6 57.80(14) . . ?
 Cu6 Cu4 I6 59.11(11) . . ?
 Cu6 Cu4 I7 108.39(18) . . ?
 Cu6 Cu4 I8 61.60(12) . . ?
 N3 Cu4 I6 98.8(6) 2 . ?
 N3 Cu4 I7 101.2(6) 2 . ?
 N3 Cu4 I8 113.4(5) 2 . ?
 N3 Cu4 Cu5 150.0(6) 2 . ?
 N3 Cu4 Cu6 149.4(6) 2 . ?
 I5 Cu5 I7 111.74(14) . . ?
 I5 Cu5 I8 117.65(16) . . ?
 I7 Cu5 I8 112.19(15) . . ?
 Cu4 Cu5 I5 110.73(14) . . ?
 Cu4 Cu5 I7 60.70(13) . . ?
 Cu4 Cu5 I8 60.15(12) . . ?
 Cu6 Cu5 I5 61.72(13) . . ?
 Cu6 Cu5 I7 111.54(14) . . ?
 Cu6 Cu5 I8 62.19(13) . . ?
 Cu6 Cu5 Cu4 61.18(15) . . ?
 N5 Cu5 I5 106.7(6) 3_557 . ?
 N5 Cu5 I7 102.0(6) 3_557 . ?
 N5 Cu5 I8 105.0(5) 3_557 . ?
 N5 Cu5 Cu4 142.4(6) 3_557 . ?
 N5 Cu5 Cu6 146.5(6) 3_557 . ?
 I5 Cu6 I8 116.68(12) . . ?
 I6 Cu6 I5 118.74(15) . . ?
 I6 Cu6 I8 108.93(15) . . ?
 Cu4 Cu6 I5 109.85(18) . . ?
 Cu4 Cu6 I6 61.79(12) . . ?
 Cu4 Cu6 I8 60.06(12) . . ?
 Cu5 Cu6 I5 60.75(13) . . ?
 Cu5 Cu6 I6 116.10(18) . . ?
 Cu5 Cu6 I8 62.05(12) . . ?
 Cu5 Cu6 Cu4 61.02(15) . . ?
 N1 Cu6 I5 103.7(5) . . ?
 N1 Cu6 I6 99.3(5) . . ?
 N1 Cu6 I8 107.2(5) . . ?
 N1 Cu6 Cu4 146.3(5) . . ?
 N1 Cu6 Cu5 144.6(5) . . ?
 C1 N1 Cu6 106.2(16) . . ?
 C1 N1 C3 106.9(17) . . ?
 C3 N1 Cu6 115.5(15) . . ?
 C5 N1 Cu6 113.8(14) . . ?
 C5 N1 C1 110(2) . . ?
 C5 N1 C3 104(2) . . ?
 C4 N2 C2 107(2) . . ?
 C4 N2 C7 117.0(19) . . ?
 C6 N2 C2 107(2) . . ?
 C6 N2 C4 109.9(18) . . ?
 C6 N2 C7 108.6(19) . . ?
 C7 N2 C2 106.8(18) . . ?
 C8 N3 Cu4 104.2(18) . 2 ?
 C8 N3 C10 113(2) . . ?
 C8 N3 C12 110(2) . . ?
 C10 N3 Cu4 114.8(17) . 2 ?
 C12 N3 Cu4 108.3(17) . 2 ?
 C12 N3 C10 106(2) . . ?
 C9 N4 C11 111(2) . . ?
 C9 N4 C13 110(2) . . ?
 C9 N4 C14 107.3(18) . . ?
 C11 N4 C13 106.9(18) . . ?
 C11 N4 C14 111(2) . . ?
 C13 N4 C14 110(2) . . ?
 C15 N5 Cu5 108.6(11) . 4_557 ?
 C17 N5 Cu5 110.4(15) . 4_557 ?
 C17 N5 C15 109(2) . . ?
 C19 N5 Cu5 116.1(15) . 4_557 ?
 C19 N5 C15 105(2) . . ?
 C19 N5 C17 107.5(17) . . ?
 C16 N6 C21 107.0(18) . . ?
 C18 N6 C16 110(2) . . ?
 C18 N6 C20 108(2) . . ?
 C18 N6 C21 112(2) . . ?
 C20 N6 C16 105(2) . . ?
 C20 N6 C21 114.1(18) . . ?
 N1 C1 H1A 109.2 . . ?
 N1 C1 H1B 109.2 . . ?
 N1 C1 C2 112(2) . . ?
 H1A C1 H1B 107.9 . . ?
 C2 C1 H1A 109.2 . . ?
 C2 C1 H1B 109.2 . . ?
 N2 C2 H2A 110.6 . . ?
 N2 C2 H2B 110.6 . . ?
 C1 C2 N2 106(2) . . ?
 C1 C2 H2A 110.6 . . ?
 C1 C2 H2B 110.6 . . ?
 H2A C2 H2B 108.8 . . ?
 N1 C3 H3A 108.1 . . ?
 N1 C3 H3B 108.1 . . ?
 H3A C3 H3B 107.3 . . ?
 C4 C3 N1 117(2) . . ?
 C4 C3 H3A 108.1 . . ?
 C4 C3 H3B 108.1 . . ?
 N2 C4 H4A 109.8 . . ?
 N2 C4 H4B 109.8 . . ?
 C3 C4 N2 109.3(19) . . ?
 C3 C4 H4A 109.8 . . ?
 C3 C4 H4B 109.8 . . ?
 H4A C4 H4B 108.3 . . ?
 N1 C5 H5A 108.7 . . ?
 N1 C5 H5B 108.7 . . ?
 N1 C5 C6 114.1(19) . . ?
 H5A C5 H5B 107.6 . . ?
 C6 C5 H5A 108.7 . . ?
 C6 C5 H5B 108.7 . . ?
 N2 C6 C5 106.1(19) . . ?
 N2 C6 H6A 110.5 . . ?
 N2 C6 H6B 110.5 . . ?
 C5 C6 H6A 110.5 . . ?
 C5 C6 H6B 110.5 . . ?
 H6A C6 H6B 108.7 . . ?
 N2 C7 H7A 107.9 . . ?
 N2 C7 H7B 107.9 . . ?
 H7A C7 H7B 107.2 . . ?
 C22 C7 N2 117.5(18) . . ?
 C22 C7 H7A 107.9 . . ?
 C22 C7 H7B 107.9 . . ?
 N3 C8 H8A 110.3 . . ?
 N3 C8 H8B 110.3 . . ?
 N3 C8 C9 107(2) . . ?
 H8A C8 H8B 108.5 . . ?
 C9 C8 H8A 110.3 . . ?
 C9 C8 H8B 110.3 . . ?
 N4 C9 C8 109(2) . . ?
 N4 C9 H9A 109.9 . . ?
 N4 C9 H9B 109.9 . . ?
 C8 C9 H9A 109.9 . . ?
 C8 C9 H9B 109.9 . . ?
 H9A C9 H9B 108.3 . . ?
 N3 C10 H10A 109.4 . . ?
 N3 C10 H10B 109.4 . . ?
 H10A C10 H10B 108.0 . . ?
 C11 C10 N3 111(2) . . ?
 C11 C10 H10A 109.4 . . ?
 C11 C10 H10B 109.4 . . ?
 N4 C11 C10 110(2) . . ?
 N4 C11 H11A 109.6 . . ?
 N4 C11 H11B 109.6 . . ?
 C10 C11 H11A 109.6 . . ?
 C10 C11 H11B 109.6 . . ?
 H11A C11 H11B 108.1 . . ?
 N3 C12 H12A 110.0 . . ?
 N3 C12 H12B 110.0 . . ?
 N3 C12 C13 109(2) . . ?
 H12A C12 H12B 108.3 . . ?
 C13 C12 H12A 110.0 . . ?
 C13 C12 H12B 110.0 . . ?
 N4 C13 C12 109(2) . . ?
 N4 C13 H13A 109.9 . . ?
 N4 C13 H13B 109.9 . . ?
 C12 C13 H13A 109.9 . . ?
 C12 C13 H13B 109.9 . . ?
 H13A C13 H13B 108.3 . . ?
 N4 C14 H14A 107.9 . . ?
 N4 C14 H14B 107.9 . . ?
 H14A C14 H14B 107.2 . . ?
 C24 C14 N4 117.8(19) . . ?
 C24 C14 H14A 107.9 . . ?
 C24 C14 H14B 107.9 . . ?
 N5 C15 H15A 109.0 . . ?
 N5 C15 H15B 109.0 . . ?
 N5 C15 C16 113.0(19) . . ?
 H15A C15 H15B 107.8 . . ?
 C16 C15 H15A 109.0 . . ?
 C16 C15 H15B 109.0 . . ?
 N6 C16 C15 108(2) . . ?
 N6 C16 H16A 110.1 . . ?
 N6 C16 H16B 110.1 . . ?
 C15 C16 H16A 110.1 . . ?
 C15 C16 H16B 110.1 . . ?
 H16A C16 H16B 108.4 . . ?
 N5 C17 H17A 109.2 . . ?
 N5 C17 H17B 109.2 . . ?
 N5 C17 C18 112(3) . . ?
 H17A C17 H17B 107.9 . . ?
 C18 C17 H17A 109.2 . . ?
 C18 C17 H17B 109.2 . . ?
 N6 C18 C17 109(2) . . ?
 N6 C18 H18A 109.9 . . ?
 N6 C18 H18B 109.9 . . ?
 C17 C18 H18A 109.9 . . ?
 C17 C18 H18B 109.9 . . ?
 H18A C18 H18B 108.3 . . ?
 N5 C19 H19A 108.5 . . ?
 N5 C19 H19B 108.5 . . ?
 N5 C19 C20 115(2) . . ?
 H19A C19 H19B 107.5 . . ?
 C20 C19 H19A 108.5 . . ?
 C20 C19 H19B 108.5 . . ?
 N6 C20 C19 111(2) . . ?
 N6 C20 H20A 109.4 . . ?
 N6 C20 H20B 109.4 . . ?
 C19 C20 H20A 109.4 . . ?
 C19 C20 H20B 109.4 . . ?
 H20A C20 H20B 108.0 . . ?
 N6 C21 H21A 108.5 . . ?
 N6 C21 H21B 108.5 . . ?
 H21A C21 H21B 107.5 . . ?
 C26 C21 N6 115(2) . . ?
 C26 C21 H21A 108.5 . . ?
 C26 C21 H21B 108.5 . . ?
 C23 C22 C7 121(2) . . ?
 C27 C22 C7 111(3) . . ?
 C27 C22 C23 128(3) . . ?
 C22 C23 C28 121(2) . . ?
 C24 C23 C22 120(2) . . ?
 C24 C23 C28 119(2) . . ?
 C23 C24 C14 125(2) . . ?
 C23 C24 C25 120(3) . . ?
 C25 C24 C14 115(2) . . ?
 C24 C25 C29 119(2) . . ?
 C26 C25 C24 119(3) . . ?
 C26 C25 C29 121(3) . . ?
 C21 C26 C27 118(2) . . ?
 C25 C26 C21 121(3) . . ?
 C25 C26 C27 121(2) . . ?
 C22 C27 C26 111(3) . . ?
 C22 C27 C30 129(3) . . ?
 C30 C27 C26 118(2) . . ?
 C23 C28 H28A 109.5 . . ?
 C23 C28 H28B 109.5 . . ?
 C23 C28 H28C 109.5 . . ?
 H28A C28 H28B 109.5 . . ?
 H28A C28 H28C 109.5 . . ?
 H28B C28 H28C 109.5 . . ?
 C25 C29 H29A 109.5 . . ?
 C25 C29 H29B 109.5 . . ?
 C25 C29 H29C 109.5 . . ?
 H29A C29 H29B 109.5 . . ?
 H29A C29 H29C 109.5 . . ?
 H29B C29 H29C 109.5 . . ?
 C27 C30 H30A 109.5 . . ?
 C27 C30 H30B 109.5 . . ?
 C27 C30 H30C 109.5 . . ?
 H30A C30 H30B 109.5 . . ?
 H30A C30 H30C 109.5 . . ?
 H30B C30 H30C 109.5 . . ?
 Cu3 I1 Cu1 58.25(11) . . ?
 Cu2 I2 Cu1 59.53(11) . . ?
 Cu3 I3 Cu2 58.17(12) . . ?
 Cu1 I4 Cu2 59.06(12) . . ?
 Cu1 I4 Cu3 57.66(11) . . ?
 Cu2 I4 Cu3 56.13(11) . . ?
 I1 Cu1 I2 116.63(14) . . ?
 I4 Cu1 I1 114.78(12) . . ?
 I4 Cu1 I2 110.01(14) . . ?
 Cu2 Cu1 I1 108.70(17) . . ?
 Cu2 Cu1 I2 59.03(11) . . ?
 Cu2 Cu1 I4 61.71(12) . . ?
 Cu3 Cu1 I1 60.39(13) . . ?
 Cu3 Cu1 I2 109.48(16) . . ?
 Cu3 Cu1 I4 62.68(12) . . ?
 Cu3 Cu1 Cu2 58.52(14) . . ?
 N7 Cu1 I1 100.7(5) . . ?
 N7 Cu1 I2 100.7(4) . . ?
 N7 Cu1 I4 112.7(5) . . ?
 N7 Cu1 Cu2 149.5(5) . . ?
 N7 Cu1 Cu3 149.2(5) . . ?
 I2 Cu2 I3 115.85(16) . . ?
 I2 Cu2 I4 109.95(15) . . ?
 I2 Cu2 Cu1 61.45(11) . . ?
 I3 Cu2 I4 116.16(12) . . ?
 Cu1 Cu2 I3 109.40(17) . . ?
 Cu1 Cu2 I4 59.23(11) . . ?
 Cu3 Cu2 I2 112.58(17) . . ?
 Cu3 Cu2 I3 60.48(13) . . ?
 Cu3 Cu2 I4 62.18(12) . . ?
 Cu3 Cu2 Cu1 59.75(14) . . ?
 N9 Cu2 I2 100.5(5) 2_665 . ?
 N9 Cu2 I3 103.3(7) 2_665 . ?
 N9 Cu2 I4 109.4(6) 2_665 . ?
 N9 Cu2 Cu1 147.0(7) 2_665 . ?
 N9 Cu2 Cu3 146.8(5) 2_665 . ?
 I1 Cu3 I4 113.01(15) . . ?
 I3 Cu3 I1 112.35(15) . . ?
 I3 Cu3 I4 116.50(16) . . ?
 Cu1 Cu3 I1 61.35(12) . . ?
 Cu1 Cu3 I3 111.71(14) . . ?
 Cu1 Cu3 I4 59.65(12) . . ?
 Cu2 Cu3 I1 112.09(14) . . ?
 Cu2 Cu3 I3 61.35(13) . . ?
 Cu2 Cu3 I4 61.69(13) . . ?
 Cu2 Cu3 Cu1 61.73(14) . . ?
 N11 Cu3 I1 100.9(5) 4_656 . ?
 N11 Cu3 I3 107.5(6) 4_656 . ?
 N11 Cu3 I4 104.8(5) 4_656 . ?
 N11 Cu3 Cu1 140.6(6) 4_656 . ?
 N11 Cu3 Cu2 147.0(6) 4_656 . ?
 C31 N7 Cu1 106.9(14) . . ?
 C31 N7 C33 105.3(18) . . ?
 C31 N7 C35 109.4(19) . . ?
 C33 N7 Cu1 112.7(14) . . ?
 C35 N7 Cu1 116.8(15) . . ?
 C35 N7 C33 105.2(19) . . ?
 C32 N8 C34 107.9(17) . . ?
 C32 N8 C36 106.9(18) . . ?
 C36 N8 C34 106.9(16) . . ?
 C37 N8 C32 106.0(16) . . ?
 C37 N8 C34 116(2) . . ?
 C37 N8 C36 112.7(19) . . ?
 C38 N9 Cu2 108.2(17) . 2_665 ?
 C38 N9 C40 115(2) . . ?
 C38 N9 C42 105.8(17) . . ?
 C40 N9 Cu2 111.3(14) . 2_665 ?
 C40 N9 C42 106(2) . . ?
 C42 N9 Cu2 110.6(16) . 2_665 ?
 C39 N10 C41 107(2) . . ?
 C39 N10 C44 109.9(17) . . ?
 C43 N10 C39 110.4(19) . . ?
 C43 N10 C41 105.3(16) . . ?
 C43 N10 C44 112.7(19) . . ?
 C44 N10 C41 111.0(19) . . ?
 C45 N11 Cu3 105.9(11) . 3_566 ?
 C45 N11 C47 106.8(19) . . ?
 C47 N11 Cu3 110.1(13) . 3_566 ?
 C49 N11 Cu3 114.7(14) . 3_566 ?
 C49 N11 C45 110(2) . . ?
 C49 N11 C47 109.2(17) . . ?
 C46 N12 C48 110.0(17) . . ?
 C46 N12 C51 103.3(16) . . ?
 C48 N12 C51 114.2(17) . . ?
 C50 N12 C46 109.9(18) . . ?
 C50 N12 C48 111.0(18) . . ?
 C50 N12 C51 108.1(17) . . ?
 N7 C31 H31A 108.7 . . ?
 N7 C31 H31B 108.7 . . ?
 N7 C31 C32 114.2(18) . . ?
 H31A C31 H31B 107.6 . . ?
 C32 C31 H31A 108.7 . . ?
 C32 C31 H31B 108.7 . . ?
 N8 C32 C31 108.7(18) . . ?
 N8 C32 H32A 110.0 . . ?
 N8 C32 H32B 110.0 . . ?
 C31 C32 H32A 110.0 . . ?
 C31 C32 H32B 110.0 . . ?
 H32A C32 H32B 108.3 . . ?
 N7 C33 H33A 109.2 . . ?
 N7 C33 H33B 109.2 . . ?
 H33A C33 H33B 107.9 . . ?
 C34 C33 N7 112(2) . . ?
 C34 C33 H33A 109.2 . . ?
 C34 C33 H33B 109.2 . . ?
 N8 C34 H34A 109.6 . . ?
 N8 C34 H34B 109.6 . . ?
 C33 C34 N8 110(2) . . ?
 C33 C34 H34A 109.6 . . ?
 C33 C34 H34B 109.6 . . ?
 H34A C34 H34B 108.1 . . ?
 N7 C35 H35A 108.7 . . ?
 N7 C35 H35B 108.7 . . ?
 H35A C35 H35B 107.6 . . ?
 C36 C35 N7 114(2) . . ?
 C36 C35 H35A 108.7 . . ?
 C36 C35 H35B 108.7 . . ?
 N8 C36 H36A 109.7 . . ?
 N8 C36 H36B 109.7 . . ?
 C35 C36 N8 109.7(19) . . ?
 C35 C36 H36A 109.7 . . ?
 C35 C36 H36B 109.7 . . ?
 H36A C36 H36B 108.2 . . ?
 N8 C37 H37A 108.1 . . ?
 N8 C37 H37B 108.1 . . ?
 N8 C37 C52 116.8(17) . . ?
 H37A C37 H37B 107.3 . . ?
 C52 C37 H37A 108.1 . . ?
 C52 C37 H37B 108.1 . . ?
 N9 C38 H38A 109.7 . . ?
 N9 C38 H38B 109.7 . . ?
 N9 C38 C39 110(2) . . ?
 H38A C38 H38B 108.2 . . ?
 C39 C38 H38A 109.7 . . ?
 C39 C38 H38B 109.7 . . ?
 N10 C39 H39A 109.4 . . ?
 N10 C39 H39B 109.4 . . ?
 C38 C39 N10 111(2) . . ?
 C38 C39 H39A 109.4 . . ?
 C38 C39 H39B 109.4 . . ?
 H39A C39 H39B 108.0 . . ?
 N9 C40 H40A 110.1 . . ?
 N9 C40 H40B 110.1 . . ?
 H40A C40 H40B 108.4 . . ?
 C41 C40 N9 108(2) . . ?
 C41 C40 H40A 110.1 . . ?
 C41 C40 H40B 110.1 . . ?
 N10 C41 H41A 109.0 . . ?
 N10 C41 H41B 109.0 . . ?
 C40 C41 N10 113(2) . . ?
 C40 C41 H41A 109.0 . . ?
 C40 C41 H41B 109.0 . . ?
 H41A C41 H41B 107.8 . . ?
 N9 C42 H42A 109.2 . . ?
 N9 C42 H42B 109.2 . . ?
 H42A C42 H42B 107.9 . . ?
 C43 C42 N9 112(2) . . ?
 C43 C42 H42A 109.2 . . ?
 C43 C42 H42B 109.2 . . ?
 N10 C43 C42 108.7(19) . . ?
 N10 C43 H43A 110.0 . . ?
 N10 C43 H43B 110.0 . . ?
 C42 C43 H43A 110.0 . . ?
 C42 C43 H43B 110.0 . . ?
 H43A C43 H43B 108.3 . . ?
 N10 C44 H44A 107.5 . . ?
 N10 C44 H44B 107.5 . . ?
 H44A C44 H44B 107.0 . . ?
 C54 C44 N10 119(2) . . ?
 C54 C44 H44A 107.5 . . ?
 C54 C44 H44B 107.5 . . ?
 N11 C45 H45A 109.7 . . ?
 N11 C45 H45B 109.7 . . ?
 N11 C45 C46 109.9(16) . . ?
 H45A C45 H45B 108.2 . . ?
 C46 C45 H45A 109.7 . . ?
 C46 C45 H45B 109.7 . . ?
 N12 C46 C45 107.1(17) . . ?
 N12 C46 H46A 110.3 . . ?
 N12 C46 H46B 110.3 . . ?
 C45 C46 H46A 110.3 . . ?
 C45 C46 H46B 110.3 . . ?
 H46A C46 H46B 108.5 . . ?
 N11 C47 H47A 109.9 . . ?
 N11 C47 H47B 109.9 . . ?
 H47A C47 H47B 108.3 . . ?
 C48 C47 N11 109(2) . . ?
 C48 C47 H47A 109.9 . . ?
 C48 C47 H47B 109.9 . . ?
 N12 C48 H48A 109.9 . . ?
 N12 C48 H48B 109.9 . . ?
 C47 C48 N12 108.8(19) . . ?
 C47 C48 H48A 109.9 . . ?
 C47 C48 H48B 109.9 . . ?
 H48A C48 H48B 108.3 . . ?
 N11 C49 H49A 108.9 . . ?
 N11 C49 H49B 108.9 . . ?
 H49A C49 H49B 107.7 . . ?
 C50 C49 N11 113(2) . . ?
 C50 C49 H49A 108.9 . . ?
 C50 C49 H49B 108.9 . . ?
 N12 C50 H50A 110.3 . . ?
 N12 C50 H50B 110.3 . . ?
 C49 C50 N12 107.2(19) . . ?
 C49 C50 H50A 110.3 . . ?
 C49 C50 H50B 110.3 . . ?
 H50A C50 H50B 108.5 . . ?
 N12 C51 H51A 108.7 . . ?
 N12 C51 H51B 108.7 . . ?
 H51A C51 H51B 107.6 . . ?
 C56 C51 N12 114.1(18) . . ?
 C56 C51 H51A 108.7 . . ?
 C56 C51 H51B 108.7 . . ?
 C53 C52 C37 117(2) . . ?
 C57 C52 C37 120(2) . . ?
 C57 C52 C53 123(2) . . ?
 C52 C53 C54 118(2) . . ?
 C52 C53 C58 120(2) . . ?
 C54 C53 C58 121(2) . . ?
 C53 C54 C44 119(2) . . ?
 C55 C54 C44 121(3) . . ?
 C55 C54 C53 120(2) . . ?
 C54 C55 C56 118(2) . . ?
 C54 C55 C59 122(2) . . ?
 C59 C55 C56 120(2) . . ?
 C55 C56 C51 114(2) . . ?
 C57 C56 C51 125(2) . . ?
 C57 C56 C55 121(2) . . ?
 C52 C57 C60 120(2) . . ?
 C56 C57 C52 120(2) . . ?
 C56 C57 C60 119(2) . . ?
 C53 C58 H58A 109.5 . . ?
 C53 C58 H58B 109.5 . . ?
 C53 C58 H58C 109.5 . . ?
 H58A C58 H58B 109.5 . . ?
 H58A C58 H58C 109.5 . . ?
 H58B C58 H58C 109.5 . . ?
 C55 C59 H59A 109.5 . . ?
 C55 C59 H59B 109.5 . . ?
 C55 C59 H59C 109.5 . . ?
 H59A C59 H59B 109.5 . . ?
 H59A C59 H59C 109.5 . . ?
 H59B C59 H59C 109.5 . . ?
 C57 C60 H60A 109.5 . . ?
 C57 C60 H60B 109.5 . . ?
 C57 C60 H60C 109.5 . . ?
 H60A C60 H60B 109.5 . . ?
 H60A C60 H60C 109.5 . . ?
 H60B C60 H60C 109.5 . . ?
 I16 Cu7 I15 123.8(4) . . ?
 N13 Cu7 I15 117.5(11) . . ?
 N13 Cu7 I16 118.5(11) . . ?
 C61 N13 Cu7 169(4) . . ?
 N13 C61 C62 174(4) . . ?
 C61 C62 H62A 109.5 . . ?
 C61 C62 H62B 109.5 . . ?
 C61 C62 H62C 109.5 . . ?
 H62A C62 H62B 109.5 . . ?
 H62A C62 H62C 109.5 . . ?
 H62B C62 H62C 109.5 . . ?
 I14 I13 I14 168.6(4) . 3_567 ?
 I13 I14 I13 74.0(4) . 4_657 ?
 Br1B C1B Br1B 109.15(12) 4_656 2_665 ?
 Br1B C1B Br1B 109.15(12) 3_566 . ?
 Br1B C1B Br1B 110.1(2) 2_665 . ?
 Br1B C1B Br1B 110.1(2) 4_656 3_566 ?
 Br1B C1B Br1B 109.15(12) 4_656 . ?
 Br1B C1B Br1B 109.15(12) 2_665 3_566 ?
 H2BA C2B H2BA 108.4 2 3_557 ?
 H2BA C2B H2BA 108.427(1) . 3_557 ?
 H2BA C2B H2BA 111.578(2) . 2 ?
 Br2B C2B H2BA 109.96(15) . 4_557 ?
 Br2B C2B H2BA 1.53(15) 3_557 3_557 ?
 Br2B C2B H2BA 107.67(15) . 3_557 ?
 Br2B C2B H2BA 1.53(15) 4_557 4_557 ?
 Br2B C2B H2BA 110.78(12) 4_557 3_557 ?
 Br2B C2B H2BA 1.53(15) 2 2 ?
 Br2B C2B H2BA 107.67(15) 3_557 2 ?
 Br2B C2B H2BA 107.67(15) 2 4_557 ?
 Br2B C2B H2BA 109.96(15) 4_557 2 ?
 Br2B C2B H2BA 110.78(12) 3_557 4_557 ?
 Br2B C2B H2BA 109.96(15) 2 3_557 ?
 Br2B C2B H2BA 110.78(12) . 2 ?
 Br2B C2B Br2B 109.20(12) 4_557 . ?
 Br2B C2B Br2B 109.20(12) 2 3_557 ?
 Br2B C2B Br2B 110.0(2) 2 . ?
 Br2B C2B Br2B 109.20(12) 2 4_557 ?
 Br2B C2B Br2B 110.0(2) 3_557 4_557 ?
 Br2B C2B Br2B 109.21(12) 3_557 . ?

loop_
  _geom_torsion_atom_site_label_1
  _geom_torsion_atom_site_label_2
  _geom_torsion_atom_site_label_3
  _geom_torsion_atom_site_label_4
  _geom_torsion
  _geom_torsion_site_symmetry_1
  _geom_torsion_site_symmetry_2
  _geom_torsion_site_symmetry_3
  _geom_torsion_site_symmetry_4
  _geom_torsion_publ_flag
 Cu4 N3 C8 C9 176.5(15) 2 . . . ?
 Cu4 N3 C10 C11 -179.1(19) 2 . . . ?
 Cu4 N3 C12 C13 174.8(14) 2 . . . ?
 Cu5 N5 C15 C16 -179(2) 4_557 . . . ?
 Cu5 N5 C17 C18 -171.9(17) 4_557 . . . ?
 Cu5 N5 C19 C20 -178.5(18) 4_557 . . . ?
 Cu6 N1 C1 C2 -172(2) . . . . ?
 Cu6 N1 C3 C4 -165.6(16) . . . . ?
 Cu6 N1 C5 C6 -177.1(18) . . . . ?
 N1 C1 C2 N2 -15(3) . . . . ?
 N1 C3 C4 N2 -18(3) . . . . ?
 N1 C5 C6 N2 -8(3) . . . . ?
 N2 C7 C22 C23 -87(3) . . . . ?
 N2 C7 C22 C27 93(3) . . . . ?
 N3 C8 C9 N4 7(3) . . . . ?
 N3 C10 C11 N4 3(3) . . . . ?
 N3 C12 C13 N4 3(2) . . . . ?
 N4 C14 C24 C23 91(3) . . . . ?
 N4 C14 C24 C25 -93(3) . . . . ?
 N5 C15 C16 N6 -6(4) . . . . ?
 N5 C17 C18 N6 -7(3) . . . . ?
 N5 C19 C20 N6 -6(3) . . . . ?
 N6 C21 C26 C25 91(3) . . . . ?
 N6 C21 C26 C27 -91(3) . . . . ?
 C1 N1 C3 C4 -48(3) . . . . ?
 C1 N1 C5 C6 64(3) . . . . ?
 C2 N2 C4 C3 68(2) . . . . ?
 C2 N2 C6 C5 -57(3) . . . . ?
 C2 N2 C7 C22 176(2) . . . . ?
 C3 N1 C1 C2 64(3) . . . . ?
 C3 N1 C5 C6 -51(3) . . . . ?
 C4 N2 C2 C1 -48(3) . . . . ?
 C4 N2 C6 C5 59(3) . . . . ?
 C4 N2 C7 C22 56(2) . . . . ?
 C5 N1 C1 C2 -49(3) . . . . ?
 C5 N1 C3 C4 69(2) . . . . ?
 C6 N2 C2 C1 69(3) . . . . ?
 C6 N2 C4 C3 -47(3) . . . . ?
 C6 N2 C7 C22 -69(3) . . . . ?
 C7 N2 C2 C1 -175(2) . . . . ?
 C7 N2 C4 C3 -171.8(17) . . . . ?
 C7 N2 C6 C5 -171(2) . . . . ?
 C7 C22 C23 C24 -178(2) . . . . ?
 C7 C22 C23 C28 -4(4) . . . . ?
 C7 C22 C27 C26 175.1(19) . . . . ?
 C7 C22 C27 C30 15(4) . . . . ?
 C8 N3 C10 C11 -60(3) . . . . ?
 C8 N3 C12 C13 61(3) . . . . ?
 C9 N4 C11 C10 58(3) . . . . ?
 C9 N4 C13 C12 -61(2) . . . . ?
 C9 N4 C14 C24 -174(2) . . . . ?
 C10 N3 C8 C9 51(3) . . . . ?
 C10 N3 C12 C13 -61(2) . . . . ?
 C11 N4 C9 C8 -64(3) . . . . ?
 C11 N4 C13 C12 60(3) . . . . ?
 C11 N4 C14 C24 64(3) . . . . ?
 C12 N3 C8 C9 -67(3) . . . . ?
 C12 N3 C10 C11 61(3) . . . . ?
 C13 N4 C9 C8 55(2) . . . . ?
 C13 N4 C11 C10 -63(3) . . . . ?
 C13 N4 C14 C24 -54(2) . . . . ?
 C14 N4 C9 C8 174.3(19) . . . . ?
 C14 N4 C11 C10 177(2) . . . . ?
 C14 N4 C13 C12 -179.3(16) . . . . ?
 C14 C24 C25 C26 -179(2) . . . . ?
 C14 C24 C25 C29 -8(4) . . . . ?
 C15 N5 C17 C18 -53(3) . . . . ?
 C15 N5 C19 C20 62(3) . . . . ?
 C16 N6 C18 C17 63(3) . . . . ?
 C16 N6 C20 C19 -57(3) . . . . ?
 C16 N6 C21 C26 -176(3) . . . . ?
 C17 N5 C15 C16 60(3) . . . . ?
 C17 N5 C19 C20 -54(3) . . . . ?
 C18 N6 C16 C15 -55(3) . . . . ?
 C18 N6 C20 C19 61(3) . . . . ?
 C18 N6 C21 C26 63(3) . . . . ?
 C19 N5 C15 C16 -55(3) . . . . ?
 C19 N5 C17 C18 61(3) . . . . ?
 C20 N6 C16 C15 61(3) . . . . ?
 C20 N6 C18 C17 -52(2) . . . . ?
 C20 N6 C21 C26 -60(3) . . . . ?
 C21 N6 C16 C15 -178(3) . . . . ?
 C21 N6 C18 C17 -178(2) . . . . ?
 C21 N6 C20 C19 -174(2) . . . . ?
 C21 C26 C27 C22 -174(2) . . . . ?
 C21 C26 C27 C30 -11(3) . . . . ?
 C22 C23 C24 C14 178(2) . . . . ?
 C22 C23 C24 C25 3(4) . . . . ?
 C23 C22 C27 C26 -5(4) . . . . ?
 C23 C22 C27 C30 -165(3) . . . . ?
 C23 C24 C25 C26 -3(4) . . . . ?
 C23 C24 C25 C29 168(3) . . . . ?
 C24 C25 C26 C21 178(2) . . . . ?
 C24 C25 C26 C27 0(4) . . . . ?
 C25 C26 C27 C22 4(3) . . . . ?
 C25 C26 C27 C30 167(2) . . . . ?
 C27 C22 C23 C24 2(4) . . . . ?
 C27 C22 C23 C28 176(2) . . . . ?
 C28 C23 C24 C14 4(4) . . . . ?
 C28 C23 C24 C25 -171(2) . . . . ?
 C29 C25 C26 C21 7(4) . . . . ?
 C29 C25 C26 C27 -171(2) . . . . ?
 Cu1 N7 C31 C32 -172.9(19) . . . . ?
 Cu1 N7 C33 C34 -168.2(13) . . . . ?
 Cu1 N7 C35 C36 178.7(18) . . . . ?
 Cu2 N9 C38 C39 177.7(17) 2_665 . . . ?
 Cu2 N9 C40 C41 175.3(18) 2_665 . . . ?
 Cu2 N9 C42 C43 174.8(14) 2_665 . . . ?
 Cu3 N11 C45 C46 176.0(19) 3_566 . . . ?
 Cu3 N11 C47 C48 178.8(17) 3_566 . . . ?
 Cu3 N11 C49 C50 172.5(17) 3_566 . . . ?
 N7 C31 C32 N8 -14(3) . . . . ?
 N7 C33 C34 N8 -9(2) . . . . ?
 N7 C35 C36 N8 -6(3) . . . . ?
 N8 C37 C52 C53 -85(3) . . . . ?
 N8 C37 C52 C57 93(3) . . . . ?
 N9 C38 C39 N10 11(3) . . . . ?
 N9 C40 C41 N10 5(3) . . . . ?
 N9 C42 C43 N10 4(2) . . . . ?
 N10 C44 C54 C53 87(3) . . . . ?
 N10 C44 C54 C55 -92(4) . . . . ?
 N11 C45 C46 N12 4(3) . . . . ?
 N11 C47 C48 N12 8(3) . . . . ?
 N11 C49 C50 N12 8(3) . . . . ?
 N12 C51 C56 C55 95(2) . . . . ?
 N12 C51 C56 C57 -84(3) . . . . ?
 C31 N7 C33 C34 -52(2) . . . . ?
 C31 N7 C35 C36 57(3) . . . . ?
 C32 N8 C34 C33 62(2) . . . . ?
 C32 N8 C36 C35 -55(3) . . . . ?
 C32 N8 C37 C52 180(2) . . . . ?
 C33 N7 C31 C32 67(3) . . . . ?
 C33 N7 C35 C36 -55(3) . . . . ?
 C34 N8 C32 C31 -49(2) . . . . ?
 C34 N8 C36 C35 61(3) . . . . ?
 C34 N8 C37 C52 60(3) . . . . ?
 C35 N7 C31 C32 -46(3) . . . . ?
 C35 N7 C33 C34 64(2) . . . . ?
 C36 N8 C32 C31 65(2) . . . . ?
 C36 N8 C34 C33 -52(2) . . . . ?
 C36 N8 C37 C52 -64(3) . . . . ?
 C37 N8 C32 C31 -174(2) . . . . ?
 C37 N8 C34 C33 -178.9(17) . . . . ?
 C37 N8 C36 C35 -171(2) . . . . ?
 C37 C52 C53 C54 179(2) . . . . ?
 C37 C52 C53 C58 -12(3) . . . . ?
 C37 C52 C57 C56 -177(2) . . . . ?
 C37 C52 C57 C60 13(3) . . . . ?
 C38 N9 C40 C41 -61(3) . . . . ?
 C38 N9 C42 C43 58(3) . . . . ?
 C39 N10 C41 C40 51(3) . . . . ?
 C39 N10 C43 C42 -59(2) . . . . ?
 C39 N10 C44 C54 179(2) . . . . ?
 C40 N9 C38 C39 53(3) . . . . ?
 C40 N9 C42 C43 -65(2) . . . . ?
 C41 N10 C39 C38 -60(3) . . . . ?
 C41 N10 C43 C42 56(2) . . . . ?
 C41 N10 C44 C54 60(3) . . . . ?
 C42 N9 C38 C39 -64(3) . . . . ?
 C42 N9 C40 C41 55(3) . . . . ?
 C43 N10 C39 C38 54(2) . . . . ?
 C43 N10 C41 C40 -66(3) . . . . ?
 C43 N10 C44 C54 -58(3) . . . . ?
 C44 N10 C39 C38 178.8(19) . . . . ?
 C44 N10 C41 C40 172(2) . . . . ?
 C44 N10 C43 C42 177.4(16) . . . . ?
 C44 C54 C55 C56 -177(2) . . . . ?
 C44 C54 C55 C59 -7(4) . . . . ?
 C45 N11 C47 C48 -67(2) . . . . ?
 C45 N11 C49 C50 53(3) . . . . ?
 C46 N12 C48 C47 57(2) . . . . ?
 C46 N12 C50 C49 -66(2) . . . . ?
 C46 N12 C51 C56 171(2) . . . . ?
 C47 N11 C45 C46 59(3) . . . . ?
 C47 N11 C49 C50 -63(3) . . . . ?
 C48 N12 C46 C45 -64(3) . . . . ?
 C48 N12 C50 C49 55(2) . . . . ?
 C48 N12 C51 C56 51(3) . . . . ?
 C49 N11 C45 C46 -60(3) . . . . ?
 C49 N11 C47 C48 52(3) . . . . ?
 C50 N12 C46 C45 58(3) . . . . ?
 C50 N12 C48 C47 -65(2) . . . . ?
 C50 N12 C51 C56 -73(3) . . . . ?
 C51 N12 C46 C45 173(2) . . . . ?
 C51 N12 C48 C47 173(2) . . . . ?
 C51 N12 C50 C49 -179(2) . . . . ?
 C51 C56 C57 C52 179(2) . . . . ?
 C51 C56 C57 C60 -11(3) . . . . ?
 C52 C53 C54 C44 178(2) . . . . ?
 C52 C53 C54 C55 -3(4) . . . . ?
 C53 C52 C57 C56 1(4) . . . . ?
 C53 C52 C57 C60 -169(2) . . . . ?
 C53 C54 C55 C56 3(4) . . . . ?
 C53 C54 C55 C59 174(2) . . . . ?
 C54 C55 C56 C51 179(2) . . . . ?
 C54 C55 C56 C57 -2(4) . . . . ?
 C55 C56 C57 C52 0(3) . . . . ?
 C55 C56 C57 C60 170(2) . . . . ?
 C57 C52 C53 C54 0(4) . . . . ?
 C57 C52 C53 C58 169(2) . . . . ?
 C58 C53 C54 C44 9(4) . . . . ?
 C58 C53 C54 C55 -172(3) . . . . ?
 C59 C55 C56 C51 9(3) . . . . ?
 C59 C55 C56 C57 -172(2) . . . . ?

_shelx_fab_file
;
 0 0 3 103.13 0.18
 0 0 4 -184.93 2.47
 0 0 5 61.25 -0.13
 0 0 6 203.37 1.26
 0 0 7 -38.46 0.29
 0 0 8 -49.92 3.17
 0 0 9 15.64 0.12
 0 0 10 -179.15 1.20
 0 0 11 37.69 -0.43
 0 0 12 -17.81 0.87
 0 0 13 2.61 -0.42
 0 0 14 -4.63 -0.57
 0 0 15 -8.56 -1.29
 0 0 16 -45.69 -0.52
 0 0 17 39.65 0.40
 0 0 18 4.39 -0.20
 0 0 19 -6.96 0.13
 0 0 20 37.94 -2.09
 0 0 21 -30.77 1.00
 0 0 22 0.23 -0.37
 0 0 23 3.59 0.53
 0 0 24 -3.80 -1.81
 0 0 25 6.33 0.95
 0 0 26 -1.59 0.04
 0 0 27 0.85 0.78
 0 0 28 2.91 -1.49
 0 0 29 -1.48 -0.21
 0 0 30 -4.71 -0.14
 0 0 31 2.51 2.36
 0 0 32 -13.55 2.18
 0 0 33 -0.06 -1.06
 0 1 33 -1.80 0.20
 0 1 32 0.35 -4.74
 0 1 31 2.35 -1.31
 0 1 30 0.54 -0.45
 0 1 29 1.23 -1.33
 0 1 28 -0.52 1.64
 0 1 27 4.45 6.94
 0 1 26 0.55 -0.41
 0 1 25 8.28 4.52
 0 1 24 -5.81 3.36
 0 1 23 -8.93 -2.18
 0 1 22 6.36 9.54
 0 1 21 -9.22 -2.98
 0 1 20 19.63 -7.24
 0 1 19 -5.17 19.35
 0 1 18 -15.82 -5.80
 0 1 17 9.41 3.20
 0 1 16 -6.03 -4.60
 0 1 15 14.84 -5.33
 0 1 14 12.97 -3.39
 0 1 13 -12.25 9.76
 0 1 12 -19.66 -4.83
 0 1 11 7.89 14.37
 0 1 10 -21.69 -7.46
 0 1 9 75.43 -21.90
 0 1 8 13.13 36.98
 0 1 7 -56.94 -30.59
 0 1 6 12.29 -1.61
 0 1 5 34.48 -5.37
 0 1 4 39.19 33.85
 0 1 3 236.83 -47.55
 0 1 2 96.57 132.38
 1 1 33 1.80 -2.85
 1 1 32 -3.51 -1.23
 1 1 31 -1.07 3.89
 1 1 30 7.84 -1.39
 1 1 29 6.34 2.60
 1 1 28 -4.68 -0.46
 1 1 27 0.67 -0.61
 1 1 26 -0.16 1.53
 1 1 25 1.40 -0.16
 1 1 24 0.35 -2.09
 1 1 23 -0.23 0.70
 1 1 22 -5.88 -6.53
 1 1 21 -3.42 -1.36
 1 1 20 2.60 -6.57
 1 1 19 -1.94 6.06
 1 1 18 17.58 -3.18
 1 1 17 15.21 9.82
 1 1 16 -8.26 -2.58
 1 1 15 -11.77 4.69
 1 1 14 3.43 10.89
 1 1 13 9.51 -8.88
 1 1 12 2.11 8.69
 1 1 11 27.33 -9.31
 1 1 10 17.28 -3.32
 1 1 9 18.60 -0.85
 1 1 8 39.00 15.75
 1 1 7 17.05 5.64
 1 1 6 48.70 40.56
 1 1 5 -2.20 16.30
 1 1 4 -74.41 21.96
 1 1 3 -72.14 -32.89
 1 1 1 -182.74 -36.92
 1 1 2 -220.88 5.43
 1 2 34 -3.52 5.65
 1 2 33 -1.99 2.37
 1 2 32 5.95 2.36
 1 2 31 -0.32 0.74
 1 2 30 2.75 -8.95
 1 2 29 8.80 0.04
 1 2 28 -2.07 0.26
 1 2 27 2.90 -0.72
 1 2 26 -0.63 -3.59
 1 2 25 -0.95 -2.23
 1 2 24 0.88 1.32
 1 2 23 -7.38 -5.65
 1 2 22 -8.70 3.90
 1 2 21 4.68 0.02
 1 2 20 -0.29 -3.81
 1 2 19 16.12 -0.55
 1 2 18 5.31 -14.14
 1 2 17 -5.51 -13.63
 1 2 16 -4.79 -1.33
 1 2 15 10.91 -9.05
 1 2 14 -14.44 2.09
 1 2 13 26.71 -1.45
 1 2 12 0.20 10.18
 1 2 11 -3.90 10.69
 1 2 10 21.03 12.83
 1 2 9 11.16 24.42
 1 2 8 11.20 -11.76
 1 2 7 52.23 -8.61
 1 2 6 -33.73 -3.45
 1 2 5 -45.18 20.05
 1 2 4 -26.98 13.78
 1 2 3 -214.94 6.00
 1 2 2 -54.72 54.02
 1 2 1 -110.61 68.63
 1 2 0 -73.25 0.44
 0 2 33 -3.27 1.61
 0 2 32 -4.67 -0.33
 0 2 31 0.33 3.93
 0 2 30 0.79 2.26
 0 2 29 -2.43 1.75
 0 2 28 -1.35 0.72
 0 2 27 -0.22 0.69
 0 2 26 3.22 -1.17
 0 2 25 2.74 -0.34
 0 2 24 -4.69 7.45
 0 2 23 3.90 -12.66
 0 2 22 -9.82 14.99
 0 2 21 0.98 -2.54
 0 2 20 8.46 -7.60
 0 2 19 0.41 14.75
 0 2 18 8.26 -8.86
 0 2 17 7.94 2.27
 0 2 16 -2.32 22.55
 0 2 15 -3.72 4.96
 0 2 14 11.09 -9.90
 0 2 13 0.75 7.07
 0 2 12 12.13 -29.05
 0 2 11 -3.13 4.16
 0 2 10 -8.12 -11.54
 0 2 9 -17.68 -5.92
 0 2 8 -11.31 17.18
 0 2 7 -35.31 -24.05
 0 2 6 -5.27 5.00
 0 2 5 11.04 2.99
 0 2 4 -50.42 -13.55
 0 2 3 39.17 -78.57
 0 2 2 -151.16 105.67
 0 2 1 95.74 -94.31
 0 2 0 384.69 -1.53
 -1 2 33 -1.69 2.70
 -1 2 32 5.03 3.70
 -1 2 31 -4.27 3.49
 -1 2 30 2.44 2.61
 -1 2 29 1.40 0.15
 -1 2 28 0.17 -0.26
 -1 2 27 0.73 -4.50
 -1 2 26 -1.11 -3.49
 -1 2 25 1.89 -2.45
 -1 2 24 -2.82 5.73
 -1 2 23 -5.78 -9.31
 -1 2 22 -5.91 2.56
 -1 2 21 11.71 -3.18
 -1 2 20 -3.14 -7.50
 -1 2 19 12.46 6.56
 -1 2 18 1.15 -7.37
 -1 2 17 -20.14 -4.75
 -1 2 16 3.61 -5.37
 -1 2 15 -11.10 0.63
 -1 2 14 -4.80 -25.12
 -1 2 13 2.06 29.36
 -1 2 12 -8.67 -18.19
 -1 2 11 -37.55 0.05
 -1 2 10 8.66 5.36
 -1 2 9 -33.59 -28.41
 -1 2 8 13.41 17.52
 -1 2 7 58.79 -35.37
 -1 2 6 -13.95 33.62
 -1 2 5 -6.21 -27.10
 -1 2 4 11.51 9.43
 -1 2 1 324.56 -11.20
 -1 2 0 -17.71 -6.12
 -1 2 2 -5.60 13.46
 -1 2 3 -66.06 -78.32
 -1 2 34 -3.86 0.01
 2 2 32 -1.79 0.05
 2 2 31 -4.09 -2.13
 2 2 30 0.33 -2.50
 2 2 29 -0.50 -2.46
 2 2 28 -7.11 -3.80
 2 2 27 -1.35 -2.28
 2 2 26 3.35 -3.82
 2 2 25 -5.05 2.42
 2 2 24 2.39 5.96
 2 2 23 0.47 2.34
 2 2 22 -9.42 -0.83
 2 2 21 14.90 -3.30
 2 2 20 -10.44 3.01
 2 2 19 1.58 -2.16
 2 2 18 14.52 12.88
 2 2 17 -7.05 -8.90
 2 2 16 11.38 5.84
 2 2 15 16.41 -14.12
 2 2 14 -19.02 16.75
 2 2 13 18.69 -5.28
 2 2 12 -19.72 13.73
 2 2 11 -17.78 -8.32
 2 2 10 45.57 -5.60
 2 2 9 -27.08 29.23
 2 2 8 -30.24 -44.44
 2 2 7 -14.84 34.99
 2 2 6 -100.83 -19.42
 2 2 5 -17.67 4.35
 2 2 4 168.49 -43.70
 2 2 3 -65.15 45.33
 2 2 2 -48.58 -108.40
 2 2 1 6.15 58.01
 2 2 0 -92.82 0.49
 2 2 33 -4.88 -3.87
 2 2 34 -3.04 -0.44
 2 3 34 -2.34 -0.89
 2 3 33 0.24 0.94
 2 3 32 3.88 1.58
 2 3 31 -4.88 -0.81
 2 3 30 1.12 -1.27
 2 3 29 -0.31 -0.62
 2 3 28 -0.79 -0.28
 2 3 27 -2.22 2.41
 2 3 26 3.53 -1.74
 2 3 25 -4.05 1.68
 2 3 24 3.80 1.61
 2 3 23 -1.80 2.81
 2 3 22 0.51 0.39
 2 3 21 7.17 -0.21
 2 3 20 -5.61 6.32
 2 3 19 17.36 -4.09
 2 3 18 -3.06 7.63
 2 3 17 -4.16 6.73
 2 3 16 -13.11 1.60
 2 3 15 -10.20 14.89
 2 3 14 -25.27 1.61
 2 3 13 14.76 -6.69
 2 3 12 7.89 -1.73
 2 3 11 -44.72 -10.90
 2 3 10 27.34 -2.00
 2 3 9 -93.67 -12.37
 2 3 8 -10.25 -26.28
 2 3 7 54.82 -38.57
 2 3 6 -32.03 -17.62
 2 3 5 -23.91 -51.23
 2 3 4 -6.05 7.94
 2 3 3 -252.56 5.92
 2 3 2 21.22 -78.93
 2 3 1 137.20 50.99
 2 3 0 9.20 -1.38
 1 3 34 -0.38 1.21
 1 3 33 0.56 -2.00
 1 3 32 -0.23 -0.33
 1 3 31 1.22 2.03
 1 3 30 0.10 -5.41
 1 3 29 2.76 3.05
 1 3 28 -6.43 -2.06
 1 3 27 -5.45 3.29
 1 3 26 6.48 -2.34
 1 3 25 -2.36 -0.35
 1 3 24 -3.67 1.85
 1 3 23 0.35 -1.98
 1 3 22 -5.30 -1.67
 1 3 21 6.45 -7.40
 1 3 20 5.70 0.95
 1 3 19 1.80 -8.49
 1 3 18 -12.94 6.95
 1 3 17 7.55 -0.35
 1 3 16 -12.96 1.91
 1 3 15 2.86 11.82
 1 3 14 1.08 7.17
 1 3 13 -6.65 -3.65
 1 3 12 -10.13 0.73
 1 3 11 -21.59 -12.67
 1 3 10 18.01 -19.36
 1 3 9 -15.09 11.02
 1 3 8 22.81 -18.65
 1 3 7 -1.19 0.20
 1 3 6 -20.47 35.36
 1 3 5 -25.98 -26.03
 1 3 4 3.20 8.61
 1 3 3 -32.96 -12.98
 1 3 2 -1.00 -73.66
 1 3 1 -97.47 -8.77
 1 3 0 80.72 -1.15
 0 3 34 -2.15 1.31
 0 3 33 -0.76 2.42
 0 3 32 -4.96 0.80
 0 3 31 5.78 2.39
 0 3 30 -2.75 1.83
 0 3 29 4.65 2.75
 0 3 28 3.53 1.48
 0 3 27 1.01 3.96
 0 3 26 2.19 1.01
 0 3 25 4.79 -1.77
 0 3 24 -1.37 5.46
 0 3 23 8.14 -11.82
 0 3 22 2.53 6.39
 0 3 21 -9.93 -7.55
 0 3 20 4.63 6.17
 0 3 19 3.92 -2.64
 0 3 18 -10.01 8.69
 0 3 17 14.32 -9.81
 0 3 16 -3.16 -2.54
 0 3 15 -20.85 1.61
 0 3 13 -24.68 9.54
 0 3 12 -1.22 -1.88
 0 3 11 -8.28 0.86
 0 3 10 -7.76 -18.82
 0 3 9 26.85 21.67
 0 3 8 -5.45 -6.23
 0 3 7 -22.08 15.45
 0 3 6 16.90 25.85
 0 3 5 3.49 -13.96
 0 3 4 -14.46 44.23
 0 3 3 67.05 42.00
 0 3 2 -8.45 17.02
 0 3 1 -50.77 14.35
 0 3 0 11.58 -1.47
 0 3 14 9.97 -11.56
 -1 3 33 1.42 2.84
 -1 3 32 -2.27 0.57
 -1 3 31 3.78 -1.29
 -1 3 30 0.08 -6.35
 -1 3 29 1.72 3.51
 -1 3 28 -3.36 3.45
 -1 3 27 -9.16 2.69
 -1 3 26 2.96 1.79
 -1 3 25 3.57 -8.76
 -1 3 24 -4.85 5.02
 -1 3 23 2.96 -2.99
 -1 3 22 -10.39 3.16
 -1 3 21 0.75 3.26
 -1 3 20 4.36 1.36
 -1 3 19 3.20 -8.01
 -1 3 18 -1.17 -1.44
 -1 3 17 1.82 -1.58
 -1 3 16 -2.64 -11.72
 -1 3 15 -18.29 13.97
 -1 3 14 9.85 -23.14
 -1 3 13 -4.41 15.29
 -1 3 12 -15.97 -8.27
 -1 3 11 17.07 -6.64
 -1 3 10 -26.45 8.23
 -1 3 9 8.01 -13.43
 -1 3 8 -13.75 -12.39
 -1 3 7 9.11 -27.15
 -1 3 6 58.53 32.54
 -1 3 1 47.55 39.92
 -1 3 0 23.96 -6.42
 -1 3 2 -50.57 -64.89
 -1 3 3 34.69 31.68
 -1 3 4 39.95 62.07
 -1 3 5 4.64 -75.09
 -1 3 34 1.57 1.59
 -2 3 32 1.28 -1.55
 -2 3 31 2.02 0.27
 -2 3 30 0.03 -2.14
 -2 3 29 0.86 1.24
 -2 3 28 6.99 -10.11
 -2 3 27 0.02 -6.08
 -2 3 26 6.64 8.14
 -2 3 25 -4.77 -3.19
 -2 3 24 0.09 7.73
 -2 3 23 -0.99 5.15
 -2 3 22 -3.68 -5.00
 -2 3 21 -1.38 7.75
 -2 3 20 -5.15 5.20
 -2 3 19 4.54 -4.01
 -2 3 18 -5.54 1.37
 -2 3 17 -8.18 18.46
 -2 3 16 1.87 -15.58
 -2 3 15 -6.59 20.39
 -2 3 14 -10.84 -4.74
 -2 3 13 10.65 1.37
 -2 3 12 -10.29 15.42
 -2 3 11 -29.82 -3.29
 -2 3 10 7.15 -2.03
 -2 3 9 25.09 6.87
 -2 3 8 9.27 6.77
 -2 3 7 31.15 1.32
 -2 3 6 -12.04 14.60
 -2 3 5 -44.09 -72.88
 -2 3 4 25.50 13.46
 -2 3 3 -39.95 9.38
 -2 3 2 13.81 13.27
 -2 3 1 38.06 2.94
 -2 3 0 -70.27 -6.70
 -2 3 33 -1.54 -2.62
 -2 3 34 -0.80 0.60
 3 3 31 2.33 1.38
 3 3 30 4.98 2.99
 3 3 29 -0.21 -9.33
 3 3 28 0.36 0.32
 3 3 27 -17.01 1.81
 3 3 26 6.77 -2.96
 3 3 25 -3.77 6.97
 3 3 24 3.44 -2.51
 3 3 23 0.97 -6.20
 3 3 22 -5.72 7.81
 3 3 21 -3.91 -3.10
 3 3 20 2.51 -3.53
 3 3 19 9.72 5.10
 3 3 18 -5.45 -7.83
 3 3 17 4.60 -11.06
 3 3 16 -4.84 11.35
 3 3 15 -3.52 3.95
 3 3 14 -12.59 -3.79
 3 3 13 -0.16 16.48
 3 3 12 -12.56 -19.40
 3 3 11 -19.52 5.51
 3 3 10 23.30 12.60
 3 3 9 -27.15 -17.00
 3 3 8 -15.63 29.38
 3 3 7 3.34 -30.92
 3 3 6 -13.36 -0.42
 3 3 5 -7.50 2.76
 3 3 4 17.79 -26.05
 3 3 3 -26.40 -17.72
 3 3 2 -27.57 39.24
 3 3 1 20.09 2.76
 3 3 0 -37.00 -2.24
 3 3 32 0.04 0.03
 3 3 33 0.19 7.32
 3 3 34 0.86 -0.94
 3 4 34 2.04 -6.34
 3 4 33 -0.59 -0.45
 3 4 32 -1.88 0.33
 3 4 31 3.07 -0.82
 3 4 30 -2.12 1.67
 3 4 29 -3.30 -0.95
 3 4 28 16.22 12.16
 3 4 27 -1.69 -1.06
 3 4 26 5.56 -0.08
 3 4 25 0.94 2.37
 3 4 24 -7.14 1.08
 3 4 23 0.20 1.99
 3 4 22 4.12 2.69
 3 4 21 -14.80 -8.90
 3 4 20 -7.10 -5.77
 3 4 19 0.07 9.90
 3 4 18 -24.51 1.34
 3 4 17 3.91 -1.29
 3 4 16 -14.18 -10.26
 3 4 15 -10.43 -4.82
 3 4 14 0.58 -12.95
 3 4 13 24.30 -9.81
 3 4 12 -4.18 -25.58
 3 4 11 14.70 5.19
 3 4 10 4.60 -8.08
 3 4 9 6.38 -23.92
 3 4 8 25.74 18.95
 3 4 7 29.30 -32.02
 3 4 6 11.51 0.42
 3 4 5 35.89 82.13
 3 4 4 31.99 4.51
 3 4 3 -17.89 -44.53
 3 4 2 27.82 -10.25
 3 4 1 -1.81 -50.21
 3 4 0 -18.78 -4.72
 2 4 34 3.06 0.53
 2 4 33 -1.26 0.13
 2 4 32 1.05 3.28
 2 4 31 -1.25 -0.72
 2 4 30 7.05 -2.95
 2 4 29 -8.01 3.90
 2 4 28 2.25 -0.82
 2 4 27 -5.81 -1.01
 2 4 26 1.79 7.22
 2 4 25 2.74 -0.41
 2 4 24 -4.15 -0.16
 2 4 23 -2.26 4.26
 2 4 22 -4.50 -4.32
 2 4 21 -0.55 3.69
 2 4 20 -3.55 9.56
 2 4 19 6.84 -2.39
 2 4 18 -17.91 -3.11
 2 4 17 10.07 -0.83
 2 4 16 -8.70 -19.52
 2 4 15 6.43 3.90
 2 4 14 -1.38 7.83
 2 4 13 -6.61 -9.42
 2 4 12 -28.84 0.22
 2 4 11 -32.66 -9.59
 2 4 10 51.66 -19.11
 2 4 9 -26.84 -1.11
 2 4 8 48.19 11.03
 2 4 7 -3.37 -7.23
 2 4 6 -75.14 9.13
 2 4 5 8.98 -11.35
 2 4 4 50.38 -52.20
 2 4 3 11.43 1.29
 2 4 2 25.78 -8.80
 2 4 1 13.18 47.37
 2 4 0 -93.12 0.71
 1 4 34 -1.61 0.31
 1 4 33 -2.85 0.47
 1 4 32 -2.80 1.39
 1 4 31 -2.31 -0.65
 1 4 30 2.34 -7.49
 1 4 29 -2.93 -2.76
 1 4 28 6.20 4.81
 1 4 27 -5.50 -5.03
 1 4 26 -4.92 -3.13
 1 4 25 1.90 -1.13
 1 4 24 -3.04 -2.98
 1 4 23 1.77 8.32
 1 4 22 -3.07 2.88
 1 4 21 -11.36 -2.51
 1 4 20 -5.74 11.03
 1 4 19 13.50 -7.13
 1 4 18 -11.52 3.10
 1 4 17 16.96 4.37
 1 4 15 -18.78 7.38
 1 4 14 1.41 5.27
 1 4 13 -11.33 -16.90
 1 4 12 17.05 10.68
 1 4 11 -7.49 19.61
 1 4 10 33.39 1.36
 1 4 9 -36.02 6.75
 1 4 8 20.80 14.35
 1 4 7 4.28 -45.55
 1 4 6 6.35 9.65
 1 4 5 69.51 20.85
 1 4 4 -15.55 18.86
 1 4 3 -41.96 -14.62
 1 4 2 -35.43 31.29
 1 4 1 -1.89 5.86
 1 4 0 -2.52 -8.84
 1 4 16 -15.68 -12.25
 0 4 34 3.30 -4.54
 0 4 33 2.98 2.41
 0 4 32 -5.09 -4.86
 0 4 31 5.61 -2.68
 0 4 30 1.45 -1.71
 0 4 29 -3.79 -2.84
 0 4 28 0.77 3.69
 0 4 27 -0.49 -1.77
 0 4 26 -1.58 5.27
 0 4 25 6.58 2.68
 0 4 24 -10.43 1.12
 0 4 23 -0.71 -1.84
 0 4 22 -5.78 4.85
 0 4 21 -5.24 -6.84
 0 4 20 9.57 6.29
 0 4 19 0.02 -10.39
 0 4 18 -15.05 -0.89
 0 4 17 2.79 -4.58
 0 4 12 3.29 1.53
 0 4 11 -2.31 17.99
 0 4 10 -24.38 6.40
 0 4 9 8.15 23.44
 0 4 8 10.25 46.25
 0 4 7 -12.20 -12.77
 0 4 6 18.36 65.73
 0 4 5 -24.14 0.63
 0 4 4 -59.96 9.27
 0 4 3 34.57 2.93
 0 4 2 -31.76 27.28
 0 4 1 -2.94 10.96
 0 4 13 -5.70 6.99
 0 4 14 47.05 -2.66
 0 4 15 -8.98 12.20
 0 4 16 -5.06 4.53
 -1 4 33 1.49 1.06
 -1 4 32 -0.36 -2.47
 -1 4 31 3.26 3.04
 -1 4 30 2.18 0.64
 -1 4 29 0.88 1.46
 -1 4 28 2.24 0.35
 -1 4 27 3.30 -2.97
 -1 4 26 -4.83 -3.84
 -1 4 25 6.54 2.51
 -1 4 24 -5.49 3.72
 -1 4 23 -3.70 0.51
 -1 4 22 -3.20 1.06
 -1 4 21 -3.50 -4.81
 -1 4 20 -0.92 3.56
 -1 4 19 2.36 -3.31
 -1 4 18 -3.26 4.56
 -1 4 17 2.80 4.55
 -1 4 16 7.30 -0.41
 -1 4 10 -7.58 4.81
 -1 4 9 51.22 -16.44
 -1 4 8 -1.82 19.17
 -1 4 7 3.70 -13.01
 -1 4 1 6.00 32.39
 -1 4 0 50.53 -39.07
 -1 4 2 21.52 -41.52
 -1 4 3 -29.88 -14.52
 -1 4 4 44.35 -8.94
 -1 4 5 -8.11 -32.63
 -1 4 6 32.70 26.37
 -1 4 11 31.75 -5.64
 -1 4 12 -9.77 -7.49
 -1 4 13 -17.88 0.47
 -1 4 14 5.50 -12.10
 -1 4 15 -20.05 3.94
 -1 4 34 -2.63 -5.03
 -2 4 32 -2.74 -0.94
 -2 4 31 0.34 -5.59
 -2 4 30 3.58 -2.30
 -2 4 29 1.39 -2.24
 -2 4 28 1.43 0.98
 -2 4 27 -1.74 0.20
 -2 4 26 -0.27 4.17
 -2 4 25 -3.96 -7.01
 -2 4 24 4.02 -3.84
 -2 4 23 -2.60 2.56
 -2 4 22 -3.46 0.22
 -2 4 21 -5.04 5.25
 -2 4 20 -5.99 1.39
 -2 4 19 -4.59 -3.40
 -2 4 18 5.17 -4.62
 -2 4 17 -11.24 9.36
 -2 4 16 5.69 -0.57
 -2 4 15 -0.68 4.98
 -2 4 11 3.67 12.93
 -2 4 10 -9.76 -8.41
 -2 4 9 2.36 -0.64
 -2 4 8 -29.14 -4.19
 -2 4 7 14.81 -15.12
 -2 4 5 -3.36 -7.91
 -2 4 4 -15.08 -27.69
 -2 4 3 -11.65 -17.75
 -2 4 2 -18.09 0.36
 -2 4 1 25.14 -24.01
 -2 4 0 112.57 -5.84
 -2 4 6 45.94 -34.83
 -2 4 12 20.59 24.65
 -2 4 13 26.68 -9.47
 -2 4 14 21.59 16.62
 -2 4 33 -0.67 2.83
 -2 4 34 -1.29 1.92
 -3 4 30 -0.89 3.46
 -3 4 29 -5.22 2.75
 -3 4 28 -0.83 -1.05
 -3 4 27 -3.17 1.18
 -3 4 26 2.83 4.21
 -3 4 25 -3.53 -2.76
 -3 4 24 2.68 5.72
 -3 4 23 -9.84 7.19
 -3 4 22 4.60 -4.55
 -3 4 21 6.60 13.20
 -3 4 20 4.35 2.42
 -3 4 19 10.62 -3.67
 -3 4 18 0.95 -8.63
 -3 4 17 -5.11 4.87
 -3 4 16 12.15 -14.15
 -3 4 15 -6.91 -11.59
 -3 4 14 -10.69 5.66
 -3 4 13 -1.80 -39.37
 -3 4 12 -8.45 16.11
 -3 4 11 -6.23 -15.28
 -3 4 10 10.33 -7.98
 -3 4 9 1.66 14.25
 -3 4 8 -22.60 -25.65
 -3 4 7 28.19 3.48
 -3 4 6 -21.48 21.18
 -3 4 5 3.59 -49.10
 -3 4 4 12.29 10.46
 -3 4 3 -24.59 0.23
 -3 4 2 -26.26 -3.91
 -3 4 1 50.69 9.12
 -3 4 0 -52.57 -5.98
 -3 4 31 -0.68 -3.93
 -3 4 32 -0.01 1.93
 -3 4 33 1.08 -4.26
 -3 4 34 -4.57 1.90
 4 4 30 1.64 -4.29
 4 4 29 -0.42 -1.88
 4 4 28 3.78 1.50
 4 4 27 -5.28 -6.74
 4 4 26 3.50 2.49
 4 4 25 0.39 -2.52
 4 4 24 0.10 -0.77
 4 4 23 0.72 0.35
 4 4 22 4.26 3.52
 4 4 21 -4.54 -3.30
 4 4 20 5.52 4.15
 4 4 19 2.66 0.00
 4 4 18 -2.25 -0.63
 4 4 17 6.88 -9.19
 4 4 16 3.61 3.17
 4 4 15 -4.23 11.84
 4 4 14 21.48 -5.03
 4 4 13 13.72 7.47
 4 4 12 -5.16 -23.84
 4 4 11 17.72 -1.62
 4 4 10 -28.04 -11.66
 4 4 9 24.41 -0.68
 4 4 8 5.74 -4.56
 4 4 7 -4.27 -19.65
 4 4 6 21.82 -14.83
 4 4 5 -24.21 11.56
 4 4 4 -79.29 -60.38
 4 4 3 -20.44 -12.60
 4 4 2 -56.22 9.82
 4 4 1 2.31 5.68
 4 4 0 23.99 -1.51
 4 4 31 6.35 -0.84
 4 4 32 -0.73 -0.41
 4 4 33 1.43 -2.58
 4 4 34 1.30 -3.06
 4 5 34 -0.83 3.34
 4 5 33 0.48 2.43
 4 5 32 -1.34 1.50
 4 5 31 4.26 -0.92
 4 5 30 -0.89 3.15
 4 5 29 0.09 -3.20
 4 5 28 2.52 3.99
 4 5 27 -4.89 -7.04
 4 5 26 0.19 4.73
 4 5 25 2.34 -0.05
 4 5 24 -2.48 0.45
 4 5 23 1.93 -1.75
 4 5 22 2.27 -2.89
 4 5 21 -4.77 -4.27
 4 5 20 5.17 2.50
 4 5 19 2.84 5.23
 4 5 18 1.86 7.98
 4 5 17 7.17 -0.57
 4 5 16 5.77 -9.81
 4 5 15 -4.75 15.98
 4 5 14 6.67 -0.02
 4 5 13 -11.10 12.18
 4 5 12 -6.79 14.36
 4 5 11 34.23 17.47
 4 5 10 -22.28 -8.99
 4 5 9 35.12 -13.67
 4 5 8 5.95 17.51
 4 5 7 -26.79 -28.80
 4 5 6 37.57 13.16
 4 5 5 -2.80 17.49
 4 5 4 -2.94 22.92
 4 5 3 46.52 -32.78
 4 5 2 -11.70 2.56
 4 5 1 -42.88 -3.76
 4 5 0 39.59 -3.84
 3 5 34 -0.75 0.40
 3 5 33 -1.65 1.17
 3 5 32 -2.19 5.30
 3 5 31 1.97 -1.67
 3 5 30 -0.84 3.08
 3 5 29 2.60 -5.60
 3 5 28 2.45 -3.21
 3 5 27 -7.59 1.20
 3 5 26 -3.18 1.99
 3 5 25 3.35 -3.63
 3 5 24 -5.16 -2.96
 3 5 23 1.79 -5.57
 3 5 22 0.31 -3.11
 3 5 21 -9.52 2.92
 3 5 20 14.15 -6.80
 3 5 19 5.97 0.52
 3 5 18 -0.90 -7.64
 3 5 17 8.79 0.61
 3 5 16 -5.21 5.64
 3 5 15 -6.76 11.06
 3 5 14 6.40 1.92
 3 5 13 -3.39 -5.28
 3 5 12 -5.60 -0.54
 3 5 11 14.06 2.41
 3 5 10 -10.64 2.52
 3 5 9 1.00 16.46
 3 5 8 -2.47 41.05
 3 5 7 -6.19 15.68
 3 5 6 46.22 33.78
 3 5 5 18.58 29.25
 3 5 4 -16.68 8.93
 3 5 3 36.91 32.42
 3 5 2 19.29 72.79
 3 5 1 -1.49 48.54
 3 5 0 132.18 -4.11
 2 5 34 -1.36 1.26
 2 5 33 -0.52 1.54
 2 5 32 0.19 2.75
 2 5 31 2.92 -6.92
 2 5 30 3.93 -3.29
 2 5 29 -0.50 5.52
 2 5 28 -2.90 1.29
 2 5 27 -2.71 6.55
 2 5 26 -4.32 0.93
 2 5 25 0.39 0.30
 2 5 24 -0.68 1.00
 2 5 23 -2.67 7.84
 2 5 22 4.15 -6.01
 2 5 21 -7.49 -0.27
 2 5 20 0.72 -1.76
 2 5 19 3.41 -9.10
 2 5 16 -8.31 -5.11
 2 5 15 -1.60 5.05
 2 5 14 6.06 13.29
 2 5 13 14.16 -34.08
 2 5 12 6.78 11.35
 2 5 11 -3.55 1.44
 2 5 10 8.92 6.45
 2 5 9 -38.04 1.83
 2 5 8 14.19 -8.57
 2 5 7 10.66 1.59
 2 5 6 -8.90 -28.91
 2 5 5 22.27 78.40
 2 5 4 -51.14 9.12
 2 5 3 -43.38 11.16
 2 5 2 -2.25 -62.30
 2 5 1 34.45 8.61
 2 5 0 13.05 -9.48
 2 5 17 7.23 -1.02
 2 5 18 -6.70 -2.71
 1 5 34 -2.70 -2.88
 1 5 33 3.75 0.16
 1 5 32 1.17 0.72
 1 5 31 0.04 0.98
 1 5 30 -2.97 0.80
 1 5 29 -1.18 -2.97
 1 5 28 0.78 -3.94
 1 5 27 -2.79 -2.65
 1 5 26 2.81 0.26
 1 5 25 -1.83 0.33
 1 5 24 -4.54 -4.15
 1 5 23 -1.97 3.98
 1 5 22 0.82 -8.04
 1 5 21 -2.41 -3.10
 1 5 20 12.72 3.33
 1 5 19 1.40 -7.62
 1 5 18 -5.80 11.05
 1 5 14 5.16 15.55
 1 5 13 -8.71 -14.08
 1 5 12 0.26 8.98
 1 5 11 6.07 -9.74
 1 5 10 -1.30 -16.90
 1 5 9 -9.77 -0.89
 1 5 8 2.95 17.75
 1 5 7 3.83 -4.44
 1 5 6 18.31 -3.73
 1 5 5 17.01 -2.79
 1 5 4 -80.84 -53.01
 1 5 3 26.27 12.17
 1 5 2 -19.26 9.89
 1 5 1 -34.09 -0.03
 1 5 0 70.35 -1.45
 1 5 15 -0.40 1.92
 1 5 16 -8.68 1.98
 1 5 17 9.78 2.70
 0 5 33 -2.87 8.21
 0 5 32 -3.42 -4.41
 0 5 31 4.48 -6.19
 0 5 30 9.07 -2.67
 0 5 29 2.99 -1.82
 0 5 28 2.44 2.90
 0 5 27 0.59 0.15
 0 5 26 -2.00 -4.95
 0 5 25 5.48 -2.07
 0 5 24 1.85 -7.28
 0 5 23 3.97 -2.65
 0 5 22 -0.89 -1.64
 0 5 21 -6.11 -4.35
 0 5 20 5.22 5.91
 0 5 19 -3.95 -12.23
 0 5 18 4.66 5.95
 0 5 11 13.26 6.38
 0 5 10 -4.69 7.41
 0 5 9 32.84 -8.89
 0 5 8 -5.10 23.61
 0 5 7 -13.91 -21.18
 0 5 6 9.95 28.23
 0 5 5 -8.48 22.05
 0 5 4 -33.75 25.45
 0 5 3 30.09 21.69
 0 5 2 15.02 -19.85
 0 5 1 -30.71 5.81
 0 5 12 12.36 1.86
 0 5 13 1.17 6.07
 0 5 14 23.39 -4.45
 0 5 15 1.30 7.58
 0 5 16 3.50 5.70
 0 5 17 15.18 -11.11
 -1 5 33 1.11 4.48
 -1 5 32 5.27 -3.46
 -1 5 31 -4.10 -0.41
 -1 5 30 0.11 -0.52
 -1 5 29 -0.33 -1.71
 -1 5 28 1.59 0.48
 -1 5 27 -0.64 4.64
 -1 5 26 -3.46 -3.19
 -1 5 25 2.96 1.75
 -1 5 24 -0.94 -2.72
 -1 5 23 4.65 0.31
 -1 5 22 1.08 5.18
 -1 5 21 2.29 3.29
 -1 5 20 13.38 0.93
 -1 5 19 1.68 -3.76
 -1 5 18 21.54 3.20
 -1 5 17 8.67 -17.81
 -1 5 9 14.78 -30.13
 -1 5 8 4.44 21.87
 -1 5 1 -27.16 4.30
 -1 5 0 78.56 -5.93
 -1 5 2 26.60 -0.57
 -1 5 3 3.29 45.22
 -1 5 4 -25.24 -19.51
 -1 5 5 13.51 5.77
 -1 5 6 95.14 -23.18
 -1 5 7 28.87 -15.87
 -1 5 10 -13.06 10.16
 -1 5 11 23.87 -0.51
 -1 5 12 13.84 -17.39
 -1 5 13 2.51 13.07
 -1 5 14 3.50 -2.66
 -1 5 15 3.57 -12.98
 -1 5 16 -4.95 10.70
 -1 5 34 -1.83 -4.26
 -2 5 32 0.84 2.84
 -2 5 31 2.08 -4.79
 -2 5 30 6.20 8.02
 -2 5 29 0.02 -0.69
 -2 5 28 -0.57 -3.84
 -2 5 27 4.10 -2.23
 -2 5 26 0.36 -2.00
 -2 5 25 1.07 -0.61
 -2 5 24 5.11 1.11
 -2 5 23 -8.16 -2.62
 -2 5 22 2.62 -3.36
 -2 5 21 5.94 4.03
 -2 5 20 15.10 2.91
 -2 5 19 -2.57 2.60
 -2 5 18 14.49 6.63
 -2 5 17 -9.40 -6.11
 -2 5 16 13.14 16.79
 -2 5 10 19.63 -16.83
 -2 5 9 50.37 -21.53
 -2 5 8 4.26 -8.05
 -2 5 5 -20.90 40.26
 -2 5 4 6.74 -39.00
 -2 5 3 14.69 10.32
 -2 5 2 62.69 27.40
 -2 5 1 -47.24 -28.07
 -2 5 0 12.06 -4.89
 -2 5 6 -31.50 -40.27
 -2 5 7 26.64 0.00
 -2 5 11 -18.34 12.31
 -2 5 12 -2.77 9.48
 -2 5 13 19.11 -0.73
 -2 5 14 -1.50 15.50
 -2 5 15 25.78 -14.33
 -2 5 33 -1.33 6.32
 -2 5 34 -3.78 0.35
 -3 5 30 -2.12 3.30
 -3 5 29 1.83 -2.43
 -3 5 28 -3.04 -2.09
 -3 5 27 -1.95 0.88
 -3 5 26 -6.05 -1.09
 -3 5 25 -4.52 -3.15
 -3 5 24 6.46 1.84
 -3 5 23 3.31 4.27
 -3 5 22 8.08 -2.48
 -3 5 21 3.42 7.86
 -3 5 20 -0.81 -6.77
 -3 5 19 -1.03 -7.45
 -3 5 18 24.29 0.82
 -3 5 17 -3.18 -3.98
 -3 5 16 5.35 6.32
 -3 5 15 1.61 -16.33
 -3 5 11 -11.24 -18.92
 -3 5 10 1.23 -11.70
 -3 5 9 -10.54 4.44
 -3 5 8 -48.60 28.84
 -3 5 7 49.28 11.28
 -3 5 6 -22.23 -13.28
 -3 5 5 25.59 -5.17
 -3 5 4 18.94 -7.23
 -3 5 3 -13.58 30.15
 -3 5 2 80.24 13.20
 -3 5 1 35.94 -10.05
 -3 5 0 23.23 0.55
 -3 5 12 -13.70 -9.86
 -3 5 13 7.54 -29.17
 -3 5 14 -27.11 14.16
 -3 5 31 -5.14 -4.50
 -3 5 32 2.27 0.90
 -3 5 33 0.84 2.10
 -3 5 34 -1.46 -2.47
 -4 5 29 -0.24 0.96
 -4 5 28 5.04 -3.11
 -4 5 27 1.19 1.02
 -4 5 26 1.97 -8.08
 -4 5 25 4.51 -6.09
 -4 5 24 0.67 -2.79
 -4 5 23 -0.98 -4.29
 -4 5 22 0.41 -10.71
 -4 5 21 -3.67 5.00
 -4 5 20 3.26 -9.44
 -4 5 19 4.22 7.84
 -4 5 18 6.29 -3.58
 -4 5 17 -6.71 -1.05
 -4 5 16 4.06 11.22
 -4 5 15 -10.51 -16.51
 -4 5 14 8.81 18.15
 -4 5 13 5.21 7.52
 -4 5 11 5.40 10.71
 -4 5 10 -10.32 11.61
 -4 5 9 -0.53 -21.89
 -4 5 8 1.77 22.94
 -4 5 7 10.64 7.92
 -4 5 6 -24.39 16.58
 -4 5 5 17.76 24.37
 -4 5 4 -23.41 10.18
 -4 5 3 -12.27 47.18
 -4 5 2 -31.96 29.88
 -4 5 1 -25.95 6.92
 -4 5 0 -70.63 -5.16
 -4 5 12 4.42 23.16
 -4 5 30 1.36 8.13
 -4 5 31 2.40 -3.42
 -4 5 32 0.96 0.23
 -4 5 33 0.38 3.64
 -4 5 34 -2.39 -1.49
 5 5 29 2.61 3.62
 5 5 28 7.26 4.21
 5 5 27 -3.63 1.79
 5 5 26 0.24 7.36
 5 5 25 0.44 -3.96
 5 5 24 -6.94 1.98
 5 5 23 5.39 0.33
 5 5 22 -0.83 3.42
 5 5 21 2.19 -6.68
 5 5 20 3.90 16.33
 5 5 19 -3.53 -10.17
 5 5 17 -2.57 3.91
 5 5 16 -1.73 -10.18
 5 5 15 -6.52 15.39
 5 5 14 21.40 -14.58
 5 5 13 -20.17 -9.02
 5 5 12 -4.48 1.14
 5 5 11 3.70 -3.45
 5 5 10 -23.88 -29.76
 5 5 9 12.07 17.31
 5 5 8 4.57 -39.37
 5 5 7 -17.54 0.97
 5 5 6 14.75 24.49
 5 5 5 8.62 -7.91
 5 5 4 -30.25 5.14
 5 5 3 66.85 -1.81
 5 5 2 4.71 -9.28
 5 5 1 17.99 34.39
 5 5 0 36.57 -0.08
 5 5 18 -2.30 8.61
 5 5 30 0.27 -1.10
 5 5 31 -2.91 2.38
 5 5 32 0.58 1.64
 5 5 33 -2.19 -5.17
 5 5 34 -2.24 -2.08
 5 6 33 1.08 -2.03
 5 6 32 0.24 -0.41
 5 6 31 1.25 3.11
 5 6 30 1.02 -4.95
 5 6 29 -0.87 -7.24
 5 6 28 1.71 -1.55
 5 6 27 -1.53 -4.70
 5 6 26 1.07 -1.67
 5 6 25 0.39 7.35
 5 6 24 2.96 1.58
 5 6 23 4.34 0.37
 5 6 22 -0.20 4.48
 5 6 21 6.55 0.05
 5 6 20 -3.66 6.67
 5 6 19 -6.82 -0.61
 5 6 18 16.93 10.60
 5 6 17 -11.78 -4.31
 5 6 16 0.94 -11.01
 5 6 15 -9.93 6.42
 5 6 14 -4.95 0.10
 5 6 13 -4.02 -10.62
 5 6 12 -3.35 -10.24
 5 6 11 3.74 0.40
 5 6 10 -13.21 -7.50
 5 6 9 -1.57 17.82
 5 6 8 -9.52 21.51
 5 6 7 34.94 18.33
 5 6 6 -4.35 12.32
 5 6 5 19.72 41.24
 5 6 4 4.79 6.58
 5 6 3 -26.76 -2.55
 5 6 2 -13.33 2.34
 5 6 1 28.17 3.36
 5 6 0 6.18 -0.53
 4 6 34 0.25 -0.06
 4 6 33 -2.34 -1.53
 4 6 32 -0.42 -0.40
 4 6 31 0.76 -3.57
 4 6 30 1.44 -4.19
 4 6 29 -2.91 -5.23
 4 6 28 0.23 6.55
 4 6 27 1.67 4.04
 4 6 26 2.68 1.88
 4 6 25 -0.34 1.02
 4 6 24 3.46 -0.89
 4 6 23 5.18 2.41
 4 6 22 -4.38 7.91
 4 6 21 8.30 1.79
 4 6 20 2.79 -7.84
 4 6 19 -5.43 1.88
 4 6 18 15.69 -6.22
 4 6 17 -1.52 -1.94
 4 6 16 -0.79 13.61
 4 6 15 8.71 15.20
 4 6 14 6.36 0.28
 4 6 13 28.11 0.92
 4 6 12 12.58 -11.98
 4 6 11 1.86 15.68
 4 6 10 -32.74 -0.75
 4 6 9 14.15 -6.56
 4 6 8 -20.99 24.51
 4 6 7 4.72 -42.40
 4 6 6 12.10 17.95
 4 6 5 -35.85 -5.81
 4 6 4 -7.98 -18.14
 4 6 3 -20.52 -35.14
 4 6 2 -6.11 26.75
 4 6 1 -21.90 -21.95
 4 6 0 48.40 -1.28
 3 6 34 4.57 -3.99
 3 6 33 0.91 -5.26
 3 6 32 1.94 -0.98
 3 6 31 0.07 -4.96
 3 6 30 -1.91 0.64
 3 6 29 -3.28 -6.71
 3 6 28 1.08 1.31
 3 6 27 5.78 -0.37
 3 6 26 2.25 -8.44
 3 6 25 6.69 -0.58
 3 6 24 0.67 1.05
 3 6 23 2.75 -10.01
 3 6 22 1.27 0.85
 3 6 21 6.75 -0.12
 3 6 20 -4.07 -7.21
 3 6 17 -10.38 -4.99
 3 6 16 3.37 1.92
 3 6 15 0.60 4.49
 3 6 14 -4.27 16.09
 3 6 13 11.76 7.87
 3 6 12 1.32 -0.87
 3 6 11 -5.68 16.15
 3 6 10 20.91 3.23
 3 6 9 -11.48 -4.00
 3 6 8 7.11 23.73
 3 6 7 36.90 -7.33
 3 6 6 10.82 -13.30
 3 6 5 20.72 40.59
 3 6 4 13.28 1.87
 3 6 3 -16.00 -59.28
 3 6 2 16.30 -2.28
 3 6 1 30.10 -29.34
 3 6 0 9.21 -6.33
 2 6 34 0.10 0.31
 2 6 33 -0.39 -2.74
 2 6 32 -1.21 3.48
 2 6 31 -0.22 -3.62
 2 6 30 2.46 1.16
 2 6 29 5.73 -1.27
 2 6 28 -5.50 -2.84
 2 6 27 3.97 4.96
 2 6 26 -5.81 5.91
 2 6 25 -0.79 0.74
 2 6 24 2.28 3.16
 2 6 23 0.21 -0.25
 2 6 22 -4.29 -2.01
 2 6 21 -0.42 2.54
 2 6 20 -1.34 -11.89
 2 6 16 4.25 3.16
 2 6 15 6.53 -13.52
 2 6 14 2.72 17.35
 2 6 13 21.37 -17.44
 2 6 12 -4.73 9.99
 2 6 11 -5.59 -7.99
 2 6 10 28.39 -10.93
 2 6 9 1.31 -12.82
 2 6 8 14.41 8.92
 2 6 7 8.89 10.81
 2 6 6 -33.05 -16.84
 2 6 5 5.31 19.58
 2 6 4 19.62 -44.81
 2 6 3 29.98 -1.26
 2 6 2 26.65 17.38
 2 6 1 3.40 18.40
 2 6 0 -48.25 -0.05
 2 6 17 -0.79 -6.41
 2 6 18 9.76 -9.93
 2 6 19 -0.87 2.06
 1 6 33 2.10 0.70
 1 6 32 -4.40 -1.17
 1 6 31 -1.05 -5.65
 1 6 30 -7.90 -2.66
 1 6 29 0.37 -4.41
 1 6 28 -8.32 4.51
 1 6 27 0.75 1.68
 1 6 26 1.47 -2.38
 1 6 25 2.19 2.16
 1 6 24 6.57 -4.00
 1 6 23 4.28 5.01
 1 6 22 -1.03 7.57
 1 6 21 1.59 10.22
 1 6 20 -0.06 11.77
 1 6 19 -0.50 6.24
 1 6 14 -4.92 23.43
 1 6 13 1.78 -17.83
 1 6 12 -8.21 13.50
 1 6 11 15.25 1.42
 1 6 10 -9.46 3.33
 1 6 9 5.45 -8.34
 1 6 8 -5.07 -12.77
 1 6 7 41.29 -28.42
 1 6 6 27.31 -42.37
 1 6 5 32.46 10.79
 1 6 4 -6.39 -37.92
 1 6 3 -27.63 -37.43
 1 6 2 7.96 -29.80
 1 6 1 -13.42 -4.18
 1 6 0 30.64 -4.14
 1 6 15 -13.92 5.70
 1 6 16 1.22 3.40
 1 6 17 -5.73 -4.37
 1 6 18 10.77 4.94
 0 6 33 0.30 5.38
 0 6 32 -1.36 -0.07
 0 6 31 -2.87 4.19
 0 6 30 -3.02 1.23
 0 6 29 2.47 -0.32
 0 6 28 -4.42 -3.66
 0 6 27 -0.96 0.04
 0 6 26 0.04 0.27
 0 6 25 -1.31 4.83
 0 6 24 0.50 -0.39
 0 6 23 4.17 1.54
 0 6 22 0.08 -4.69
 0 6 21 11.07 -4.73
 0 6 20 7.50 -2.17
 0 6 19 -1.86 -1.83
 0 6 18 10.41 6.27
 0 6 10 -33.49 3.09
 0 6 9 21.34 -3.13
 0 6 8 -27.17 4.02
 0 6 7 -25.23 9.64
 0 6 6 -2.67 19.29
 0 6 5 -41.08 -2.64
 0 6 4 -11.73 -13.54
 0 6 3 36.62 25.17
 0 6 1 -9.46 37.68
 0 6 2 47.14 -31.11
 0 6 11 -3.02 -6.42
 0 6 12 -14.30 21.63
 0 6 13 1.31 7.20
 0 6 14 19.96 5.86
 0 6 15 3.59 -2.01
 0 6 16 1.89 12.81
 0 6 17 -11.11 -4.08
 -1 6 33 0.32 3.55
 -1 6 32 2.66 -0.29
 -1 6 31 0.22 -2.05
 -1 6 30 0.84 -2.84
 -1 6 29 -1.40 -1.51
 -1 6 28 0.57 0.49
 -1 6 27 -2.24 4.28
 -1 6 26 3.04 -1.29
 -1 6 25 1.01 2.81
 -1 6 24 4.44 -1.49
 -1 6 23 2.16 -1.15
 -1 6 22 0.16 5.34
 -1 6 21 2.69 2.21
 -1 6 20 4.21 -5.03
 -1 6 19 -11.10 4.87
 -1 6 18 11.32 -5.21
 -1 6 8 -5.30 17.15
 -1 6 2 -3.05 -8.63
 -1 6 1 2.54 23.63
 -1 6 0 27.46 -10.84
 -1 6 3 29.05 -17.27
 -1 6 4 -6.28 -10.58
 -1 6 5 -6.57 0.65
 -1 6 6 34.87 -3.55
 -1 6 7 -21.21 29.61
 -1 6 9 14.25 -2.96
 -1 6 10 -20.97 23.54
 -1 6 11 6.80 -18.57
 -1 6 12 -8.00 -11.31
 -1 6 13 -18.65 -7.10
 -1 6 14 -1.55 1.44
 -1 6 15 4.28 -7.26
 -1 6 16 2.18 16.40
 -1 6 17 -6.36 -8.74
 -2 6 31 -0.08 -1.83
 -2 6 30 -0.14 1.11
 -2 6 29 2.44 1.65
 -2 6 28 2.71 -0.77
 -2 6 27 -2.16 1.40
 -2 6 26 3.61 -1.26
 -2 6 25 -0.97 -2.52
 -2 6 24 4.10 1.88
 -2 6 23 0.14 -1.74
 -2 6 22 3.30 1.46
 -2 6 21 -5.81 -4.67
 -2 6 20 -2.49 -8.55
 -2 6 19 -13.91 -0.14
 -2 6 18 22.56 1.87
 -2 6 17 -12.77 -0.32
 -2 6 9 -2.26 -9.82
 -2 6 8 -37.54 -2.87
 -2 6 7 -7.69 4.73
 -2 6 6 20.74 -13.05
 -2 6 5 -3.26 0.04
 -2 6 4 -60.42 15.08
 -2 6 3 -13.26 -20.81
 -2 6 2 -11.73 24.48
 -2 6 1 -39.07 -25.51
 -2 6 0 -19.34 -0.65
 -2 6 10 -4.60 -7.45
 -2 6 11 4.46 5.55
 -2 6 12 23.27 12.14
 -2 6 13 15.97 0.73
 -2 6 14 -12.78 5.34
 -2 6 15 -3.72 -7.17
 -2 6 16 -5.77 14.94
 -2 6 32 1.94 -0.97
 -2 6 33 0.54 2.42
 -2 6 34 -2.45 -0.23
 -3 6 29 -1.92 4.51
 -3 6 28 -0.13 -4.45
 -3 6 27 -1.24 6.00
 -3 6 26 1.91 1.37
 -3 6 25 2.12 -5.39
 -3 6 24 5.48 0.56
 -3 6 23 -7.02 1.44
 -3 6 22 -1.58 -0.88
 -3 6 21 -1.79 2.78
 -3 6 20 1.92 7.78
 -3 6 19 -8.64 -8.20
 -3 6 18 -1.23 1.92
 -3 6 17 -25.05 -10.18
 -3 6 16 -6.82 -13.57
 -3 6 10 -13.12 -1.77
 -3 6 9 -32.02 13.46
 -3 6 8 -26.38 -29.29
 -3 6 7 12.71 -0.01
 -3 6 6 -31.43 5.51
 -3 6 5 -5.38 -31.18
 -3 6 4 25.63 2.88
 -3 6 3 -28.56 4.93
 -3 6 2 41.64 -25.52
 -3 6 1 47.86 28.78
 -3 6 0 25.40 -0.77
 -3 6 11 -24.96 -5.82
 -3 6 12 -23.78 9.16
 -3 6 13 12.44 -20.86
 -3 6 14 -12.73 -4.17
 -3 6 15 13.25 -15.12
 -3 6 30 -0.54 -3.60
 -3 6 31 0.26 -2.23
 -3 6 32 -3.53 1.18
 -3 6 33 -0.92 3.65
 -3 6 34 -3.62 0.52
 -4 6 28 1.04 -0.19
 -4 6 27 -8.86 2.13
 -4 6 26 2.05 -0.09
 -4 6 25 -2.08 1.39
 -4 6 24 -3.16 -0.85
 -4 6 23 1.78 1.47
 -4 6 22 7.63 -1.05
 -4 6 21 -2.54 4.75
 -4 6 20 0.32 -4.87
 -4 6 19 -11.70 -8.15
 -4 6 18 -15.44 7.30
 -4 6 17 3.50 0.48
 -4 6 16 -15.83 12.81
 -4 6 15 -4.50 -1.88
 -4 6 14 -9.96 4.42
 -4 6 10 -15.81 -1.30
 -4 6 9 -3.87 -2.21
 -4 6 8 2.26 -9.52
 -4 6 7 -36.43 7.74
 -4 6 6 19.73 -38.93
 -4 6 5 -7.69 6.75
 -4 6 4 -46.51 -22.33
 -4 6 3 -31.27 24.23
 -4 6 2 -2.26 -32.96
 -4 6 1 -39.43 8.87
 -4 6 0 1.78 -0.95
 -4 6 11 7.08 9.10
 -4 6 12 -7.57 6.27
 -4 6 13 -9.26 -6.93
 -4 6 29 -3.80 3.70
 -4 6 30 -0.19 0.27
 -4 6 31 2.60 0.19
 -4 6 32 1.59 -3.46
 -4 6 33 0.17 -0.90
 -4 6 34 -2.12 0.61
 -5 6 28 7.47 3.09
 -5 6 27 -6.45 3.22
 -5 6 26 1.28 -0.51
 -5 6 25 0.74 -1.37
 -5 6 24 -8.09 0.07
 -5 6 23 1.86 5.08
 -5 6 22 -6.26 1.83
 -5 6 21 -9.93 5.38
 -5 6 20 -4.17 -2.38
 -5 6 19 1.31 6.58
 -5 6 16 -14.99 10.12
 -5 6 15 -5.91 -14.75
 -5 6 14 10.65 1.96
 -5 6 13 -4.19 9.77
 -5 6 12 4.41 -6.98
 -5 6 11 20.84 -5.33
 -5 6 10 -20.43 15.11
 -5 6 9 -10.19 9.44
 -5 6 8 16.80 0.13
 -5 6 7 -19.24 18.08
 -5 6 6 12.87 -1.18
 -5 6 5 2.74 2.76
 -5 6 4 -24.03 -8.96
 -5 6 3 -7.28 19.51
 -5 6 2 -13.81 -15.50
 -5 6 1 -24.59 10.86
 -5 6 0 57.89 -0.78
 -5 6 17 12.99 -4.91
 -5 6 18 -10.33 -0.31
 -5 6 29 -3.28 0.59
 -5 6 30 -1.07 -4.32
 -5 6 31 2.53 0.23
 -5 6 32 -1.09 1.86
 -5 6 33 2.64 0.93
 -5 6 34 2.57 -1.66
 6 6 28 -0.24 2.07
 6 6 27 -5.41 6.69
 6 6 26 0.65 -3.55
 6 6 25 -0.71 -2.25
 6 6 24 0.18 -4.64
 6 6 23 3.30 -2.67
 6 6 22 -0.93 -2.23
 6 6 21 2.24 -3.92
 6 6 20 5.93 0.80
 6 6 19 -6.45 2.05
 6 6 18 -3.97 -1.17
 6 6 12 10.33 12.90
 6 6 11 3.19 8.01
 6 6 10 -7.98 -5.06
 6 6 9 4.05 0.27
 6 6 8 -6.65 5.89
 6 6 6 -4.81 0.56
 6 6 5 22.09 27.32
 6 6 4 -3.31 -28.18
 6 6 3 14.21 -0.31
 6 6 2 -11.00 10.76
 6 6 1 -1.64 -7.91
 6 6 0 -6.90 -0.84
 6 6 7 -2.83 -2.01
 6 6 13 -6.38 -2.68
 6 6 14 8.31 10.37
 6 6 15 -2.96 2.21
 6 6 16 -4.95 0.50
 6 6 17 2.08 0.08
 6 6 29 -4.64 -0.48
 6 6 30 -1.43 0.29
 6 6 31 2.92 -0.87
 6 6 32 -1.34 3.07
 6 6 33 -2.44 0.27
 6 7 33 0.52 -0.96
 6 7 32 -1.62 2.16
 6 7 31 0.51 -0.05
 6 7 30 -2.08 6.79
 6 7 29 -1.24 -1.49
 6 7 28 -0.80 -1.04
 6 7 27 0.31 -0.09
 6 7 26 3.83 0.03
 6 7 25 -0.16 -0.50
 6 7 24 -1.24 0.51
 6 7 23 1.47 -4.35
 6 7 22 -3.09 -1.22
 6 7 21 -2.33 3.09
 6 7 20 -4.71 -5.94
 6 7 19 -6.13 -7.06
 6 7 18 1.13 -7.74
 6 7 17 -5.58 -5.67
 6 7 16 -1.42 1.55
 6 7 15 -0.91 3.32
 6 7 14 3.59 1.31
 6 7 13 11.21 -5.09
 6 7 12 12.17 1.29
 6 7 11 -0.84 4.62
 6 7 10 -1.93 12.35
 6 7 9 4.03 1.93
 6 7 8 -2.02 9.17
 6 7 7 16.05 28.28
 6 7 6 -26.07 -18.11
 6 7 5 0.22 14.45
 6 7 4 -0.54 -11.75
 6 7 3 3.32 12.33
 6 7 2 -6.90 -3.67
 6 7 1 28.04 24.02
 6 7 0 11.47 1.32
 5 7 33 3.14 -4.74
 5 7 32 1.33 -1.55
 5 7 31 -2.78 0.09
 5 7 30 -3.15 0.11
 5 7 29 2.48 2.55
 5 7 28 -0.66 6.67
 5 7 27 -0.81 4.69
 5 7 26 -1.10 0.01
 5 7 25 -5.76 1.97
 5 7 24 0.99 -7.09
 5 7 23 0.39 3.26
 5 7 22 -4.08 -4.03
 5 7 21 -0.10 -1.00
 5 7 20 8.62 1.43
 5 7 19 -10.55 2.60
 5 7 18 13.68 -3.40
 5 7 17 -12.40 -0.87
 5 7 16 -5.54 2.25
 5 7 15 0.65 -1.32
 5 7 14 -9.35 -8.22
 5 7 13 -4.73 5.53
 5 7 12 2.00 5.65
 5 7 11 -2.29 -6.62
 5 7 10 -19.90 2.62
 5 7 9 18.32 -10.52
 5 7 8 -24.48 -10.37
 5 7 7 29.77 -1.90
 5 7 6 1.71 15.45
 5 7 5 9.55 -0.87
 5 7 4 12.22 -10.96
 5 7 3 0.56 6.28
 5 7 2 -7.92 -20.49
 5 7 1 10.34 24.52
 5 7 0 22.68 0.16
 4 7 33 -0.13 -1.62
 4 7 32 -0.18 -2.15
 4 7 31 0.78 4.73
 4 7 30 3.09 3.99
 4 7 29 3.12 -0.61
 4 7 28 0.64 -2.43
 4 7 27 -1.68 1.82
 4 7 26 2.90 -3.97
 4 7 25 -3.46 13.10
 4 7 24 5.73 -3.94
 4 7 23 -1.23 -1.95
 4 7 22 -2.94 -6.85
 4 7 21 -0.42 -0.73
 4 7 20 -0.27 -4.03
 4 7 19 -14.23 4.78
 4 7 18 13.53 -1.07
 4 7 17 -15.84 -15.28
 4 7 16 5.97 -4.60
 4 7 15 23.84 -1.19
 4 7 14 -3.44 -7.05
 4 7 13 3.33 0.54
 4 7 12 4.23 0.28
 4 7 11 -4.51 -0.77
 4 7 10 1.18 -0.09
 4 7 9 27.51 -22.98
 4 7 8 -30.59 18.25
 4 7 7 9.67 -5.54
 4 7 6 -35.52 1.32
 4 7 5 -8.12 3.88
 4 7 4 28.64 -2.11
 4 7 3 7.05 -13.71
 4 7 2 19.14 0.36
 4 7 1 -13.15 16.70
 4 7 0 -8.69 -1.64
 3 7 33 -0.77 1.78
 3 7 32 -2.51 -1.57
 3 7 31 -3.21 -0.62
 3 7 30 -0.13 -0.54
 3 7 29 1.49 0.92
 3 7 28 1.09 -2.52
 3 7 27 -0.04 8.73
 3 7 26 0.36 -5.41
 3 7 25 -1.61 -2.75
 3 7 24 7.09 -1.98
 3 7 23 3.48 0.52
 3 7 22 2.69 7.17
 3 7 21 -2.18 10.36
 3 7 20 6.91 -5.41
 3 7 19 1.06 4.91
 3 7 17 -1.19 -4.23
 3 7 16 -1.35 26.02
 3 7 15 0.30 0.35
 3 7 14 -15.56 2.39
 3 7 13 6.78 2.11
 3 7 12 13.80 5.48
 3 7 11 -13.85 -6.36
 3 7 10 13.72 3.57
 3 7 9 -11.44 -2.65
 3 7 8 -21.33 -1.68
 3 7 7 44.00 1.87
 3 7 6 -5.11 -3.42
 3 7 5 26.66 3.98
 3 7 4 15.28 -26.23
 3 7 3 -15.14 -3.15
 3 7 2 2.67 6.02
 3 7 1 21.49 11.13
 3 7 0 2.70 1.03
 2 7 33 2.38 3.88
 2 7 32 1.44 1.68
 2 7 31 2.05 1.21
 2 7 30 2.05 2.59
 2 7 29 2.16 4.28
 2 7 28 -4.28 0.85
 2 7 27 -0.68 5.59
 2 7 26 -0.02 -0.23
 2 7 25 -2.52 4.42
 2 7 24 0.82 1.40
 2 7 23 -1.83 -3.40
 2 7 22 0.23 -9.11
 2 7 21 2.21 -6.60
 2 7 20 4.50 -7.15
 2 7 19 -2.46 -1.31
 2 7 15 15.62 -8.39
 2 7 14 6.00 1.59
 2 7 13 20.72 -22.62
 2 7 12 -4.62 -1.06
 2 7 11 -5.62 -1.21
 2 7 10 5.66 6.67
 2 7 9 -30.33 -18.18
 2 7 8 -4.95 15.36
 2 7 7 26.32 4.30
 2 7 6 -31.37 -1.97
 2 7 5 12.70 45.21
 2 7 4 -7.61 16.06
 2 7 3 -47.86 -0.68
 2 7 2 23.21 10.24
 2 7 1 36.63 5.63
 2 7 0 -29.71 -2.17
 2 7 16 2.71 0.78
 2 7 17 -9.35 -13.88
 2 7 18 -0.80 -0.10
 1 7 33 1.19 2.94
 1 7 32 1.84 1.13
 1 7 31 2.84 2.54
 1 7 30 0.46 0.86
 1 7 29 5.53 -1.45
 1 7 28 -3.78 1.67
 1 7 27 -2.99 4.39
 1 7 26 -1.70 5.53
 1 7 25 -6.24 2.30
 1 7 24 -7.48 -4.79
 1 7 23 3.20 7.36
 1 7 22 -3.04 2.57
 1 7 21 -3.14 2.87
 1 7 20 0.63 6.75
 1 7 19 0.39 -10.40
 1 7 12 -18.40 -10.62
 1 7 11 -6.09 -15.92
 1 7 10 2.28 -23.28
 1 7 9 -12.88 -4.78
 1 7 8 -12.92 8.30
 1 7 7 2.99 -15.94
 1 7 6 -19.80 7.65
 1 7 5 -7.61 -15.22
 1 7 4 -7.34 -38.26
 1 7 3 -25.46 6.30
 1 7 2 17.26 -3.16
 1 7 1 -13.87 -5.86
 1 7 13 -5.52 -14.56
 1 7 14 -7.39 -3.49
 1 7 15 -6.32 -5.88
 1 7 16 2.83 1.81
 1 7 17 -1.48 -5.89
 1 7 18 2.56 6.00
 0 7 33 3.19 5.90
 0 7 32 -0.39 2.49
 0 7 31 1.83 0.73
 0 7 30 0.10 -0.26
 0 7 29 5.75 3.33
 0 7 28 -3.45 5.11
 0 7 27 1.74 -1.75
 0 7 26 -0.20 -2.02
 0 7 25 2.71 -2.74
 0 7 24 1.22 -6.77
 0 7 23 1.41 3.93
 0 7 22 -9.34 -5.24
 0 7 21 -4.76 -3.40
 0 7 20 -10.87 0.37
 0 7 19 -8.68 -12.83
 0 7 1 22.38 45.89
 0 7 2 8.81 -10.93
 0 7 3 -81.66 42.56
 0 7 4 -13.94 22.81
 0 7 5 -14.35 7.96
 0 7 6 9.87 18.04
 0 7 7 -1.17 0.43
 0 7 8 -28.60 -7.06
 0 7 9 -32.99 -0.30
 0 7 10 -17.34 1.46
 0 7 11 19.56 -8.49
 0 7 12 4.59 -0.15
 0 7 13 9.56 -15.04
 0 7 14 -11.43 -8.40
 0 7 15 -14.24 -2.05
 0 7 16 -10.84 1.74
 0 7 17 -6.01 -5.34
 0 7 18 -0.03 3.30
 -1 7 32 4.71 -4.50
 -1 7 31 2.88 0.25
 -1 7 30 0.80 -0.62
 -1 7 29 7.93 -3.15
 -1 7 28 -0.06 2.21
 -1 7 27 -3.47 -0.82
 -1 7 26 -0.41 3.48
 -1 7 25 2.28 -2.20
 -1 7 24 -2.52 -5.23
 -1 7 23 1.72 -4.19
 -1 7 22 -3.16 3.22
 -1 7 21 -6.27 2.28
 -1 7 20 2.72 -0.39
 -1 7 19 -1.66 4.85
 -1 7 18 5.61 -7.96
 -1 7 2 48.10 11.36
 -1 7 1 -9.17 -15.66
 -1 7 0 -28.34 -1.39
 -1 7 3 11.29 17.81
 -1 7 4 -32.02 3.47
 -1 7 5 -7.99 16.17
 -1 7 6 17.70 -6.25
 -1 7 7 0.81 7.75
 -1 7 8 -5.52 -1.94
 -1 7 9 12.06 -2.49
 -1 7 10 -25.60 11.20
 -1 7 11 1.36 5.01
 -1 7 12 -10.06 -1.46
 -1 7 13 -0.61 3.56
 -1 7 14 2.12 -1.45
 -1 7 15 4.22 -21.07
 -1 7 16 -2.68 2.69
 -1 7 17 -6.17 -11.49
 -1 7 33 -1.25 -4.06
 -2 7 31 3.24 -1.02
 -2 7 30 2.09 0.54
 -2 7 29 1.81 1.21
 -2 7 28 3.68 0.54
 -2 7 27 -1.13 -1.42
 -2 7 26 0.39 3.02
 -2 7 25 0.17 -0.11
 -2 7 24 -5.99 2.78
 -2 7 23 -3.10 -0.91
 -2 7 22 -2.55 6.36
 -2 7 21 2.78 -3.99
 -2 7 20 -1.09 4.56
 -2 7 19 -9.46 1.47
 -2 7 18 -2.04 -5.79
 -2 7 10 8.73 -6.37
 -2 7 9 19.08 -4.54
 -2 7 8 4.10 -6.15
 -2 7 7 48.55 -12.39
 -2 7 6 -0.01 -9.41
 -2 7 5 27.94 -22.65
 -2 7 4 -25.31 7.32
 -2 7 3 -25.37 -19.72
 -2 7 2 -20.02 40.90
 -2 7 1 -6.00 -0.71
 -2 7 0 -40.87 -3.74
 -2 7 11 6.95 0.89
 -2 7 12 4.47 4.35
 -2 7 13 9.23 6.12
 -2 7 14 -0.19 7.12
 -2 7 15 -0.02 0.05
 -2 7 16 7.26 5.09
 -2 7 17 -20.34 10.02
 -2 7 32 1.58 1.19
 -2 7 33 2.08 2.59
 -3 7 29 -2.78 2.50
 -3 7 28 0.87 2.97
 -3 7 27 -7.54 -0.55
 -3 7 26 -3.68 5.31
 -3 7 25 -7.34 -6.07
 -3 7 24 -2.22 -1.85
 -3 7 23 -0.85 4.06
 -3 7 22 -0.34 1.45
 -3 7 21 -1.63 3.55
 -3 7 20 -8.94 10.30
 -3 7 19 2.63 -3.02
 -3 7 18 8.13 -1.20
 -3 7 17 -0.99 13.75
 -3 7 16 15.66 -14.39
 -3 7 9 -4.60 3.03
 -3 7 8 2.42 5.86
 -3 7 7 15.29 -17.67
 -3 7 6 -17.85 19.01
 -3 7 5 9.98 -37.56
 -3 7 4 3.25 10.79
 -3 7 3 18.63 -4.14
 -3 7 2 49.77 -28.16
 -3 7 1 66.82 -7.34
 -3 7 0 -91.86 1.60
 -3 7 10 23.09 -8.44
 -3 7 11 -10.31 -16.29
 -3 7 12 -3.11 6.18
 -3 7 13 -1.32 -9.91
 -3 7 14 -13.34 1.03
 -3 7 15 -0.72 12.91
 -3 7 30 -1.39 1.33
 -3 7 31 -3.84 1.95
 -3 7 32 2.47 -0.65
 -3 7 33 0.26 0.77
 -3 7 34 -1.48 1.55
 -4 7 28 2.60 -5.45
 -4 7 27 -6.06 -6.40
 -4 7 26 2.12 -0.44
 -4 7 25 -3.87 -1.13
 -4 7 24 -4.29 2.97
 -4 7 23 -2.55 8.67
 -4 7 22 -1.49 -5.15
 -4 7 21 -6.16 -4.32
 -4 7 20 -2.42 4.67
 -4 7 19 5.27 1.19
 -4 7 17 0.80 13.71
 -4 7 16 -9.73 -8.06
 -4 7 15 -15.16 5.55
 -4 7 10 -5.30 -8.56
 -4 7 9 -27.09 2.76
 -4 7 8 32.21 9.89
 -4 7 7 -1.94 -8.26
 -4 7 6 23.41 6.74
 -4 7 5 16.72 -15.03
 -4 7 4 -6.53 2.28
 -4 7 3 -3.33 25.04
 -4 7 2 -25.42 7.13
 -4 7 1 7.61 23.94
 -4 7 0 -35.71 -3.26
 -4 7 11 1.97 -15.19
 -4 7 12 8.34 4.01
 -4 7 13 -3.91 1.73
 -4 7 14 0.86 4.12
 -4 7 18 -7.32 -3.39
 -4 7 29 -6.63 -1.13
 -4 7 30 0.60 -2.78
 -4 7 31 -0.94 0.01
 -4 7 32 0.91 2.55
 -4 7 33 2.25 -0.93
 -4 7 34 -0.39 0.81
 -5 7 28 2.53 2.31
 -5 7 27 -8.21 -1.78
 -5 7 26 -0.81 -1.81
 -5 7 25 -4.88 -0.14
 -5 7 24 -6.86 -2.91
 -5 7 23 -0.57 0.63
 -5 7 22 -0.04 4.07
 -5 7 21 -6.05 -0.59
 -5 7 20 7.84 5.77
 -5 7 19 6.81 3.53
 -5 7 18 -9.35 1.64
 -5 7 14 18.56 -5.82
 -5 7 13 -11.14 15.64
 -5 7 10 -4.45 17.07
 -5 7 9 11.59 -1.86
 -5 7 7 -35.87 5.82
 -5 7 6 12.17 0.76
 -5 7 5 -14.71 10.86
 -5 7 4 -31.48 25.39
 -5 7 3 20.95 20.33
 -5 7 2 5.05 -12.12
 -5 7 1 -29.96 -2.08
 -5 7 0 -21.33 0.04
 -5 7 8 30.97 -5.53
 -5 7 11 5.37 5.37
 -5 7 12 0.97 11.54
 -5 7 15 10.68 -3.67
 -5 7 16 -1.63 -2.42
 -5 7 17 15.73 1.29
 -5 7 29 1.59 0.94
 -5 7 30 -0.70 -2.97
 -5 7 31 1.84 0.97
 -5 7 32 -0.98 -4.29
 -5 7 33 -0.32 2.50
 -6 7 28 2.53 4.16
 -6 7 27 -0.32 -0.31
 -6 7 26 3.04 4.67
 -6 7 25 -6.11 0.18
 -6 7 24 -0.69 5.85
 -6 7 23 -0.15 8.32
 -6 7 22 10.28 6.72
 -6 7 21 3.27 -8.40
 -6 7 20 3.41 4.51
 -6 7 19 3.37 -5.72
 -6 7 18 0.88 -11.46
 -6 7 11 -0.93 -15.64
 -6 7 10 -4.25 3.60
 -6 7 9 -9.94 20.73
 -6 7 6 7.19 4.56
 -6 7 5 10.98 -25.67
 -6 7 4 4.25 16.15
 -6 7 3 -15.07 15.70
 -6 7 2 -9.63 -1.11
 -6 7 1 7.07 23.60
 -6 7 0 11.52 -2.89
 -6 7 7 18.83 13.13
 -6 7 8 15.93 -4.08
 -6 7 12 3.19 -12.37
 -6 7 13 -2.04 14.01
 -6 7 14 -7.61 -7.48
 -6 7 15 0.87 -2.47
 -6 7 16 -7.57 1.78
 -6 7 17 8.58 -4.64
 -6 7 29 -0.96 2.72
 -6 7 30 -0.92 0.73
 -6 7 31 0.67 2.84
 -6 7 32 -2.72 0.50
 -6 7 33 1.53 2.23
 7 7 28 2.07 -3.56
 7 7 27 -0.52 0.99
 7 7 26 -0.67 -1.15
 7 7 25 -2.46 -5.02
 7 7 24 3.15 4.18
 7 7 23 8.38 -3.14
 7 7 22 0.37 2.91
 7 7 21 5.26 3.14
 7 7 20 -0.31 -2.01
 7 7 19 5.33 3.78
 7 7 18 -6.30 -3.97
 7 7 17 2.30 -2.01
 7 7 11 -11.27 -1.27
 7 7 10 2.25 5.34
 7 7 9 13.27 1.85
 7 7 8 9.06 11.72
 7 7 5 11.59 21.67
 7 7 4 1.50 -1.89
 7 7 3 6.67 4.01
 7 7 2 -5.16 -4.10
 7 7 1 3.36 11.83
 7 7 0 16.49 0.16
 7 7 6 23.24 7.80
 7 7 7 19.11 22.06
 7 7 12 5.73 1.67
 7 7 13 0.32 -2.27
 7 7 14 -12.64 9.58
 7 7 15 9.96 -2.49
 7 7 16 -5.82 4.89
 7 7 29 5.52 -1.15
 7 7 30 -0.33 -0.55
 7 7 31 -1.37 -5.29
 7 7 32 0.35 1.29
 7 7 33 2.69 -5.67
 7 8 32 -2.32 4.47
 7 8 31 1.22 -2.81
 7 8 30 1.31 1.02
 7 8 29 0.72 2.20
 7 8 28 -6.18 0.15
 7 8 27 4.90 2.88
 7 8 26 2.76 -1.23
 7 8 25 -1.22 -5.10
 7 8 24 -0.55 1.51
 7 8 23 -2.37 -5.57
 7 8 22 -6.47 -1.64
 7 8 21 2.68 2.62
 7 8 20 -3.19 -3.10
 7 8 19 9.85 1.30
 7 8 18 0.05 5.66
 7 8 17 -1.22 0.06
 7 8 16 3.79 4.47
 7 8 15 -5.46 -7.25
 7 8 14 2.27 8.95
 7 8 13 12.07 -14.21
 7 8 12 5.89 9.17
 7 8 11 -5.11 1.57
 7 8 10 1.24 -0.27
 7 8 9 -6.67 -15.29
 7 8 8 7.86 0.24
 7 8 7 14.24 7.19
 7 8 6 -8.85 -20.90
 7 8 5 12.65 -7.11
 7 8 4 7.60 -11.76
 7 8 3 -10.56 -1.25
 7 8 2 -15.34 10.27
 7 8 1 11.30 1.87
 7 8 0 -12.98 -0.25
 6 8 33 -2.05 -6.79
 6 8 32 -4.22 2.39
 6 8 31 -0.76 -2.57
 6 8 30 -1.66 1.24
 6 8 29 0.99 -2.20
 6 8 28 1.26 -2.36
 6 8 27 0.16 -0.09
 6 8 26 -3.37 1.69
 6 8 25 -4.79 -1.80
 6 8 24 -0.97 -2.15
 6 8 23 5.14 -6.20
 6 8 22 -0.99 -8.32
 6 8 21 -0.33 -11.14
 6 8 20 -4.84 -1.01
 6 8 19 -3.36 1.46
 6 8 18 -8.67 -4.77
 6 8 17 7.34 -1.41
 6 8 16 7.32 -3.21
 6 8 15 -2.32 -7.29
 6 8 14 7.04 -3.20
 6 8 13 -3.31 6.70
 6 8 12 -4.21 6.70
 6 8 11 11.66 0.59
 6 8 10 -5.20 0.67
 6 8 9 6.37 -6.35
 6 8 8 1.95 -17.81
 6 8 7 -15.38 6.34
 6 8 6 -12.11 12.14
 6 8 5 4.48 8.20
 6 8 4 8.46 1.93
 6 8 3 8.44 -5.85
 6 8 2 -12.17 -19.86
 6 8 1 -7.08 1.63
 6 8 0 -10.85 0.34
 5 8 33 -1.05 -2.35
 5 8 32 -1.02 4.08
 5 8 31 1.29 -0.42
 5 8 30 0.29 -1.18
 5 8 29 0.69 0.55
 5 8 28 -3.84 4.54
 5 8 27 1.84 1.04
 5 8 26 1.74 -0.24
 5 8 25 -2.07 1.03
 5 8 24 -4.53 -0.32
 5 8 23 -2.86 7.07
 5 8 22 -4.08 5.27
 5 8 21 1.74 -1.05
 5 8 20 0.62 3.87
 5 8 19 2.20 -0.98
 5 8 18 6.20 1.41
 5 8 17 2.20 8.98
 5 8 16 -6.34 -8.28
 5 8 15 -1.46 10.45
 5 8 14 -4.62 -12.06
 5 8 13 10.67 -2.26
 5 8 12 1.58 -13.08
 5 8 11 8.54 -5.84
 5 8 10 -24.73 -1.65
 5 8 9 -4.76 -2.11
 5 8 8 -7.37 -3.94
 5 8 7 4.51 2.36
 5 8 6 6.62 -1.14
 5 8 5 -0.10 -31.15
 5 8 4 -6.97 3.69
 5 8 3 -28.02 -6.48
 5 8 2 -20.54 -17.39
 5 8 1 -2.30 23.79
 5 8 0 0.53 0.24
 4 8 33 0.01 -3.83
 4 8 32 -0.70 4.00
 4 8 31 2.73 -2.47
 4 8 30 -0.16 -1.80
 4 8 29 1.10 -2.07
 4 8 28 -1.87 2.09
 4 8 27 1.09 3.02
 4 8 26 -2.04 2.08
 4 8 25 -4.01 0.84
 4 8 24 -0.37 -2.52
 4 8 23 0.10 5.55
 4 8 22 -0.47 6.99
 4 8 21 -2.29 0.06
 4 8 20 -1.72 1.53
 4 8 19 -9.31 4.12
 4 8 18 6.63 -8.28
 4 8 17 3.44 0.75
 4 8 16 -5.68 -4.60
 4 8 15 11.55 2.59
 4 8 14 -1.42 -13.47
 4 8 13 12.47 1.72
 4 8 12 23.55 -4.49
 4 8 11 -8.03 -5.89
 4 8 10 -23.25 -3.17
 4 8 9 12.88 8.69
 4 8 8 -9.99 -18.71
 4 8 7 11.31 2.24
 4 8 6 4.84 20.77
 4 8 5 -18.15 -4.53
 4 8 4 -28.32 9.34
 4 8 3 -20.37 9.88
 4 8 2 -38.69 -22.36
 4 8 1 -16.22 9.32
 4 8 0 29.20 0.25
 3 8 33 1.46 2.69
 3 8 32 -1.33 1.54
 3 8 31 5.42 -1.81
 3 8 30 -0.38 -2.27
 3 8 29 2.06 -3.42
 3 8 28 -1.48 -3.55
 3 8 27 4.01 4.72
 3 8 26 2.75 0.52
 3 8 25 3.05 2.70
 3 8 24 3.13 4.22
 3 8 23 -6.67 -3.02
 3 8 22 1.67 1.45
 3 8 21 0.92 4.64
 3 8 20 0.66 1.16
 3 8 19 -0.16 14.96
 3 8 18 0.25 12.00
 3 8 16 -5.51 -0.34
 3 8 15 6.63 6.78
 3 8 14 -7.46 3.34
 3 8 13 4.90 0.47
 3 8 12 -1.61 6.98
 3 8 11 -9.30 -13.93
 3 8 10 -4.80 5.51
 3 8 9 -7.54 5.00
 3 8 8 -24.79 -13.42
 3 8 7 12.83 23.52
 3 8 6 -24.30 -13.19
 3 8 5 6.07 -11.80
 3 8 4 -13.63 0.68
 3 8 3 -19.99 -6.50
 3 8 2 13.20 -27.65
 3 8 1 -4.39 34.60
 3 8 0 -0.04 -1.00
 2 8 33 1.15 0.37
 2 8 32 -1.12 0.83
 2 8 31 -0.04 1.92
 2 8 30 1.39 -0.07
 2 8 29 0.98 2.20
 2 8 28 0.72 -4.70
 2 8 27 -2.95 5.21
 2 8 26 -0.38 -1.53
 2 8 25 -2.49 -4.51
 2 8 24 -1.17 -8.66
 2 8 23 -0.43 -0.12
 2 8 22 1.30 4.69
 2 8 21 -7.07 1.27
 2 8 20 -3.64 1.85
 2 8 19 3.75 -8.02
 2 8 14 -6.20 4.24
 2 8 13 5.95 0.18
 2 8 12 8.82 6.46
 2 8 11 6.90 -8.79
 2 8 10 -12.69 4.16
 2 8 9 0.02 -2.99
 2 8 8 -2.46 -0.35
 2 8 7 10.31 5.96
 2 8 6 -6.28 10.54
 2 8 5 11.52 11.35
 2 8 4 -9.09 -6.98
 2 8 3 6.60 30.08
 2 8 2 12.52 -15.25
 2 8 1 1.11 14.59
 2 8 0 17.50 1.48
 2 8 15 -13.13 -2.30
 2 8 16 -6.39 1.02
 2 8 17 11.00 -10.93
 2 8 18 -2.94 -4.64
 1 8 33 4.10 1.30
 1 8 32 -2.72 -4.25
 1 8 31 -0.38 -3.50
 1 8 30 -0.41 -5.04
 1 8 29 -3.53 -3.10
 1 8 28 0.46 -1.73
 1 8 27 -5.39 -0.26
 1 8 26 4.09 2.54
 1 8 25 1.50 8.41
 1 8 24 6.28 -4.57
 1 8 23 3.77 3.96
 1 8 22 -4.93 -0.33
 1 8 21 -6.77 -4.71
 1 8 20 -6.42 5.82
 1 8 19 3.58 -11.17
 1 8 10 0.22 7.60
 1 8 9 -18.67 -2.03
 1 8 8 14.47 -0.28
 1 8 7 7.09 -11.25
 1 8 6 15.64 10.12
 1 8 5 8.25 -16.52
 1 8 4 -18.63 -7.33
 1 8 3 -18.07 2.52
 1 8 2 -10.03 -33.96
 1 8 11 1.50 -2.82
 1 8 12 -2.04 9.23
 1 8 13 -5.09 -6.20
 1 8 14 3.26 -2.25
 1 8 15 -16.69 9.00
 1 8 16 -10.58 -7.78
 1 8 17 -1.05 -3.93
 1 8 18 -11.42 10.33
 0 8 32 -0.79 0.69
 0 8 31 -0.58 6.89
 0 8 30 -1.40 -1.66
 0 8 29 -1.31 -0.63
 0 8 28 -2.49 0.32
 0 8 27 -1.62 -1.11
 0 8 26 -0.38 5.08
 0 8 25 -1.28 -1.57
 0 8 24 -2.21 -4.36
 0 8 23 -2.64 0.13
 0 8 22 3.25 -5.33
 0 8 21 6.43 2.74
 0 8 20 2.60 8.86
 0 8 19 -1.89 -4.22
 0 8 0 -55.30 1.58
 0 8 1 0.42 24.91
 0 8 2 29.11 -44.42
 0 8 3 11.54 2.52
 0 8 4 1.78 2.92
 0 8 5 -15.46 -47.41
 0 8 6 13.88 35.37
 0 8 7 -9.75 -11.94
 0 8 8 23.28 -0.92
 0 8 9 -6.80 -3.93
 0 8 10 -4.33 4.10
 0 8 11 -23.21 -13.25
 0 8 12 -12.01 19.78
 0 8 13 -7.34 10.06
 0 8 14 1.15 2.95
 0 8 15 -0.35 8.24
 0 8 16 -11.27 -8.82
 0 8 17 -8.92 -6.17
 0 8 18 -14.39 5.33
 -1 8 32 -3.18 1.08
 -1 8 31 1.36 1.51
 -1 8 30 -4.17 -8.80
 -1 8 29 -2.90 -3.73
 -1 8 28 0.50 -3.61
 -1 8 27 3.12 -0.99
 -1 8 26 -2.48 -0.09
 -1 8 25 -0.68 0.56
 -1 8 24 0.82 -0.63
 -1 8 23 5.81 -6.85
 -1 8 22 4.66 9.08
 -1 8 21 -1.27 -5.17
 -1 8 20 3.36 -3.04
 -1 8 19 -3.05 2.75
 -1 8 4 -10.94 0.93
 -1 8 3 30.40 -33.38
 -1 8 2 7.43 0.95
 -1 8 1 -14.82 -4.76
 -1 8 0 12.84 -2.05
 -1 8 5 3.97 -6.19
 -1 8 6 2.43 9.56
 -1 8 7 -17.44 19.32
 -1 8 8 0.39 17.22
 -1 8 9 -7.19 5.68
 -1 8 10 -1.87 11.91
 -1 8 11 2.97 1.20
 -1 8 12 -1.61 -4.33
 -1 8 13 -11.29 16.36
 -1 8 14 -2.73 8.70
 -1 8 15 -0.98 7.20
 -1 8 16 -2.66 14.77
 -1 8 17 9.60 1.77
 -1 8 18 7.18 1.98
 -1 8 33 1.56 3.81
 -2 8 30 -1.21 -7.21
 -2 8 29 0.13 -4.81
 -2 8 28 -1.10 -1.14
 -2 8 27 -3.19 -0.03
 -2 8 26 -0.45 -5.33
 -2 8 25 5.73 -1.86
 -2 8 24 1.83 1.27
 -2 8 23 3.63 -7.49
 -2 8 22 0.09 6.23
 -2 8 21 1.67 -7.80
 -2 8 20 -2.20 2.39
 -2 8 19 6.20 -0.30
 -2 8 18 7.52 2.72
 -2 8 9 6.37 2.64
 -2 8 8 -11.58 8.92
 -2 8 7 19.26 7.52
 -2 8 6 4.97 1.87
 -2 8 5 5.96 1.24
 -2 8 4 -35.67 -5.11
 -2 8 3 -22.96 -22.03
 -2 8 2 21.93 15.60
 -2 8 1 -23.58 -11.31
 -2 8 0 -36.89 -0.92
 -2 8 10 4.53 -8.89
 -2 8 11 8.97 16.25
 -2 8 12 11.23 -6.68
 -2 8 13 15.45 14.53
 -2 8 14 -8.72 1.07
 -2 8 15 2.41 4.91
 -2 8 16 0.05 3.54
 -2 8 17 4.86 -2.15
 -2 8 31 4.65 1.82
 -2 8 32 1.64 -3.20
 -2 8 33 5.10 -0.59
 -3 8 28 2.83 0.92
 -3 8 27 1.86 -1.45
 -3 8 26 2.43 7.48
 -3 8 25 -2.85 -0.60
 -3 8 24 4.06 4.60
 -3 8 23 -2.07 4.98
 -3 8 22 -1.92 0.64
 -3 8 21 14.41 -5.89
 -3 8 20 0.39 4.56
 -3 8 19 18.51 -6.85
 -3 8 18 3.24 3.35
 -3 8 17 -0.17 5.65
 -3 8 8 -13.49 -10.02
 -3 8 7 17.87 -8.59
 -3 8 6 -32.32 9.14
 -3 8 5 -1.66 9.71
 -3 8 4 32.91 2.51
 -3 8 3 -28.07 14.83
 -3 8 2 12.89 -5.73
 -3 8 1 30.54 9.11
 -3 8 0 -29.71 -1.06
 -3 8 9 -23.72 14.68
 -3 8 10 10.23 -12.22
 -3 8 11 -6.59 16.78
 -3 8 12 -8.14 0.82
 -3 8 13 29.92 0.76
 -3 8 14 3.54 -11.33
 -3 8 15 10.10 0.14
 -3 8 16 0.15 -16.81
 -3 8 29 -5.13 0.31
 -3 8 30 3.14 1.01
 -3 8 31 2.33 -0.48
 -3 8 32 -3.62 5.00
 -3 8 33 -2.63 0.20
 -4 8 29 -2.12 0.80
 -4 8 28 0.78 7.56
 -4 8 27 -2.72 2.47
 -4 8 26 2.21 1.56
 -4 8 25 -0.03 -5.49
 -4 8 24 5.99 -5.21
 -4 8 23 8.11 -0.59
 -4 8 22 3.42 2.20
 -4 8 21 10.36 1.52
 -4 8 20 -5.69 3.20
 -4 8 19 0.21 -9.10
 -4 8 18 -17.53 -1.14
 -4 8 16 -3.30 -13.25
 -4 8 9 -11.23 -5.47
 -4 8 8 -4.76 1.31
 -4 8 7 -8.32 -14.47
 -4 8 6 14.25 -13.92
 -4 8 5 8.37 8.46
 -4 8 4 -25.25 -22.48
 -4 8 3 -14.16 -6.34
 -4 8 2 5.40 13.76
 -4 8 1 36.20 -5.17
 -4 8 0 -20.86 1.87
 -4 8 10 1.07 -14.19
 -4 8 11 -4.99 13.79
 -4 8 12 0.66 -8.14
 -4 8 13 -10.59 -3.02
 -4 8 14 -5.39 -6.73
 -4 8 15 -4.19 5.84
 -4 8 17 0.65 -0.72
 -4 8 30 1.91 -3.82
 -4 8 31 -2.72 -1.54
 -4 8 32 1.63 2.02
 -4 8 33 -1.13 -1.26
 -5 8 29 -1.55 -0.35
 -5 8 28 2.86 0.60
 -5 8 27 0.43 -1.97
 -5 8 26 4.58 -0.78
 -5 8 25 -2.62 2.32
 -5 8 24 2.72 3.24
 -5 8 23 1.08 1.71
 -5 8 22 3.58 3.37
 -5 8 21 4.02 -7.89
 -5 8 20 0.97 -0.24
 -5 8 19 1.36 3.64
 -5 8 18 -1.96 -1.67
 -5 8 9 -22.64 -1.24
 -5 8 7 -5.16 -3.59
 -5 8 6 -11.33 -5.96
 -5 8 5 4.46 1.25
 -5 8 4 0.26 -7.64
 -5 8 3 -9.61 -22.16
 -5 8 2 -33.70 1.80
 -5 8 1 23.58 -11.96
 -5 8 0 -23.38 -0.82
 -5 8 8 1.83 13.37
 -5 8 10 5.39 13.43
 -5 8 11 -0.28 -6.02
 -5 8 12 5.54 -13.37
 -5 8 13 0.61 12.11
 -5 8 14 2.52 -5.67
 -5 8 15 -5.88 -1.57
 -5 8 16 -6.59 5.57
 -5 8 17 7.37 8.91
 -5 8 30 1.30 3.63
 -5 8 31 4.45 2.33
 -5 8 32 -0.23 4.77
 -5 8 33 0.54 -1.50
 -6 8 29 2.26 -2.33
 -6 8 28 1.41 4.02
 -6 8 27 -0.23 1.62
 -6 8 26 5.20 2.31
 -6 8 25 1.15 0.94
 -6 8 24 11.13 -2.04
 -6 8 23 -2.26 -2.68
 -6 8 22 2.26 2.42
 -6 8 21 0.42 2.00
 -6 8 20 4.83 0.63
 -6 8 19 4.11 5.10
 -6 8 18 0.95 -2.32
 -6 8 17 1.74 -1.73
 -6 8 10 7.26 21.46
 -6 8 9 -1.93 -12.53
 -6 8 6 4.42 1.22
 -6 8 5 5.02 22.34
 -6 8 4 1.94 19.94
 -6 8 3 -9.05 -8.29
 -6 8 2 -0.73 18.35
 -6 8 1 23.08 -13.00
 -6 8 0 -9.85 0.71
 -6 8 7 2.64 3.03
 -6 8 8 -10.24 6.16
 -6 8 11 -2.22 8.74
 -6 8 12 13.88 -8.37
 -6 8 13 5.77 12.65
 -6 8 14 -8.65 -5.87
 -6 8 15 10.98 -5.94
 -6 8 16 -2.97 1.36
 -6 8 30 0.55 -0.39
 -6 8 31 0.94 -3.71
 -6 8 32 -0.11 2.39
 -6 8 33 -1.96 0.93
 -7 8 29 -0.30 0.92
 -7 8 28 -1.80 1.71
 -7 8 27 3.69 -1.12
 -7 8 26 3.81 -2.51
 -7 8 25 -0.46 1.32
 -7 8 24 3.62 -1.02
 -7 8 23 1.90 5.10
 -7 8 22 1.77 1.89
 -7 8 21 7.74 -7.77
 -7 8 20 -4.39 -1.73
 -7 8 19 0.27 -3.05
 -7 8 18 5.45 -5.28
 -7 8 17 -6.12 1.09
 -7 8 10 16.47 3.67
 -7 8 9 -2.90 2.83
 -7 8 5 3.58 10.76
 -7 8 4 39.91 -16.68
 -7 8 3 -1.81 -13.89
 -7 8 2 7.32 11.60
 -7 8 1 23.02 -14.41
 -7 8 0 8.18 0.24
 -7 8 6 -8.79 -10.97
 -7 8 7 23.28 -14.67
 -7 8 8 -12.42 9.44
 -7 8 11 -11.60 -1.02
 -7 8 12 5.35 -7.32
 -7 8 13 21.70 14.39
 -7 8 14 -19.18 -0.26
 -7 8 15 6.44 -0.59
 -7 8 16 3.29 4.67
 -7 8 30 -0.38 1.64
 -7 8 31 1.12 -1.06
 -7 8 32 0.67 -1.96
 8 8 28 0.95 0.51
 8 8 27 4.52 2.36
 8 8 26 -1.32 -1.70
 8 8 25 -3.48 4.70
 8 8 24 1.37 0.41
 8 8 23 -0.10 4.90
 8 8 22 1.11 5.21
 8 8 21 3.31 5.58
 8 8 20 -1.63 -2.94
 8 8 19 -1.90 -0.13
 8 8 18 4.99 -5.27
 8 8 17 -8.03 -3.67
 8 8 16 12.92 1.16
 8 8 11 0.85 -4.61
 8 8 10 16.83 -0.43
 8 8 9 -5.75 4.95
 8 8 8 -9.01 -7.35
 8 8 4 3.39 2.73
 8 8 3 -13.58 -0.61
 8 8 2 10.65 3.04
 8 8 1 27.53 9.59
 8 8 0 -2.72 0.55
 8 8 5 1.20 0.24
 8 8 6 -17.36 5.96
 8 8 7 15.35 8.33
 8 8 12 8.84 7.82
 8 8 13 15.02 -13.79
 8 8 14 -8.10 1.02
 8 8 15 1.58 -13.86
 8 8 29 3.59 0.40
 8 8 30 -1.86 0.93
 8 8 31 -1.61 0.23
 8 8 32 -1.96 -0.99
 8 9 31 -0.20 1.19
 8 9 30 -1.18 -1.68
 8 9 29 -0.45 -3.59
 8 9 28 -1.26 3.43
 8 9 27 6.56 1.55
 8 9 26 -6.75 8.50
 8 9 25 -0.18 3.08
 8 9 24 -2.23 -0.25
 8 9 23 3.62 -5.01
 8 9 22 2.56 -6.57
 8 9 21 -2.44 0.25
 8 9 20 -2.12 -2.58
 8 9 18 0.25 3.09
 8 9 17 -3.96 -0.92
 8 9 16 -0.63 -2.79
 8 9 15 1.59 0.08
 8 9 14 1.84 -5.89
 8 9 13 7.69 -1.24
 8 9 12 7.52 9.01
 8 9 11 -18.06 -2.02
 8 9 10 12.31 -8.46
 8 9 9 -5.71 -4.33
 8 9 8 5.13 -17.22
 8 9 7 2.04 20.23
 8 9 6 -21.70 8.18
 8 9 5 -3.28 3.29
 8 9 4 2.65 5.75
 8 9 3 3.41 1.32
 8 9 2 -7.08 -17.33
 8 9 1 1.14 -3.08
 8 9 0 -15.67 0.00
 8 9 19 1.56 -2.45
 7 9 32 -3.11 2.06
 7 9 31 -2.01 -0.87
 7 9 30 0.34 5.63
 7 9 29 0.63 3.55
 7 9 28 -0.59 6.03
 7 9 27 4.91 -3.93
 7 9 26 -5.07 0.19
 7 9 25 -0.17 -1.99
 7 9 24 -0.64 -2.35
 7 9 23 1.14 5.43
 7 9 22 1.11 -2.41
 7 9 21 3.18 5.53
 7 9 20 1.67 -1.57
 7 9 19 1.78 4.15
 7 9 18 -1.87 2.32
 7 9 17 7.04 -0.63
 7 9 16 8.25 8.63
 7 9 15 -6.13 0.99
 7 9 14 0.43 6.31
 7 9 13 -12.59 -2.94
 7 9 12 6.45 5.51
 7 9 11 -2.66 -4.55
 7 9 10 -3.86 6.89
 7 9 9 -5.13 2.00
 7 9 8 14.08 -7.46
 7 9 7 2.20 -4.44
 7 9 6 11.98 -13.08
 7 9 5 20.52 -1.08
 7 9 4 -8.75 -13.01
 7 9 3 -5.92 -3.64
 7 9 2 -17.57 -0.98
 7 9 1 5.92 2.44
 7 9 0 15.52 -0.71
 6 9 32 2.51 0.70
 6 9 31 -0.35 -1.65
 6 9 30 3.89 -1.12
 6 9 29 -2.73 -0.21
 6 9 28 1.42 2.89
 6 9 27 3.24 4.40
 6 9 26 -0.04 -0.77
 6 9 25 0.91 -1.57
 6 9 24 0.29 -7.11
 6 9 23 1.95 3.86
 6 9 22 4.26 -3.15
 6 9 21 -0.30 10.59
 6 9 20 0.15 -0.57
 6 9 19 4.94 -9.33
 6 9 18 -7.32 2.08
 6 9 17 -4.31 -2.49
 6 9 16 -3.94 4.31
 6 9 15 -15.97 5.50
 6 9 14 19.22 -0.35
 6 9 13 10.22 -0.09
 6 9 12 3.10 8.76
 6 9 11 2.73 0.58
 6 9 10 -15.60 4.99
 6 9 9 -6.72 -9.93
 6 9 8 23.58 10.50
 6 9 7 9.14 12.22
 6 9 6 -6.01 7.67
 6 9 5 1.74 -6.74
 6 9 4 -14.25 1.77
 6 9 3 -21.16 -4.30
 6 9 2 -5.72 1.79
 6 9 1 10.93 9.67
 6 9 0 1.00 0.08
 5 9 32 0.03 2.42
 5 9 31 -1.87 5.09
 5 9 30 1.55 3.17
 5 9 29 -2.12 6.17
 5 9 28 -0.03 3.34
 5 9 27 -2.51 -0.51
 5 9 26 -3.82 4.10
 5 9 25 0.09 7.32
 5 9 24 1.48 -4.88
 5 9 23 1.03 1.42
 5 9 22 -1.61 -1.26
 5 9 21 -1.79 -5.02
 5 9 20 7.38 11.80
 5 9 19 -1.46 4.48
 5 9 18 -0.33 -1.65
 5 9 17 4.14 -0.65
 5 9 16 -6.70 -3.24
 5 9 15 -7.03 3.70
 5 9 14 -3.46 -3.28
 5 9 13 -20.25 11.27
 5 9 12 -14.71 3.91
 5 9 11 -1.42 -1.85
 5 9 10 -25.04 5.93
 5 9 9 -5.84 -3.00
 5 9 8 -6.61 2.52
 5 9 7 -19.34 -11.13
 5 9 6 -9.24 14.40
 5 9 5 -0.41 -4.79
 5 9 4 2.37 2.44
 5 9 3 -2.30 1.75
 5 9 2 -19.43 15.11
 5 9 1 0.30 0.46
 5 9 0 17.17 0.36
 4 9 32 1.26 -0.59
 4 9 31 0.64 0.98
 4 9 30 1.32 1.84
 4 9 29 -0.57 2.12
 4 9 28 -0.41 5.63
 4 9 27 -0.33 1.47
 4 9 26 -4.77 2.65
 4 9 25 -3.53 -1.15
 4 9 24 -0.88 0.30
 4 9 23 -2.37 -6.28
 4 9 22 -2.46 3.38
 4 9 21 -0.59 0.37
 4 9 20 -1.05 -2.21
 4 9 19 -5.98 -2.51
 4 9 18 3.10 -6.13
 4 9 17 -8.89 1.31
 4 9 16 -7.96 -4.24
 4 9 15 7.39 14.44
 4 9 14 -5.18 -2.73
 4 9 13 -3.03 1.13
 4 9 12 -0.01 0.45
 4 9 11 -15.20 3.02
 4 9 10 -4.46 -14.02
 4 9 9 -0.68 -7.87
 4 9 8 -7.88 -2.45
 4 9 7 -1.71 15.32
 4 9 6 -18.76 1.64
 4 9 5 -3.62 -5.08
 4 9 4 8.06 4.37
 4 9 3 -2.46 -19.80
 4 9 2 8.02 16.79
 4 9 1 -10.12 0.68
 4 9 0 -25.22 -1.37
 3 9 32 -3.14 -2.58
 3 9 31 -1.71 -2.69
 3 9 30 -2.43 2.02
 3 9 29 -1.62 1.36
 3 9 28 -2.39 -2.33
 3 9 27 2.36 -1.87
 3 9 26 -3.63 0.21
 3 9 25 9.48 -7.91
 3 9 24 6.47 1.48
 3 9 23 5.40 -7.73
 3 9 22 1.40 3.15
 3 9 21 -0.49 -0.66
 3 9 20 -6.92 -3.88
 3 9 19 1.32 5.04
 3 9 18 0.80 -2.41
 3 9 17 -0.56 3.43
 3 9 14 -17.11 -7.94
 3 9 13 0.34 9.09
 3 9 12 0.27 2.99
 3 9 11 -10.72 5.27
 3 9 10 -5.28 4.16
 3 9 9 -17.00 15.31
 3 9 8 -16.80 -1.44
 3 9 7 10.77 10.60
 3 9 6 -10.66 10.40
 3 9 5 10.14 2.55
 3 9 4 19.58 2.29
 3 9 3 -18.88 -4.27
 3 9 2 -0.57 20.04
 3 9 1 5.32 -8.01
 3 9 0 -2.38 0.89
 3 9 15 -3.69 7.45
 3 9 16 -12.31 7.08
 2 9 32 1.95 1.01
 2 9 31 1.05 -2.96
 2 9 30 0.21 3.28
 2 9 29 -1.36 -0.54
 2 9 28 2.56 -0.27
 2 9 27 1.67 0.27
 2 9 26 -1.91 -0.84
 2 9 25 2.29 1.24
 2 9 24 -0.74 -1.51
 2 9 23 5.47 -6.78
 2 9 22 3.39 -1.61
 2 9 21 9.99 -7.25
 2 9 20 0.25 -4.45
 2 9 19 11.67 -0.95
 2 9 18 -14.89 3.24
 2 9 12 -12.36 -9.18
 2 9 11 -0.62 17.91
 2 9 10 -3.20 -8.41
 2 9 9 -4.43 -18.28
 2 9 8 20.98 9.74
 2 9 7 12.03 7.41
 2 9 6 9.58 -11.42
 2 9 5 14.56 18.29
 2 9 4 3.59 -24.83
 2 9 3 6.24 -4.49
 2 9 2 16.22 16.08
 2 9 1 21.06 -3.90
 2 9 13 3.85 5.56
 2 9 14 13.38 -2.11
 2 9 15 12.32 9.54
 2 9 16 0.57 2.76
 2 9 17 3.49 -1.54
 1 9 32 -0.22 2.24
 1 9 31 1.30 -2.00
 1 9 30 0.43 2.28
 1 9 29 -2.38 -4.51
 1 9 28 -0.39 4.45
 1 9 27 -3.65 1.06
 1 9 26 -1.31 5.60
 1 9 25 0.71 -0.74
 1 9 24 -5.88 -10.32
 1 9 23 0.94 1.17
 1 9 22 0.26 -0.56
 1 9 21 2.24 -0.37
 1 9 20 -1.58 7.26
 1 9 19 18.31 0.99
 1 9 18 -7.38 5.78
 1 9 1 -12.76 -3.24
 1 9 2 2.78 -13.68
 1 9 3 -9.52 15.29
 1 9 4 0.06 -27.03
 1 9 5 -10.65 -1.49
 1 9 6 -2.27 12.89
 1 9 7 -17.95 -1.19
 1 9 8 10.33 13.27
 1 9 9 -9.91 6.05
 1 9 10 5.22 -13.27
 1 9 11 1.88 -1.32
 1 9 12 -4.29 -2.14
 1 9 13 6.44 9.94
 1 9 14 6.67 2.50
 1 9 15 0.63 7.73
 1 9 16 0.79 -2.44
 1 9 17 16.88 1.24
 0 9 32 2.25 -0.17
 0 9 31 -1.11 -2.44
 0 9 30 2.32 2.62
 0 9 29 -2.31 1.79
 0 9 28 0.70 6.65
 0 9 27 -0.40 -0.60
 0 9 26 -8.61 6.06
 0 9 25 -1.33 -1.35
 0 9 24 2.96 -1.50
 0 9 23 1.96 0.51
 0 9 22 -3.20 3.63
 0 9 21 -0.96 1.21
 0 9 20 -14.65 -2.21
 0 9 19 -2.25 -10.32
 0 9 18 0.83 0.44
 0 9 1 10.99 25.78
 0 9 0 3.76 -0.38
 0 9 2 -8.08 -10.28
 0 9 3 -41.47 11.65
 0 9 4 -26.89 10.19
 0 9 5 -4.56 -19.47
 0 9 6 18.52 15.06
 0 9 7 -3.07 -8.24
 0 9 8 -0.23 -13.62
 0 9 9 -32.89 -15.84
 0 9 10 10.47 1.83
 0 9 11 18.71 -8.97
 0 9 12 15.35 -5.03
 0 9 13 8.46 -12.57
 0 9 14 -13.32 -8.18
 0 9 15 -6.42 12.91
 0 9 16 -3.43 3.88
 0 9 17 5.21 5.84
 -1 9 31 -2.75 6.86
 -1 9 30 3.22 4.34
 -1 9 29 -2.68 -1.07
 -1 9 28 -1.67 3.38
 -1 9 27 -2.31 2.27
 -1 9 26 -2.75 1.85
 -1 9 25 9.29 -0.55
 -1 9 24 -0.85 6.03
 -1 9 23 -0.09 -6.44
 -1 9 22 -6.03 11.16
 -1 9 21 -1.52 -2.52
 -1 9 20 9.59 -5.19
 -1 9 19 7.90 15.17
 -1 9 18 3.89 3.59
 -1 9 6 15.10 15.53
 -1 9 5 5.22 0.13
 -1 9 4 -45.23 18.50
 -1 9 3 45.30 4.53
 -1 9 2 15.38 39.11
 -1 9 1 0.12 -3.93
 -1 9 0 13.70 -1.63
 -1 9 7 -22.92 -2.50
 -1 9 8 6.03 18.39
 -1 9 9 -8.28 -11.96
 -1 9 10 -10.26 13.96
 -1 9 11 -20.50 3.08
 -1 9 12 9.48 0.09
 -1 9 13 5.99 12.44
 -1 9 14 10.06 -5.19
 -1 9 15 9.73 -9.78
 -1 9 16 -4.34 4.74
 -1 9 17 -2.77 3.88
 -1 9 32 1.47 0.13
 -2 9 30 1.89 2.08
 -2 9 29 -0.18 -2.18
 -2 9 28 5.35 5.26
 -2 9 27 -0.34 3.60
 -2 9 26 -5.78 1.90
 -2 9 25 2.23 -1.13
 -2 9 24 -3.62 1.63
 -2 9 23 5.69 -10.56
 -2 9 22 4.16 9.53
 -2 9 21 9.50 5.69
 -2 9 20 -5.27 -2.17
 -2 9 19 -7.63 7.68
 -2 9 18 -2.67 -7.11
 -2 9 9 -9.71 -18.17
 -2 9 8 11.31 4.83
 -2 9 7 9.67 -28.29
 -2 9 6 22.90 4.34
 -2 9 5 19.31 -10.88
 -2 9 4 -13.59 22.02
 -2 9 3 -6.81 -11.66
 -2 9 2 -13.73 19.40
 -2 9 1 -15.90 -2.74
 -2 9 0 8.44 -1.05
 -2 9 10 16.04 12.05
 -2 9 11 13.56 4.13
 -2 9 12 14.35 -8.15
 -2 9 13 14.72 13.70
 -2 9 14 -0.76 -1.16
 -2 9 15 7.06 2.91
 -2 9 16 6.92 4.75
 -2 9 17 -6.23 4.51
 -2 9 31 4.58 -4.12
 -2 9 32 0.44 -4.33
 -2 9 33 5.11 3.16
 -3 9 29 -0.87 1.30
 -3 9 28 2.53 3.68
 -3 9 27 3.19 4.62
 -3 9 26 -1.33 6.43
 -3 9 25 2.46 -2.88
 -3 9 24 2.66 7.11
 -3 9 23 1.54 2.95
 -3 9 22 -1.54 0.22
 -3 9 21 3.09 4.63
 -3 9 20 -5.56 -0.94
 -3 9 19 5.72 -0.76
 -3 9 18 3.67 8.84
 -3 9 17 0.79 4.81
 -3 9 8 4.59 7.79
 -3 9 7 2.93 -0.15
 -3 9 6 13.22 8.56
 -3 9 5 -3.53 -3.63
 -3 9 4 -0.99 -10.05
 -3 9 3 -7.49 11.75
 -3 9 2 34.66 1.59
 -3 9 1 0.35 12.12
 -3 9 0 -14.02 0.44
 -3 9 9 1.12 12.16
 -3 9 10 5.68 -20.69
 -3 9 11 -0.45 -2.76
 -3 9 12 5.66 -3.78
 -3 9 13 8.34 0.32
 -3 9 14 -6.39 -3.60
 -3 9 15 2.16 8.88
 -3 9 16 18.93 -6.10
 -3 9 30 -0.54 4.76
 -3 9 31 -0.76 6.88
 -3 9 32 -1.58 4.01
 -3 9 33 0.32 2.26
 -4 9 29 -3.14 4.13
 -4 9 28 -1.37 -5.49
 -4 9 27 -1.67 0.89
 -4 9 26 0.35 -0.84
 -4 9 25 2.16 -1.87
 -4 9 24 -0.68 1.04
 -4 9 23 2.39 -0.85
 -4 9 22 -8.77 -5.48
 -4 9 21 -1.74 -3.17
 -4 9 20 -7.74 5.56
 -4 9 19 -1.01 -4.96
 -4 9 18 -5.00 6.46
 -4 9 17 -3.34 2.93
 -4 9 7 7.50 -3.28
 -4 9 6 6.51 -16.02
 -4 9 5 4.26 28.01
 -4 9 4 12.46 -6.02
 -4 9 3 5.75 9.75
 -4 9 2 10.04 -15.90
 -4 9 1 -10.49 -7.99
 -4 9 0 6.67 -0.32
 -4 9 8 13.27 -14.81
 -4 9 9 0.52 16.85
 -4 9 10 -2.71 -19.61
 -4 9 11 5.23 -7.05
 -4 9 12 0.30 -7.22
 -4 9 13 -3.89 -4.04
 -4 9 14 2.11 8.07
 -4 9 15 -9.65 4.33
 -4 9 16 -4.77 0.81
 -4 9 30 0.78 -4.53
 -4 9 31 0.90 1.00
 -4 9 32 -1.04 1.39
 -4 9 33 0.39 0.05
 -5 9 29 -2.54 -5.53
 -5 9 28 3.89 -0.71
 -5 9 27 -3.99 -3.32
 -5 9 26 4.08 -5.94
 -5 9 25 -6.73 -5.66
 -5 9 24 -5.29 0.37
 -5 9 23 -2.89 0.55
 -5 9 22 -4.61 -5.13
 -5 9 21 -1.86 5.82
 -5 9 20 -1.31 -6.07
 -5 9 19 4.02 -0.59
 -5 9 18 -9.58 3.28
 -5 9 17 4.62 -5.36
 -5 9 6 15.00 -29.11
 -5 9 5 -1.54 7.08
 -5 9 4 -21.20 -0.35
 -5 9 3 -3.33 18.56
 -5 9 2 -0.61 21.09
 -5 9 1 -10.99 17.29
 -5 9 0 -15.35 0.58
 -5 9 7 -10.46 12.70
 -5 9 8 -8.46 -8.91
 -5 9 9 -3.20 8.43
 -5 9 10 -24.65 5.66
 -5 9 11 2.49 2.67
 -5 9 12 6.94 8.87
 -5 9 13 -6.13 8.95
 -5 9 14 0.16 -1.03
 -5 9 15 -0.57 -3.47
 -5 9 16 -8.80 -0.15
 -5 9 30 -3.18 -1.91
 -5 9 31 0.89 -4.43
 -5 9 32 -2.56 -2.14
 -6 9 29 -1.18 -2.34
 -6 9 28 2.49 3.08
 -6 9 27 -3.07 0.55
 -6 9 26 -0.94 -0.52
 -6 9 25 -5.64 -1.41
 -6 9 24 -3.23 4.03
 -6 9 23 3.87 5.05
 -6 9 22 -0.56 -6.88
 -6 9 21 3.50 1.81
 -6 9 20 -4.91 -8.94
 -6 9 19 -0.39 7.74
 -6 9 18 -3.26 -6.20
 -6 9 17 9.87 -5.30
 -6 9 16 0.50 6.22
 -6 9 9 6.71 11.66
 -6 9 6 -8.44 -4.26
 -6 9 5 -16.31 29.58
 -6 9 4 1.35 19.27
 -6 9 3 2.39 -3.14
 -6 9 2 -4.67 7.31
 -6 9 1 1.39 -5.94
 -6 9 0 -1.99 -0.11
 -6 9 7 8.91 24.61
 -6 9 8 -1.59 3.87
 -6 9 10 -9.59 4.07
 -6 9 11 -1.27 -10.60
 -6 9 12 -1.44 -15.52
 -6 9 13 -0.57 14.30
 -6 9 14 3.81 5.24
 -6 9 15 13.16 -8.69
 -6 9 30 1.40 2.68
 -6 9 31 -1.15 -2.90
 -6 9 32 -0.12 4.01
 -7 9 29 1.39 -1.43
 -7 9 28 2.69 -1.08
 -7 9 27 1.94 0.06
 -7 9 26 2.66 1.04
 -7 9 25 -0.57 1.99
 -7 9 24 -7.16 6.85
 -7 9 23 0.62 1.32
 -7 9 22 -4.34 -6.06
 -7 9 21 3.45 1.05
 -7 9 20 0.93 -3.88
 -7 9 9 9.68 8.64
 -7 9 5 -7.51 1.07
 -7 9 4 -5.96 -1.86
 -7 9 3 -5.84 8.50
 -7 9 2 -0.44 29.23
 -7 9 1 -0.07 3.41
 -7 9 0 5.21 0.08
 -7 9 6 16.58 -19.46
 -7 9 7 6.05 2.04
 -7 9 8 -13.09 3.84
 -7 9 10 -13.11 4.45
 -7 9 11 -0.73 0.86
 -7 9 12 -0.58 -6.34
 -7 9 13 10.69 1.72
 -7 9 14 -9.85 -11.80
 -7 9 15 -1.58 3.42
 -7 9 16 5.19 -5.74
 -7 9 17 -15.01 -7.71
 -7 9 18 7.31 -2.08
 -7 9 19 0.36 -8.07
 -7 9 30 -1.88 3.62
 -7 9 31 -2.45 -0.67
 -7 9 32 -1.69 0.69
 -8 9 28 -2.69 0.66
 -8 9 27 1.16 2.35
 -8 9 26 -4.69 -0.08
 -8 9 25 -2.78 -8.39
 -8 9 24 1.26 0.24
 -8 9 23 2.56 -5.18
 -8 9 22 -0.73 1.40
 -8 9 21 -5.59 -2.68
 -8 9 20 -0.68 3.94
 -8 9 10 -1.68 -2.14
 -8 9 9 1.66 1.44
 -8 9 4 21.43 7.07
 -8 9 3 -16.74 -12.88
 -8 9 2 9.10 -21.31
 -8 9 1 1.04 1.59
 -8 9 0 2.97 -0.46
 -8 9 5 -11.30 6.30
 -8 9 6 -9.17 5.81
 -8 9 7 17.64 -11.61
 -8 9 8 2.93 -22.67
 -8 9 11 -1.01 -8.42
 -8 9 12 -15.84 1.51
 -8 9 13 10.63 1.86
 -8 9 14 -0.54 -5.97
 -8 9 15 0.61 1.15
 -8 9 16 16.39 -4.00
 -8 9 17 -10.66 2.18
 -8 9 18 4.12 5.35
 -8 9 19 -11.53 -2.18
 -8 9 29 1.05 -2.12
 -8 9 30 1.96 0.83
 -8 9 31 -2.01 -2.61
 9 9 27 1.46 -1.67
 9 9 26 -1.48 -0.04
 9 9 25 2.65 -4.66
 9 9 24 -7.23 -11.61
 9 9 23 -2.12 -0.71
 9 9 22 -3.06 1.11
 9 9 21 -3.23 -4.97
 9 9 20 3.48 2.42
 9 9 14 -10.20 -10.82
 9 9 10 -7.68 10.34
 9 9 9 -9.43 -7.39
 9 9 8 1.10 -8.41
 9 9 3 -9.32 -6.57
 9 9 2 -4.92 -9.29
 9 9 1 -24.57 -0.25
 9 9 0 11.13 0.29
 9 9 4 -8.73 8.80
 9 9 5 0.48 -9.10
 9 9 6 12.67 2.51
 9 9 7 -16.71 -7.96
 9 9 11 -0.69 7.04
 9 9 12 -1.08 -2.79
 9 9 13 -3.12 13.40
 9 9 15 -8.04 2.35
 9 9 16 -1.99 -0.63
 9 9 17 1.95 4.67
 9 9 19 -0.38 1.27
 9 9 28 1.60 9.57
 9 9 29 -1.22 9.19
 9 9 30 0.86 0.91
 9 9 31 0.09 3.45
 9 10 30 0.24 -4.47
 9 10 29 -3.53 6.40
 9 10 28 1.96 -3.59
 9 10 27 -5.13 -4.85
 9 10 26 -3.96 3.05
 9 10 25 -2.18 1.26
 9 10 24 -2.45 1.24
 9 10 23 2.15 -4.22
 9 10 22 2.12 9.90
 9 10 21 -4.62 -6.27
 9 10 20 -4.13 12.65
 9 10 19 -3.71 1.32
 9 10 16 -2.62 2.37
 9 10 15 -1.93 8.26
 9 10 14 5.97 -3.51
 9 10 13 -0.87 2.93
 9 10 12 -4.53 -4.12
 9 10 11 -7.39 -2.60
 9 10 10 -8.96 -1.48
 9 10 9 -8.17 -1.39
 9 10 8 11.45 7.28
 9 10 7 0.43 4.78
 9 10 6 -2.07 3.26
 9 10 5 -9.06 -22.98
 9 10 4 -6.87 4.24
 9 10 3 1.04 -2.04
 9 10 2 -4.59 7.79
 9 10 1 -0.43 -0.06
 9 10 0 12.24 -0.31
 8 10 31 4.62 2.28
 8 10 30 -2.47 -3.72
 8 10 29 3.08 1.78
 8 10 28 7.69 4.17
 8 10 27 1.08 -1.47
 8 10 26 0.18 5.92
 8 10 25 2.69 -0.50
 8 10 24 -3.37 5.79
 8 10 23 -4.15 1.76
 8 10 22 -3.28 26.10
 8 10 21 0.07 0.22
 8 10 20 -4.52 4.37
 8 10 17 1.70 2.40
 8 10 16 -0.98 -6.23
 8 10 15 7.01 -1.88
 8 10 14 2.23 -11.79
 8 10 13 2.27 -4.55
 8 10 12 10.06 1.77
 8 10 11 -10.51 -4.16
 8 10 10 7.53 0.63
 8 10 9 -10.42 12.93
 8 10 8 0.97 -8.61
 8 10 7 -10.95 4.74
 8 10 6 -3.96 0.23
 8 10 5 -2.67 -6.42
 8 10 4 -21.70 3.74
 8 10 3 0.21 1.81
 8 10 2 -13.45 8.72
 8 10 1 11.88 13.74
 8 10 0 8.23 0.54
 7 10 31 1.79 -1.03
 7 10 30 2.00 -0.88
 7 10 29 -2.37 3.02
 7 10 28 -0.21 -1.06
 7 10 27 -2.87 -3.39
 7 10 26 -0.67 3.36
 7 10 25 -2.02 -1.59
 7 10 24 0.29 5.91
 7 10 23 0.31 -1.45
 7 10 22 1.28 0.65
 7 10 21 3.23 8.30
 7 10 19 10.87 9.64
 7 10 18 -2.79 6.15
 7 10 17 6.92 0.64
 7 10 16 1.64 -7.50
 7 10 15 -0.84 4.23
 7 10 14 4.86 -10.01
 7 10 13 -1.42 -1.13
 7 10 12 8.11 1.36
 7 10 11 -9.94 7.32
 7 10 10 0.26 -11.24
 7 10 9 -9.92 -2.27
 7 10 8 12.63 -5.39
 7 10 7 -21.93 11.58
 7 10 6 0.46 0.35
 7 10 5 -5.61 -5.45
 7 10 4 4.37 -1.99
 7 10 3 15.08 6.64
 7 10 2 -0.82 -2.28
 7 10 1 1.89 6.66
 7 10 0 -0.92 -0.55
 7 10 20 -6.83 5.63
 6 10 32 -1.90 -0.36
 6 10 31 0.17 0.03
 6 10 30 -0.45 -2.63
 6 10 29 0.07 -0.30
 6 10 28 7.44 -2.71
 6 10 27 -3.04 -4.67
 6 10 26 1.73 -2.07
 6 10 25 3.07 -0.97
 6 10 24 -0.19 -6.37
 6 10 23 -0.85 0.69
 6 10 22 0.36 -0.56
 6 10 21 -1.37 1.08
 6 10 20 -8.02 -3.19
 6 10 19 1.98 0.98
 6 10 18 -13.57 -0.18
 6 10 17 5.84 -0.38
 6 10 16 -0.55 -2.12
 6 10 15 -1.98 -0.63
 6 10 14 12.78 -13.52
 6 10 13 -6.48 6.81
 6 10 12 -3.42 -1.53
 6 10 11 4.80 -0.08
 6 10 10 -0.48 7.35
 6 10 9 -1.67 5.96
 6 10 8 18.29 -6.83
 6 10 7 -34.29 -0.80
 6 10 6 -2.44 1.56
 6 10 5 2.57 -6.10
 6 10 4 0.84 2.00
 6 10 3 18.73 3.61
 6 10 2 -9.37 -10.32
 6 10 1 -7.41 8.67
 6 10 0 9.11 0.19
 5 10 32 -2.32 -2.06
 5 10 31 -0.39 -1.60
 5 10 30 -3.70 -4.75
 5 10 29 -4.75 1.36
 5 10 28 0.27 1.71
 5 10 27 -1.86 -4.54
 5 10 26 4.47 -4.88
 5 10 25 -1.01 -6.10
 5 10 24 -0.95 -3.20
 5 10 23 -0.02 1.72
 5 10 22 2.27 0.69
 5 10 21 -1.59 -3.79
 5 10 20 1.34 -6.55
 5 10 19 -1.35 -4.08
 5 10 18 3.23 -3.21
 5 10 17 7.92 3.80
 5 10 16 -2.26 -2.36
 5 10 15 -11.74 1.20
 5 10 14 -6.37 -9.69
 5 10 13 -9.36 -2.14
 5 10 12 -0.16 -3.63
 5 10 11 1.21 1.77
 5 10 10 -18.52 2.08
 5 10 9 -3.89 -10.63
 5 10 8 -2.57 5.26
 5 10 7 -9.49 12.51
 5 10 6 14.18 3.74
 5 10 5 10.07 -9.74
 5 10 4 -9.63 5.09
 5 10 3 20.45 0.75
 5 10 2 -2.51 1.56
 5 10 1 -5.31 10.44
 5 10 0 21.73 -1.01
 4 10 32 -0.02 -1.79
 4 10 31 0.48 0.89
 4 10 30 1.17 -5.02
 4 10 29 -0.19 0.69
 4 10 28 2.80 -0.72
 4 10 27 -4.27 -2.45
 4 10 26 -0.21 1.23
 4 10 25 -0.51 0.49
 4 10 24 -2.82 -1.33
 4 10 23 -2.03 -3.47
 4 10 22 -2.75 6.33
 4 10 21 1.38 -4.56
 4 10 20 1.17 -0.19
 4 10 19 -10.50 7.00
 4 10 18 3.77 -1.56
 4 10 17 -10.43 3.63
 4 10 16 -8.14 -3.33
 4 10 15 8.04 -10.50
 4 10 14 7.18 -10.53
 4 10 13 8.87 -1.12
 4 10 12 22.24 2.04
 4 10 11 -9.04 -3.84
 4 10 10 -3.29 7.25
 4 10 9 13.48 4.23
 4 10 8 4.38 -16.59
 4 10 7 25.22 -5.24
 4 10 6 10.70 -11.84
 4 10 5 7.24 -26.36
 4 10 4 -13.12 -0.97
 4 10 3 -10.84 -15.92
 4 10 2 -15.80 6.84
 4 10 1 -13.40 -6.24
 4 10 0 55.09 -0.93
 3 10 32 1.09 -0.38
 3 10 31 -0.35 0.40
 3 10 30 0.41 -3.82
 3 10 29 -3.01 -1.21
 3 10 28 0.72 -3.17
 3 10 27 1.76 3.05
 3 10 26 0.18 1.33
 3 10 25 0.35 -4.04
 3 10 24 -3.03 4.72
 3 10 23 -6.17 -8.80
 3 10 22 -8.08 7.50
 3 10 21 5.22 6.75
 3 10 20 -4.76 4.86
 3 10 19 0.71 7.16
 3 10 18 5.83 5.10
 3 10 17 -2.15 -6.33
 3 10 13 7.54 7.39
 3 10 12 11.50 1.33
 3 10 11 -3.54 -4.14
 3 10 10 17.19 5.49
 3 10 9 11.49 -9.20
 3 10 8 0.08 11.70
 3 10 7 11.36 19.19
 3 10 6 -7.94 5.77
 3 10 5 -4.77 -4.27
 3 10 4 3.32 24.37
 3 10 3 -6.55 -9.35
 3 10 2 9.94 8.12
 3 10 1 -11.60 -1.70
 3 10 14 -2.54 0.49
 3 10 15 6.07 3.83
 2 10 32 1.49 -0.65
 2 10 31 -0.87 -3.85
 2 10 30 0.86 -0.39
 2 10 29 -0.21 -5.18
 2 10 28 3.67 -1.25
 2 10 27 -6.88 1.69
 2 10 26 -0.28 2.48
 2 10 25 3.83 -3.79
 2 10 24 -1.87 -5.54
 2 10 23 5.01 -0.83
 2 10 22 0.25 10.82
 2 10 21 -2.61 3.71
 2 10 20 -5.50 -0.91
 2 10 19 8.89 1.94
 2 10 18 -1.63 -2.72
 2 10 17 12.67 0.72
 2 10 9 -9.54 -8.48
 2 10 8 13.84 14.65
 2 10 7 3.12 -12.29
 2 10 6 33.90 -5.63
 2 10 5 4.16 8.56
 2 10 4 -6.03 -23.97
 2 10 2 -7.70 26.61
 2 10 3 2.42 -1.02
 2 10 10 0.13 4.79
 2 10 11 20.80 7.38
 2 10 12 35.95 -10.80
 2 10 13 10.67 7.51
 2 10 14 9.36 -2.41
 2 10 15 -12.47 -0.50
 2 10 16 -1.47 1.82
 1 10 32 -4.99 -1.54
 1 10 31 -1.83 -0.32
 1 10 30 -2.64 4.87
 1 10 29 -0.23 -0.38
 1 10 28 1.30 0.06
 1 10 27 -2.43 -3.71
 1 10 26 1.45 3.84
 1 10 25 4.84 6.47
 1 10 24 0.26 -1.12
 1 10 23 1.93 4.60
 1 10 22 -4.87 0.42
 1 10 21 -0.19 1.83
 1 10 20 -1.07 -0.57
 1 10 19 8.77 -4.15
 1 10 18 -6.13 -0.81
 1 10 17 6.43 1.04
 1 10 0 -22.02 -1.19
 1 10 1 17.87 -4.36
 1 10 2 11.30 0.13
 1 10 3 -1.27 6.47
 1 10 4 11.72 6.33
 1 10 5 0.69 8.86
 1 10 6 13.68 -3.55
 1 10 7 1.99 -0.02
 1 10 8 25.39 4.62
 1 10 9 -5.37 0.28
 1 10 10 6.76 2.26
 1 10 11 1.18 11.69
 1 10 12 3.87 0.24
 1 10 13 3.15 -4.11
 1 10 14 16.41 -5.21
 1 10 15 -5.50 0.54
 1 10 16 2.87 -6.54
 0 10 31 -0.82 2.44
 0 10 30 0.54 -4.30
 0 10 29 -3.47 -7.03
 0 10 28 -2.79 -3.54
 0 10 27 -1.87 5.17
 0 10 26 -3.19 5.97
 0 10 25 0.61 0.34
 0 10 24 -4.72 -4.18
 0 10 23 -0.20 2.24
 0 10 22 -0.33 -2.52
 0 10 21 2.30 -2.96
 0 10 20 -0.68 3.19
 0 10 19 -2.91 -3.93
 0 10 18 -6.61 2.56
 0 10 17 -9.43 -10.66
 0 10 3 9.65 0.17
 0 10 2 9.09 -3.22
 0 10 1 -6.74 12.10
 0 10 0 -33.78 -0.76
 0 10 4 10.92 -15.23
 0 10 5 6.97 -11.59
 0 10 6 10.87 -0.31
 0 10 7 8.82 7.71
 0 10 8 11.19 -11.14
 0 10 9 -3.49 7.22
 0 10 10 -6.66 -9.39
 0 10 11 -5.91 -10.77
 0 10 12 7.45 2.61
 0 10 13 4.27 -1.11
 0 10 14 -1.90 -0.79
 0 10 15 0.59 -8.15
 0 10 16 -7.61 -19.34
 -1 10 31 -6.30 0.01
 -1 10 30 -0.02 4.09
 -1 10 29 -0.71 -1.01
 -1 10 28 3.97 2.27
 -1 10 27 3.84 2.19
 -1 10 26 -0.82 -1.24
 -1 10 25 1.32 1.16
 -1 10 24 -4.14 -1.86
 -1 10 23 4.61 -8.00
 -1 10 22 -0.83 5.44
 -1 10 21 0.64 2.21
 -1 10 20 -2.58 -2.91
 -1 10 19 -7.84 3.92
 -1 10 18 1.82 -9.93
 -1 10 17 2.78 -11.58
 -1 10 10 -10.17 7.06
 -1 10 9 -0.15 -3.52
 -1 10 8 2.41 8.41
 -1 10 7 -7.12 11.12
 -1 10 6 10.25 -13.35
 -1 10 5 7.53 15.83
 -1 10 4 -9.13 5.15
 -1 10 3 32.55 -13.88
 -1 10 2 2.30 9.55
 -1 10 1 -7.29 -24.59
 -1 10 0 30.04 -0.23
 -1 10 11 -4.55 0.92
 -1 10 12 -6.34 -9.19
 -1 10 13 -6.83 7.66
 -1 10 14 -19.64 2.19
 -1 10 15 3.87 -8.43
 -1 10 16 -12.17 3.73
 -1 10 32 0.11 -0.17
 -2 10 29 -2.74 -27.80
 -2 10 28 0.83 -6.17
 -2 10 27 -0.17 -4.26
 -2 10 26 1.42 -3.51
 -2 10 25 10.54 -3.94
 -2 10 24 -0.90 3.85
 -2 10 23 3.79 -7.42
 -2 10 22 -1.52 -2.00
 -2 10 21 -4.25 -0.18
 -2 10 20 -1.30 -9.62
 -2 10 19 3.55 7.74
 -2 10 18 9.39 0.35
 -2 10 17 -5.40 -5.22
 -2 10 9 10.95 -8.56
 -2 10 8 11.74 23.90
 -2 10 7 -3.83 6.67
 -2 10 6 18.36 11.87
 -2 10 5 -2.06 -6.21
 -2 10 4 -8.60 -10.00
 -2 10 3 14.93 -32.86
 -2 10 2 20.09 4.30
 -2 10 1 -12.22 -5.43
 -2 10 0 -9.97 -0.50
 -2 10 10 -12.58 1.07
 -2 10 11 6.94 -1.21
 -2 10 12 1.35 -19.13
 -2 10 13 9.64 13.39
 -2 10 14 -14.64 -7.03
 -2 10 15 4.50 2.11
 -2 10 16 -1.61 -0.23
 -2 10 30 -2.01 -1.87
 -2 10 31 1.48 -2.65
 -2 10 32 1.69 1.04
 -3 10 29 -0.24 -1.43
 -3 10 28 0.52 -0.04
 -3 10 27 4.27 -3.07
 -3 10 26 -3.54 -5.81
 -3 10 25 5.10 -10.16
 -3 10 24 -5.19 2.81
 -3 10 23 -2.80 1.03
 -3 10 22 1.79 -0.84
 -3 10 21 3.59 -1.41
 -3 10 20 9.36 -5.69
 -3 10 19 6.23 -6.11
 -3 10 18 15.70 -4.42
 -3 10 17 -11.89 -7.66
 -3 10 8 2.23 11.80
 -3 10 7 -2.95 -11.01
 -3 10 6 0.87 11.00
 -3 10 5 -3.71 3.39
 -3 10 4 1.35 10.27
 -3 10 3 -9.33 8.26
 -3 10 2 -6.03 4.23
 -3 10 1 8.79 -0.96
 -3 10 0 7.92 0.83
 -3 10 9 -8.88 7.94
 -3 10 10 2.47 5.26
 -3 10 11 1.22 10.84
 -3 10 12 -0.23 4.27
 -3 10 13 15.97 6.94
 -3 10 14 6.05 -10.72
 -3 10 15 -1.46 -4.45
 -3 10 16 7.30 -14.43
 -3 10 30 0.75 0.38
 -3 10 31 0.04 -8.61
 -3 10 32 0.81 -4.77
 -4 10 29 2.35 -5.55
 -4 10 28 0.59 -5.26
 -4 10 27 3.87 6.69
 -4 10 26 -1.93 2.46
 -4 10 25 3.09 2.55
 -4 10 24 -4.95 -1.81
 -4 10 23 4.18 -1.67
 -4 10 22 3.81 -9.07
 -4 10 21 -4.55 0.40
 -4 10 20 3.13 -1.88
 -4 10 19 -7.94 -7.05
 -4 10 18 0.59 3.18
 -4 10 7 -11.87 -5.48
 -4 10 6 27.83 -0.79
 -4 10 5 20.69 2.37
 -4 10 4 -6.74 -15.05
 -4 10 3 15.04 0.11
 -4 10 2 19.44 0.79
 -4 10 1 8.52 10.93
 -4 10 0 22.50 0.05
 -4 10 8 2.75 -1.33
 -4 10 9 -6.78 -2.58
 -4 10 10 -7.88 -0.21
 -4 10 11 2.84 -4.18
 -4 10 12 16.41 11.31
 -4 10 13 -6.08 -11.64
 -4 10 14 0.48 -1.08
 -4 10 15 -0.70 1.08
 -4 10 16 6.15 -11.78
 -4 10 17 -6.35 -6.72
 -4 10 30 -2.47 -4.85
 -4 10 31 -0.09 2.57
 -4 10 32 -0.41 1.72
 -5 10 29 -0.44 -5.28
 -5 10 28 0.33 1.02
 -5 10 27 -5.71 -2.16
 -5 10 26 0.51 -6.20
 -5 10 25 1.05 0.82
 -5 10 24 -3.31 -0.83
 -5 10 23 -2.77 8.88
 -5 10 22 -1.15 -5.99
 -5 10 21 -3.38 8.71
 -5 10 20 4.21 -10.37
 -5 10 19 -3.93 2.10
 -5 10 6 -7.17 -11.52
 -5 10 5 -6.69 3.89
 -5 10 4 -11.99 -16.31
 -5 10 3 -13.39 -8.74
 -5 10 2 -7.77 -32.33
 -5 10 1 -4.68 10.30
 -5 10 0 18.89 -0.58
 -5 10 7 -4.00 13.36
 -5 10 8 3.33 -10.91
 -5 10 9 2.35 7.59
 -5 10 10 0.86 6.58
 -5 10 11 -2.57 -15.42
 -5 10 12 -1.39 0.60
 -5 10 13 -12.62 -1.06
 -5 10 14 4.68 -0.96
 -5 10 15 -3.17 -13.59
 -5 10 16 -13.74 1.05
 -5 10 17 1.20 -6.40
 -5 10 18 -6.72 -2.68
 -5 10 30 -2.32 0.38
 -5 10 31 3.60 -3.91
 -5 10 32 -3.92 1.30
 -6 10 29 -0.01 -3.37
 -6 10 28 1.47 -0.61
 -6 10 27 -2.24 0.45
 -6 10 26 0.05 0.71
 -6 10 25 2.62 2.42
 -6 10 24 -5.35 -2.88
 -6 10 23 2.82 3.55
 -6 10 22 -3.48 -4.46
 -6 10 21 -0.89 16.86
 -6 10 20 3.57 -1.60
 -6 10 19 5.74 10.01
 -6 10 5 5.80 18.38
 -6 10 4 -24.07 -5.98
 -6 10 3 7.08 -3.23
 -6 10 2 -7.93 -9.94
 -6 10 1 -11.27 1.55
 -6 10 0 24.95 0.52
 -6 10 6 10.97 -21.46
 -6 10 7 -13.78 8.19
 -6 10 8 -10.79 -24.47
 -6 10 9 11.68 -9.05
 -6 10 10 -13.14 13.61
 -6 10 11 9.88 6.93
 -6 10 12 15.75 -4.17
 -6 10 13 -14.89 0.64
 -6 10 14 -1.32 -2.67
 -6 10 15 -1.72 -4.33
 -6 10 16 -5.33 18.54
 -6 10 17 5.82 0.87
 -6 10 18 -0.82 9.41
 -6 10 30 -0.30 0.55
 -6 10 31 0.84 2.48
 -7 10 29 0.15 -1.87
 -7 10 28 1.15 4.25
 -7 10 27 -2.94 2.42
 -7 10 26 -1.42 0.99
 -7 10 25 2.04 2.96
 -7 10 24 -1.28 0.91
 -7 10 23 3.50 7.25
 -7 10 22 -3.27 0.11
 -7 10 21 -1.13 4.60
 -7 10 20 0.30 0.76
 -7 10 9 8.42 6.85
 -7 10 5 1.89 4.53
 -7 10 4 -4.78 2.81
 -7 10 3 1.86 -9.26
 -7 10 2 -19.45 -8.05
 -7 10 1 -9.74 12.15
 -7 10 0 8.79 -0.60
 -7 10 6 10.06 6.30
 -7 10 7 7.56 4.57
 -7 10 8 -17.43 3.31
 -7 10 10 -5.45 10.34
 -7 10 11 14.16 -11.88
 -7 10 12 1.08 4.13
 -7 10 13 3.98 17.05
 -7 10 14 1.23 -4.19
 -7 10 15 -7.06 2.48
 -7 10 16 9.44 -6.47
 -7 10 17 -7.41 -3.17
 -7 10 18 7.81 1.13
 -7 10 19 -9.57 -2.53
 -7 10 30 2.38 -3.06
 -7 10 31 0.89 -1.82
 -8 10 28 -0.30 -3.15
 -8 10 27 2.21 -5.58
 -8 10 26 -3.58 -2.64
 -8 10 25 -1.65 -1.45
 -8 10 24 -6.52 3.61
 -8 10 23 -0.81 2.15
 -8 10 22 -0.13 -5.99
 -8 10 21 -1.44 -0.09
 -8 10 20 6.81 -1.48
 -8 10 14 0.03 -0.23
 -8 10 9 9.78 4.60
 -8 10 4 -3.85 3.82
 -8 10 3 9.44 -4.90
 -8 10 2 15.56 -17.72
 -8 10 1 3.83 11.26
 -8 10 0 15.00 0.71
 -8 10 5 4.98 -28.97
 -8 10 6 6.27 3.66
 -8 10 7 5.72 -2.18
 -8 10 8 4.47 -18.20
 -8 10 10 -9.39 5.65
 -8 10 11 10.00 -9.95
 -8 10 12 -3.10 11.10
 -8 10 13 0.99 -1.57
 -8 10 15 -10.97 18.53
 -8 10 16 4.77 3.05
 -8 10 17 -8.44 0.39
 -8 10 18 10.57 6.64
 -8 10 19 -1.10 -1.18
 -8 10 29 0.24 0.73
 -8 10 30 -2.47 2.07
 -8 10 31 0.16 2.66
 -9 10 28 2.60 3.24
 -9 10 27 2.86 3.12
 -9 10 26 -4.12 -6.05
 -9 10 25 2.18 2.37
 -9 10 24 -3.15 -0.91
 -9 10 23 6.38 -0.21
 -9 10 22 2.28 3.80
 -9 10 21 -3.17 6.40
 -9 10 20 5.33 0.45
 -9 10 15 -0.47 3.99
 -9 10 14 7.81 2.79
 -9 10 13 -2.25 -6.18
 -9 10 9 9.63 22.28
 -9 10 8 -0.18 -8.59
 -9 10 3 3.94 2.90
 -9 10 2 -7.14 -3.79
 -9 10 1 -20.56 7.60
 -9 10 0 26.24 0.80
 -9 10 4 -13.04 2.50
 -9 10 5 -7.08 6.63
 -9 10 6 14.40 -3.47
 -9 10 7 -9.56 1.85
 -9 10 10 -5.24 3.44
 -9 10 11 16.25 -3.59
 -9 10 12 2.82 9.58
 -9 10 16 -3.94 2.92
 -9 10 18 -3.10 3.13
 -9 10 19 -5.60 5.77
 -9 10 29 -1.23 -1.33
 -9 10 30 0.62 0.84
 10 10 27 -0.20 0.96
 10 10 26 1.87 7.91
 10 10 25 -0.39 1.38
 10 10 24 -3.00 -4.06
 10 10 23 0.53 2.11
 10 10 22 -0.58 7.07
 10 10 21 -3.78 -4.84
 10 10 20 -3.82 4.95
 10 10 16 -5.56 1.38
 10 10 15 -3.87 -2.66
 10 10 14 -1.11 3.15
 10 10 13 -6.68 1.41
 10 10 12 -6.13 -6.29
 10 10 11 8.25 10.75
 10 10 9 6.27 -4.09
 10 10 8 6.58 6.56
 10 10 2 10.13 1.98
 10 10 1 -23.20 -6.25
 10 10 0 14.37 0.82
 10 10 3 3.29 -7.61
 10 10 4 -8.49 8.76
 10 10 5 -8.16 0.83
 10 10 6 11.07 4.21
 10 10 7 -12.72 -16.21
 10 10 10 -10.82 -2.95
 10 10 19 -4.00 -4.45
 10 10 28 9.85 -2.87
 10 10 29 -1.79 2.16
 10 10 30 -2.10 -5.92
 10 11 29 1.87 3.31
 10 11 28 1.83 -0.97
 10 11 27 3.59 3.48
 10 11 26 0.06 0.88
 10 11 25 -2.49 1.76
 10 11 24 -1.51 0.81
 10 11 23 3.03 1.44
 10 11 22 -2.45 4.25
 10 11 21 1.50 -4.75
 10 11 20 5.77 -0.43
 10 11 19 6.71 -1.65
 10 11 14 6.51 -5.40
 10 11 13 -6.05 -1.35
 10 11 12 5.82 -5.54
 10 11 11 4.92 13.32
 10 11 10 0.20 -4.35
 10 11 9 3.35 -0.16
 10 11 8 3.30 11.24
 10 11 7 -4.15 -10.41
 10 11 6 -2.44 8.86
 10 11 5 -10.73 -3.63
 10 11 4 2.99 -3.00
 10 11 3 -13.11 -4.84
 10 11 2 3.41 10.45
 10 11 1 -18.16 -4.55
 10 11 0 5.42 0.57
 10 11 15 -0.33 -6.12
 10 11 16 -7.80 -6.48
 10 11 17 4.03 9.17
 9 11 30 -2.07 -0.51
 9 11 29 1.41 1.36
 9 11 28 0.33 1.95
 9 11 27 2.29 -4.05
 9 11 26 2.14 -5.95
 9 11 25 3.12 1.85
 9 11 24 -2.38 -6.32
 9 11 23 7.38 -7.71
 9 11 22 0.21 6.83
 9 11 21 3.86 -6.84
 9 11 20 4.40 3.04
 9 11 15 0.96 -8.61
 9 11 14 5.13 -4.17
 9 11 13 -0.87 5.05
 9 11 12 0.88 3.39
 9 11 11 -1.79 3.13
 9 11 10 3.91 4.73
 9 11 9 -8.68 -4.94
 9 11 8 -6.51 0.96
 9 11 7 1.80 1.82
 9 11 6 -13.08 3.16
 9 11 5 8.99 6.45
 9 11 4 -2.06 4.26
 9 11 3 -5.63 -7.29
 9 11 2 -0.55 12.07
 9 11 1 -4.63 -4.67
 9 11 0 1.55 0.12
 9 11 16 8.74 -7.55
 8 11 30 0.21 -2.49
 8 11 29 2.09 -0.90
 8 11 28 0.79 3.87
 8 11 27 0.90 5.04
 8 11 26 -3.36 -0.67
 8 11 25 -4.62 1.04
 8 11 24 -3.12 3.01
 8 11 23 7.52 -10.64
 8 11 22 -1.20 3.10
 8 11 21 -0.95 -6.22
 8 11 20 3.37 -3.53
 8 11 16 -3.78 -0.98
 8 11 15 -0.04 -0.22
 8 11 14 -4.17 -1.60
 8 11 13 -2.64 -2.98
 8 11 12 3.80 10.64
 8 11 11 -11.55 9.89
 8 11 10 10.66 4.02
 8 11 9 2.65 -0.90
 8 11 8 -5.97 7.72
 8 11 7 3.95 -0.80
 8 11 6 -25.80 4.72
 8 11 5 -2.38 17.53
 8 11 4 10.25 1.69
 8 11 3 2.79 -2.28
 8 11 2 -7.60 8.44
 8 11 1 -2.12 -12.88
 8 11 0 -33.56 -0.35
 7 11 31 -5.66 3.42
 7 11 30 -4.20 -1.41
 7 11 29 -5.40 3.04
 7 11 28 0.27 0.45
 7 11 27 -1.08 0.89
 7 11 26 8.43 -5.50
 7 11 25 -1.60 0.01
 7 11 24 -0.52 -2.69
 7 11 23 0.08 -7.07
 7 11 22 -2.08 3.82
 7 11 21 9.66 -1.26
 7 11 19 3.17 -7.60
 7 11 18 2.50 2.68
 7 11 17 6.83 -2.88
 7 11 16 -0.27 2.53
 7 11 15 0.64 1.89
 7 11 14 0.58 -4.74
 7 11 13 -1.86 3.46
 7 11 12 9.72 0.71
 7 11 11 -2.59 6.00
 7 11 10 9.99 4.21
 7 11 9 -7.40 -0.94
 7 11 8 18.06 8.14
 7 11 7 13.34 -3.82
 7 11 6 16.53 -1.58
 7 11 5 13.17 14.25
 7 11 4 8.09 -14.40
 7 11 3 -15.94 0.98
 7 11 2 -7.15 19.35
 7 11 1 25.40 -2.28
 7 11 0 15.79 -0.43
 7 11 20 2.49 -4.85
 6 11 31 1.34 -0.23
 6 11 30 0.29 -5.32
 6 11 29 0.90 0.37
 6 11 28 2.70 1.11
 6 11 27 -4.75 3.52
 6 11 26 3.67 -6.93
 6 11 25 -2.08 -9.98
 6 11 24 4.83 0.44
 6 11 23 6.75 -8.51
 6 11 22 7.28 -1.64
 6 11 21 -3.28 4.60
 6 11 20 0.15 -6.02
 6 11 19 3.83 -3.50
 6 11 18 -11.49 5.68
 6 11 17 1.67 -1.19
 6 11 16 -11.51 2.51
 6 11 15 -6.28 7.08
 6 11 14 7.66 -4.24
 6 11 13 8.03 6.84
 6 11 12 3.20 10.99
 6 11 11 1.41 15.43
 6 11 10 3.33 4.29
 6 11 9 -3.39 -5.32
 6 11 8 28.10 4.45
 6 11 7 8.35 0.22
 6 11 6 17.04 -14.89
 6 11 5 12.29 2.74
 6 11 4 5.11 -14.71
 6 11 3 -12.93 1.39
 6 11 2 0.08 -1.01
 6 11 1 17.71 2.00
 6 11 0 -5.21 -0.31
 5 11 31 0.63 6.15
 5 11 30 -1.18 -0.91
 5 11 29 -0.20 -0.06
 5 11 28 2.15 0.94
 5 11 27 -4.02 -3.84
 5 11 26 7.70 2.09
 5 11 25 0.26 1.58
 5 11 24 -1.33 -7.17
 5 11 23 -0.03 -12.49
 5 11 22 1.52 -2.92
 5 11 21 5.36 1.59
 5 11 20 20.36 5.57
 5 11 19 1.87 11.50
 5 11 18 4.30 -6.51
 5 11 17 3.14 0.92
 5 11 16 -12.94 -3.86
 5 11 15 1.01 0.98
 5 11 14 9.17 -3.75
 5 11 13 -4.62 11.99
 5 11 12 -4.78 -8.38
 5 11 11 1.66 -0.77
 5 11 10 -7.37 -5.32
 5 11 9 9.83 1.16
 5 11 8 12.21 -3.91
 5 11 7 -1.66 11.98
 5 11 6 0.44 2.05
 5 11 5 6.45 23.94
 5 11 4 -2.51 -6.09
 5 11 3 14.48 6.16
 5 11 2 -12.68 13.26
 5 11 1 -4.49 -12.60
 5 11 0 29.64 0.77
 4 11 31 -1.47 5.39
 4 11 30 -0.28 -3.36
 4 11 29 0.47 4.50
 4 11 28 -0.23 5.18
 4 11 27 0.16 5.86
 4 11 26 0.47 -1.94
 4 11 25 -2.27 -0.87
 4 11 24 1.70 1.08
 4 11 23 7.57 -1.34
 4 11 22 -7.22 8.03
 4 11 21 -2.00 6.15
 4 11 20 -1.41 -3.34
 4 11 19 -10.71 -5.52
 4 11 18 10.80 -9.05
 4 11 17 5.47 0.89
 4 11 16 -2.22 2.08
 4 11 15 5.70 9.19
 4 11 13 -1.48 4.48
 4 11 12 12.77 5.65
 4 11 11 -6.29 8.34
 4 11 10 2.34 -4.89
 4 11 9 1.64 -3.56
 4 11 8 -17.02 -14.43
 4 11 7 6.88 11.72
 4 11 6 -5.92 -16.62
 4 11 5 8.36 -20.19
 4 11 4 -11.10 5.74
 4 11 3 -9.78 -13.58
 4 11 2 3.09 4.51
 4 11 1 -15.68 3.93
 4 11 0 12.33 -1.84
 4 11 14 -6.78 4.52
 3 11 31 -0.86 3.69
 3 11 30 0.20 2.70
 3 11 29 1.46 3.50
 3 11 28 -4.41 1.92
 3 11 27 -3.26 3.00
 3 11 26 -0.40 -0.74
 3 11 25 3.55 0.67
 3 11 24 3.45 0.82
 3 11 23 2.03 -5.48
 3 11 22 -2.73 1.29
 3 11 21 4.53 -0.81
 3 11 20 -2.57 -2.05
 3 11 19 -4.77 -1.85
 3 11 18 -1.13 1.14
 3 11 17 -10.82 3.62
 3 11 16 -11.05 5.71
 3 11 10 -11.00 12.44
 3 11 9 2.79 0.96
 3 11 8 -7.56 3.99
 3 11 7 -0.04 1.94
 3 11 6 -5.02 17.57
 3 11 5 -5.25 -9.43
 3 11 4 10.02 4.95
 3 11 2 -6.88 0.08
 3 11 3 -4.15 -1.63
 3 11 11 -11.48 -6.64
 3 11 12 -4.09 0.57
 3 11 13 4.01 0.19
 3 11 14 2.83 -7.16
 3 11 15 5.91 3.80
 2 11 31 0.41 -0.79
 2 11 30 -3.42 3.32
 2 11 29 -0.17 -4.52
 2 11 28 2.78 -2.87
 2 11 27 4.02 -2.89
 2 11 26 4.80 -4.97
 2 11 25 -1.28 -0.02
 2 11 24 -0.95 -2.53
 2 11 23 2.55 -5.83
 2 11 22 1.28 -4.67
 2 11 21 2.99 -0.59
 2 11 20 5.22 -3.10
 2 11 19 5.55 3.03
 2 11 18 -4.37 1.02
 2 11 17 6.52 -3.16
 2 11 16 4.92 -7.21
 2 11 0 12.50 0.27
 2 11 1 -2.00 -3.78
 2 11 2 15.06 11.27
 2 11 3 29.84 11.21
 2 11 4 7.06 -7.66
 2 11 5 2.81 3.56
 2 11 6 20.68 -2.39
 2 11 7 -20.75 2.95
 2 11 8 11.73 13.36
 2 11 9 5.45 -21.91
 2 11 10 -12.29 -4.95
 2 11 11 4.76 5.93
 2 11 12 -6.07 4.43
 2 11 13 -10.08 1.54
 2 11 14 11.92 3.17
 2 11 15 -3.36 -1.75
 1 11 31 0.83 0.53
 1 11 30 -2.52 -0.37
 1 11 29 1.70 -3.48
 1 11 28 0.58 2.12
 1 11 27 -2.87 2.60
 1 11 26 4.53 -0.83
 1 11 25 4.73 -4.33
 1 11 24 -3.53 -12.11
 1 11 23 6.73 -0.93
 1 11 22 6.03 -1.55
 1 11 21 1.77 0.22
 1 11 20 6.27 4.41
 1 11 19 5.16 -4.68
 1 11 18 -2.28 -3.31
 1 11 17 7.80 0.51
 1 11 16 3.54 -5.44
 1 11 2 8.48 -15.13
 1 11 1 -5.99 9.41
 1 11 0 0.82 0.96
 1 11 3 4.50 1.11
 1 11 4 1.70 -17.24
 1 11 5 6.33 -19.80
 1 11 6 11.46 1.49
 1 11 7 -16.17 -2.28
 1 11 8 15.36 -9.97
 1 11 9 -10.65 7.99
 1 11 10 -16.43 -8.01
 1 11 11 -3.70 -11.53
 1 11 12 -4.60 9.64
 1 11 13 -9.44 -10.73
 1 11 14 24.87 11.13
 1 11 15 -6.82 2.51
 0 11 31 -6.18 0.54
 0 11 30 -0.12 -0.81
 0 11 29 0.64 2.03
 0 11 28 2.46 -3.43
 0 11 27 0.37 -0.91
 0 11 26 -0.25 1.76
 0 11 25 -0.04 -0.57
 0 11 24 3.55 -6.42
 0 11 23 6.42 0.03
 0 11 22 -6.68 -4.16
 0 11 21 -1.77 0.54
 0 11 20 -2.79 3.50
 0 11 19 -2.47 -7.04
 0 11 18 8.69 2.43
 0 11 17 4.63 3.68
 0 11 16 -1.88 -2.66
 0 11 7 -15.12 21.21
 0 11 6 -2.99 5.90
 0 11 5 -5.46 -14.26
 0 11 4 -22.95 4.47
 0 11 3 -9.65 9.59
 0 11 2 -6.97 -20.21
 0 11 1 0.90 7.99
 0 11 0 15.89 1.00
 0 11 8 -0.59 -20.05
 0 11 9 -14.43 -2.54
 0 11 10 0.75 -13.74
 0 11 11 8.60 -19.03
 0 11 12 13.80 9.54
 0 11 13 -10.08 -31.16
 0 11 14 -3.87 8.01
 0 11 15 -9.85 1.89
 -1 11 30 -1.36 0.12
 -1 11 29 -0.72 -1.50
 -1 11 28 -3.74 1.43
 -1 11 27 -4.23 1.72
 -1 11 26 0.50 -2.84
 -1 11 25 -0.43 -1.22
 -1 11 24 -9.21 0.06
 -1 11 23 0.23 5.76
 -1 11 22 -9.84 1.67
 -1 11 21 -0.09 -0.62
 -1 11 20 3.89 -11.78
 -1 11 19 -4.22 0.72
 -1 11 18 -1.90 2.94
 -1 11 17 -6.32 5.30
 -1 11 16 -14.19 7.26
 -1 11 9 7.10 6.54
 -1 11 8 0.44 -12.73
 -1 11 7 -16.76 8.84
 -1 11 6 15.84 -7.97
 -1 11 5 -5.58 2.73
 -1 11 4 -34.17 -3.96
 -1 11 3 6.41 -2.38
 -1 11 2 -3.94 7.84
 -1 11 1 -22.10 8.99
 -1 11 0 31.01 0.95
 -1 11 10 -30.36 -1.93
 -1 11 11 -9.45 -0.92
 -1 11 12 0.70 11.58
 -1 11 13 -8.97 -5.77
 -1 11 14 7.01 10.16
 -1 11 15 2.83 -7.80
 -1 11 31 0.29 3.89
 -2 11 29 0.78 -1.72
 -2 11 28 5.33 3.01
 -2 11 27 -4.97 4.74
 -2 11 26 -1.67 -0.70
 -2 11 25 2.10 -0.72
 -2 11 24 -1.45 -1.37
 -2 11 23 4.72 -5.09
 -2 11 22 0.91 -3.21
 -2 11 21 1.00 5.83
 -2 11 20 -4.54 0.54
 -2 11 19 -9.68 7.22
 -2 11 18 4.32 7.27
 -2 11 17 -8.79 1.94
 -2 11 16 6.88 2.48
 -2 11 8 -12.33 -15.81
 -2 11 7 -1.08 -3.50
 -2 11 6 11.81 -21.08
 -2 11 5 7.86 -5.57
 -2 11 4 11.00 3.06
 -2 11 3 -1.04 7.86
 -2 11 2 13.38 -3.35
 -2 11 1 -0.26 2.50
 -2 11 0 39.00 0.53
 -2 11 9 4.57 -6.98
 -2 11 10 -24.79 -3.21
 -2 11 11 35.36 10.56
 -2 11 12 2.59 -3.33
 -2 11 13 6.22 11.12
 -2 11 14 -2.04 1.88
 -2 11 15 -9.34 2.39
 -2 11 30 -5.43 4.26
 -2 11 31 0.26 -0.13
 -3 11 28 -0.46 -5.60
 -3 11 27 -5.41 7.76
 -3 11 26 -3.67 4.26
 -3 11 25 1.90 -1.33
 -3 11 24 -2.92 4.41
 -3 11 23 1.26 3.99
 -3 11 22 1.47 0.42
 -3 11 21 -5.02 4.25
 -3 11 20 3.24 1.53
 -3 11 19 -0.37 -6.00
 -3 11 18 4.71 6.09
 -3 11 17 -4.65 4.70
 -3 11 8 -0.85 3.36
 -3 11 7 -3.04 -6.68
 -3 11 6 10.53 0.55
 -3 11 5 3.34 9.57
 -3 11 4 -11.81 -11.97
 -3 11 3 -7.73 -3.44
 -3 11 2 5.35 -8.73
 -3 11 1 -12.22 0.83
 -3 11 0 9.46 1.69
 -3 11 9 10.47 9.01
 -3 11 10 -24.65 -11.83
 -3 11 11 17.75 -5.54
 -3 11 12 -2.49 4.29
 -3 11 13 5.22 -3.91
 -3 11 14 8.66 1.70
 -3 11 15 -0.21 9.04
 -3 11 16 18.67 -5.80
 -3 11 29 -0.57 -0.02
 -3 11 30 1.16 -0.55
 -3 11 31 2.27 6.39
 -4 11 29 1.31 6.07
 -4 11 28 3.97 2.47
 -4 11 27 -1.03 3.79
 -4 11 26 4.14 1.62
 -4 11 25 4.19 0.93
 -4 11 24 -7.28 0.66
 -4 11 23 -0.10 6.30
 -4 11 22 -4.38 -5.12
 -4 11 21 -5.78 3.38
 -4 11 20 3.69 2.73
 -4 11 19 -3.80 3.50
 -4 11 18 3.06 2.93
 -4 11 7 3.72 -16.94
 -4 11 6 -14.14 -2.17
 -4 11 5 -5.73 3.50
 -4 11 4 -4.97 2.74
 -4 11 3 0.86 9.41
 -4 11 2 7.78 -7.74
 -4 11 1 1.10 -1.61
 -4 11 0 6.56 0.71
 -4 11 8 17.54 -7.73
 -4 11 9 -2.24 -2.07
 -4 11 10 2.09 -8.62
 -4 11 11 12.51 -12.22
 -4 11 12 3.26 9.46
 -4 11 13 -3.34 -10.43
 -4 11 14 1.35 9.17
 -4 11 15 -11.18 11.89
 -4 11 16 0.00 -3.56
 -4 11 17 -2.02 16.35
 -4 11 30 -2.73 4.15
 -4 11 31 1.74 2.75
 -5 11 29 1.43 -5.92
 -5 11 28 0.55 1.70
 -5 11 27 -7.70 0.15
 -5 11 26 -2.44 -2.59
 -5 11 25 1.11 -5.43
 -5 11 24 -5.06 -3.67
 -5 11 23 5.49 4.58
 -5 11 22 -6.26 -11.86
 -5 11 21 -13.16 9.86
 -5 11 20 -7.27 -10.69
 -5 11 19 -3.27 4.28
 -5 11 6 8.42 -14.05
 -5 11 5 14.24 -1.39
 -5 11 4 -10.60 -4.54
 -5 11 3 -12.18 8.14
 -5 11 2 -11.86 -13.53
 -5 11 1 -9.45 11.38
 -5 11 0 -21.65 0.95
 -5 11 7 -9.30 -4.04
 -5 11 8 -5.86 -5.67
 -5 11 9 -25.20 6.38
 -5 11 10 -10.81 -7.21
 -5 11 11 -2.71 -11.94
 -5 11 12 11.62 1.55
 -5 11 13 -11.34 1.07
 -5 11 14 5.83 6.97
 -5 11 15 -5.05 2.55
 -5 11 16 -3.35 0.93
 -5 11 17 -0.98 1.61
 -5 11 18 -6.84 -1.76
 -5 11 30 -1.72 1.70
 -5 11 31 2.56 -4.29
 -6 11 29 0.81 0.02
 -6 11 28 1.39 -0.65
 -6 11 27 1.80 -2.14
 -6 11 26 0.80 -5.12
 -6 11 25 -1.21 2.52
 -6 11 24 -11.51 -1.15
 -6 11 23 5.94 2.58
 -6 11 22 -2.34 -5.60
 -6 11 21 5.13 -0.32
 -6 11 20 8.38 -0.88
 -6 11 19 -3.49 10.76
 -6 11 5 -16.86 9.91
 -6 11 4 -5.06 -12.63
 -6 11 3 10.60 9.41
 -6 11 2 3.10 9.09
 -6 11 1 -3.61 8.11
 -6 11 0 1.18 1.00
 -6 11 6 -2.89 -24.96
 -6 11 7 -0.28 -0.03
 -6 11 8 2.06 1.93
 -6 11 9 -21.11 -4.29
 -6 11 10 -13.50 6.01
 -6 11 11 -7.12 0.04
 -6 11 12 -1.09 -10.00
 -6 11 13 -8.96 12.24
 -6 11 14 3.98 10.15
 -6 11 15 -8.89 -7.68
 -6 11 16 -6.92 10.60
 -6 11 17 -0.29 -1.46
 -6 11 18 -1.69 -3.76
 -6 11 30 -1.09 2.48
 -6 11 31 -2.95 2.66
 -7 11 29 3.43 1.18
 -7 11 28 2.70 4.38
 -7 11 27 1.17 1.74
 -7 11 26 5.18 0.83
 -7 11 25 0.65 0.63
 -7 11 24 0.29 -0.41
 -7 11 23 3.01 5.06
 -7 11 22 -2.29 -7.51
 -7 11 21 -4.35 -4.76
 -7 11 20 -3.21 -3.06
 -7 11 14 5.98 -4.17
 -7 11 4 -8.33 -0.13
 -7 11 3 -4.88 10.19
 -7 11 2 4.35 3.66
 -7 11 1 -2.50 2.03
 -7 11 0 -2.61 0.34
 -7 11 5 -10.21 17.26
 -7 11 6 0.61 -1.20
 -7 11 7 -2.89 1.91
 -7 11 8 4.83 13.15
 -7 11 9 6.11 -0.20
 -7 11 10 4.53 7.86
 -7 11 11 1.98 -3.31
 -7 11 12 -9.21 -6.39
 -7 11 13 12.34 3.86
 -7 11 15 6.04 5.36
 -7 11 16 11.41 -0.97
 -7 11 17 -14.22 -0.10
 -7 11 18 8.97 -3.22
 -7 11 19 -1.32 -6.54
 -7 11 30 -0.51 2.94
 -8 11 28 -3.51 1.52
 -8 11 27 6.07 -1.33
 -8 11 26 -1.11 1.46
 -8 11 25 -0.84 1.07
 -8 11 24 -0.04 -5.03
 -8 11 23 4.01 1.26
 -8 11 22 2.75 -2.16
 -8 11 21 5.54 -2.77
 -8 11 20 7.36 0.55
 -8 11 15 -6.59 -7.62
 -8 11 14 -3.38 -9.23
 -8 11 13 0.41 -6.91
 -8 11 12 -6.75 -2.75
 -8 11 3 3.85 2.17
 -8 11 2 7.29 -2.80
 -8 11 1 20.25 13.31
 -8 11 0 -3.83 1.17
 -8 11 4 12.05 0.43
 -8 11 5 5.66 -7.37
 -8 11 6 -5.97 1.32
 -8 11 7 19.47 -7.67
 -8 11 8 -9.67 -12.80
 -8 11 9 -21.91 6.63
 -8 11 10 0.35 1.11
 -8 11 11 -0.95 1.85
 -8 11 16 6.93 -9.37
 -8 11 17 -1.36 -2.57
 -8 11 18 1.95 -11.59
 -8 11 19 -0.12 -3.10
 -8 11 29 2.71 -0.54
 -8 11 30 -3.04 0.10
 -9 11 28 1.80 -0.17
 -9 11 27 1.72 2.30
 -9 11 26 -0.42 -2.49
 -9 11 25 2.07 4.64
 -9 11 24 -1.74 1.40
 -9 11 23 5.18 1.58
 -9 11 22 5.07 -1.20
 -9 11 21 -1.07 -2.84
 -9 11 20 3.57 -1.72
 -9 11 16 4.73 -9.36
 -9 11 15 -1.56 5.11
 -9 11 14 0.34 -1.33
 -9 11 13 -2.80 4.90
 -9 11 12 -9.18 -3.14
 -9 11 11 -5.18 -1.96
 -9 11 2 1.37 11.53
 -9 11 1 1.64 -9.85
 -9 11 0 -3.73 1.75
 -9 11 3 13.29 -6.47
 -9 11 4 -13.40 -2.88
 -9 11 5 3.10 6.46
 -9 11 6 -3.64 9.10
 -9 11 7 -0.32 -9.08
 -9 11 8 1.90 4.70
 -9 11 9 9.27 -1.71
 -9 11 10 -1.21 -13.40
 -9 11 17 -2.07 -0.99
 -9 11 18 7.18 -5.79
 -9 11 19 1.42 4.46
 -9 11 29 5.07 -3.26
 -10 11 27 -1.30 -0.70
 -10 11 26 0.85 -3.32
 -10 11 25 -0.11 3.85
 -10 11 24 -1.34 -0.37
 -10 11 23 -0.47 -0.90
 -10 11 22 3.36 -0.49
 -10 11 21 0.85 -3.06
 -10 11 20 4.99 -5.90
 -10 11 17 -7.27 0.47
 -10 11 16 -4.34 2.00
 -10 11 15 -5.00 2.47
 -10 11 14 2.87 -9.68
 -10 11 13 -1.32 -4.13
 -10 11 12 -3.55 -3.79
 -10 11 11 -4.66 0.67
 -10 11 10 -8.50 10.20
 -10 11 9 -11.32 -8.74
 -10 11 8 -0.35 -2.36
 -10 11 1 11.87 -1.41
 -10 11 0 6.22 0.93
 -10 11 2 3.92 8.85
 -10 11 3 -0.77 -9.50
 -10 11 4 3.56 1.26
 -10 11 5 -5.96 -0.61
 -10 11 6 -2.58 -2.04
 -10 11 7 7.25 -9.33
 -10 11 18 -5.96 -1.98
 -10 11 19 0.81 -8.61
 -10 11 28 -1.06 0.18
 -10 11 29 -2.61 -3.58
 11 11 26 1.98 -3.07
 11 11 25 -2.26 -1.00
 11 11 24 1.97 -0.48
 11 11 23 6.36 -0.81
 11 11 22 3.59 4.24
 11 11 21 3.69 2.78
 11 11 20 -4.95 -2.08
 11 11 17 7.88 4.85
 11 11 16 4.02 -8.07
 11 11 15 5.93 0.76
 11 11 14 -1.06 -0.69
 11 11 13 -0.54 -6.74
 11 11 12 1.02 -4.97
 11 11 11 -2.73 -1.17
 11 11 10 4.84 -5.57
 11 11 9 -5.54 4.04
 11 11 8 -7.55 5.19
 11 11 7 -4.36 -2.60
 11 11 6 -0.61 10.00
 11 11 5 -3.85 -2.93
 11 11 0 -6.63 0.86
 11 11 1 1.16 5.20
 11 11 2 -1.04 -0.29
 11 11 3 -10.84 10.39
 11 11 4 -0.75 1.80
 11 11 18 -4.74 -8.27
 11 11 19 0.11 -0.19
 11 11 27 -2.05 -3.47
 11 11 28 0.52 -4.12
 11 12 27 -4.06 1.15
 11 12 26 3.81 1.89
 11 12 25 -5.95 -5.04
 11 12 24 -1.48 5.83
 11 12 23 3.16 -9.47
 11 12 22 1.04 -6.18
 11 12 21 3.72 -7.83
 11 12 20 -4.53 -9.64
 11 12 19 5.03 0.71
 11 12 18 1.80 -4.68
 11 12 11 5.09 1.33
 11 12 10 -1.79 -4.76
 11 12 9 -5.84 6.97
 11 12 8 8.47 2.90
 11 12 7 0.17 -7.08
 11 12 6 5.96 11.33
 11 12 5 -3.37 -1.37
 11 12 4 8.04 2.29
 11 12 3 -2.18 1.36
 11 12 2 -4.23 2.17
 11 12 1 10.71 -3.38
 11 12 0 -5.54 -0.20
 11 12 12 1.31 4.47
 11 12 13 6.09 -1.88
 11 12 14 6.59 -4.86
 11 12 15 6.71 -12.79
 11 12 16 0.86 -10.58
 11 12 17 8.75 -2.53
 10 12 28 -0.20 -0.19
 10 12 27 -2.69 2.29
 10 12 26 -1.34 8.03
 10 12 25 -8.12 -3.09
 10 12 24 -2.31 0.26
 10 12 23 1.98 -5.72
 10 12 22 -0.48 4.38
 10 12 21 2.44 -1.73
 10 12 20 4.94 4.73
 10 12 19 -1.19 -1.18
 10 12 12 -3.64 0.21
 10 12 11 -2.89 3.93
 10 12 10 -2.50 -5.35
 10 12 9 4.21 -1.20
 10 12 8 11.86 2.80
 10 12 7 -5.50 -8.91
 10 12 6 3.27 9.94
 10 12 5 -4.26 -8.72
 10 12 4 -1.60 8.58
 10 12 3 7.39 -11.96
 10 12 2 6.81 0.70
 10 12 1 -5.91 -3.69
 10 12 0 -0.31 0.73
 10 12 13 -7.41 0.60
 10 12 14 2.80 13.78
 10 12 15 -3.89 9.60
 10 12 16 -2.16 -5.49
 10 12 17 4.17 4.66
 9 12 29 0.73 1.42
 9 12 28 -2.97 0.82
 9 12 27 1.90 -1.49
 9 12 26 2.76 -1.68
 9 12 25 1.88 -2.26
 9 12 24 -4.59 -1.64
 9 12 23 4.80 -4.00
 9 12 22 -1.38 0.75
 9 12 21 -4.53 -3.83
 9 12 20 3.19 -4.61
 9 12 14 5.96 -1.36
 9 12 13 -6.67 -1.63
 9 12 12 -1.89 0.18
 9 12 11 1.22 -4.37
 9 12 10 -6.54 2.04
 9 12 9 -5.54 0.11
 9 12 8 4.67 -9.38
 9 12 7 13.85 -4.71
 9 12 6 3.97 -0.78
 9 12 5 11.89 -14.35
 9 12 4 -1.69 3.47
 9 12 3 -0.68 -12.49
 9 12 2 0.82 9.44
 9 12 1 8.37 3.98
 9 12 0 22.87 -0.07
 9 12 15 -9.37 5.37
 9 12 16 -4.73 1.67
 9 12 17 0.80 10.67
 8 12 30 -1.74 0.75
 8 12 29 3.01 -1.57
 8 12 28 -2.20 1.24
 8 12 27 -1.69 -2.02
 8 12 26 -2.59 -4.06
 8 12 25 1.33 0.21
 8 12 24 -1.63 -8.80
 8 12 23 7.64 -1.34
 8 12 22 -6.71 2.71
 8 12 21 2.95 0.46
 8 12 15 -3.79 3.54
 8 12 14 1.79 -2.91
 8 12 13 -3.15 -0.87
 8 12 12 -2.58 -2.16
 8 12 11 -13.95 -1.69
 8 12 10 -10.34 -2.22
 8 12 9 2.93 -3.04
 8 12 8 -4.84 -1.51
 8 12 7 4.71 -4.30
 8 12 6 -2.53 -3.47
 8 12 5 -2.17 -2.30
 8 12 4 -5.25 -2.81
 8 12 3 -3.34 -1.12
 8 12 2 -5.02 11.94
 8 12 1 2.70 0.10
 8 12 0 15.41 -0.13
 8 12 16 -6.67 -1.67
 8 12 17 -9.08 9.25
 8 12 20 0.07 2.50
 7 12 30 1.53 2.93
 7 12 29 2.28 2.91
 7 12 28 -2.37 -0.68
 7 12 27 -1.37 5.50
 7 12 26 -1.10 -2.41
 7 12 25 -3.92 1.26
 7 12 24 -6.45 -0.12
 7 12 23 0.51 0.49
 7 12 22 -2.49 -3.56
 7 12 21 0.48 7.96
 7 12 18 0.33 7.99
 7 12 17 1.26 -4.77
 7 12 16 2.69 -1.03
 7 12 15 1.84 -4.22
 7 12 14 9.10 -2.43
 7 12 13 -2.77 -6.15
 7 12 12 1.36 3.02
 7 12 11 -3.02 -8.58
 7 12 10 5.81 -6.61
 7 12 9 4.59 -14.33
 7 12 8 4.70 -5.97
 7 12 7 -1.12 -13.93
 7 12 6 -3.49 -2.06
 7 12 5 4.36 3.31
 7 12 4 19.02 -10.51
 7 12 3 8.67 0.16
 7 12 2 12.87 -6.87
 7 12 1 5.00 -0.08
 7 12 0 -16.05 0.41
 7 12 20 -0.39 4.80
 6 12 30 -3.09 1.74
 6 12 29 1.96 0.96
 6 12 28 2.02 1.77
 6 12 27 -1.42 -1.00
 6 12 26 4.50 -0.92
 6 12 25 4.36 1.77
 6 12 24 0.40 3.30
 6 12 23 -2.53 1.52
 6 12 22 5.12 4.34
 6 12 21 -8.03 6.80
 6 12 20 -0.49 -0.63
 6 12 19 -4.52 -0.36
 6 12 18 -7.35 5.34
 6 12 17 6.55 -3.48
 6 12 16 0.60 7.19
 6 12 15 -1.37 -4.49
 6 12 14 1.75 -2.66
 6 12 13 -2.13 -4.52
 6 12 12 -3.19 6.47
 6 12 11 7.14 -11.39
 6 12 10 4.77 7.42
 6 12 9 0.80 -5.99
 6 12 8 11.23 3.94
 6 12 7 -10.59 -3.27
 6 12 6 -16.20 -8.97
 6 12 5 4.58 -0.27
 6 12 4 -5.25 -21.93
 6 12 3 -3.34 8.99
 6 12 2 -8.38 1.09
 6 12 1 4.73 -0.82
 6 12 0 -0.02 0.07
 5 12 31 3.53 3.14
 5 12 30 2.87 1.51
 5 12 29 -2.37 2.81
 5 12 28 -0.26 2.75
 5 12 27 -3.53 1.50
 5 12 26 0.62 -1.90
 5 12 25 1.01 -4.37
 5 12 24 -0.45 -0.31
 5 12 23 3.03 1.87
 5 12 22 2.00 3.41
 5 12 21 -8.64 0.79
 5 12 20 7.67 -4.23
 5 12 19 -8.19 -7.33
 5 12 18 0.86 -3.54
 5 12 17 8.58 2.94
 5 12 16 -0.12 4.80
 5 12 15 5.11 -8.90
 5 12 14 8.95 -10.72
 5 12 12 -0.34 -7.02
 5 12 11 -3.68 8.61
 5 12 10 -4.75 -5.16
 5 12 9 -4.29 -1.21
 5 12 8 -10.74 -3.93
 5 12 7 -6.58 1.84
 5 12 6 -5.93 -15.60
 5 12 5 16.48 7.72
 5 12 4 -9.65 -14.71
 5 12 3 10.58 7.43
 5 12 2 -0.90 10.99
 5 12 1 -9.86 -2.56
 5 12 13 -5.21 -3.56
 4 12 31 -3.07 3.63
 4 12 30 -0.53 -2.78
 4 12 29 1.08 2.27
 4 12 28 0.58 1.68
 4 12 27 1.94 -4.31
 4 12 26 1.16 -2.51
 4 12 25 2.78 3.65
 4 12 24 -6.67 -1.33
 4 12 23 -2.03 0.84
 4 12 22 -5.86 2.73
 4 12 21 2.82 -5.40
 4 12 20 5.39 2.50
 4 12 19 -6.93 2.93
 4 12 18 9.39 2.05
 4 12 17 0.58 2.84
 4 12 16 -11.30 -0.95
 4 12 15 10.32 -10.16
 4 12 14 -5.45 -6.49
 4 12 9 2.02 -4.22
 4 12 8 -0.46 -20.27
 4 12 7 11.66 -1.81
 4 12 6 -18.69 -11.35
 4 12 5 2.87 -11.39
 4 12 4 4.38 -3.54
 4 12 2 6.67 8.63
 4 12 3 -9.49 1.73
 4 12 10 10.20 -11.83
 4 12 11 -14.72 -0.18
 4 12 12 5.18 -7.51
 4 12 13 -3.56 7.11
 3 12 31 0.79 3.44
 3 12 30 -0.14 1.58
 3 12 29 -0.49 1.98
 3 12 28 -3.46 3.53
 3 12 27 4.12 6.14
 3 12 26 -5.46 5.71
 3 12 25 -4.06 0.84
 3 12 24 -5.00 -0.68
 3 12 23 -11.00 -3.21
 3 12 22 -6.08 -3.13
 3 12 21 1.29 10.75
 3 12 20 -0.31 4.01
 3 12 19 -5.61 1.68
 3 12 18 2.93 3.35
 3 12 17 -6.72 -1.74
 3 12 16 -3.56 -5.75
 3 12 15 3.61 -2.48
 3 12 14 -8.91 -12.21
 3 12 1 1.29 1.68
 3 12 2 6.33 3.22
 3 12 3 -25.36 6.72
 3 12 4 8.68 -9.20
 3 12 5 -4.05 -17.56
 3 12 6 3.50 -6.47
 3 12 7 10.68 -2.68
 3 12 8 -12.09 13.82
 3 12 9 2.76 -12.45
 3 12 10 -2.30 -4.07
 3 12 11 -5.70 4.16
 3 12 12 -2.18 -8.77
 3 12 13 9.06 6.56
 2 12 31 0.28 0.86
 2 12 30 -3.22 -1.49
 2 12 29 3.85 -2.97
 2 12 28 -1.02 -2.75
 2 12 27 -2.27 3.96
 2 12 26 -1.93 -3.17
 2 12 25 7.90 1.64
 2 12 24 1.54 -8.79
 2 12 23 2.05 4.59
 2 12 22 4.03 5.56
 2 12 21 -12.32 8.76
 2 12 20 -2.11 -0.85
 2 12 19 -0.61 -2.64
 2 12 18 6.39 -1.52
 2 12 17 5.60 3.69
 2 12 16 0.34 9.84
 2 12 15 -11.83 6.09
 2 12 1 14.55 -16.86
 2 12 0 32.86 1.44
 2 12 2 2.28 16.56
 2 12 3 -5.73 19.35
 2 12 4 -5.69 -8.70
 2 12 5 4.07 32.91
 2 12 6 10.61 5.28
 2 12 7 0.96 -8.45
 2 12 8 0.05 13.61
 2 12 9 -0.38 -7.08
 2 12 10 -8.47 1.53
 2 12 11 21.62 3.26
 2 12 12 7.66 -13.62
 2 12 13 4.20 -0.39
 2 12 14 1.67 3.36
 1 12 30 -1.81 -0.52
 1 12 29 2.76 2.31
 1 12 28 1.17 -3.00
 1 12 27 2.53 0.51
 1 12 26 -0.03 -2.08
 1 12 25 2.21 6.75
 1 12 24 -1.90 -0.49
 1 12 23 -4.24 8.62
 1 12 22 4.52 -1.79
 1 12 21 -2.89 0.26
 1 12 20 8.18 2.40
 1 12 19 -0.24 -4.32
 1 12 18 -3.08 9.88
 1 12 17 2.36 7.94
 1 12 16 -1.40 1.64
 1 12 15 -5.13 -11.84
 1 12 5 5.89 -1.92
 1 12 4 -3.22 -9.44
 1 12 3 -21.87 11.26
 1 12 2 13.12 -6.48
 1 12 1 -2.54 -4.84
 1 12 0 -1.87 0.62
 1 12 6 -11.32 -8.96
 1 12 7 7.22 8.04
 1 12 8 18.01 12.06
 1 12 9 -2.85 -3.18
 1 12 10 0.72 3.97
 1 12 11 7.87 5.58
 1 12 12 -0.42 14.10
 1 12 13 7.99 -9.84
 1 12 14 8.86 5.66
 0 12 30 0.07 -2.41
 0 12 29 1.04 -3.71
 0 12 28 -1.08 0.09
 0 12 27 4.02 4.33
 0 12 26 3.17 9.16
 0 12 25 0.92 4.72
 0 12 24 0.37 -4.38
 0 12 23 -0.49 5.37
 0 12 22 -1.47 -1.58
 0 12 21 -2.70 0.35
 0 12 20 1.15 6.30
 0 12 19 -3.45 -1.00
 0 12 18 0.12 2.21
 0 12 17 3.16 -4.29
 0 12 16 -9.05 -4.92
 0 12 15 8.65 -8.74
 0 12 10 3.85 -0.41
 0 12 9 -14.31 6.75
 0 12 8 10.99 -10.40
 0 12 7 -1.00 -4.51
 0 12 6 -4.42 -6.25
 0 12 5 6.88 9.35
 0 12 4 6.00 5.52
 0 12 3 -7.56 17.59
 0 12 2 8.35 -1.79
 0 12 1 -12.60 5.11
 0 12 0 0.28 1.17
 0 12 11 -7.92 -13.29
 0 12 12 9.58 11.15
 0 12 13 2.03 -17.65
 0 12 14 -4.35 17.78
 -1 12 29 3.32 0.07
 -1 12 28 -4.21 6.98
 -1 12 27 1.12 1.46
 -1 12 26 -4.62 5.87
 -1 12 25 -5.48 5.73
 -1 12 24 -1.76 0.95
 -1 12 23 0.13 2.25
 -1 12 22 -8.48 2.34
 -1 12 21 1.00 3.77
 -1 12 20 -8.51 -0.05
 -1 12 19 -10.39 0.99
 -1 12 18 4.48 -4.48
 -1 12 17 -1.86 -5.26
 -1 12 16 -9.03 2.59
 -1 12 15 -0.98 -13.75
 -1 12 14 -9.96 8.46
 -1 12 9 -19.66 1.71
 -1 12 8 -7.76 7.61
 -1 12 7 -2.37 13.32
 -1 12 6 4.42 -10.46
 -1 12 5 -3.73 8.81
 -1 12 4 4.66 4.85
 -1 12 3 -2.41 4.09
 -1 12 2 -3.58 3.93
 -1 12 1 -21.76 -11.42
 -1 12 0 -1.23 0.85
 -1 12 10 -9.53 0.05
 -1 12 11 -8.67 8.16
 -1 12 12 11.45 -2.26
 -1 12 13 -2.22 0.01
 -1 12 30 -0.30 0.17
 -2 12 28 3.17 -1.35
 -2 12 27 5.87 6.18
 -2 12 26 3.17 1.75
 -2 12 25 2.67 4.08
 -2 12 24 1.32 4.15
 -2 12 23 -5.59 0.30
 -2 12 22 -6.98 2.33
 -2 12 21 0.52 1.56
 -2 12 20 1.68 1.43
 -2 12 19 3.96 2.34
 -2 12 18 7.21 4.73
 -2 12 17 -15.97 -3.05
 -2 12 16 0.39 5.43
 -2 12 8 11.77 13.48
 -2 12 7 1.49 3.93
 -2 12 6 -10.31 -6.89
 -2 12 5 -14.68 3.20
 -2 12 4 5.95 -1.15
 -2 12 3 -8.76 -5.75
 -2 12 2 8.67 -4.65
 -2 12 1 -9.14 1.13
 -2 12 0 -5.59 0.94
 -2 12 9 22.00 -1.87
 -2 12 10 -13.76 -4.18
 -2 12 11 3.74 0.12
 -2 12 12 -11.65 -18.38
 -2 12 13 -4.10 11.24
 -2 12 14 -2.93 2.93
 -2 12 15 -7.46 5.34
 -2 12 29 0.27 -7.44
 -2 12 30 -1.13 -0.27
 -3 12 28 1.17 -4.63
 -3 12 27 5.05 -0.09
 -3 12 26 -0.76 -5.26
 -3 12 25 2.25 -0.99
 -3 12 24 4.53 1.44
 -3 12 23 -0.28 2.48
 -3 12 22 3.91 3.08
 -3 12 21 2.48 -3.53
 -3 12 20 0.09 3.45
 -3 12 19 3.24 -2.51
 -3 12 18 7.48 -0.78
 -3 12 17 1.01 -0.33
 -3 12 7 4.90 1.26
 -3 12 6 -1.54 -2.73
 -3 12 5 -0.11 14.89
 -3 12 4 4.20 -3.58
 -3 12 3 -13.22 5.38
 -3 12 2 5.84 11.15
 -3 12 1 -17.62 -9.90
 -3 12 0 4.52 0.19
 -3 12 8 -17.15 15.32
 -3 12 9 -18.56 0.78
 -3 12 10 -14.98 -3.35
 -3 12 11 12.28 6.11
 -3 12 12 0.74 -3.18
 -3 12 13 12.59 -4.97
 -3 12 14 5.41 0.04
 -3 12 15 -4.50 -5.69
 -3 12 16 6.48 -6.63
 -3 12 29 0.59 3.00
 -3 12 30 -1.92 -8.62
 -4 12 28 5.30 -1.33
 -4 12 27 1.81 1.55
 -4 12 26 1.71 3.06
 -4 12 25 0.76 -0.65
 -4 12 24 3.42 -2.87
 -4 12 23 1.65 0.70
 -4 12 22 2.87 -8.19
 -4 12 21 4.39 -1.99
 -4 12 20 8.53 -1.77
 -4 12 19 11.83 -1.92
 -4 12 18 1.18 1.77
 -4 12 6 -8.80 4.84
 -4 12 5 15.27 1.26
 -4 12 4 3.69 1.31
 -4 12 3 -7.31 8.81
 -4 12 2 7.77 11.36
 -4 12 1 -6.07 6.25
 -4 12 0 7.32 0.18
 -4 12 7 2.96 2.71
 -4 12 8 1.89 7.45
 -4 12 9 -4.73 18.51
 -4 12 10 -6.31 -4.47
 -4 12 11 2.32 10.96
 -4 12 12 4.76 9.98
 -4 12 13 2.15 -1.78
 -4 12 14 6.85 6.20
 -4 12 15 3.85 9.72
 -4 12 16 2.56 -9.74
 -4 12 17 0.57 5.01
 -4 12 29 1.51 0.69
 -4 12 30 -1.29 -0.34
 -5 12 29 -1.28 -3.51
 -5 12 28 8.43 -2.53
 -5 12 27 0.58 -0.42
 -5 12 26 5.43 1.30
 -5 12 25 2.38 5.27
 -5 12 24 0.06 0.08
 -5 12 23 -2.55 -0.22
 -5 12 22 -7.46 -5.42
 -5 12 21 4.22 3.54
 -5 12 20 -0.24 -6.12
 -5 12 19 4.36 0.34
 -5 12 18 -6.06 -6.33
 -5 12 5 -2.35 -7.51
 -5 12 4 0.07 2.56
 -5 12 3 -0.55 0.41
 -5 12 2 4.82 -9.88
 -5 12 1 19.16 11.80
 -5 12 0 -14.75 -0.20
 -5 12 6 -6.95 7.46
 -5 12 7 13.40 -1.82
 -5 12 8 5.65 -3.72
 -5 12 9 -7.34 11.71
 -5 12 10 14.63 1.10
 -5 12 11 -2.92 6.46
 -5 12 12 6.45 -0.08
 -5 12 13 -4.45 -0.21
 -5 12 14 13.87 -4.44
 -5 12 15 0.38 -8.33
 -5 12 16 -5.31 -2.03
 -5 12 17 7.88 -5.96
 -5 12 30 -1.27 -2.16
 -6 12 29 -4.34 2.53
 -6 12 28 0.88 -2.56
 -6 12 27 -4.86 3.00
 -6 12 26 2.56 -1.86
 -6 12 25 -1.46 1.27
 -6 12 24 2.94 -1.94
 -6 12 23 9.92 4.57
 -6 12 22 -0.16 5.38
 -6 12 21 10.25 1.90
 -6 12 20 6.17 -5.10
 -6 12 19 7.11 3.66
 -6 12 14 -5.50 -5.67
 -6 12 13 -16.38 1.94
 -6 12 5 3.16 9.68
 -6 12 4 -5.26 -7.65
 -6 12 3 8.26 -12.18
 -6 12 2 -11.16 -1.73
 -6 12 1 9.34 -10.86
 -6 12 0 17.04 -0.30
 -6 12 6 13.93 8.95
 -6 12 7 -15.15 -3.06
 -6 12 8 10.16 2.43
 -6 12 9 -9.30 -22.14
 -6 12 10 0.53 7.13
 -6 12 11 -1.84 0.66
 -6 12 12 3.71 -8.60
 -6 12 15 -4.69 -3.86
 -6 12 16 -3.91 10.21
 -6 12 17 1.28 3.37
 -6 12 18 2.97 2.04
 -6 12 30 0.34 -4.00
 -7 12 28 1.98 0.66
 -7 12 27 -4.16 4.63
 -7 12 26 0.16 5.95
 -7 12 25 -3.05 11.12
 -7 12 24 4.78 -0.48
 -7 12 23 1.28 1.15
 -7 12 22 -6.83 1.65
 -7 12 21 8.43 3.35
 -7 12 20 2.47 7.51
 -7 12 19 3.71 3.96
 -7 12 15 -0.72 -3.94
 -7 12 14 -3.94 -5.39
 -7 12 13 4.55 9.08
 -7 12 12 1.66 -3.64
 -7 12 4 0.45 0.17
 -7 12 3 -4.92 8.59
 -7 12 2 -7.21 -3.49
 -7 12 1 -1.00 11.90
 -7 12 0 -10.50 0.61
 -7 12 5 -7.20 10.28
 -7 12 6 15.84 2.16
 -7 12 7 4.20 -3.36
 -7 12 8 2.28 4.94
 -7 12 9 -8.66 2.00
 -7 12 10 18.81 6.62
 -7 12 11 3.81 -0.90
 -7 12 16 6.07 -5.53
 -7 12 17 3.25 -3.07
 -7 12 18 13.77 -5.43
 -7 12 29 1.11 -0.97
 -8 12 28 -4.37 -3.01
 -8 12 27 0.24 -3.84
 -8 12 26 -4.16 -1.55
 -8 12 25 -5.62 -4.21
 -8 12 24 -3.80 1.25
 -8 12 23 1.37 3.85
 -8 12 22 -2.18 5.11
 -8 12 21 3.90 -4.46
 -8 12 20 -4.96 -2.21
 -8 12 16 -0.72 2.56
 -8 12 15 6.00 6.58
 -8 12 14 -2.74 -1.54
 -8 12 13 8.91 2.60
 -8 12 12 5.66 -8.69
 -8 12 11 -3.38 6.31
 -8 12 10 6.35 -11.04
 -8 12 3 -4.20 5.22
 -8 12 2 10.61 -12.28
 -8 12 1 7.45 8.25
 -8 12 0 9.64 0.40
 -8 12 4 4.06 -17.08
 -8 12 5 5.17 -0.37
 -8 12 6 0.53 10.25
 -8 12 7 10.86 2.57
 -8 12 8 6.51 -16.97
 -8 12 9 -8.76 3.70
 -8 12 17 -5.58 4.51
 -8 12 18 4.80 -1.52
 -8 12 19 3.28 3.34
 -8 12 29 1.36 1.74
 -9 12 28 -0.03 1.72
 -9 12 27 -0.87 0.30
 -9 12 26 -1.28 2.25
 -9 12 25 0.01 4.38
 -9 12 24 -0.70 1.55
 -9 12 23 0.10 -4.24
 -9 12 22 -2.77 2.45
 -9 12 21 1.29 -2.95
 -9 12 20 3.84 0.90
 -9 12 16 2.25 -4.73
 -9 12 15 6.83 6.27
 -9 12 14 -2.47 -10.68
 -9 12 13 0.46 5.72
 -9 12 12 -0.35 -4.52
 -9 12 11 -3.07 13.90
 -9 12 10 8.47 -4.91
 -9 12 9 -1.49 5.00
 -9 12 8 -6.94 6.53
 -9 12 2 11.00 0.72
 -9 12 1 0.86 -1.06
 -9 12 0 17.35 2.62
 -9 12 3 0.56 7.25
 -9 12 4 2.83 -9.17
 -9 12 5 -0.56 6.00
 -9 12 6 8.72 5.86
 -9 12 7 1.54 -14.29
 -9 12 17 4.73 9.45
 -9 12 18 9.06 -7.03
 -9 12 19 3.13 7.03
 -10 12 27 1.52 -2.59
 -10 12 26 -1.07 -5.56
 -10 12 25 -1.95 -5.28
 -10 12 24 -4.01 -0.39
 -10 12 23 4.24 0.67
 -10 12 22 1.61 1.90
 -10 12 21 -4.05 7.67
 -10 12 20 -14.48 3.89
 -10 12 17 -5.82 -2.76
 -10 12 16 0.43 3.61
 -10 12 15 -0.53 10.02
 -10 12 14 -5.69 0.66
 -10 12 13 -2.41 7.60
 -10 12 12 14.53 -10.04
 -10 12 11 0.41 1.18
 -10 12 10 18.48 3.66
 -10 12 9 -7.99 -4.42
 -10 12 8 5.63 4.69
 -10 12 7 7.53 -10.11
 -10 12 6 10.21 2.54
 -10 12 5 6.63 -0.87
 -10 12 1 3.40 -5.06
 -10 12 0 -6.91 -0.38
 -10 12 2 3.17 7.33
 -10 12 3 -5.84 -0.73
 -10 12 4 2.62 -12.60
 -10 12 18 -0.89 1.14
 -10 12 19 -2.49 6.55
 -10 12 28 1.71 3.26
 -11 12 26 0.37 0.59
 -11 12 25 0.34 1.91
 -11 12 24 -2.24 0.92
 -11 12 23 -0.55 6.94
 -11 12 22 -2.10 -2.28
 -11 12 21 -0.97 1.05
 -11 12 20 -0.73 5.32
 -11 12 17 -3.41 -2.03
 -11 12 16 -3.10 2.06
 -11 12 15 0.57 -3.34
 -11 12 14 4.39 -0.78
 -11 12 13 -1.27 4.57
 -11 12 12 0.68 -4.95
 -11 12 11 -15.35 14.28
 -11 12 10 5.56 -4.27
 -11 12 9 1.84 -7.33
 -11 12 8 7.48 5.68
 -11 12 7 9.19 -2.34
 -11 12 6 -7.64 -0.25
 -11 12 5 -7.90 4.79
 -11 12 4 2.31 4.34
 -11 12 3 -2.62 -0.18
 -11 12 2 -5.40 9.69
 -11 12 1 6.24 -5.44
 -11 12 0 -26.42 -0.45
 -11 12 18 -1.03 5.03
 -11 12 19 5.36 -4.49
 -11 12 27 4.43 0.38
 12 12 25 -3.46 -3.85
 12 12 24 -6.08 5.09
 12 12 23 0.19 -3.06
 12 12 22 -3.81 -0.67
 12 12 21 0.04 -0.24
 12 12 20 -3.95 -16.63
 12 12 18 -2.69 0.38
 12 12 17 -6.62 1.11
 12 12 16 2.30 -2.87
 12 12 15 -1.36 1.48
 12 12 14 -5.50 -3.35
 12 12 13 6.37 -1.77
 12 12 12 3.20 5.94
 12 12 11 5.00 -1.05
 12 12 10 7.89 -0.94
 12 12 9 -13.29 3.12
 12 12 8 0.44 -0.61
 12 12 7 3.33 2.48
 12 12 6 8.17 -0.17
 12 12 5 1.97 -4.61
 12 12 4 3.42 -5.63
 12 12 3 -1.24 -0.42
 12 12 2 0.79 -2.26
 12 12 1 16.93 3.09
 12 12 0 -15.47 1.13
 12 12 19 2.72 7.12
 12 12 26 5.55 6.36
 12 13 26 -1.95 2.37
 12 13 25 -3.43 -1.41
 12 13 24 -2.06 2.69
 12 13 23 -0.29 -1.88
 12 13 22 -1.96 -0.74
 12 13 21 1.35 10.07
 12 13 20 -3.64 -0.30
 12 13 19 10.51 0.04
 12 13 18 -2.94 4.07
 12 13 17 -1.01 -10.58
 12 13 7 -3.50 3.18
 12 13 6 -7.61 -0.97
 12 13 5 -6.22 1.35
 12 13 4 0.28 -9.28
 12 13 3 2.34 -3.56
 12 13 2 4.94 -10.66
 12 13 1 11.67 -4.21
 12 13 0 4.68 1.67
 12 13 8 12.49 -1.04
 12 13 9 0.58 6.07
 12 13 10 1.03 3.43
 12 13 11 -3.12 -2.20
 12 13 12 -8.12 -2.63
 12 13 13 4.47 11.82
 12 13 14 -4.07 2.54
 12 13 15 -4.18 6.03
 12 13 16 0.34 9.60
 11 13 27 -2.78 -4.62
 11 13 26 3.44 0.12
 11 13 25 2.47 -3.72
 11 13 24 0.97 7.01
 11 13 23 4.43 -1.46
 11 13 22 0.04 -5.79
 11 13 21 6.21 -1.61
 11 13 20 -0.70 -7.68
 11 13 19 0.43 -12.28
 11 13 18 -0.49 -1.18
 11 13 9 -7.30 2.46
 11 13 8 5.08 -1.41
 11 13 7 -1.72 0.15
 11 13 6 9.77 1.76
 11 13 5 0.58 2.26
 11 13 4 -2.65 -6.16
 11 13 3 3.14 5.30
 11 13 2 2.43 -3.48
 11 13 1 -2.63 2.31
 11 13 0 -4.20 -0.43
 11 13 10 0.32 -5.92
 11 13 11 -2.75 -4.01
 11 13 12 -4.30 -13.38
 11 13 13 3.30 -4.53
 11 13 14 -1.14 2.82
 11 13 15 -0.70 -4.19
 11 13 16 7.66 -1.13
 11 13 17 0.26 -8.07
 10 13 28 -2.19 0.65
 10 13 27 -0.83 -1.36
 10 13 26 -2.34 2.77
 10 13 25 -3.64 -10.89
 10 13 24 0.76 1.73
 10 13 23 -0.18 -1.74
 10 13 22 -0.83 -2.02
 10 13 21 -4.95 0.55
 10 13 20 -0.42 -1.94
 10 13 19 -6.54 4.50
 10 13 11 2.43 1.18
 10 13 10 -1.85 0.10
 10 13 9 -2.16 1.09
 10 13 8 7.69 -1.26
 10 13 7 -2.43 -3.56
 10 13 6 -2.04 0.74
 10 13 5 1.61 -7.38
 10 13 4 -7.04 -3.00
 10 13 3 -9.05 -0.01
 10 13 2 -7.31 1.59
 10 13 1 -2.08 10.24
 10 13 0 8.43 0.08
 10 13 12 3.67 3.84
 10 13 13 -0.03 0.77
 10 13 14 4.28 1.96
 10 13 15 -1.34 -7.45
 10 13 16 -1.30 -0.40
 10 13 17 -10.49 11.37
 10 13 18 -0.99 5.58
 9 13 28 -1.65 1.30
 9 13 27 -1.36 -6.53
 9 13 26 -0.28 2.66
 9 13 25 -3.52 3.33
 9 13 24 -2.03 5.12
 9 13 23 0.08 3.33
 9 13 22 -0.50 2.58
 9 13 21 2.21 1.32
 9 13 20 1.53 3.02
 9 13 12 0.18 -7.20
 9 13 11 6.77 -3.65
 9 13 10 10.53 9.90
 9 13 9 3.69 -2.92
 9 13 8 0.53 -9.37
 9 13 7 -1.20 4.20
 9 13 6 -6.92 0.33
 9 13 5 9.14 -6.14
 9 13 4 7.23 7.99
 9 13 3 23.12 -10.10
 9 13 2 6.62 -3.36
 9 13 1 -9.72 -1.99
 9 13 13 3.41 1.30
 9 13 14 2.11 -9.00
 9 13 15 -1.44 -7.35
 9 13 16 5.69 -6.52
 9 13 17 0.13 3.17
 9 13 18 -1.08 -1.75
 8 13 29 0.73 1.22
 8 13 28 0.05 1.57
 8 13 27 3.81 3.82
 8 13 26 0.62 1.26
 8 13 25 -2.89 -4.40
 8 13 24 3.10 -1.34
 8 13 23 0.30 3.39
 8 13 22 -1.88 2.09
 8 13 21 -0.65 -2.04
 8 13 13 -5.03 14.74
 8 13 12 2.53 -1.09
 8 13 11 -1.13 9.10
 8 13 10 -5.00 -0.45
 8 13 9 10.19 3.26
 8 13 8 -10.50 3.21
 8 13 7 -5.59 0.37
 8 13 6 -0.84 6.47
 8 13 5 -16.05 -2.20
 8 13 4 -0.98 0.10
 8 13 3 -12.65 -1.55
 8 13 2 -6.74 8.12
 8 13 1 -4.41 13.12
 8 13 0 5.44 0.67
 8 13 14 -0.12 -4.81
 8 13 15 0.72 -0.11
 8 13 16 2.69 -5.09
 8 13 17 -1.43 5.95
 8 13 20 -4.09 4.12
 7 13 29 -0.32 3.46
 7 13 28 -4.12 1.75
 7 13 27 -0.32 0.70
 7 13 26 0.08 2.17
 7 13 25 -3.63 6.87
 7 13 24 -0.24 2.08
 7 13 23 -9.42 5.36
 7 13 22 -2.45 -0.02
 7 13 21 3.55 1.43
 7 13 18 2.90 0.55
 7 13 17 1.59 -0.80
 7 13 16 10.57 3.70
 7 13 15 3.56 -3.73
 7 13 14 8.02 -9.66
 7 13 13 8.80 -1.82
 7 13 12 7.24 4.69
 7 13 11 10.90 0.17
 7 13 10 6.64 16.17
 7 13 9 4.76 5.27
 7 13 8 -1.36 -7.46
 7 13 7 -2.95 5.89
 7 13 6 9.42 1.12
 7 13 5 1.07 -3.41
 7 13 4 12.09 -8.79
 7 13 3 -12.02 5.65
 7 13 2 -8.38 -1.34
 7 13 1 -5.05 4.85
 7 13 0 6.40 -0.20
 7 13 20 -7.77 -4.22
 6 13 30 -2.13 3.02
 6 13 29 -2.26 0.06
 6 13 28 -0.02 1.24
 6 13 27 0.73 3.80
 6 13 26 -2.25 -1.90
 6 13 25 3.56 -8.10
 6 13 24 3.53 -0.61
 6 13 23 -6.29 -2.48
 6 13 22 7.11 -1.49
 6 13 20 -2.61 -5.64
 6 13 19 8.05 2.32
 6 13 18 -5.85 -1.54
 6 13 17 -5.11 -5.22
 6 13 16 -1.74 2.68
 6 13 15 -9.60 -3.22
 6 13 14 8.05 5.39
 6 13 13 4.76 0.15
 6 13 11 8.24 -1.88
 6 13 10 -7.57 5.55
 6 13 9 10.74 1.49
 6 13 8 6.93 -11.70
 6 13 7 3.10 1.44
 6 13 6 9.31 -3.56
 6 13 5 14.13 4.91
 6 13 4 -11.45 -3.11
 6 13 3 -7.11 17.14
 6 13 2 -2.19 -0.82
 6 13 12 -0.07 24.68
 5 13 30 1.68 -0.47
 5 13 29 -1.30 -0.40
 5 13 28 2.83 0.26
 5 13 27 0.39 -0.13
 5 13 26 -1.04 -0.39
 5 13 25 0.37 3.84
 5 13 24 -6.38 -7.31
 5 13 23 -7.36 -7.63
 5 13 22 3.81 0.84
 5 13 21 6.44 -1.59
 5 13 20 7.89 7.61
 5 13 19 2.25 8.32
 5 13 18 3.19 -2.79
 5 13 17 -3.91 -2.08
 5 13 16 -3.17 2.87
 5 13 15 -3.16 -15.59
 5 13 14 13.21 -3.54
 5 13 13 -7.69 -6.75
 5 13 12 -1.16 3.00
 5 13 7 -2.86 18.64
 5 13 6 -1.68 12.14
 5 13 2 -6.96 4.12
 5 13 3 22.90 8.94
 5 13 4 -12.00 -6.76
 5 13 5 17.65 9.34
 5 13 8 -2.94 -3.22
 5 13 9 3.03 14.05
 5 13 10 -9.70 7.20
 5 13 11 -2.58 -4.88
 4 13 30 -0.98 -0.95
 4 13 29 -2.31 -2.66
 4 13 28 0.43 -1.14
 4 13 27 3.08 -1.71
 4 13 26 -1.19 -0.44
 4 13 25 5.18 -3.58
 4 13 24 11.13 -5.70
 4 13 23 1.76 -5.20
 4 13 22 -1.22 4.82
 4 13 21 1.91 1.23
 4 13 20 -3.43 0.69
 4 13 19 1.96 -5.79
 4 13 18 8.38 -11.23
 4 13 17 -0.97 1.72
 4 13 16 -7.50 11.71
 4 13 15 -2.97 2.23
 4 13 14 -6.54 9.35
 4 13 13 -6.93 1.47
 4 13 1 2.03 18.60
 4 13 2 6.19 -1.76
 4 13 3 -25.89 6.12
 4 13 4 -6.19 12.80
 4 13 5 10.09 -16.05
 4 13 6 6.41 7.90
 4 13 7 2.68 9.32
 4 13 8 -13.83 -8.04
 4 13 9 -1.31 1.68
 4 13 10 -1.24 -3.86
 4 13 11 -7.50 -0.85
 4 13 12 10.42 4.42
 3 13 30 -1.36 0.24
 3 13 29 -0.75 1.67
 3 13 28 0.82 3.76
 3 13 27 0.81 -1.29
 3 13 26 -1.84 -1.64
 3 13 25 3.45 -0.24
 3 13 24 3.82 2.77
 3 13 23 -6.63 2.12
 3 13 22 2.69 9.95
 3 13 21 3.56 5.53
 3 13 20 -13.81 -0.59
 3 13 19 -4.41 0.13
 3 13 18 3.21 -3.85
 3 13 17 -16.41 -0.03
 3 13 16 0.74 -0.71
 3 13 15 3.42 -0.58
 3 13 14 -0.97 -13.45
 3 13 13 3.41 9.37
 3 13 1 -14.87 -13.55
 3 13 0 -11.96 0.33
 3 13 2 -9.20 -18.25
 3 13 3 -10.34 8.81
 3 13 4 8.99 -1.37
 3 13 5 -23.02 -2.25
 3 13 6 -6.11 10.84
 3 13 7 -6.56 -7.79
 3 13 8 -12.20 -0.80
 3 13 9 8.94 11.45
 3 13 10 -8.55 12.15
 3 13 11 -7.01 15.75
 3 13 12 -9.43 -1.21
 2 13 30 -2.51 -1.58
 2 13 29 -3.58 2.02
 2 13 28 4.50 -4.70
 2 13 27 5.53 2.69
 2 13 26 -2.09 1.58
 2 13 25 5.48 3.74
 2 13 24 -4.14 -0.01
 2 13 23 -7.39 -6.21
 2 13 22 2.11 -3.28
 2 13 21 1.71 -3.11
 2 13 20 -0.16 1.22
 2 13 19 4.51 3.20
 2 13 18 -4.17 2.91
 2 13 17 -10.14 -2.29
 2 13 16 2.56 -0.38
 2 13 15 -7.30 -3.47
 2 13 14 2.85 1.16
 2 13 13 -2.76 13.04
 2 13 4 3.04 -14.02
 2 13 3 4.15 17.26
 2 13 2 0.80 21.98
 2 13 1 -5.61 0.04
 2 13 0 -3.33 0.81
 2 13 5 2.05 9.33
 2 13 6 1.35 2.87
 2 13 7 -9.65 15.84
 2 13 8 2.03 21.42
 2 13 9 10.46 -2.29
 2 13 10 -9.78 -9.73
 2 13 11 0.14 11.79
 2 13 12 -12.18 -1.49
 1 13 30 -2.76 -3.54
 1 13 29 -0.83 0.38
 1 13 28 4.88 -4.33
 1 13 27 -0.66 -2.52
 1 13 26 -0.35 -2.42
 1 13 25 8.27 -4.64
 1 13 24 -0.44 -9.53
 1 13 23 -1.14 -2.29
 1 13 22 10.62 3.18
 1 13 21 -4.20 5.20
 1 13 20 -0.87 6.07
 1 13 19 8.99 -5.09
 1 13 18 3.89 -9.61
 1 13 17 8.48 -10.55
 1 13 16 -1.67 1.60
 1 13 15 0.96 -4.72
 1 13 14 6.55 12.71
 1 13 13 3.68 -0.22
 1 13 10 -0.78 9.22
 1 13 9 -13.73 3.34
 1 13 8 5.85 1.00
 1 13 7 -0.82 -5.98
 1 13 6 -1.23 -5.59
 1 13 5 20.38 5.19
 1 13 4 3.09 -6.30
 1 13 3 -16.55 3.88
 1 13 2 6.16 -4.48
 1 13 1 -9.41 -5.02
 1 13 0 -0.79 0.09
 1 13 11 7.68 4.72
 1 13 12 -1.56 10.77
 0 13 29 -2.07 5.51
 0 13 28 -0.41 -0.39
 0 13 27 3.64 -3.75
 0 13 26 -1.24 4.30
 0 13 25 4.48 -0.11
 0 13 24 5.76 -2.97
 0 13 23 0.72 6.69
 0 13 22 5.82 -0.81
 0 13 21 5.80 -0.99
 0 13 20 5.01 -1.44
 0 13 19 5.68 -3.06
 0 13 18 2.56 -1.25
 0 13 17 1.17 -1.45
 0 13 16 -5.45 5.79
 0 13 15 8.77 -8.82
 0 13 14 -2.12 6.96
 0 13 13 4.60 -15.28
 0 13 9 -11.06 -3.08
 0 13 8 9.00 6.50
 0 13 7 -1.59 15.69
 0 13 6 -17.96 -8.91
 0 13 5 -1.65 -7.13
 0 13 4 4.46 -19.43
 0 13 3 -5.92 1.99
 0 13 2 5.64 -4.48
 0 13 1 -7.87 -10.32
 0 13 0 -1.78 1.09
 0 13 10 10.44 -2.35
 0 13 11 -12.70 -2.54
 0 13 12 7.95 5.64
 -1 13 29 -0.75 1.85
 -1 13 28 -0.61 -0.24
 -1 13 27 1.92 -3.75
 -1 13 26 -1.76 -0.04
 -1 13 25 -5.37 0.92
 -1 13 24 -1.46 -4.38
 -1 13 23 -5.77 2.47
 -1 13 22 -6.13 1.67
 -1 13 21 1.63 1.01
 -1 13 20 -3.42 -1.33
 -1 13 19 -1.09 3.56
 -1 13 18 10.42 -0.38
 -1 13 17 -5.73 -0.97
 -1 13 16 -4.73 5.06
 -1 13 15 3.48 -8.50
 -1 13 14 -6.51 0.32
 -1 13 8 -6.22 7.59
 -1 13 7 -0.92 3.03
 -1 13 6 -2.34 -0.28
 -1 13 5 -5.41 10.05
 -1 13 4 -5.41 0.64
 -1 13 3 -20.24 2.02
 -1 13 2 -8.07 6.45
 -1 13 1 5.03 7.54
 -1 13 0 7.00 -0.09
 -1 13 9 1.11 -7.30
 -1 13 10 5.39 -6.77
 -1 13 11 -8.99 -6.32
 -1 13 12 5.06 -7.89
 -1 13 13 -8.36 9.09
 -2 13 28 -2.55 1.41
 -2 13 27 -3.48 0.95
 -2 13 26 -6.09 -3.05
 -2 13 25 -3.76 -0.57
 -2 13 24 5.93 0.99
 -2 13 23 -3.13 -1.66
 -2 13 22 1.95 2.79
 -2 13 21 10.53 -3.08
 -2 13 20 -4.36 -3.78
 -2 13 19 -2.03 2.47
 -2 13 18 4.43 -1.70
 -2 13 17 -11.34 2.62
 -2 13 16 6.17 8.03
 -2 13 15 -4.42 1.79
 -2 13 7 19.33 -7.13
 -2 13 6 3.95 -11.40
 -2 13 5 -0.91 -1.07
 -2 13 4 19.11 4.35
 -2 13 3 -13.28 0.09
 -2 13 2 -4.93 -8.33
 -2 13 1 3.90 -15.42
 -2 13 0 -15.47 0.36
 -2 13 8 0.15 13.95
 -2 13 9 -13.56 -17.55
 -2 13 10 -5.61 25.42
 -2 13 11 3.50 18.09
 -2 13 12 8.85 -2.93
 -2 13 13 8.76 14.55
 -2 13 14 -6.02 -4.07
 -2 13 29 -5.19 1.22
 -3 13 28 -4.36 -7.24
 -3 13 27 4.83 -2.93
 -3 13 26 -5.19 4.19
 -3 13 25 2.69 -3.67
 -3 13 24 4.43 0.42
 -3 13 23 -0.94 -8.08
 -3 13 22 -2.37 1.26
 -3 13 21 -0.86 -4.45
 -3 13 20 0.27 -0.04
 -3 13 19 4.25 4.12
 -3 13 18 6.81 -4.69
 -3 13 17 -3.74 1.60
 -3 13 16 7.49 -9.61
 -3 13 7 3.23 -16.44
 -3 13 6 -2.41 -17.15
 -3 13 5 5.81 4.77
 -3 13 4 3.93 -14.57
 -3 13 3 -3.47 -20.35
 -3 13 2 9.32 18.08
 -3 13 1 7.15 -10.15
 -3 13 0 25.25 1.50
 -3 13 8 6.86 13.83
 -3 13 9 1.44 -13.17
 -3 13 10 7.70 -10.22
 -3 13 11 -0.35 -2.54
 -3 13 12 5.60 -3.58
 -3 13 13 -1.22 12.45
 -3 13 14 -2.50 1.52
 -3 13 15 -2.81 -8.34
 -3 13 29 -1.01 -2.07
 -4 13 28 -3.40 4.32
 -4 13 27 -0.42 -3.12
 -4 13 26 -5.94 1.73
 -4 13 25 1.03 -3.53
 -4 13 24 4.11 2.87
 -4 13 23 -1.40 0.64
 -4 13 22 4.44 4.02
 -4 13 21 7.44 0.13
 -4 13 20 7.97 -5.21
 -4 13 19 5.29 -6.77
 -4 13 18 8.34 -6.76
 -4 13 17 -2.09 6.40
 -4 13 14 -6.01 -1.73
 -4 13 13 3.59 -3.90
 -4 13 6 -12.73 5.41
 -4 13 5 -1.05 8.92
 -4 13 4 9.56 13.54
 -4 13 3 -12.08 -12.18
 -4 13 2 13.23 -8.93
 -4 13 1 4.61 -25.20
 -4 13 0 -1.37 -0.72
 -4 13 7 34.40 1.53
 -4 13 8 5.50 -1.55
 -4 13 9 -5.89 6.71
 -4 13 10 9.33 -8.54
 -4 13 11 1.40 13.60
 -4 13 12 9.67 -9.64
 -4 13 15 -3.60 6.22
 -4 13 16 4.19 2.78
 -4 13 29 -1.48 -2.16
 -5 13 28 1.87 -2.46
 -5 13 27 0.12 0.65
 -5 13 26 -3.82 2.01
 -5 13 25 -2.70 -2.04
 -5 13 24 6.10 1.74
 -5 13 23 -2.33 -1.39
 -5 13 22 -1.50 -4.76
 -5 13 21 -5.76 1.50
 -5 13 20 -10.44 -3.05
 -5 13 19 1.96 2.68
 -5 13 18 -2.36 5.54
 -5 13 14 -12.34 5.71
 -5 13 13 -1.70 7.82
 -5 13 12 10.26 -2.89
 -5 13 5 2.35 0.71
 -5 13 4 15.10 6.40
 -5 13 3 -20.42 -1.28
 -5 13 2 -7.67 2.01
 -5 13 1 0.74 7.65
 -5 13 0 -23.43 0.67
 -5 13 6 3.37 0.09
 -5 13 7 14.42 -0.04
 -5 13 8 -1.56 -4.52
 -5 13 9 -1.35 1.19
 -5 13 10 8.56 -15.08
 -5 13 11 1.67 -6.95
 -5 13 15 0.89 -12.15
 -5 13 16 -3.37 -0.95
 -5 13 29 -2.89 -2.59
 -6 13 28 2.37 -1.69
 -6 13 27 -3.56 -4.96
 -6 13 26 -2.88 -8.96
 -6 13 25 -8.36 1.59
 -6 13 24 4.53 -5.18
 -6 13 23 -4.02 -1.33
 -6 13 22 -5.34 3.45
 -6 13 21 0.00 1.40
 -6 13 20 0.78 -0.08
 -6 13 19 -1.65 1.54
 -6 13 18 -5.11 -2.69
 -6 13 15 0.67 -4.31
 -6 13 14 -3.55 2.10
 -6 13 13 1.16 1.46
 -6 13 12 -3.62 -10.37
 -6 13 11 -8.61 -1.46
 -6 13 10 -8.04 14.18
 -6 13 4 -1.87 -0.13
 -6 13 3 8.78 -11.44
 -6 13 2 -5.59 10.71
 -6 13 1 2.81 -12.16
 -6 13 0 -7.89 0.31
 -6 13 5 -21.88 -7.29
 -6 13 6 12.22 -18.85
 -6 13 7 7.52 -4.32
 -6 13 8 -0.90 6.67
 -6 13 9 -10.96 -7.64
 -6 13 17 -3.61 -9.00
 -7 13 28 3.35 0.49
 -7 13 27 5.29 1.76
 -7 13 26 3.94 -2.78
 -7 13 25 -2.73 1.73
 -7 13 24 3.19 -2.29
 -7 13 23 -2.77 2.86
 -7 13 22 -0.31 -2.64
 -7 13 21 -0.56 -4.86
 -7 13 20 -9.61 -3.50
 -7 13 19 -1.29 -1.64
 -7 13 16 -4.26 5.30
 -7 13 15 1.25 -0.63
 -7 13 14 -2.16 -0.40
 -7 13 13 5.57 4.91
 -7 13 12 6.69 1.69
 -7 13 11 -2.09 2.03
 -7 13 10 7.51 2.78
 -7 13 9 -2.21 -10.94
 -7 13 3 10.81 -9.20
 -7 13 2 -14.98 12.25
 -7 13 1 9.04 6.34
 -7 13 0 -26.45 -1.25
 -7 13 4 -3.58 7.65
 -7 13 5 -8.48 -1.10
 -7 13 6 -0.83 7.69
 -7 13 7 -6.72 -0.54
 -7 13 8 -5.08 -4.87
 -7 13 17 -10.46 -5.73
 -7 13 18 -0.43 7.46
 -8 13 28 1.04 -0.79
 -8 13 27 1.96 -1.65
 -8 13 26 -4.19 -5.06
 -8 13 25 -0.52 0.59
 -8 13 24 2.82 -2.22
 -8 13 23 -2.18 -3.64
 -8 13 22 0.30 5.16
 -8 13 21 -2.86 -1.18
 -8 13 20 0.00 6.56
 -8 13 19 -4.64 2.53
 -8 13 16 -4.52 -1.35
 -8 13 15 2.27 2.96
 -8 13 14 2.56 1.74
 -8 13 13 -6.86 -1.08
 -8 13 12 -1.88 -3.67
 -8 13 11 -2.73 7.47
 -8 13 10 10.24 3.43
 -8 13 9 3.23 12.75
 -8 13 8 -1.26 0.73
 -8 13 7 15.93 -5.74
 -8 13 2 -7.88 -1.68
 -8 13 1 7.90 1.15
 -8 13 0 -9.97 0.06
 -8 13 3 3.77 -2.27
 -8 13 4 -5.55 10.78
 -8 13 5 -6.87 -27.59
 -8 13 6 6.84 3.16
 -8 13 17 -0.01 -5.01
 -8 13 18 -2.96 -5.84
 -9 13 27 0.14 2.15
 -9 13 26 0.87 -2.27
 -9 13 25 -3.75 -0.48
 -9 13 24 -1.30 2.57
 -9 13 23 -0.55 1.69
 -9 13 22 5.79 6.67
 -9 13 21 0.60 -0.84
 -9 13 20 0.62 -4.79
 -9 13 19 5.52 -2.40
 -9 13 17 -6.25 1.43
 -9 13 16 -11.07 -5.68
 -9 13 15 5.64 7.96
 -9 13 14 6.04 -8.26
 -9 13 13 6.52 -0.79
 -9 13 12 12.02 1.12
 -9 13 11 0.41 7.62
 -9 13 10 1.74 -1.19
 -9 13 9 5.37 0.56
 -9 13 8 1.85 -6.54
 -9 13 7 -10.42 -11.36
 -9 13 6 12.19 18.69
 -9 13 5 -8.72 8.14
 -9 13 4 -1.50 1.97
 -9 13 3 10.46 4.39
 -9 13 1 -14.64 2.16
 -9 13 0 -5.92 -0.24
 -9 13 2 -0.91 3.41
 -9 13 18 1.51 -3.84
 -10 13 27 0.24 -1.16
 -10 13 26 2.51 -1.12
 -10 13 25 3.67 0.40
 -10 13 24 -1.18 2.13
 -10 13 23 0.81 -4.78
 -10 13 22 3.11 -3.34
 -10 13 21 7.18 1.01
 -10 13 20 -0.75 -0.35
 -10 13 17 5.08 -8.25
 -10 13 16 -7.52 -8.41
 -10 13 15 1.66 -0.49
 -10 13 14 3.53 -0.46
 -10 13 13 -15.20 2.80
 -10 13 12 -0.08 -0.27
 -10 13 11 -10.06 6.34
 -10 13 10 -0.66 -3.12
 -10 13 9 0.75 1.06
 -10 13 8 4.37 2.24
 -10 13 7 -0.51 4.72
 -10 13 6 10.00 5.11
 -10 13 5 -13.88 -2.10
 -10 13 4 -5.77 -0.54
 -10 13 3 -6.45 13.26
 -10 13 2 0.14 -0.85
 -10 13 1 6.67 6.06
 -10 13 0 9.02 -0.29
 -10 13 18 -7.34 0.63
 -10 13 19 4.87 1.23
 -11 13 26 0.04 0.78
 -11 13 25 -0.91 -2.82
 -11 13 24 -3.91 1.30
 -11 13 23 2.70 -3.72
 -11 13 22 -0.23 -4.98
 -11 13 21 0.99 2.92
 -11 13 20 -2.85 -2.70
 -11 13 18 -0.70 1.00
 -11 13 17 -6.87 1.01
 -11 13 16 -11.49 0.95
 -11 13 15 -3.56 -0.18
 -11 13 14 2.86 -5.62
 -11 13 13 -5.80 -2.63
 -11 13 12 10.16 -1.98
 -11 13 11 0.97 13.14
 -11 13 10 -1.89 4.29
 -11 13 9 1.46 -0.99
 -11 13 8 -6.81 -4.23
 -11 13 7 -5.80 -8.76
 -11 13 6 4.79 6.59
 -11 13 5 -5.73 8.23
 -11 13 4 -4.55 1.23
 -11 13 3 -1.08 4.33
 -11 13 2 -5.01 1.47
 -11 13 1 -2.10 3.17
 -11 13 0 -2.38 0.45
 -11 13 19 3.81 -5.53
 -12 13 25 -0.45 -0.76
 -12 13 24 -2.48 -3.06
 -12 13 23 7.42 3.41
 -12 13 22 0.11 -1.63
 -12 13 21 7.01 -1.76
 -12 13 20 -5.40 0.30
 -12 13 18 2.77 -0.49
 -12 13 17 1.96 0.05
 -12 13 16 7.30 -5.64
 -12 13 15 0.34 -1.67
 -12 13 14 7.87 6.17
 -12 13 13 -9.97 -12.68
 -12 13 12 -1.35 -0.20
 -12 13 11 -3.08 3.62
 -12 13 10 4.10 3.27
 -12 13 9 -6.14 1.64
 -12 13 8 7.53 5.10
 -12 13 7 0.84 6.06
 -12 13 6 0.98 4.96
 -12 13 5 -0.40 0.14
 -12 13 4 -5.85 -0.17
 -12 13 3 -7.07 4.58
 -12 13 2 -6.65 -9.85
 -12 13 1 10.65 10.09
 -12 13 0 1.33 -0.22
 -12 13 19 -10.92 -11.35
 13 13 24 -4.76 6.45
 13 13 23 1.57 3.89
 13 13 22 5.51 -0.85
 13 13 21 1.78 -6.70
 13 13 20 0.88 -4.16
 13 13 19 3.96 -4.97
 13 13 18 2.57 4.02
 13 13 17 2.53 -6.39
 13 13 16 2.10 -4.76
 13 13 15 -0.18 0.25
 13 13 14 8.29 -3.13
 13 13 13 5.07 9.70
 13 13 12 2.42 -11.53
 13 13 11 1.98 -7.62
 13 13 10 -4.62 -1.73
 13 13 9 -5.59 0.48
 13 13 8 2.46 4.85
 13 13 7 2.09 7.97
 13 13 6 0.46 2.16
 13 13 5 7.04 0.66
 13 13 4 -2.78 -3.17
 13 13 3 9.27 2.03
 13 13 2 0.86 5.56
 13 13 1 -6.39 1.06
 13 13 0 -7.36 0.21
 13 14 23 -2.74 -2.51
 13 14 22 2.96 -3.00
 13 14 21 -2.39 -0.04
 13 14 20 3.05 3.87
 13 14 19 1.90 -10.54
 13 14 18 0.18 0.11
 13 14 17 20.56 -1.29
 13 14 16 3.72 8.13
 13 14 5 -5.19 2.41
 13 14 4 2.56 1.84
 13 14 3 0.02 -1.45
 13 14 2 -2.84 -4.56
 13 14 1 0.04 -8.37
 13 14 0 1.11 -1.41
 13 14 6 6.72 0.66
 13 14 7 5.35 9.68
 13 14 8 8.33 -1.26
 13 14 9 6.66 0.55
 13 14 10 -1.84 -4.10
 13 14 11 16.08 -10.17
 13 14 12 -6.13 -12.26
 13 14 13 0.74 -3.74
 13 14 14 4.76 -0.34
 13 14 15 1.46 11.98
 12 14 25 0.22 -5.88
 12 14 24 1.57 5.35
 12 14 23 2.35 2.91
 12 14 22 7.68 -4.64
 12 14 21 -1.20 -1.09
 12 14 20 -7.37 13.63
 12 14 19 -1.21 5.46
 12 14 18 -28.76 51.62
 12 14 17 -6.24 5.22
 12 14 5 2.57 -4.32
 12 14 4 -3.09 5.27
 12 14 3 -3.55 6.75
 12 14 2 -1.20 6.76
 12 14 1 5.44 7.25
 12 14 0 -0.39 0.29
 12 14 6 17.99 -2.91
 12 14 7 4.21 1.01
 12 14 8 2.56 -0.44
 12 14 9 -1.28 6.04
 12 14 10 -4.76 1.58
 12 14 11 9.96 8.70
 12 14 12 -7.58 11.77
 12 14 13 10.04 5.58
 12 14 14 4.49 3.21
 12 14 15 -7.36 -3.24
 12 14 16 -8.71 7.13
 11 14 26 4.41 -2.48
 11 14 25 -1.31 -1.15
 11 14 24 -1.69 4.27
 11 14 23 -0.26 0.77
 11 14 22 6.06 -2.05
 11 14 21 -0.47 3.90
 11 14 20 -0.74 13.27
 11 14 19 0.42 -13.98
 11 14 18 -0.26 9.03
 11 14 6 0.18 7.49
 11 14 5 3.40 -1.62
 11 14 4 7.46 -5.99
 11 14 3 12.01 -3.30
 11 14 2 -1.00 0.91
 11 14 1 -0.28 3.47
 11 14 0 -1.27 -1.19
 11 14 7 -6.75 1.66
 11 14 8 3.45 1.01
 11 14 9 -5.36 4.58
 11 14 10 -6.50 -4.40
 11 14 11 8.30 -4.09
 11 14 12 -4.46 -0.36
 11 14 13 -2.28 -2.61
 11 14 14 1.40 7.14
 11 14 15 -7.45 1.28
 11 14 16 0.55 2.86
 11 14 17 5.26 -9.43
 10 14 27 -0.57 1.31
 10 14 26 -2.70 -1.10
 10 14 25 -1.07 -0.16
 10 14 24 2.44 -0.43
 10 14 23 4.47 3.33
 10 14 22 3.62 -10.97
 10 14 21 -0.44 0.09
 10 14 20 7.05 3.82
 10 14 19 -2.46 -0.73
 10 14 8 6.34 -3.97
 10 14 7 -0.11 0.84
 10 14 6 -4.73 1.18
 10 14 5 3.74 -0.36
 10 14 4 -7.25 0.98
 10 14 3 0.53 4.74
 10 14 2 -0.22 -9.86
 10 14 1 -5.64 4.11
 10 14 0 -3.50 -0.46
 10 14 9 -0.95 5.93
 10 14 10 2.55 8.23
 10 14 11 1.83 3.79
 10 14 12 -5.94 8.45
 10 14 13 3.13 -2.60
 10 14 14 4.29 5.86
 10 14 15 -5.31 0.83
 10 14 16 3.98 -1.58
 10 14 17 2.37 4.04
 10 14 18 -1.03 14.77
 9 14 27 3.62 2.02
 9 14 26 1.87 -0.57
 9 14 25 0.67 -0.29
 9 14 24 -1.09 -1.21
 9 14 23 -0.76 2.38
 9 14 22 0.02 -0.05
 9 14 21 -0.39 5.70
 9 14 20 6.46 9.39
 9 14 10 -3.45 0.16
 9 14 9 -4.18 -1.96
 9 14 8 0.49 -4.61
 9 14 7 13.54 2.82
 9 14 6 2.41 0.25
 9 14 5 13.71 -0.38
 9 14 4 -0.85 -11.29
 9 14 3 -7.54 -3.89
 9 14 2 -5.59 0.07
 9 14 1 -3.62 14.01
 9 14 0 11.79 -0.15
 9 14 11 4.51 -7.43
 9 14 12 -2.17 -4.58
 9 14 13 2.21 4.26
 9 14 14 4.52 4.93
 9 14 15 -1.18 4.37
 9 14 16 0.13 6.30
 9 14 17 1.29 2.57
 9 14 18 4.76 0.81
 8 14 28 -1.17 -2.13
 8 14 27 3.15 -4.93
 8 14 26 1.87 -2.12
 8 14 25 -0.63 -1.61
 8 14 24 15.50 -2.86
 8 14 23 1.87 0.32
 8 14 22 -0.31 -2.15
 8 14 21 3.49 -3.91
 8 14 11 -10.11 6.99
 8 14 10 -11.30 5.48
 8 14 9 0.00 -13.05
 8 14 8 -15.08 0.63
 8 14 7 1.18 -9.40
 8 14 6 -3.66 5.67
 8 14 5 -12.78 11.10
 8 14 4 4.74 4.31
 8 14 3 -5.49 14.47
 8 14 2 1.97 0.65
 8 14 0 16.66 -0.53
 8 14 1 1.96 -2.07
 8 14 12 -7.33 -10.31
 8 14 13 2.76 9.14
 8 14 14 -2.00 -6.46
 8 14 15 -5.51 -2.91
 8 14 16 -4.27 3.41
 8 14 17 -9.23 3.64
 8 14 18 0.59 4.59
 8 14 20 2.23 7.34
 7 14 29 1.46 2.19
 7 14 28 -1.35 -1.64
 7 14 27 2.30 0.32
 7 14 26 -0.69 -4.44
 7 14 25 -4.42 -8.82
 7 14 24 3.49 -6.69
 7 14 23 -10.28 -6.56
 7 14 22 6.14 -4.02
 7 14 21 3.69 7.04
 7 14 16 6.95 4.60
 7 14 15 2.92 -2.53
 7 14 14 -0.75 -4.08
 7 14 9 -6.97 -0.44
 7 14 8 -2.73 3.43
 7 14 7 2.83 -1.62
 7 14 6 -2.39 1.15
 7 14 5 0.75 5.09
 7 14 4 17.41 -8.27
 7 14 2 12.46 -4.97
 7 14 3 -5.98 3.76
 7 14 10 0.61 0.35
 7 14 11 -8.84 -5.15
 7 14 12 -7.84 -5.43
 7 14 13 1.86 1.19
 7 14 17 -5.63 -0.05
 7 14 18 -3.27 6.26
 6 14 29 -0.32 -0.85
 6 14 28 -0.52 -3.57
 6 14 27 2.57 -3.26
 6 14 26 -1.13 -1.82
 6 14 25 5.64 0.45
 6 14 24 5.54 3.18
 6 14 23 -4.01 -4.19
 6 14 22 9.60 0.55
 6 14 19 3.39 -2.87
 6 14 18 -7.72 0.62
 6 14 17 -3.92 -1.27
 6 14 16 1.54 6.45
 6 14 15 -10.31 0.28
 6 14 14 -8.40 -2.57
 6 14 13 -1.72 5.99
 6 14 1 12.62 -7.51
 6 14 2 -1.38 -3.31
 6 14 3 -2.63 8.75
 6 14 4 -2.30 -17.61
 6 14 5 6.44 7.17
 6 14 6 -2.86 -0.62
 6 14 7 -2.52 8.39
 6 14 8 2.48 -1.54
 6 14 9 -6.69 3.02
 6 14 10 6.68 -3.79
 6 14 11 1.22 0.60
 6 14 12 -8.15 -2.72
 5 14 29 -4.11 3.00
 5 14 28 -0.37 -1.08
 5 14 27 0.05 0.20
 5 14 26 -3.44 -5.07
 5 14 25 7.76 -3.56
 5 14 24 3.84 -0.60
 5 14 23 1.23 4.33
 5 14 22 1.81 8.49
 5 14 21 -3.09 5.98
 5 14 20 1.90 1.46
 5 14 19 2.53 -2.94
 5 14 18 -2.83 -3.72
 5 14 17 5.73 2.64
 5 14 16 4.04 4.61
 5 14 15 2.24 -10.06
 5 14 14 8.06 -1.21
 5 14 13 -6.65 4.16
 5 14 12 -3.34 5.98
 5 14 0 0.13 0.12
 5 14 1 -8.29 0.33
 5 14 2 9.04 9.66
 5 14 3 7.72 5.80
 5 14 4 -6.97 -5.86
 5 14 5 5.09 6.04
 5 14 6 -9.32 -7.42
 5 14 7 -11.57 1.22
 5 14 8 1.43 -4.38
 5 14 9 2.30 12.93
 5 14 10 4.31 0.47
 5 14 11 -3.80 16.25
 4 14 29 -1.44 -1.77
 4 14 28 1.00 2.35
 4 14 27 1.74 -2.66
 4 14 26 4.37 -1.49
 4 14 25 0.38 4.15
 4 14 24 0.24 -2.28
 4 14 23 -8.69 -1.86
 4 14 22 0.37 -0.53
 4 14 21 3.53 1.67
 4 14 20 -1.91 -0.68
 4 14 19 -3.49 9.31
 4 14 18 5.60 3.21
 4 14 17 -2.42 4.61
 4 14 16 2.72 1.54
 4 14 15 8.39 -10.22
 4 14 14 3.28 1.63
 4 14 13 -1.03 0.08
 4 14 12 -2.02 -3.24
 4 14 2 -2.88 -0.94
 4 14 1 -7.40 2.47
 4 14 0 -10.53 -0.85
 4 14 3 -6.45 7.03
 4 14 4 6.66 5.27
 4 14 5 -4.26 -15.15
 4 14 6 -4.93 4.20
 4 14 7 2.09 4.79
 4 14 8 -9.03 -4.95
 4 14 9 2.98 -0.79
 4 14 10 0.55 -3.25
 4 14 11 -3.52 -2.15
 3 14 29 -3.76 2.12
 3 14 28 3.50 -1.55
 3 14 27 0.09 3.13
 3 14 26 -4.93 -0.99
 3 14 25 -2.15 1.06
 3 14 24 1.88 0.31
 3 14 23 -9.00 -3.59
 3 14 22 1.10 3.08
 3 14 21 1.11 7.23
 3 14 20 1.65 -0.87
 3 14 19 2.62 -1.90
 3 14 18 11.93 -0.54
 3 14 17 -12.10 -0.68
 3 14 16 6.24 0.02
 3 14 15 -7.90 0.45
 3 14 14 -3.13 -1.42
 3 14 13 6.88 9.54
 3 14 12 -1.00 4.78
 3 14 5 -8.38 -24.32
 3 14 4 -2.63 -13.29
 3 14 3 -20.19 -0.26
 3 14 2 -20.54 2.12
 3 14 1 11.50 7.74
 3 14 0 -14.05 -0.24
 3 14 6 9.48 -0.73
 3 14 7 5.51 -7.14
 3 14 8 -12.84 -1.26
 3 14 9 20.80 -12.80
 3 14 10 0.52 -8.64
 3 14 11 8.82 2.07
 2 14 29 -4.30 1.62
 2 14 28 -0.20 2.69
 2 14 27 -6.95 5.02
 2 14 26 -2.58 -0.18
 2 14 25 1.66 3.17
 2 14 24 -4.72 0.96
 2 14 23 -6.16 -5.74
 2 14 22 -0.88 8.28
 2 14 21 -7.80 1.98
 2 14 20 -9.62 2.33
 2 14 19 -1.11 -0.90
 2 14 18 4.34 3.04
 2 14 17 -0.75 2.53
 2 14 16 4.32 11.25
 2 14 15 -5.81 1.32
 2 14 14 3.71 -1.66
 2 14 13 3.50 -8.82
 2 14 12 -1.32 -8.51
 2 14 10 -8.94 2.22
 2 14 9 -6.76 0.04
 2 14 8 -11.84 5.08
 2 14 7 -4.97 -8.92
 2 14 6 12.36 -2.30
 2 14 5 2.80 4.73
 2 14 4 2.74 2.41
 2 14 3 9.90 1.02
 2 14 2 2.06 3.18
 2 14 1 7.08 -21.00
 2 14 0 13.60 0.73
 2 14 11 5.90 1.42
 1 14 29 -5.21 0.54
 1 14 28 4.72 -0.45
 1 14 27 -0.18 -4.94
 1 14 26 -2.90 1.15
 1 14 25 1.54 -6.14
 1 14 24 -2.16 5.09
 1 14 23 -1.41 -1.29
 1 14 22 8.02 0.67
 1 14 21 -0.77 -5.13
 1 14 20 -3.74 -6.92
 1 14 19 8.06 -4.97
 1 14 18 -7.33 6.15
 1 14 17 8.71 3.99
 1 14 16 -4.06 5.73
 1 14 15 -1.21 -7.07
 1 14 14 6.67 8.61
 1 14 13 1.97 1.31
 1 14 12 2.82 4.71
 1 14 9 1.47 -7.92
 1 14 8 25.56 -0.75
 1 14 7 -4.75 4.38
 1 14 6 -3.06 -8.81
 1 14 5 0.14 -9.19
 1 14 4 -5.62 -0.73
 1 14 3 -15.62 1.01
 1 14 2 9.68 7.65
 1 14 1 2.17 -4.91
 1 14 0 13.96 -0.24
 1 14 10 12.32 -8.94
 1 14 11 8.21 3.15
 0 14 29 0.24 0.12
 0 14 28 2.78 0.03
 0 14 27 3.63 -3.57
 0 14 26 1.24 3.55
 0 14 25 3.36 -3.54
 0 14 24 -5.39 -3.18
 0 14 23 -1.20 -5.74
 0 14 22 -3.15 -0.97
 0 14 21 1.95 0.86
 0 14 20 -2.27 5.02
 0 14 19 7.84 3.55
 0 14 18 4.39 4.75
 0 14 17 12.90 -1.39
 0 14 16 -0.04 8.35
 0 14 15 5.27 -5.59
 0 14 14 2.24 -3.11
 0 14 13 -1.60 -7.29
 0 14 12 13.04 -3.59
 0 14 8 4.81 -3.52
 0 14 7 -9.16 -2.06
 0 14 6 8.07 -2.94
 0 14 5 3.05 5.34
 0 14 4 -6.51 12.38
 0 14 3 -3.60 2.37
 0 14 2 -3.38 -4.66
 0 14 1 3.06 -9.64
 0 14 0 13.78 1.38
 0 14 9 -17.18 10.10
 0 14 10 1.96 -7.45
 0 14 11 -4.48 1.68
 -1 14 28 -1.74 -0.59
 -1 14 27 0.12 1.07
 -1 14 26 0.41 2.88
 -1 14 25 -3.80 3.94
 -1 14 24 1.87 -2.81
 -1 14 23 -0.91 2.19
 -1 14 22 -7.54 -5.74
 -1 14 21 -0.43 -2.21
 -1 14 20 -16.63 -5.45
 -1 14 19 -3.83 -3.28
 -1 14 18 1.85 -1.55
 -1 14 17 -5.17 -7.36
 -1 14 16 -5.47 1.52
 -1 14 15 2.31 -0.95
 -1 14 14 -0.33 1.56
 -1 14 13 4.08 9.72
 -1 14 12 9.16 -6.93
 -1 14 8 -4.58 -1.19
 -1 14 7 -3.91 -10.87
 -1 14 6 0.80 -3.08
 -1 14 5 -11.07 -18.77
 -1 14 4 3.55 14.81
 -1 14 3 3.89 10.46
 -1 14 2 -6.03 -10.93
 -1 14 1 9.56 0.68
 -1 14 0 -9.80 0.68
 -1 14 9 -13.90 -6.83
 -1 14 10 -10.14 -3.59
 -1 14 11 -3.24 -5.09
 -2 14 27 1.43 3.16
 -2 14 26 0.47 -2.87
 -2 14 25 -2.18 0.79
 -2 14 24 -3.27 1.22
 -2 14 23 -8.41 2.41
 -2 14 22 -11.19 0.08
 -2 14 21 2.41 1.20
 -2 14 20 -2.69 -2.62
 -2 14 19 8.55 3.89
 -2 14 18 5.55 1.54
 -2 14 17 -1.89 2.44
 -2 14 16 -1.26 10.21
 -2 14 15 -1.85 -0.48
 -2 14 14 -6.93 -8.41
 -2 14 13 -4.32 6.31
 -2 14 12 -2.92 -2.92
 -2 14 11 -2.86 -9.47
 -2 14 7 -11.01 4.68
 -2 14 6 1.06 10.70
 -2 14 5 -4.58 -5.66
 -2 14 4 3.71 9.65
 -2 14 3 5.32 2.92
 -2 14 2 -7.37 -15.31
 -2 14 1 10.42 11.01
 -2 14 0 -4.64 0.84
 -2 14 8 15.45 15.19
 -2 14 9 -3.48 -7.19
 -2 14 10 -4.49 4.29
 -3 14 28 2.12 0.67
 -3 14 27 3.55 3.07
 -3 14 26 -0.97 6.35
 -3 14 25 2.73 0.23
 -3 14 24 0.12 2.36
 -3 14 23 4.49 -5.37
 -3 14 22 0.66 2.18
 -3 14 21 -1.99 -3.75
 -3 14 20 -1.31 1.50
 -3 14 19 -3.90 -1.15
 -3 14 18 0.93 -11.73
 -3 14 17 -12.53 1.76
 -3 14 16 -3.01 -3.71
 -3 14 14 -0.27 -1.22
 -3 14 13 -5.50 -0.56
 -3 14 12 3.13 -16.61
 -3 14 11 1.85 -0.69
 -3 14 6 2.60 -5.73
 -3 14 5 5.36 -6.00
 -3 14 4 -14.54 12.14
 -3 14 3 15.66 -3.68
 -3 14 2 -5.21 5.91
 -3 14 1 -16.47 -14.73
 -3 14 0 0.80 0.78
 -3 14 7 -6.34 -11.37
 -3 14 8 6.48 7.37
 -3 14 9 -16.49 0.40
 -3 14 10 0.60 -11.09
 -3 14 15 -10.77 7.84
 -4 14 28 10.10 -5.35
 -4 14 27 1.57 -6.62
 -4 14 26 1.50 -1.81
 -4 14 25 3.22 -8.59
 -4 14 24 -0.57 6.10
 -4 14 23 -2.24 0.33
 -4 14 22 0.37 -0.99
 -4 14 21 -4.09 -1.53
 -4 14 20 3.81 1.41
 -4 14 19 2.71 1.85
 -4 14 18 4.83 5.54
 -4 14 17 -7.54 5.92
 -4 14 14 8.26 -5.30
 -4 14 13 0.24 2.73
 -4 14 12 4.15 2.75
 -4 14 11 -11.82 12.79
 -4 14 10 -9.97 -9.85
 -4 14 5 11.99 -20.46
 -4 14 4 0.49 9.58
 -4 14 3 4.64 2.86
 -4 14 2 2.40 9.99
 -4 14 1 3.25 15.51
 -4 14 0 2.23 -0.19
 -4 14 6 -15.16 14.69
 -4 14 7 -2.14 -1.42
 -4 14 8 3.98 1.91
 -4 14 9 -17.87 15.94
 -4 14 15 2.39 2.63
 -5 14 28 7.99 -3.05
 -5 14 27 0.88 2.79
 -5 14 26 0.04 6.48
 -5 14 25 -0.02 0.17
 -5 14 24 2.12 0.70
 -5 14 23 -7.16 -5.58
 -5 14 22 -4.56 -3.87
 -5 14 21 -1.63 4.06
 -5 14 20 3.36 -1.80
 -5 14 19 4.67 -3.94
 -5 14 18 -1.81 1.48
 -5 14 17 -8.53 3.82
 -5 14 15 2.26 3.66
 -5 14 14 5.90 1.88
 -5 14 13 9.71 -11.01
 -5 14 12 11.45 4.64
 -5 14 11 3.26 1.75
 -5 14 10 8.72 0.23
 -5 14 9 -9.06 12.92
 -5 14 4 3.80 12.52
 -5 14 3 0.68 19.27
 -5 14 2 8.11 -9.90
 -5 14 1 0.48 16.61
 -5 14 0 -16.04 1.08
 -5 14 5 -12.04 -5.52
 -5 14 6 -7.06 7.48
 -5 14 7 -6.65 0.78
 -5 14 8 -8.42 -0.85
 -6 14 28 5.68 -0.93
 -6 14 27 2.73 -3.07
 -6 14 26 4.93 0.69
 -6 14 25 0.28 -2.12
 -6 14 24 3.70 2.33
 -6 14 23 -1.50 5.39
 -6 14 22 -0.26 3.37
 -6 14 21 -4.46 6.13
 -6 14 20 1.67 -1.05
 -6 14 19 -4.49 8.07
 -6 14 18 0.19 8.75
 -6 14 15 5.73 -6.62
 -6 14 14 -11.64 5.50
 -6 14 13 -0.18 5.10
 -6 14 12 -9.21 5.22
 -6 14 11 2.81 0.39
 -6 14 10 -11.71 9.40
 -6 14 9 0.26 -2.97
 -6 14 8 -0.14 -5.14
 -6 14 7 -5.64 10.08
 -6 14 3 10.07 -1.67
 -6 14 2 6.06 2.93
 -6 14 1 -5.80 3.39
 -6 14 0 25.61 -0.81
 -6 14 4 2.92 -13.39
 -6 14 5 -3.84 6.71
 -6 14 6 1.92 -0.64
 -7 14 28 1.47 5.02
 -7 14 27 -3.31 4.05
 -7 14 26 -8.34 8.91
 -7 14 25 -2.25 6.09
 -7 14 24 0.11 1.42
 -7 14 23 -2.13 -3.44
 -7 14 22 0.55 -1.00
 -7 14 21 -1.32 4.98
 -7 14 20 4.75 0.11
 -7 14 19 -2.78 0.58
 -7 14 18 4.48 4.79
 -7 14 16 2.65 22.47
 -7 14 15 -1.63 -0.58
 -7 14 14 -2.44 6.87
 -7 14 13 9.80 -10.13
 -7 14 12 0.75 -0.70
 -7 14 11 9.63 -2.77
 -7 14 10 2.74 0.83
 -7 14 9 3.91 -1.24
 -7 14 8 -12.20 -5.28
 -7 14 7 11.74 4.04
 -7 14 6 6.65 -6.44
 -7 14 5 0.95 5.03
 -7 14 2 -0.61 -9.32
 -7 14 1 -3.46 3.20
 -7 14 0 -2.37 0.35
 -7 14 3 -0.60 4.31
 -7 14 4 -2.37 9.51
 -8 14 27 -0.57 -0.77
 -8 14 26 -4.70 3.14
 -8 14 25 1.03 -1.79
 -8 14 24 -3.97 3.96
 -8 14 23 -3.83 2.02
 -8 14 22 2.29 3.44
 -8 14 21 -6.35 5.34
 -8 14 20 10.88 -3.00
 -8 14 19 7.21 9.02
 -8 14 17 -3.72 -1.35
 -8 14 16 2.77 -4.36
 -8 14 15 -1.54 -12.50
 -8 14 14 1.19 6.60
 -8 14 13 -1.27 -3.65
 -8 14 12 -3.78 4.69
 -8 14 11 -1.67 -0.22
 -8 14 10 -5.93 0.89
 -8 14 9 -0.59 -3.88
 -8 14 8 -7.08 -8.65
 -8 14 7 9.91 3.71
 -8 14 6 -8.86 17.21
 -8 14 5 0.41 -0.35
 -8 14 4 -2.32 3.49
 -8 14 3 3.77 -5.93
 -8 14 2 1.32 9.09
 -8 14 1 2.08 6.87
 -8 14 0 11.52 0.03
 -9 14 27 -2.92 1.39
 -9 14 26 -7.30 2.68
 -9 14 25 -1.50 3.75
 -9 14 24 -5.38 -2.44
 -9 14 23 -1.76 -2.81
 -9 14 22 1.18 -3.45
 -9 14 21 -6.45 3.51
 -9 14 20 -3.30 0.33
 -9 14 19 -8.30 3.63
 -9 14 17 9.27 -0.29
 -9 14 16 9.76 0.96
 -9 14 15 -4.73 -4.62
 -9 14 14 6.67 -0.23
 -9 14 13 -4.05 -12.37
 -9 14 12 7.77 1.25
 -9 14 11 5.12 0.61
 -9 14 10 2.75 -3.97
 -9 14 9 2.79 -2.62
 -9 14 8 -11.18 5.85
 -9 14 7 4.84 4.06
 -9 14 6 15.99 2.52
 -9 14 5 0.80 -1.73
 -9 14 4 -7.05 3.67
 -9 14 3 -1.60 3.27
 -9 14 2 -6.21 7.72
 -9 14 1 7.83 2.67
 -9 14 0 7.68 2.09
 -9 14 18 4.86 -0.21
 -10 14 26 -0.77 -3.21
 -10 14 25 3.46 -0.38
 -10 14 24 -2.06 2.60
 -10 14 23 1.57 -1.85
 -10 14 22 3.65 -1.68
 -10 14 21 -2.12 -0.47
 -10 14 20 4.26 -7.46
 -10 14 19 8.25 -6.20
 -10 14 17 -2.26 -8.38
 -10 14 16 2.11 0.94
 -10 14 15 2.87 -9.78
 -10 14 14 8.70 -1.62
 -10 14 13 -13.39 -12.82
 -10 14 12 -5.93 -9.12
 -10 14 11 -3.44 1.21
 -10 14 10 -18.93 7.32
 -10 14 9 1.19 0.33
 -10 14 8 -18.85 -10.88
 -10 14 7 -3.40 -6.18
 -10 14 6 1.72 4.73
 -10 14 5 -6.81 5.70
 -10 14 4 9.43 4.08
 -10 14 3 6.18 -7.17
 -10 14 2 3.75 -4.33
 -10 14 1 7.29 -6.18
 -10 14 0 3.43 -0.51
 -10 14 18 4.75 2.99
 -11 14 25 0.39 -5.79
 -11 14 24 2.05 -2.43
 -11 14 23 2.84 -1.64
 -11 14 22 5.91 2.41
 -11 14 21 -2.41 4.15
 -11 14 20 -8.78 -2.39
 -11 14 19 -14.32 -5.90
 -11 14 18 -0.59 -2.64
 -11 14 17 2.02 3.17
 -11 14 16 -8.86 -1.99
 -11 14 15 -7.39 -5.27
 -11 14 14 -2.48 4.81
 -11 14 13 -6.69 -9.52
 -11 14 12 -2.84 -1.63
 -11 14 11 5.30 0.67
 -11 14 10 -14.52 -5.30
 -11 14 9 11.16 -9.14
 -11 14 8 -6.93 4.83
 -11 14 7 6.27 6.63
 -11 14 6 13.02 -9.39
 -11 14 5 -7.77 -5.04
 -11 14 4 1.80 -2.98
 -11 14 3 -5.95 1.29
 -11 14 2 -3.21 -0.57
 -11 14 1 -0.82 1.43
 -11 14 0 0.00 0.73
 -12 14 25 -2.76 8.03
 -12 14 24 -7.35 5.74
 -12 14 23 -5.41 0.27
 -12 14 22 -9.11 -3.95
 -12 14 21 3.45 6.37
 -12 14 20 0.56 7.71
 -12 14 19 8.24 5.83
 -12 14 18 5.59 -4.33
 -12 14 17 -4.51 -0.64
 -12 14 16 -2.67 -10.02
 -12 14 15 5.39 -3.64
 -12 14 14 12.56 11.85
 -12 14 13 0.83 -1.91
 -12 14 12 7.02 15.10
 -12 14 11 6.17 3.40
 -12 14 10 -4.03 13.84
 -12 14 9 -6.84 1.30
 -12 14 8 -2.25 -12.91
 -12 14 7 -0.96 -0.89
 -12 14 6 0.78 -13.26
 -12 14 5 1.16 4.11
 -12 14 4 -1.38 5.81
 -12 14 3 7.97 2.45
 -12 14 2 0.27 -9.43
 -12 14 1 1.93 5.10
 -12 14 0 -6.45 -0.36
 -13 14 24 6.44 -4.35
 -13 14 23 -0.14 0.75
 -13 14 22 -0.94 4.24
 -13 14 21 0.52 10.58
 -13 14 20 -7.97 -5.63
 -13 14 19 -4.87 3.73
 -13 14 18 -2.96 -0.32
 -13 14 17 1.99 15.68
 -13 14 16 -6.16 5.42
 -13 14 15 -4.55 6.25
 -13 14 14 8.65 10.77
 -13 14 13 -2.77 -8.43
 -13 14 12 0.69 7.12
 -13 14 11 0.45 -0.97
 -13 14 10 -8.85 -5.87
 -13 14 9 4.97 -4.90
 -13 14 8 5.87 0.09
 -13 14 7 8.86 2.94
 -13 14 6 -1.85 -2.12
 -13 14 5 4.26 -8.79
 -13 14 4 -12.65 1.22
 -13 14 3 4.12 0.27
 -13 14 2 -5.44 -1.35
 -13 14 1 3.95 10.96
 -13 14 0 9.10 0.30
 14 14 23 0.14 3.44
 14 14 22 4.53 -1.11
 14 14 21 2.02 0.26
 14 14 20 3.48 2.66
 14 14 19 1.87 -0.03
 14 14 18 -5.19 7.49
 14 14 17 0.17 6.19
 14 14 16 -5.08 -13.45
 14 14 15 -4.71 -2.16
 14 14 14 11.38 -0.20
 14 14 13 -3.57 7.48
 14 14 12 2.18 1.26
 14 14 11 10.34 6.72
 14 14 10 -1.61 -5.35
 14 14 9 2.49 -1.34
 14 14 8 -0.72 5.47
 14 14 7 1.85 7.14
 14 14 6 7.62 1.20
 14 14 5 0.44 -4.26
 14 14 4 -4.99 -5.57
 14 14 3 -0.89 -4.64
 14 14 2 -1.94 9.11
 14 14 1 -0.74 1.78
 14 14 0 -3.20 0.16
 14 15 19 -16.37 12.65
 14 15 18 -1.85 -3.17
 14 15 17 -3.43 8.80
 14 15 16 -10.66 4.17
 14 15 15 -1.22 9.08
 14 15 5 -8.38 7.17
 14 15 4 -2.53 3.12
 14 15 3 -2.56 3.53
 14 15 2 -0.72 2.38
 14 15 1 -3.24 -6.32
 14 15 0 2.39 -1.38
 14 15 6 -4.94 -5.62
 14 15 7 6.12 -1.20
 14 15 8 5.39 2.09
 14 15 9 5.77 8.98
 14 15 10 -9.50 7.04
 14 15 11 -3.96 1.38
 14 15 12 2.37 -5.22
 14 15 13 -4.55 2.71
 14 15 14 5.96 -0.33
 14 15 20 -3.76 -0.74
 14 15 21 3.77 -1.80
 13 15 22 0.90 -1.98
 13 15 21 1.56 -2.26
 13 15 20 0.15 -9.48
 13 15 19 0.44 5.21
 13 15 18 3.91 1.83
 13 15 17 6.00 -5.52
 13 15 16 -2.30 -10.48
 13 15 5 -5.76 -3.28
 13 15 4 14.38 -12.71
 13 15 3 -3.30 0.68
 13 15 2 7.68 -2.47
 13 15 1 2.37 6.40
 13 15 0 -3.15 0.02
 13 15 6 5.36 -6.53
 13 15 7 -4.26 2.83
 13 15 8 -8.80 -5.90
 13 15 9 -1.55 -4.90
 13 15 10 -8.37 -10.28
 13 15 11 3.92 -8.18
 13 15 12 3.80 -2.44
 13 15 13 3.26 3.76
 13 15 14 9.95 -1.05
 13 15 15 2.99 -6.11
 12 15 24 -0.39 5.76
 12 15 23 -1.43 -3.73
 12 15 22 -2.20 0.75
 12 15 21 6.16 6.43
 12 15 20 -5.58 4.04
 12 15 19 3.94 -1.26
 12 15 18 5.20 1.43
 12 15 17 4.41 -12.45
 12 15 5 -13.99 6.96
 12 15 4 11.97 -0.17
 12 15 3 13.29 -11.33
 12 15 2 8.05 -3.60
 12 15 1 -0.26 -6.44
 12 15 0 2.95 -0.23
 12 15 6 -5.73 -2.84
 12 15 7 -4.22 2.74
 12 15 8 -1.41 1.78
 12 15 9 5.68 4.53
 12 15 10 -7.26 6.24
 12 15 11 -4.53 -3.38
 12 15 12 -3.17 -0.24
 12 15 13 -5.95 1.40
 12 15 14 2.27 7.01
 12 15 15 -0.24 7.12
 12 15 16 4.22 11.45
 11 15 25 2.53 1.11
 11 15 24 3.45 3.51
 11 15 23 -1.05 -0.35
 11 15 22 -2.25 -3.11
 11 15 21 2.40 -4.71
 11 15 20 3.93 -5.46
 11 15 19 -0.76 -5.11
 11 15 18 3.92 7.66
 11 15 5 -7.14 -3.82
 11 15 4 -11.12 1.51
 11 15 3 -8.30 -4.22
 11 15 2 -9.07 -1.18
 11 15 1 1.83 -2.81
 11 15 0 -5.29 -0.04
 11 15 6 -0.26 0.43
 11 15 7 0.17 -3.40
 11 15 8 -5.63 2.81
 11 15 9 -2.76 -5.88
 11 15 10 -5.01 0.67
 11 15 11 -3.31 -8.91
 11 15 12 -2.80 -3.77
 11 15 13 -0.99 -2.97
 11 15 14 4.70 -1.70
 11 15 15 -1.39 0.36
 11 15 16 3.70 3.51
 11 15 17 0.45 -0.02
 10 15 26 -0.31 -5.86
 10 15 25 -0.17 4.75
 10 15 24 -0.90 0.66
 10 15 23 2.14 0.41
 10 15 22 1.50 -4.15
 10 15 21 5.19 -5.52
 10 15 20 1.76 0.51
 10 15 19 1.34 -7.61
 10 15 6 -7.19 1.34
 10 15 5 -1.27 -0.48
 10 15 4 -1.67 3.44
 10 15 3 1.36 -3.41
 10 15 2 -4.47 0.82
 10 15 1 4.80 5.59
 10 15 0 -0.07 -0.45
 10 15 7 0.26 -5.41
 10 15 8 -2.10 -3.34
 10 15 9 -8.78 -3.08
 10 15 10 -4.17 -1.58
 10 15 11 -5.41 -9.15
 10 15 12 2.90 5.13
 10 15 13 0.53 3.61
 10 15 14 5.12 1.91
 10 15 15 4.89 -1.90
 10 15 16 -2.15 -4.81
 10 15 17 0.37 -8.71
 10 15 18 1.86 -0.24
 9 15 27 -3.41 0.39
 9 15 26 -1.65 -4.82
 9 15 25 -2.38 0.08
 9 15 24 -1.66 -4.05
 9 15 23 -2.63 -0.31
 9 15 22 -6.07 0.02
 9 15 21 -2.35 -5.69
 9 15 20 -6.16 4.47
 9 15 4 -0.35 0.72
 9 15 3 4.02 -0.34
 9 15 2 -3.53 0.13
 9 15 1 -11.19 -1.53
 9 15 0 -6.64 0.25
 9 15 5 -5.63 -6.12
 9 15 6 -6.04 -1.79
 9 15 7 4.48 -1.15
 9 15 8 3.15 -0.75
 9 15 9 10.09 -0.51
 9 15 10 6.80 14.51
 9 15 11 6.70 -0.20
 9 15 12 1.63 -8.18
 9 15 13 4.73 0.47
 9 15 14 7.05 -10.66
 9 15 15 3.86 -3.61
 9 15 16 1.75 5.12
 9 15 17 3.69 0.74
 9 15 18 -10.36 9.10
 8 15 27 -1.67 1.56
 8 15 26 -0.77 1.26
 8 15 25 -7.16 5.94
 8 15 24 0.80 5.82
 8 15 23 -6.07 10.15
 8 15 22 2.74 -0.66
 8 15 21 5.76 -9.15
 8 15 4 7.76 -9.20
 8 15 3 -5.06 -5.04
 8 15 2 -2.20 2.71
 8 15 1 7.01 11.26
 8 15 0 2.82 0.36
 8 15 5 -5.04 1.54
 8 15 6 3.70 7.94
 8 15 7 -3.05 0.57
 8 15 8 -21.04 17.08
 8 15 9 8.03 -3.72
 8 15 10 -6.52 2.42
 8 15 11 6.15 -3.10
 8 15 12 -1.48 -3.46
 8 15 13 -7.95 7.32
 8 15 14 -6.84 0.86
 8 15 15 -2.80 -8.70
 8 15 16 -1.71 -4.90
 8 15 17 -2.37 -0.83
 8 15 18 0.28 -0.45
 7 15 28 -4.08 3.08
 7 15 27 -2.07 -0.16
 7 15 26 0.47 0.75
 7 15 25 -0.62 2.50
 7 15 24 6.15 1.21
 7 15 23 -6.94 2.27
 7 15 22 0.19 3.93
 7 15 21 -7.89 1.22
 7 15 15 0.67 -3.36
 7 15 4 -2.98 -5.28
 7 15 3 -6.36 11.19
 7 15 2 -13.89 3.48
 7 15 1 6.08 2.49
 7 15 0 -5.61 0.96
 7 15 5 -2.07 -1.53
 7 15 6 -8.07 0.03
 7 15 7 3.82 -2.78
 7 15 8 0.05 -4.23
 7 15 9 3.78 -7.59
 7 15 10 8.46 21.31
 7 15 11 3.44 4.35
 7 15 12 0.39 9.84
 7 15 13 13.74 2.59
 7 15 14 5.39 4.11
 7 15 16 10.09 6.51
 7 15 17 -1.87 -1.10
 7 15 18 -1.44 6.67
 6 15 28 -2.84 2.07
 6 15 27 0.06 5.09
 6 15 26 -2.95 4.08
 6 15 25 2.74 1.86
 6 15 24 -3.60 6.28
 6 15 23 -9.80 -0.90
 6 15 22 4.26 3.08
 6 15 18 -10.16 0.53
 6 15 17 0.00 -0.13
 6 15 16 6.07 -1.45
 6 15 15 -1.18 -7.52
 6 15 14 6.94 -0.82
 6 15 1 -3.25 9.11
 6 15 0 -17.84 0.15
 6 15 2 -4.17 4.84
 6 15 3 -7.88 2.47
 6 15 4 -9.94 -9.48
 6 15 5 16.65 6.73
 6 15 6 0.60 4.62
 6 15 7 -4.21 -3.10
 6 15 8 1.15 7.12
 6 15 9 -2.78 0.96
 6 15 10 6.20 1.49
 6 15 11 0.30 4.17
 6 15 12 -0.49 5.56
 6 15 13 0.18 -1.44
 5 15 28 -0.78 2.23
 5 15 27 -0.72 2.64
 5 15 26 0.06 0.47
 5 15 25 1.20 2.94
 5 15 24 -2.61 -5.01
 5 15 23 0.76 -3.44
 5 15 22 2.84 1.72
 5 15 20 1.84 6.84
 5 15 19 12.30 1.18
 5 15 18 -3.82 -3.99
 5 15 17 2.38 -0.81
 5 15 16 -6.48 -1.28
 5 15 15 -6.29 -1.11
 5 15 14 7.57 1.93
 5 15 13 0.82 6.20
 5 15 3 -4.88 12.77
 5 15 2 -8.03 18.19
 5 15 1 -11.79 -5.75
 5 15 0 24.88 -0.21
 5 15 4 -11.08 -10.95
 5 15 5 15.18 3.70
 5 15 6 13.63 5.76
 5 15 7 1.32 5.25
 5 15 8 8.48 -4.20
 5 15 9 -10.90 -3.17
 5 15 10 7.72 -5.78
 5 15 11 1.71 8.34
 5 15 12 7.18 -6.23
 4 15 28 1.22 0.18
 4 15 27 -2.07 3.48
 4 15 26 -4.88 3.89
 4 15 25 -2.07 4.91
 4 15 24 0.87 -0.84
 4 15 23 -1.56 1.66
 4 15 22 1.26 -0.98
 4 15 21 -3.83 0.37
 4 15 20 -2.91 0.73
 4 15 19 6.21 -5.97
 4 15 18 0.01 -7.77
 4 15 17 2.76 8.23
 4 15 16 -2.46 1.70
 4 15 15 0.42 -3.90
 4 15 14 1.70 -11.13
 4 15 13 -4.78 -1.04
 4 15 12 0.57 -13.47
 4 15 8 -7.17 -5.78
 4 15 7 -9.92 1.91
 4 15 6 0.99 4.27
 4 15 5 5.36 -3.80
 4 15 4 -0.75 -0.17
 4 15 3 -20.46 -3.40
 4 15 2 8.15 -18.18
 4 15 1 16.72 5.13
 4 15 0 0.00 0.61
 4 15 9 -0.91 2.43
 4 15 10 -2.23 -3.90
 4 15 11 2.42 9.04
 3 15 28 -0.61 1.33
 3 15 27 2.31 1.44
 3 15 26 4.87 -8.48
 3 15 25 8.86 0.78
 3 15 24 2.46 -1.08
 3 15 23 2.96 -2.45
 3 15 22 5.46 6.18
 3 15 21 -1.85 -2.33
 3 15 20 -0.18 2.38
 3 15 19 0.15 -4.09
 3 15 18 6.76 -1.88
 3 15 17 -10.25 -1.20
 3 15 16 2.84 -3.67
 3 15 15 -2.05 4.91
 3 15 14 -5.99 -6.12
 3 15 13 5.01 4.14
 3 15 12 -5.90 -4.41
 3 15 11 1.39 -4.19
 3 15 10 -2.03 -4.08
 3 15 9 6.22 -8.68
 3 15 8 -8.27 -5.61
 3 15 7 6.66 -13.46
 3 15 6 8.79 -4.07
 3 15 5 -8.34 -12.47
 3 15 4 -2.55 -3.05
 3 15 3 2.01 13.00
 3 15 2 -14.82 3.82
 3 15 1 0.34 -5.50
 3 15 0 -15.45 -0.50
 2 15 28 4.94 1.59
 2 15 27 1.57 3.57
 2 15 26 -2.35 4.01
 2 15 25 -2.12 2.77
 2 15 24 -7.46 0.00
 2 15 23 -6.62 -2.47
 2 15 22 1.81 2.58
 2 15 21 -11.24 0.94
 2 15 20 2.17 8.18
 2 15 19 0.75 -3.60
 2 15 18 -2.18 -3.04
 2 15 17 -2.27 2.92
 2 15 16 -2.33 -7.15
 2 15 15 -2.68 -9.45
 2 15 14 1.29 -5.03
 2 15 13 -3.01 -5.78
 2 15 12 -9.20 5.50
 2 15 11 -5.68 -1.24
 2 15 10 -5.41 3.51
 2 15 9 -1.86 -4.22
 2 15 8 -3.02 6.88
 2 15 7 -10.96 0.68
 2 15 6 -8.03 13.09
 2 15 5 1.63 -0.73
 2 15 4 -3.44 1.02
 2 15 3 -0.14 -0.16
 2 15 2 5.73 10.65
 2 15 1 17.75 -2.18
 2 15 0 15.43 1.42
 1 15 28 2.41 2.98
 1 15 27 0.39 -1.10
 1 15 26 3.56 2.77
 1 15 25 4.80 -2.50
 1 15 24 -2.74 0.77
 1 15 23 -3.81 -7.60
 1 15 22 3.90 -3.76
 1 15 21 -10.21 -0.39
 1 15 20 3.14 -0.58
 1 15 19 6.55 -7.76
 1 15 18 -3.50 -9.06
 1 15 17 5.99 -2.23
 1 15 16 -5.14 0.38
 1 15 15 -5.63 2.65
 1 15 14 5.56 11.09
 1 15 13 -5.49 1.76
 1 15 12 6.30 0.42
 1 15 11 6.41 -1.19
 1 15 10 2.27 -8.20
 1 15 9 -10.56 -0.08
 1 15 8 12.54 6.64
 1 15 7 -0.06 0.06
 1 15 6 15.70 -4.35
 1 15 5 24.36 -3.63
 1 15 4 -4.90 7.43
 1 15 3 -5.82 -5.48
 1 15 2 -4.20 4.40
 1 15 1 -9.23 -10.08
 1 15 0 -1.81 -0.83
 0 15 28 1.15 -0.51
 0 15 27 2.24 -5.06
 0 15 26 3.12 0.27
 0 15 25 6.00 -5.05
 0 15 24 3.56 1.82
 0 15 23 9.48 1.24
 0 15 22 5.81 1.84
 0 15 21 4.67 0.61
 0 15 20 7.22 0.69
 0 15 19 13.67 -7.73
 0 15 18 1.67 -1.04
 0 15 17 3.65 -1.43
 0 15 16 -1.69 -5.18
 0 15 15 -4.13 -6.71
 0 15 14 10.48 -2.59
 0 15 13 -4.54 1.02
 0 15 12 2.58 4.44
 0 15 11 -2.33 10.80
 0 15 10 3.60 -0.62
 0 15 9 5.54 7.08
 0 15 8 18.52 4.36
 0 15 7 -8.98 2.95
 0 15 6 -4.00 9.09
 0 15 5 4.08 -12.52
 0 15 4 6.25 1.29
 0 15 3 20.07 -2.14
 0 15 2 3.89 11.28
 0 15 1 1.17 -2.71
 0 15 0 -1.42 -0.49
 -1 15 27 1.48 -1.68
 -1 15 26 4.07 3.24
 -1 15 25 -4.63 3.02
 -1 15 24 -0.69 1.69
 -1 15 23 -0.54 0.14
 -1 15 22 -7.96 -3.93
 -1 15 21 12.61 7.07
 -1 15 20 -3.65 -1.91
 -1 15 19 5.63 -4.50
 -1 15 18 -3.25 -3.20
 -1 15 17 -3.03 -0.08
 -1 15 16 -6.43 8.23
 -1 15 15 -1.63 -1.21
 -1 15 14 -6.27 -0.56
 -1 15 13 -8.75 1.10
 -1 15 12 7.10 0.20
 -1 15 11 7.76 -11.48
 -1 15 10 3.69 1.91
 -1 15 9 7.42 0.22
 -1 15 8 3.01 10.13
 -1 15 7 -4.43 -6.09
 -1 15 6 14.90 13.39
 -1 15 5 5.57 -15.85
 -1 15 4 7.18 16.31
 -1 15 3 -8.47 2.62
 -1 15 2 -13.89 -19.61
 -1 15 1 10.76 10.80
 -1 15 0 -9.80 -0.48
 -2 15 27 -2.66 0.88
 -2 15 26 -5.04 -1.50
 -2 15 25 -1.89 0.44
 -2 15 24 -0.37 4.41
 -2 15 23 5.99 3.61
 -2 15 22 -4.96 4.95
 -2 15 21 7.55 7.18
 -2 15 20 -4.87 0.60
 -2 15 19 4.37 4.20
 -2 15 18 0.04 2.94
 -2 15 17 -1.90 0.50
 -2 15 16 -3.15 2.97
 -2 15 15 -1.13 -5.46
 -2 15 14 -2.32 1.16
 -2 15 13 0.73 1.98
 -2 15 12 1.47 10.46
 -2 15 11 2.22 -4.01
 -2 15 10 -3.64 13.62
 -2 15 9 -0.74 -1.97
 -2 15 8 20.14 2.54
 -2 15 6 12.11 1.83
 -2 15 5 2.14 -16.29
 -2 15 4 9.05 7.48
 -2 15 3 10.40 13.68
 -2 15 2 -3.90 -7.31
 -2 15 1 3.38 12.94
 -2 15 0 -8.84 -0.80
 -2 15 7 7.66 0.93
 -3 15 27 -1.05 -3.33
 -3 15 26 -0.22 1.84
 -3 15 25 3.46 5.72
 -3 15 24 -3.90 5.29
 -3 15 23 -0.16 -1.78
 -3 15 22 -3.17 1.80
 -3 15 21 -1.97 -0.85
 -3 15 20 7.96 0.89
 -3 15 19 -3.04 -1.37
 -3 15 18 0.85 -0.37
 -3 15 17 -5.06 4.48
 -3 15 16 1.49 0.49
 -3 15 15 -5.18 -0.73
 -3 15 14 1.18 -2.31
 -3 15 13 2.75 8.62
 -3 15 12 8.88 2.67
 -3 15 11 11.61 5.59
 -3 15 10 -8.63 -4.78
 -3 15 9 1.19 3.98
 -3 15 8 3.22 0.47
 -3 15 7 -9.98 -9.04
 -3 15 5 14.06 3.03
 -3 15 4 -8.42 5.89
 -3 15 3 9.24 -10.96
 -3 15 2 -0.99 0.30
 -3 15 1 -9.34 -9.11
 -3 15 0 23.51 0.65
 -3 15 6 -3.63 -2.69
 -4 15 27 -6.89 5.82
 -4 15 26 1.48 -1.02
 -4 15 25 5.23 2.73
 -4 15 24 5.19 -2.99
 -4 15 23 2.64 1.41
 -4 15 22 3.35 0.58
 -4 15 21 -0.80 1.17
 -4 15 20 2.39 2.65
 -4 15 19 6.83 -11.68
 -4 15 18 3.13 5.45
 -4 15 17 -2.95 0.91
 -4 15 16 -3.51 -2.18
 -4 15 15 -8.41 6.28
 -4 15 14 -3.78 2.20
 -4 15 13 -3.44 -2.13
 -4 15 12 9.91 7.00
 -4 15 11 8.78 2.12
 -4 15 10 4.31 -11.83
 -4 15 9 -4.42 10.25
 -4 15 8 11.48 -4.26
 -4 15 7 11.66 2.31
 -4 15 6 -4.78 6.42
 -4 15 5 7.77 -11.88
 -4 15 4 -3.31 -1.12
 -4 15 3 4.21 -0.20
 -4 15 2 7.87 -17.03
 -4 15 1 8.38 4.34
 -4 15 0 0.62 -0.40
 -5 15 27 -6.49 4.47
 -5 15 26 -5.40 3.22
 -5 15 25 -5.66 1.89
 -5 15 24 -1.92 -1.15
 -5 15 23 -0.91 3.94
 -5 15 22 2.44 -3.88
 -5 15 21 1.20 0.26
 -5 15 20 -5.44 4.67
 -5 15 19 2.35 -3.47
 -5 15 18 -0.04 5.68
 -5 15 17 9.30 -6.70
 -5 15 15 6.18 5.43
 -5 15 14 -2.75 -0.10
 -5 15 13 -1.52 -2.26
 -5 15 12 9.34 6.39
 -5 15 11 -0.98 -5.74
 -5 15 10 1.76 -2.97
 -5 15 9 4.98 9.34
 -5 15 8 13.72 -11.13
 -5 15 7 5.22 -10.71
 -5 15 6 4.86 16.22
 -5 15 5 7.29 -0.57
 -5 15 4 5.30 4.50
 -5 15 3 -2.40 7.45
 -5 15 2 -5.71 -30.74
 -5 15 1 4.39 2.51
 -5 15 0 -7.19 -0.08
 -6 15 27 -4.39 -1.09
 -6 15 26 0.10 1.32
 -6 15 25 0.57 5.42
 -6 15 24 3.30 1.19
 -6 15 23 2.13 4.88
 -6 15 22 -1.59 2.65
 -6 15 21 -1.56 -3.44
 -6 15 20 1.63 3.55
 -6 15 19 0.93 -1.91
 -6 15 18 8.51 -1.12
 -6 15 17 -7.14 -3.81
 -6 15 16 -9.47 -5.25
 -6 15 15 -5.88 4.18
 -6 15 14 -6.02 -3.79
 -6 15 13 -0.04 7.13
 -6 15 12 -1.59 9.79
 -6 15 11 7.27 -4.91
 -6 15 10 -5.11 -3.48
 -6 15 9 0.34 -4.10
 -6 15 8 3.51 -2.06
 -6 15 7 0.99 3.43
 -6 15 6 12.61 12.58
 -6 15 5 3.26 -5.58
 -6 15 4 -15.68 0.64
 -6 15 3 8.42 3.70
 -6 15 2 -3.04 2.01
 -6 15 1 -9.82 8.86
 -6 15 0 5.52 0.38
 -7 15 27 -0.65 3.93
 -7 15 26 -2.51 1.68
 -7 15 25 -1.68 -6.94
 -7 15 24 -3.75 -2.71
 -7 15 23 -0.77 -1.68
 -7 15 22 2.01 1.84
 -7 15 21 -7.36 -0.99
 -7 15 20 -3.06 -0.80
 -7 15 19 0.75 0.72
 -7 15 18 -2.72 0.96
 -7 15 16 -3.05 -2.90
 -7 15 15 1.40 -2.48
 -7 15 14 0.53 -3.67
 -7 15 13 9.27 -6.35
 -7 15 12 0.64 5.62
 -7 15 11 3.78 2.55
 -7 15 10 -1.15 10.77
 -7 15 9 3.88 3.46
 -7 15 8 10.72 -12.95
 -7 15 7 -3.40 -2.92
 -7 15 6 -4.14 11.27
 -7 15 5 2.04 -2.70
 -7 15 4 -7.62 -1.39
 -7 15 3 0.41 5.58
 -7 15 2 -4.67 -11.15
 -7 15 1 -6.65 6.95
 -7 15 0 -2.24 0.38
 -8 15 27 -0.29 -4.50
 -8 15 26 2.27 -1.37
 -8 15 25 5.09 -1.30
 -8 15 24 2.88 6.21
 -8 15 23 4.17 0.21
 -8 15 22 9.95 0.01
 -8 15 21 -3.31 -3.76
 -8 15 20 0.72 -2.86
 -8 15 19 -1.01 1.10
 -8 15 18 -4.52 -14.03
 -8 15 17 6.23 -3.36
 -8 15 16 -5.64 -3.42
 -8 15 15 -0.01 4.87
 -8 15 14 -3.24 3.07
 -8 15 13 -6.15 -4.72
 -8 15 12 -13.14 0.22
 -8 15 11 -4.18 -2.74
 -8 15 10 0.73 -4.74
 -8 15 9 -13.03 -0.14
 -8 15 8 -11.22 -10.14
 -8 15 7 -12.87 -0.43
 -8 15 6 -4.01 -4.00
 -8 15 5 7.49 -3.97
 -8 15 4 -10.36 -6.16
 -8 15 3 4.25 0.65
 -8 15 2 6.10 -6.45
 -8 15 1 -15.10 -1.05
 -8 15 0 1.02 1.38
 -9 15 26 0.94 -0.84
 -9 15 25 -1.59 -7.75
 -9 15 24 -3.59 -1.55
 -9 15 23 5.53 1.50
 -9 15 22 3.43 4.56
 -9 15 21 0.07 -0.81
 -9 15 20 3.09 -4.93
 -9 15 19 6.15 -9.19
 -9 15 18 -7.10 0.78
 -9 15 17 -15.92 -4.20
 -9 15 16 -7.06 -0.87
 -9 15 15 -0.98 -2.51
 -9 15 14 15.34 -2.86
 -9 15 13 3.75 -4.24
 -9 15 12 7.72 2.20
 -9 15 11 -5.20 7.98
 -9 15 10 -0.76 10.56
 -9 15 9 4.09 2.95
 -9 15 8 9.21 -16.38
 -9 15 7 1.05 -7.29
 -9 15 6 -4.72 0.39
 -9 15 5 -3.39 8.30
 -9 15 4 -10.48 -8.66
 -9 15 3 0.39 5.54
 -9 15 2 -1.14 -6.94
 -9 15 1 -5.77 -4.93
 -9 15 0 4.78 -0.31
 -10 15 26 3.71 -2.10
 -10 15 25 4.41 -1.39
 -10 15 24 -3.36 3.25
 -10 15 23 0.77 -4.38
 -10 15 22 4.06 -0.43
 -10 15 21 -0.78 -2.82
 -10 15 20 8.04 4.31
 -10 15 19 -2.08 -1.55
 -10 15 18 12.19 -1.93
 -10 15 17 2.88 -15.40
 -10 15 16 3.88 3.43
 -10 15 15 -6.65 -6.26
 -10 15 14 9.98 14.73
 -10 15 13 -0.07 12.12
 -10 15 12 12.30 7.91
 -10 15 11 10.93 6.47
 -10 15 10 -0.09 3.39
 -10 15 9 10.49 -6.27
 -10 15 8 -20.34 4.54
 -10 15 7 0.10 -1.09
 -10 15 6 -1.96 -6.57
 -10 15 5 0.44 -10.65
 -10 15 4 1.86 -6.83
 -10 15 3 -9.54 5.77
 -10 15 2 9.22 -1.70
 -10 15 1 -5.93 5.46
 -10 15 0 -5.44 2.28
 -11 15 25 0.02 -1.00
 -11 15 24 -1.66 1.58
 -11 15 23 2.09 -4.08
 -11 15 22 4.18 -2.27
 -11 15 21 -4.25 4.61
 -11 15 20 6.78 3.69
 -11 15 19 -6.47 2.89
 -11 15 18 5.67 5.77
 -11 15 17 -18.91 3.34
 -11 15 16 -6.64 5.25
 -11 15 15 8.34 -3.45
 -11 15 14 2.43 15.44
 -11 15 13 1.14 4.77
 -11 15 12 -3.11 8.48
 -11 15 11 -3.31 8.60
 -11 15 10 -14.57 18.72
 -11 15 9 9.11 -6.65
 -11 15 8 -0.87 -9.98
 -11 15 7 10.39 -5.29
 -11 15 6 -1.21 -9.57
 -11 15 5 -11.57 9.41
 -11 15 4 -9.00 -5.29
 -11 15 3 -15.66 6.92
 -11 15 2 0.99 6.59
 -11 15 1 -0.34 0.46
 -11 15 0 21.58 0.15
 -12 15 24 -2.58 -0.08
 -12 15 23 -0.88 5.58
 -12 15 22 0.42 2.59
 -12 15 21 5.85 4.37
 -12 15 20 -1.14 -2.46
 -12 15 19 -11.55 -4.15
 -12 15 18 4.76 2.34
 -12 15 17 1.08 13.04
 -12 15 16 -2.40 12.30
 -12 15 15 3.16 2.87
 -12 15 14 -4.18 11.30
 -12 15 13 6.00 -3.90
 -12 15 12 -2.64 2.80
 -12 15 11 4.08 7.24
 -12 15 10 3.10 9.89
 -12 15 9 -0.84 -3.38
 -12 15 8 -6.53 -0.16
 -12 15 7 0.82 11.52
 -12 15 6 -5.52 -8.09
 -12 15 5 9.59 12.27
 -12 15 4 -1.76 11.04
 -12 15 3 -6.06 -4.77
 -12 15 2 6.25 -9.73
 -12 15 1 -1.90 -2.03
 -12 15 0 0.54 2.55
 -13 15 23 -0.67 -5.29
 -13 15 22 4.92 -5.60
 -13 15 21 -5.79 6.49
 -13 15 20 -11.05 2.72
 -13 15 19 -0.35 10.56
 -13 15 18 -0.83 3.07
 -13 15 17 0.37 3.34
 -13 15 16 -4.57 -5.32
 -13 15 15 -0.01 -6.21
 -13 15 14 -7.12 1.95
 -13 15 13 0.71 0.89
 -13 15 12 -1.26 0.60
 -13 15 11 6.75 5.23
 -13 15 10 -1.71 1.43
 -13 15 9 2.72 -7.73
 -13 15 8 2.94 -6.79
 -13 15 7 7.56 -4.22
 -13 15 6 -5.91 -10.51
 -13 15 5 -2.72 -4.24
 -13 15 4 -6.81 -0.74
 -13 15 3 -4.57 -6.38
 -13 15 2 0.37 1.83
 -13 15 1 9.99 -0.27
 -13 15 0 11.26 1.80
 -14 15 22 0.70 1.45
 -14 15 21 8.39 3.84
 -14 15 20 4.64 -1.43
 -14 15 19 0.52 -2.19
 -14 15 18 -5.06 -2.25
 -14 15 17 4.91 -5.59
 -14 15 16 1.16 -1.26
 -14 15 15 -1.79 -6.12
 -14 15 14 6.85 -0.50
 -14 15 13 3.11 1.64
 -14 15 12 -5.56 6.65
 -14 15 11 -9.77 8.98
 -14 15 10 -1.29 2.30
 -14 15 9 -6.03 -1.69
 -14 15 8 -1.52 -7.19
 -14 15 7 1.19 -8.17
 -14 15 6 1.19 -8.62
 -14 15 5 -5.98 4.42
 -14 15 4 8.38 -3.85
 -14 15 3 2.87 -0.58
 -14 15 2 -2.13 -6.14
 -14 15 1 1.04 5.50
 -14 15 0 -13.59 5.89
 15 15 21 -5.25 -3.93
 15 15 20 -8.06 -2.59
 15 15 19 4.17 5.13
 15 15 18 10.95 0.93
 15 15 17 11.31 1.91
 15 15 16 3.61 -1.71
 15 15 15 3.11 4.13
 15 15 14 -0.76 4.24
 15 15 13 -3.64 1.83
 15 15 12 5.50 -0.09
 15 15 11 2.29 -3.72
 15 15 10 0.31 -2.25
 15 15 9 -2.33 1.50
 15 15 8 -5.52 2.88
 15 15 7 1.66 -1.25
 15 15 6 -6.79 10.54
 15 15 5 -1.78 0.42
 15 15 4 1.99 -2.15
 15 15 3 -5.32 0.43
 15 15 2 3.65 -3.38
 15 15 1 6.51 1.46
 15 15 0 -2.64 -0.44
 15 16 5 1.46 -1.88
 15 16 4 -1.10 -2.64
 15 16 3 3.19 2.08
 15 16 2 1.09 1.46
 15 16 1 -1.55 -2.80
 15 16 0 -5.29 -2.86
 15 16 6 -10.60 7.94
 15 16 7 5.60 -0.84
 15 16 8 -2.09 -1.31
 15 16 9 2.08 1.06
 15 16 10 -4.35 -3.19
 15 16 11 -2.35 -4.77
 15 16 12 -1.52 0.57
 15 16 13 -1.26 -3.33
 15 16 14 1.38 1.66
 15 16 15 6.70 1.51
 15 16 16 0.59 -0.36
 15 16 17 9.23 -4.23
 15 16 18 -3.28 -3.97
 15 16 19 -2.98 0.41
 14 16 5 5.61 -0.06
 14 16 4 -10.70 -7.36
 14 16 3 -6.87 5.76
 14 16 2 -1.58 3.82
 14 16 1 -0.80 2.00
 14 16 0 -11.98 -0.33
 14 16 6 -4.32 4.36
 14 16 7 -3.71 10.44
 14 16 8 -9.13 3.11
 14 16 9 1.19 5.22
 14 16 10 -11.45 -7.72
 14 16 11 2.58 -0.91
 14 16 12 -5.23 8.20
 14 16 13 -4.90 3.22
 14 16 14 4.94 5.81
 14 16 15 3.30 -0.06
 14 16 16 -11.49 0.50
 14 16 17 4.16 6.56
 14 16 18 1.56 6.18
 14 16 19 -1.50 3.33
 14 16 20 4.87 7.94
 13 16 21 2.19 -10.43
 13 16 20 2.45 -2.88
 13 16 19 -2.72 -1.46
 13 16 18 1.14 -4.68
 13 16 17 10.60 -6.34
 13 16 16 2.69 4.31
 13 16 15 7.40 -0.04
 13 16 5 -15.26 4.21
 13 16 4 -3.91 3.18
 13 16 3 0.68 -0.41
 13 16 2 -10.48 -8.01
 13 16 1 -9.71 -9.45
 13 16 0 -11.31 -1.03
 13 16 6 -1.04 -0.02
 13 16 7 1.50 0.88
 13 16 8 1.90 -6.12
 13 16 9 11.33 5.49
 13 16 10 -4.88 1.94
 13 16 11 7.32 -4.67
 13 16 12 -0.12 -0.15
 13 16 13 -8.18 -9.68
 13 16 14 4.74 1.08
 12 16 22 0.15 -3.06
 12 16 21 4.23 -1.12
 12 16 20 -3.34 -3.47
 12 16 19 -4.26 3.69
 12 16 18 0.27 7.68
 12 16 17 -7.10 3.36
 12 16 5 5.01 -0.22
 12 16 4 -11.00 9.96
 12 16 3 -0.81 4.27
 12 16 2 0.68 18.47
 12 16 1 9.43 5.02
 12 16 0 12.70 0.03
 12 16 6 15.38 -3.08
 12 16 7 4.33 9.29
 12 16 8 -5.80 3.93
 12 16 9 1.85 2.27
 12 16 10 -8.23 -6.49
 12 16 11 -0.10 -8.20
 12 16 12 7.82 5.41
 12 16 13 5.28 -1.74
 12 16 14 15.98 1.32
 12 16 15 -2.66 -3.44
 12 16 16 0.59 0.42
 11 16 24 -1.16 -0.01
 11 16 23 3.37 1.14
 11 16 22 1.11 -3.40
 11 16 21 3.53 0.90
 11 16 20 -1.92 4.03
 11 16 19 -17.49 13.40
 11 16 18 -0.92 -3.27
 11 16 5 -4.70 7.91
 11 16 4 -2.25 1.03
 11 16 3 6.98 -2.10
 11 16 2 -15.21 2.70
 11 16 1 -13.19 0.50
 11 16 0 -9.33 -0.77
 11 16 6 -4.35 -1.99
 11 16 7 -4.08 5.01
 11 16 8 -2.01 4.25
 11 16 9 6.02 7.96
 11 16 10 -1.53 8.46
 11 16 11 2.52 1.66
 11 16 12 -0.25 4.86
 11 16 13 -9.82 -3.91
 11 16 14 -1.26 0.93
 11 16 15 -2.30 -0.02
 11 16 16 -1.51 -3.80
 11 16 17 -14.98 3.06
 10 16 25 2.68 4.40
 10 16 24 -2.57 4.03
 10 16 23 4.00 3.61
 10 16 22 -2.61 -0.86
 10 16 21 1.87 -2.60
 10 16 20 1.13 -5.31
 10 16 19 -1.65 -4.84
 10 16 5 7.59 -2.06
 10 16 4 5.36 -6.77
 10 16 3 10.82 1.57
 10 16 2 10.04 -4.35
 10 16 1 1.54 5.08
 10 16 0 1.10 -0.22
 10 16 6 -0.60 0.25
 10 16 7 -3.09 4.66
 10 16 8 -4.69 0.62
 10 16 9 -9.27 5.47
 10 16 10 -3.58 5.36
 10 16 11 -5.88 -4.13
 10 16 12 -3.09 5.52
 10 16 13 -2.79 -0.81
 10 16 14 0.16 0.17
 10 16 15 -2.10 0.22
 10 16 16 1.44 6.03
 10 16 17 3.88 -3.50
 10 16 18 5.35 -0.51
 9 16 25 -0.83 5.16
 9 16 24 -1.49 2.99
 9 16 23 0.58 -2.70
 9 16 22 -1.61 -5.15
 9 16 21 3.62 -2.96
 9 16 20 1.57 6.54
 9 16 5 7.90 -1.85
 9 16 4 1.08 -0.07
 9 16 3 -4.28 -5.78
 9 16 2 -7.55 2.32
 9 16 1 -3.28 3.94
 9 16 0 15.63 0.22
 9 16 6 7.86 4.86
 9 16 7 2.59 -3.12
 9 16 8 -1.87 6.36
 9 16 9 3.94 -0.09
 9 16 10 -2.84 1.94
 9 16 11 4.33 3.13
 9 16 12 2.93 2.86
 9 16 13 -6.70 6.95
 9 16 14 3.48 -1.21
 9 16 15 4.01 -3.74
 9 16 16 -8.47 -1.83
 9 16 17 -5.63 -4.52
 9 16 18 -4.01 2.16
 9 16 19 -2.08 3.82
 8 16 26 2.83 -0.07
 8 16 25 3.97 1.15
 8 16 24 8.06 -1.56
 8 16 23 2.64 1.43
 8 16 22 -5.72 0.08
 8 16 21 2.16 7.12
 8 16 20 0.13 2.12
 8 16 4 0.30 6.39
 8 16 3 9.62 4.83
 8 16 2 -3.46 -1.32
 8 16 1 -1.24 -4.74
 8 16 0 -2.81 -0.61
 8 16 5 -6.24 0.76
 8 16 6 5.13 6.79
 8 16 7 -0.99 -11.89
 8 16 8 -6.60 -4.72
 8 16 9 -4.72 -8.39
 8 16 10 -18.23 3.93
 8 16 11 -7.66 0.18
 8 16 12 -6.02 -13.04
 8 16 13 -3.05 1.62
 8 16 14 2.85 -8.99
 8 16 15 0.82 -1.92
 8 16 16 1.01 4.14
 8 16 17 1.79 -3.66
 8 16 18 8.17 -3.63
 8 16 19 1.79 -3.36
 7 16 27 1.42 -4.13
 7 16 26 0.97 0.26
 7 16 25 4.17 -0.52
 7 16 24 0.84 0.92
 7 16 23 -0.91 -3.47
 7 16 22 3.62 -3.74
 7 16 21 8.86 2.78
 7 16 4 -1.10 -2.20
 7 16 3 -0.99 -2.21
 7 16 2 -1.32 -0.59
 7 16 1 7.43 11.01
 7 16 0 -7.46 0.91
 7 16 5 9.91 -4.76
 7 16 6 3.40 -0.85
 7 16 7 -1.29 3.13
 7 16 8 -3.27 1.53
 7 16 9 -7.72 -5.02
 7 16 10 -4.46 -7.87
 7 16 11 -0.99 -9.54
 7 16 12 -2.88 2.08
 7 16 13 -0.79 -3.52
 7 16 14 -2.26 -2.00
 7 16 15 5.89 -5.40
 7 16 16 2.20 -3.00
 7 16 17 -10.19 -3.13
 7 16 18 -1.99 1.16
 7 16 19 4.24 -0.18
 6 16 27 0.10 -6.71
 6 16 26 1.49 -1.19
 6 16 25 1.51 -3.94
 6 16 24 1.21 -0.54
 6 16 23 3.54 -3.07
 6 16 22 1.54 2.31
 6 16 21 -3.52 3.84
 6 16 17 1.97 -3.02
 6 16 16 -1.23 4.33
 6 16 15 -6.88 -2.63
 6 16 5 7.19 -1.04
 6 16 4 -12.74 -9.77
 6 16 3 8.21 -0.37
 6 16 2 -3.60 -5.81
 6 16 1 -2.44 -13.08
 6 16 0 10.44 -0.17
 6 16 6 1.55 0.39
 6 16 7 1.11 -8.20
 6 16 8 5.02 -2.33
 6 16 9 -3.68 -1.70
 6 16 10 2.12 3.22
 6 16 11 7.98 -4.01
 6 16 12 -4.56 -2.35
 6 16 13 -0.76 -8.37
 6 16 14 -4.60 0.80
 6 16 18 -1.13 -1.01
 5 16 27 -1.22 -3.52
 5 16 26 6.35 -0.43
 5 16 25 5.80 -1.07
 5 16 24 5.96 -3.29
 5 16 23 4.86 3.05
 5 16 22 -1.11 -7.22
 5 16 19 1.52 -6.44
 5 16 18 -2.22 -1.75
 5 16 17 4.97 -1.52
 5 16 16 -0.54 -3.80
 5 16 15 -0.01 -8.05
 5 16 14 4.45 3.34
 5 16 10 -4.33 -4.91
 5 16 9 1.80 1.45
 5 16 8 9.00 0.39
 5 16 7 -5.06 -4.33
 5 16 6 -5.91 -5.27
 5 16 5 11.90 -1.47
 5 16 4 -8.16 -1.22
 5 16 3 12.29 0.51
 5 16 2 13.38 4.49
 5 16 1 11.11 1.50
 5 16 0 5.81 -0.05
 5 16 11 2.85 1.12
 5 16 12 -4.63 5.47
 5 16 13 -9.02 -0.44
 4 16 27 -1.56 -0.63
 4 16 26 5.45 -3.71
 4 16 25 -1.04 -3.06
 4 16 24 -4.86 -4.91
 4 16 23 -7.72 1.55
 4 16 22 -8.18 2.16
 4 16 21 -0.34 8.30
 4 16 20 -1.42 -0.68
 4 16 19 -0.90 -2.97
 4 16 18 1.44 2.18
 4 16 17 0.97 -9.47
 4 16 16 0.92 -1.80
 4 16 15 3.13 -4.16
 4 16 14 9.20 -0.09
 4 16 13 -3.06 5.16
 4 16 10 -4.49 1.33
 4 16 9 0.59 -5.16
 4 16 8 -2.80 -0.23
 4 16 7 1.63 4.94
 4 16 6 1.53 2.53
 4 16 5 0.59 -10.89
 4 16 4 0.85 -5.40
 4 16 3 8.85 2.93
 4 16 2 3.33 1.61
 4 16 1 10.31 8.95
 4 16 0 -8.20 -1.03
 4 16 11 5.54 4.93
 4 16 12 -2.77 -4.62
 3 16 27 0.84 0.32
 3 16 26 -6.12 2.40
 3 16 25 3.00 1.54
 3 16 24 -4.70 0.41
 3 16 23 4.33 -3.82
 3 16 22 -1.28 2.28
 3 16 21 -4.19 -6.30
 3 16 20 -0.49 4.74
 3 16 19 2.20 -2.81
 3 16 18 8.52 7.58
 3 16 17 1.17 2.71
 3 16 16 -2.22 -1.17
 3 16 15 -0.60 5.14
 3 16 14 -2.37 -3.63
 3 16 13 2.65 3.45
 3 16 12 2.59 3.40
 3 16 11 1.86 -12.16
 3 16 10 5.74 -1.02
 3 16 9 3.98 -4.03
 3 16 8 -2.44 -3.17
 3 16 7 6.56 2.97
 3 16 6 9.72 3.54
 3 16 5 6.16 -3.00
 3 16 4 3.07 -3.24
 3 16 3 -16.89 -1.12
 3 16 2 -11.24 -4.93
 3 16 1 1.45 -0.88
 3 16 0 -2.72 0.35
 2 16 27 -0.60 -4.92
 2 16 26 2.73 -1.54
 2 16 25 3.82 -3.46
 2 16 24 -5.84 1.18
 2 16 23 -1.77 2.51
 2 16 22 0.63 5.98
 2 16 21 -2.19 0.11
 2 16 20 1.79 4.36
 2 16 19 -3.38 -1.87
 2 16 18 -0.04 -2.51
 2 16 17 1.53 3.36
 2 16 16 -9.86 -3.62
 2 16 15 0.80 5.68
 2 16 14 -3.84 -2.00
 2 16 13 -4.85 -2.54
 2 16 12 -1.12 7.99
 2 16 11 -3.21 2.37
 2 16 10 6.04 2.95
 2 16 9 -3.04 -2.21
 2 16 8 -5.72 0.63
 2 16 7 5.20 5.07
 2 16 6 -0.95 1.35
 2 16 5 -3.35 0.50
 2 16 4 6.74 -0.49
 2 16 3 6.69 2.99
 2 16 2 16.05 -0.60
 2 16 1 -0.16 -2.33
 2 16 0 2.66 -1.12
 1 16 27 1.89 -2.29
 1 16 26 -5.36 4.02
 1 16 25 3.46 -4.17
 1 16 24 -5.41 1.70
 1 16 23 1.62 1.29
 1 16 22 7.96 -4.23
 1 16 21 -15.16 -5.03
 1 16 20 -0.44 -1.47
 1 16 19 2.27 -4.31
 1 16 18 -0.58 4.84
 1 16 17 3.96 8.97
 1 16 16 -6.76 -4.78
 1 16 15 -6.40 5.16
 1 16 14 6.89 4.09
 1 16 13 -6.61 0.01
 1 16 12 -1.00 3.45
 1 16 11 8.16 4.56
 1 16 10 4.79 1.07
 1 16 9 1.15 6.31
 1 16 8 10.42 1.15
 1 16 7 0.94 5.26
 1 16 6 -2.07 -7.86
 1 16 5 18.52 -1.41
 1 16 4 -4.18 1.61
 1 16 3 -7.28 -0.15
 1 16 2 -4.84 5.50
 1 16 1 -4.06 -3.40
 1 16 0 1.34 -0.14
 0 16 27 2.94 -4.95
 0 16 26 3.08 -4.92
 0 16 25 1.67 -5.50
 0 16 24 -3.74 -2.32
 0 16 23 2.57 0.41
 0 16 22 7.08 -4.79
 0 16 21 3.45 2.26
 0 16 20 5.66 4.77
 0 16 19 0.14 -3.76
 0 16 18 2.61 -1.85
 0 16 17 4.73 0.67
 0 16 16 -0.70 0.33
 0 16 15 -7.42 1.26
 0 16 14 1.33 -3.12
 0 16 13 -3.87 -2.55
 0 16 12 7.32 3.70
 0 16 11 10.28 5.95
 0 16 10 -7.90 -3.06
 0 16 9 -2.64 1.32
 0 16 8 0.37 7.63
 0 16 7 6.64 -4.24
 0 16 6 12.94 -1.83
 0 16 5 2.73 -2.25
 0 16 4 -17.28 7.69
 0 16 3 -1.25 -2.01
 0 16 2 -5.92 -1.95
 0 16 1 6.79 -5.56
 0 16 0 14.33 -1.47
 -1 16 26 7.02 0.62
 -1 16 25 0.67 -5.16
 -1 16 24 6.23 -1.29
 -1 16 23 4.18 2.07
 -1 16 22 -4.96 -9.95
 -1 16 21 -4.25 -0.92
 -1 16 20 -15.18 -2.74
 -1 16 19 4.61 -1.69
 -1 16 18 5.45 4.56
 -1 16 17 2.13 2.92
 -1 16 16 -1.48 -2.37
 -1 16 15 6.44 -4.73
 -1 16 14 6.32 5.60
 -1 16 13 3.49 -3.21
 -1 16 12 0.69 3.52
 -1 16 11 -1.33 -10.33
 -1 16 10 -11.31 -1.22
 -1 16 9 -9.59 2.08
 -1 16 8 -10.86 2.01
 -1 16 7 -11.14 5.95
 -1 16 6 -7.65 13.49
 -1 16 5 -13.17 -9.19
 -1 16 4 4.99 22.48
 -1 16 3 -1.14 16.01
 -1 16 2 -3.53 -18.43
 -1 16 1 11.08 11.95
 -1 16 0 -3.93 1.01
 -2 16 26 1.19 0.33
 -2 16 25 -0.78 -4.31
 -2 16 24 -5.05 8.36
 -2 16 23 -5.73 -5.06
 -2 16 22 -11.37 1.26
 -2 16 21 -0.75 2.23
 -2 16 20 -0.58 2.75
 -2 16 19 -2.32 2.65
 -2 16 18 -0.19 -4.46
 -2 16 17 -6.41 2.16
 -2 16 16 -4.90 10.63
 -2 16 15 -2.20 -2.33
 -2 16 14 -5.91 2.58
 -2 16 13 6.88 0.57
 -2 16 12 8.43 3.91
 -2 16 11 4.55 -7.42
 -2 16 10 -6.49 -0.62
 -2 16 9 -5.07 -1.44
 -2 16 8 -8.91 -2.52
 -2 16 7 -3.04 3.13
 -2 16 6 -0.04 -3.50
 -2 16 5 -13.91 -10.25
 -2 16 4 -3.26 6.50
 -2 16 3 -7.61 -1.91
 -2 16 2 -4.72 -13.33
 -2 16 1 4.04 8.67
 -2 16 0 8.88 0.93
 -3 16 26 2.03 3.08
 -3 16 25 -3.61 -1.96
 -3 16 24 -1.09 2.25
 -3 16 23 2.06 -6.82
 -3 16 22 0.52 2.20
 -3 16 21 -10.40 -0.58
 -3 16 20 -0.11 -0.01
 -3 16 19 -2.98 -2.71
 -3 16 18 10.41 -2.42
 -3 16 17 2.06 6.74
 -3 16 16 7.78 1.86
 -3 16 15 -1.21 -3.45
 -3 16 14 -5.81 -3.20
 -3 16 13 -6.94 -12.80
 -3 16 12 -13.48 -8.52
 -3 16 11 -2.12 -6.20
 -3 16 10 -9.99 -4.08
 -3 16 9 0.48 -3.40
 -3 16 8 -7.61 5.35
 -3 16 7 4.58 8.16
 -3 16 6 -3.71 -6.15
 -3 16 5 0.56 11.62
 -3 16 4 -6.43 11.49
 -3 16 3 4.51 -3.97
 -3 16 2 -2.44 8.80
 -3 16 1 -16.42 -12.82
 -3 16 0 13.71 -0.15
 -4 16 27 -2.19 -3.97
 -4 16 26 0.70 -5.34
 -4 16 25 -0.69 3.14
 -4 16 24 1.40 3.44
 -4 16 23 0.92 0.81
 -4 16 22 2.28 -5.34
 -4 16 21 1.53 5.18
 -4 16 20 5.77 0.10
 -4 16 19 3.10 -5.83
 -4 16 18 -10.76 -0.85
 -4 16 17 -11.98 -9.64
 -4 16 16 -3.92 -0.77
 -4 16 15 -2.11 -7.32
 -4 16 14 0.62 10.49
 -4 16 13 3.19 -1.84
 -4 16 12 1.75 8.88
 -4 16 11 -8.10 -5.48
 -4 16 10 -2.33 1.21
 -4 16 9 0.60 -3.68
 -4 16 8 -8.97 0.45
 -4 16 7 9.50 7.57
 -4 16 6 -15.60 -9.47
 -4 16 5 -2.91 6.64
 -4 16 4 9.72 -6.96
 -4 16 3 -4.64 10.62
 -4 16 2 1.89 0.94
 -4 16 1 5.66 14.00
 -4 16 0 -12.56 1.81
 -5 16 27 2.59 -0.23
 -5 16 26 1.10 -2.56
 -5 16 25 -1.71 0.35
 -5 16 24 2.62 -6.77
 -5 16 23 -1.82 0.48
 -5 16 22 -9.87 -7.70
 -5 16 21 0.75 1.25
 -5 16 20 4.17 -3.25
 -5 16 19 6.49 -12.53
 -5 16 18 12.22 0.93
 -5 16 17 -2.21 3.33
 -5 16 16 4.67 5.10
 -5 16 15 5.03 -3.85
 -5 16 14 -2.82 -11.40
 -5 16 13 6.10 -17.25
 -5 16 12 3.22 7.22
 -5 16 11 -5.55 3.04
 -5 16 10 -11.20 5.78
 -5 16 9 0.71 -0.34
 -5 16 8 -30.19 3.49
 -5 16 7 9.63 -0.77
 -5 16 6 -7.38 -1.28
 -5 16 5 -6.67 -1.98
 -5 16 4 11.39 -7.46
 -5 16 3 -1.15 6.43
 -5 16 2 4.48 -3.39
 -5 16 1 -0.60 10.23
 -5 16 0 -8.67 -0.96
 -6 16 27 1.64 -6.82
 -6 16 26 1.67 -2.69
 -6 16 25 0.88 -0.22
 -6 16 24 2.34 -5.47
 -6 16 23 8.55 2.22
 -6 16 22 -3.51 0.28
 -6 16 21 7.79 5.62
 -6 16 20 7.31 3.43
 -6 16 19 -4.88 -3.56
 -6 16 18 0.22 2.39
 -6 16 17 -21.27 -3.92
 -6 16 16 1.05 4.44
 -6 16 15 -2.08 -0.50
 -6 16 14 -5.63 -3.12
 -6 16 13 -0.58 -1.73
 -6 16 12 -7.20 -5.77
 -6 16 11 -5.80 -12.86
 -6 16 10 -7.00 9.73
 -6 16 9 8.93 -1.53
 -6 16 8 -18.90 0.30
 -6 16 7 -2.14 -1.96
 -6 16 6 -16.21 2.02
 -6 16 5 -8.73 2.59
 -6 16 4 0.54 3.57
 -6 16 3 9.88 1.38
 -6 16 2 0.46 1.59
 -6 16 1 -3.34 -0.12
 -6 16 0 -3.92 0.74
 -7 16 27 2.94 0.25
 -7 16 26 -2.97 0.26
 -7 16 25 2.79 0.50
 -7 16 24 -0.83 -2.17
 -7 16 23 3.01 0.21
 -7 16 22 -4.17 -1.48
 -7 16 21 0.72 -0.39
 -7 16 20 -1.78 -5.40
 -7 16 19 -1.94 0.17
 -7 16 18 -2.99 -2.37
 -7 16 17 -1.55 3.84
 -7 16 16 5.26 7.20
 -7 16 15 5.38 -0.92
 -7 16 14 -0.06 -3.82
 -7 16 13 6.25 -9.60
 -7 16 12 4.81 3.34
 -7 16 11 2.63 0.10
 -7 16 10 -2.12 5.60
 -7 16 9 -6.70 -7.42
 -7 16 8 -13.12 2.95
 -7 16 7 0.32 -2.41
 -7 16 6 0.33 -1.93
 -7 16 5 3.49 -2.02
 -7 16 4 -2.30 0.70
 -7 16 3 3.67 -0.51
 -7 16 2 -2.33 2.19
 -7 16 1 2.15 3.33
 -7 16 0 -8.40 -1.07
 -8 16 26 -3.16 1.20
 -8 16 25 1.49 -1.67
 -8 16 24 -5.63 -4.52
 -8 16 23 -3.01 -4.49
 -8 16 22 -2.38 -2.31
 -8 16 21 -0.14 1.13
 -8 16 20 5.37 -2.75
 -8 16 19 12.11 6.67
 -8 16 18 -3.95 1.85
 -8 16 17 2.33 12.22
 -8 16 16 -6.17 -7.21
 -8 16 15 -4.09 2.70
 -8 16 14 -5.94 -0.09
 -8 16 13 4.96 6.42
 -8 16 12 -4.15 5.61
 -8 16 11 3.51 -1.49
 -8 16 10 5.32 1.23
 -8 16 9 -3.14 -1.17
 -8 16 8 4.99 -5.81
 -8 16 7 2.78 -3.59
 -8 16 6 0.02 -9.48
 -8 16 5 5.93 0.83
 -8 16 4 -9.58 -12.70
 -8 16 3 9.40 -12.07
 -8 16 2 3.99 7.00
 -8 16 1 3.94 -7.94
 -8 16 0 17.39 -0.27
 -9 16 25 -1.42 2.66
 -9 16 24 -4.53 -3.75
 -9 16 23 -0.03 -0.62
 -9 16 22 -3.66 3.34
 -9 16 21 -1.52 -4.26
 -9 16 20 -4.76 11.59
 -9 16 19 4.50 7.35
 -9 16 18 0.53 8.63
 -9 16 17 9.46 0.00
 -9 16 16 7.00 -2.36
 -9 16 15 -1.92 3.44
 -9 16 14 5.29 2.70
 -9 16 13 -0.95 3.45
 -9 16 12 1.39 6.14
 -9 16 11 5.77 11.51
 -9 16 10 3.24 3.01
 -9 16 9 -1.02 0.86
 -9 16 8 1.99 1.72
 -9 16 7 3.93 1.20
 -9 16 6 13.28 -14.09
 -9 16 5 10.01 4.00
 -9 16 4 -2.17 -8.95
 -9 16 3 1.19 10.75
 -9 16 2 -0.32 5.91
 -9 16 1 4.99 5.30
 -9 16 0 0.25 0.73
 -10 16 25 0.15 2.36
 -10 16 24 -5.43 -0.30
 -10 16 23 -1.11 -1.33
 -10 16 22 3.03 7.86
 -10 16 21 -1.72 -3.11
 -10 16 20 0.04 -1.79
 -10 16 19 -3.91 -4.61
 -10 16 18 -3.06 4.94
 -10 16 17 0.72 5.08
 -10 16 16 6.24 8.20
 -10 16 15 6.55 -0.43
 -10 16 14 8.67 -3.46
 -10 16 13 -3.26 -6.63
 -10 16 12 1.37 -2.48
 -10 16 11 3.54 -2.78
 -10 16 10 -3.70 7.66
 -10 16 9 7.06 0.05
 -10 16 8 -0.47 -4.69
 -10 16 7 7.27 -1.29
 -10 16 6 12.73 14.94
 -10 16 5 4.43 13.89
 -10 16 4 4.80 2.47
 -10 16 3 -4.26 -2.72
 -10 16 2 -2.23 -21.87
 -10 16 1 6.29 -5.96
 -10 16 0 3.42 0.34
 -11 16 24 -1.56 -3.82
 -11 16 23 0.88 -1.28
 -11 16 22 0.55 4.39
 -11 16 21 -0.63 -3.92
 -11 16 20 -1.75 3.12
 -11 16 19 -7.31 6.12
 -11 16 18 13.74 7.79
 -11 16 17 3.30 4.43
 -11 16 16 -8.93 -3.84
 -11 16 15 -3.45 -9.06
 -11 16 14 -10.80 -4.25
 -11 16 13 -10.28 -10.33
 -11 16 12 -1.21 -2.12
 -11 16 11 -2.89 -8.63
 -11 16 10 -4.22 0.98
 -11 16 9 -5.61 -11.24
 -11 16 8 -3.90 0.64
 -11 16 7 -9.06 -3.84
 -11 16 6 3.79 -7.51
 -11 16 5 4.78 -4.97
 -11 16 4 -3.64 7.38
 -11 16 3 11.67 -1.16
 -11 16 2 0.95 -2.29
 -11 16 1 -0.66 -6.19
 -11 16 0 0.06 1.75
 -12 16 23 -1.10 -3.81
 -12 16 22 -0.97 3.90
 -12 16 21 0.34 2.29
 -12 16 20 0.87 7.39
 -12 16 19 -2.43 -4.13
 -12 16 18 5.50 -2.32
 -12 16 17 -10.14 -13.26
 -12 16 16 -6.18 -7.10
 -12 16 15 2.11 -4.33
 -12 16 14 -1.38 -0.64
 -12 16 13 -1.87 -2.14
 -12 16 12 -3.92 0.82
 -12 16 11 -5.09 -7.38
 -12 16 10 -11.19 6.22
 -12 16 9 -9.73 0.34
 -12 16 8 7.10 0.79
 -12 16 7 -2.44 5.49
 -12 16 6 -6.20 -0.14
 -12 16 5 5.95 -8.07
 -12 16 4 -19.26 10.83
 -12 16 3 -3.15 -11.29
 -12 16 2 -5.05 14.87
 -12 16 1 -1.34 10.20
 -12 16 0 5.69 -0.26
 -13 16 22 1.52 6.55
 -13 16 21 2.81 5.13
 -13 16 20 0.87 -3.17
 -13 16 19 -4.68 -4.86
 -13 16 18 6.89 1.44
 -13 16 17 0.70 -2.46
 -13 16 16 -2.57 1.54
 -13 16 15 1.87 -3.57
 -13 16 14 1.55 -3.29
 -13 16 13 5.69 -8.21
 -13 16 12 -2.68 -4.11
 -13 16 11 5.15 3.54
 -13 16 10 -7.34 0.06
 -13 16 9 -4.94 2.12
 -13 16 8 3.09 -1.41
 -13 16 7 1.10 -3.93
 -13 16 6 6.70 -5.70
 -13 16 5 13.58 -0.03
 -13 16 4 9.51 10.11
 -13 16 3 10.22 -1.64
 -13 16 2 1.68 -9.79
 -13 16 1 -8.20 -6.76
 -13 16 0 -8.95 0.51
 -14 16 21 -1.80 0.93
 -14 16 20 -2.53 -3.30
 -14 16 19 3.29 4.99
 -14 16 18 2.75 2.81
 -14 16 17 -2.40 -1.65
 -14 16 16 -1.55 9.67
 -14 16 15 -5.50 3.76
 -14 16 14 -2.68 -0.75
 -14 16 13 2.72 1.83
 -14 16 12 -7.65 2.54
 -14 16 11 -0.20 -3.21
 -14 16 10 0.24 -3.81
 -14 16 9 3.70 8.77
 -14 16 8 17.83 1.86
 -14 16 7 8.11 2.91
 -14 16 6 8.89 -3.04
 -14 16 5 -8.53 4.70
 -14 16 4 -5.89 -2.20
 -14 16 3 -14.95 8.67
 -14 16 2 -4.60 10.78
 -14 16 1 6.66 6.48
 -14 16 0 2.79 0.20
 -15 16 20 4.27 -3.57
 -15 16 19 -0.87 -0.87
 -15 16 18 2.49 -2.66
 -15 16 17 0.87 -1.49
 -15 16 16 -1.43 -1.48
 -15 16 15 -1.07 0.56
 -15 16 14 -2.53 -0.18
 -15 16 13 2.85 -4.38
 -15 16 12 1.50 -3.25
 -15 16 11 1.03 2.25
 -15 16 10 -0.39 -0.14
 -15 16 9 -2.53 2.77
 -15 16 8 0.23 0.63
 -15 16 7 0.20 -0.25
 -15 16 6 -3.45 4.89
 -15 16 5 0.99 7.32
 -15 16 4 5.35 7.15
 -15 16 3 -0.18 -4.75
 -15 16 2 -5.53 -2.48
 -15 16 1 -0.26 -9.35
 -15 16 0 -12.17 0.38
 16 16 18 -0.71 1.13
 16 16 17 -5.24 1.86
 16 16 16 -4.45 -0.56
 16 16 15 2.08 1.20
 16 16 14 7.57 3.00
 16 16 13 4.25 -1.60
 16 16 12 1.06 -2.02
 16 16 11 -3.92 1.13
 16 16 10 -4.49 -0.54
 16 16 9 2.99 0.60
 16 16 8 6.63 -0.38
 16 16 7 5.08 -2.47
 16 16 6 -3.39 5.36
 16 16 5 3.00 -2.69
 16 16 4 -5.10 -3.03
 16 16 3 -8.27 1.86
 16 16 2 -4.73 -11.74
 16 16 1 6.09 -2.00
 16 16 0 -10.12 -0.78
 16 17 4 1.77 -6.48
 16 17 3 -3.33 -2.68
 16 17 2 -5.06 -2.76
 16 17 1 -1.15 5.47
 16 17 0 0.48 -0.37
 16 17 5 -4.65 -12.90
 16 17 6 -5.97 -3.34
 16 17 7 -3.38 -4.29
 16 17 8 0.91 3.69
 16 17 9 -1.02 -2.53
 16 17 10 1.85 -3.81
 16 17 11 0.10 3.36
 16 17 12 -2.60 -1.54
 16 17 13 -2.37 6.18
 16 17 14 -6.13 0.47
 16 17 15 -2.72 -0.52
 16 17 16 3.69 0.77
 16 17 17 4.21 2.61
 15 17 4 -6.91 6.28
 15 17 3 -3.11 0.36
 15 17 2 2.05 -2.10
 15 17 1 1.69 -2.07
 15 17 0 1.29 0.05
 15 17 5 0.41 -0.84
 15 17 6 -4.44 6.90
 15 17 7 -1.75 -2.63
 15 17 8 -0.50 1.87
 15 17 9 -5.18 2.38
 15 17 10 1.81 -4.51
 15 17 11 -1.11 0.98
 15 17 12 -0.67 -4.41
 15 17 13 -0.15 -2.09
 15 17 14 0.18 2.78
 15 17 15 2.11 -1.69
 15 17 16 2.18 0.54
 15 17 17 4.19 2.36
 15 17 18 1.11 0.32
 14 17 4 0.31 1.09
 14 17 3 16.54 -6.43
 14 17 2 -3.38 -1.55
 14 17 1 -1.66 4.33
 14 17 0 1.32 0.31
 14 17 5 -3.48 -5.54
 14 17 6 -3.57 -1.24
 14 17 7 -3.24 0.47
 14 17 8 6.70 2.74
 14 17 9 -2.11 6.80
 14 17 10 -2.79 2.03
 14 17 11 -0.80 0.59
 14 17 12 -2.53 -1.53
 14 17 13 0.87 -1.04
 14 17 14 1.68 3.76
 14 17 15 -1.84 -2.72
 14 17 16 -3.27 4.96
 14 17 17 3.47 2.73
 14 17 18 -3.63 -0.15
 14 17 19 -4.04 5.92
 13 17 19 0.73 -0.85
 13 17 18 -9.84 -2.15
 13 17 17 -0.93 -4.97
 13 17 16 -4.24 0.23
 13 17 15 -6.26 -6.60
 13 17 5 3.34 -17.72
 13 17 4 -7.39 11.62
 13 17 3 3.67 -7.83
 13 17 2 -14.17 1.21
 13 17 1 4.46 3.80
 13 17 0 4.98 -0.25
 13 17 6 14.27 1.16
 13 17 7 -1.08 -5.51
 13 17 8 1.85 1.91
 13 17 9 4.61 -2.74
 13 17 10 2.96 -3.23
 13 17 11 0.62 -5.40
 13 17 12 -0.40 -1.11
 13 17 13 -2.97 -6.01
 13 17 14 3.21 3.95
 12 17 21 -0.51 -8.83
 12 17 20 -6.94 2.90
 12 17 19 -0.48 -5.32
 12 17 18 2.66 -8.33
 12 17 17 -1.88 -2.31
 12 17 16 8.93 -8.92
 12 17 5 8.98 -14.89
 12 17 4 9.83 6.46
 12 17 3 64.62 -44.25
 12 17 2 6.33 -4.86
 12 17 1 4.72 -7.89
 12 17 0 10.63 0.34
 12 17 6 -0.54 -2.23
 12 17 7 -7.81 -0.71
 12 17 8 -0.82 1.19
 12 17 9 7.00 -3.79
 12 17 10 3.66 1.69
 12 17 11 -3.64 1.87
 12 17 12 0.20 1.19
 12 17 13 -6.47 -5.28
 12 17 14 1.04 -0.67
 12 17 15 -0.96 -4.42
 11 17 22 -1.95 -4.77
 11 17 21 -0.69 -6.89
 11 17 20 0.79 3.68
 11 17 19 -2.24 -3.20
 11 17 18 -2.06 -6.64
 11 17 5 2.37 -8.66
 11 17 4 -15.42 14.93
 11 17 3 8.45 -3.92
 11 17 2 -15.33 -1.88
 11 17 1 7.15 2.66
 11 17 0 7.00 0.20
 11 17 6 10.40 -6.93
 11 17 7 -1.16 0.35
 11 17 8 1.10 3.84
 11 17 9 -2.25 0.04
 11 17 10 -2.91 2.58
 11 17 11 -7.83 -0.37
 11 17 12 -6.83 -5.10
 11 17 13 -1.93 -4.87
 11 17 14 -0.48 -2.97
 11 17 15 -6.82 -0.49
 11 17 16 0.11 -3.84
 11 17 17 -7.84 6.60
 10 17 23 3.96 -1.96
 10 17 22 3.64 -4.08
 10 17 21 4.83 -5.32
 10 17 20 1.84 7.48
 10 17 19 7.89 -2.98
 10 17 5 -4.47 2.97
 10 17 4 -0.24 2.61
 10 17 3 13.69 -9.41
 10 17 2 -3.82 -9.64
 10 17 1 -0.05 3.50
 10 17 0 11.30 -0.31
 10 17 6 4.65 -2.99
 10 17 7 -5.80 0.87
 10 17 8 -0.45 -4.57
 10 17 9 -5.98 -2.87
 10 17 10 1.24 -6.68
 10 17 11 -5.74 -0.38
 10 17 12 -1.14 7.27
 10 17 13 0.65 -3.94
 10 17 14 0.96 7.82
 10 17 15 4.46 0.02
 10 17 16 4.02 -3.74
 10 17 17 1.86 1.99
 10 17 18 0.93 -2.86
 9 17 24 -1.17 1.67
 9 17 23 -5.09 0.81
 9 17 22 2.69 -1.93
 9 17 21 0.29 0.42
 9 17 20 -3.21 -0.55
 9 17 19 2.01 -2.34
 9 17 5 -0.95 -6.58
 9 17 4 0.88 8.05
 9 17 3 13.00 2.31
 9 17 2 0.53 -1.41
 9 17 1 -2.81 -0.94
 9 17 0 -0.39 0.64
 9 17 6 5.57 -0.01
 9 17 7 2.44 -2.83
 9 17 8 8.61 2.46
 9 17 9 5.82 4.50
 9 17 10 -1.96 3.39
 9 17 11 5.16 -1.86
 9 17 12 -2.99 -12.97
 9 17 13 2.43 -7.99
 9 17 14 8.29 -2.84
 9 17 15 -0.62 -9.37
 9 17 16 2.67 2.48
 9 17 17 1.78 -0.96
 9 17 18 -10.08 -1.93
 8 17 25 1.05 -1.60
 8 17 24 1.56 2.71
 8 17 23 -2.47 2.39
 8 17 22 6.11 -4.74
 8 17 21 8.21 -9.23
 8 17 20 -3.02 -0.04
 8 17 5 -1.82 -11.45
 8 17 4 -5.99 -2.31
 8 17 3 -0.93 -11.47
 8 17 2 -13.87 2.25
 8 17 1 3.85 8.00
 8 17 0 -1.19 -0.08
 8 17 6 6.85 0.07
 8 17 7 -3.37 -1.34
 8 17 8 -0.41 3.40
 8 17 9 10.12 -3.94
 8 17 10 8.63 -7.77
 8 17 11 11.00 3.45
 8 17 12 5.64 -0.15
 8 17 13 0.63 -0.40
 8 17 14 0.50 6.35
 8 17 15 0.31 -3.43
 8 17 16 4.55 1.87
 8 17 17 -6.64 4.87
 8 17 18 -0.90 2.57
 8 17 19 -0.86 -5.25
 7 17 26 -0.05 -0.68
 7 17 25 2.24 0.21
 7 17 24 0.18 4.61
 7 17 23 -5.22 -2.95
 7 17 22 -0.10 1.09
 7 17 21 -3.65 -1.33
 7 17 4 -3.40 6.41
 7 17 3 5.66 0.97
 7 17 2 0.18 -4.88
 7 17 1 0.93 -3.85
 7 17 0 5.30 1.12
 7 17 5 -2.94 -5.39
 7 17 6 -4.74 4.08
 7 17 7 -4.02 -3.81
 7 17 8 5.68 -7.25
 7 17 9 -3.69 1.00
 7 17 10 9.28 2.46
 7 17 11 2.37 -0.31
 7 17 12 -3.39 -7.33
 7 17 13 8.46 -1.33
 7 17 14 0.92 1.88
 7 17 15 -1.16 -3.23
 7 17 16 9.09 -0.19
 7 17 17 -2.72 -1.21
 7 17 18 2.21 7.87
 7 17 19 2.28 3.07
 6 17 26 -1.31 2.31
 6 17 25 2.43 -1.24
 6 17 24 1.54 -1.84
 6 17 23 -4.14 -3.05
 6 17 22 -5.78 -3.58
 6 17 21 -2.43 0.15
 6 17 5 7.39 -5.03
 6 17 4 -5.60 -7.38
 6 17 3 -1.49 -0.44
 6 17 2 4.02 9.61
 6 17 1 -2.84 14.18
 6 17 0 4.25 0.08
 6 17 6 2.90 0.43
 6 17 7 -4.98 3.64
 6 17 8 4.27 0.33
 6 17 9 -4.94 5.06
 6 17 10 2.69 -4.37
 6 17 11 4.50 13.06
 6 17 12 -0.44 7.93
 6 17 13 9.71 -0.93
 6 17 14 4.50 5.49
 6 17 15 5.56 4.03
 6 17 16 0.49 0.57
 6 17 17 -4.65 8.25
 6 17 18 -6.58 -0.81
 6 17 19 -2.04 5.35
 5 17 26 2.51 -1.30
 5 17 25 -7.99 -0.20
 5 17 24 0.56 -0.57
 5 17 23 0.41 4.01
 5 17 22 -3.54 -5.51
 5 17 21 0.55 4.59
 5 17 18 1.81 8.15
 5 17 17 -1.31 0.67
 5 17 16 1.26 -1.49
 5 17 15 -1.03 0.29
 5 17 7 2.02 14.73
 5 17 6 12.95 17.71
 5 17 5 11.32 12.63
 5 17 4 -8.27 -0.31
 5 17 3 2.69 6.47
 5 17 2 -7.40 -1.49
 5 17 1 2.86 -1.82
 5 17 0 8.21 -0.46
 5 17 8 -0.11 0.35
 5 17 9 -8.12 2.52
 5 17 10 -2.29 -6.21
 5 17 11 9.96 4.72
 5 17 12 -13.02 -3.20
 5 17 13 3.68 -0.30
 5 17 14 1.37 4.28
 5 17 19 2.81 3.80
 4 17 26 -5.22 3.66
 4 17 25 -3.45 0.04
 4 17 24 6.03 -1.57
 4 17 23 3.53 -2.69
 4 17 22 2.46 -13.85
 4 17 20 -3.37 -0.48
 4 17 19 1.79 -5.05
 4 17 18 2.61 3.14
 4 17 17 -0.11 -1.23
 4 17 16 -1.97 10.61
 4 17 15 -4.25 -2.85
 4 17 14 0.22 1.32
 4 17 8 -2.02 -3.58
 4 17 7 -3.49 2.23
 4 17 6 -4.36 1.92
 4 17 5 3.74 -2.42
 4 17 4 -2.62 8.63
 4 17 3 -2.73 3.88
 4 17 2 1.03 -5.28
 4 17 1 15.17 9.52
 4 17 0 -11.28 -0.53
 4 17 9 -0.28 1.14
 4 17 10 -5.45 9.05
 4 17 11 12.72 7.31
 4 17 12 -0.11 4.59
 4 17 13 -1.37 -1.54
 3 17 26 1.62 -4.21
 3 17 25 0.72 -1.64
 3 17 24 -1.69 4.07
 3 17 23 1.90 1.99
 3 17 22 -3.45 5.29
 3 17 21 1.16 2.68
 3 17 20 2.87 1.14
 3 17 19 1.45 2.26
 3 17 18 2.92 6.48
 3 17 17 -5.61 -4.05
 3 17 16 0.75 1.74
 3 17 15 5.78 0.64
 3 17 14 -2.92 -2.77
 3 17 13 0.28 -0.48
 3 17 9 -5.13 0.94
 3 17 8 -7.64 0.79
 3 17 7 10.95 6.13
 3 17 6 5.31 4.03
 3 17 5 -8.69 -7.95
 3 17 4 -9.04 -2.32
 3 17 3 -6.44 -3.69
 3 17 2 -6.92 0.39
 3 17 1 -3.51 -2.20
 3 17 0 -2.33 -2.74
 3 17 10 8.06 7.43
 3 17 11 -4.68 -7.11
 3 17 12 -0.71 6.37
 2 17 26 -2.13 6.33
 2 17 25 1.56 -3.86
 2 17 24 1.63 -3.37
 2 17 23 4.19 -0.89
 2 17 22 1.09 -2.77
 2 17 21 -5.58 3.50
 2 17 20 -2.73 6.54
 2 17 19 4.27 -1.45
 2 17 18 4.07 0.14
 2 17 17 1.54 6.23
 2 17 16 -8.52 -0.24
 2 17 15 -2.34 1.97
 2 17 14 -6.51 -2.34
 2 17 13 -3.75 0.28
 2 17 12 5.72 3.90
 2 17 11 -7.30 -6.67
 2 17 10 -1.83 -1.62
 2 17 9 -14.55 5.19
 2 17 8 -12.02 -11.83
 2 17 7 6.16 2.11
 2 17 6 -7.94 2.65
 2 17 5 -3.35 -8.40
 2 17 4 6.37 4.30
 2 17 3 -20.05 9.10
 2 17 2 6.39 8.67
 2 17 1 14.47 14.79
 2 17 0 9.60 0.67
 1 17 26 -0.85 2.67
 1 17 25 5.91 -1.52
 1 17 24 -3.03 5.21
 1 17 23 -1.36 -1.29
 1 17 22 -1.86 -2.28
 1 17 21 -4.93 1.69
 1 17 20 -0.82 1.39
 1 17 19 0.59 -5.05
 1 17 18 -2.27 3.06
 1 17 17 1.44 -4.11
 1 17 16 1.37 -0.65
 1 17 15 2.53 1.86
 1 17 14 2.35 1.05
 1 17 13 -1.18 0.94
 1 17 12 6.57 -0.84
 1 17 11 1.88 0.10
 1 17 10 -5.06 -4.21
 1 17 9 -7.81 2.35
 1 17 8 -5.98 6.83
 1 17 7 1.40 7.15
 1 17 6 -3.90 -7.11
 1 17 5 1.02 11.13
 1 17 4 -5.84 1.29
 1 17 3 -5.93 -7.49
 1 17 2 5.11 -5.53
 1 17 1 1.94 -11.13
 1 17 0 3.20 -1.41
 0 17 26 -2.07 3.11
 0 17 25 2.39 -1.35
 0 17 24 -2.51 -2.53
 0 17 23 -2.09 3.44
 0 17 22 -3.87 -3.05
 0 17 21 -4.62 2.86
 0 17 20 1.22 -1.12
 0 17 19 8.94 -7.71
 0 17 18 3.37 4.37
 0 17 17 -0.88 4.15
 0 17 16 -2.30 2.96
 0 17 15 0.30 1.62
 0 17 14 5.11 6.28
 0 17 13 1.23 4.32
 0 17 12 -4.60 6.94
 0 17 11 4.66 -5.50
 0 17 10 -3.28 0.27
 0 17 9 5.73 -6.46
 0 17 8 1.47 -0.01
 0 17 7 1.82 -5.73
 0 17 6 -9.10 -3.26
 0 17 5 -0.36 -7.32
 0 17 4 1.46 -15.02
 0 17 3 3.40 -3.47
 0 17 2 -2.39 6.02
 0 17 1 -1.68 5.88
 0 17 0 0.78 -0.41
 -1 17 25 1.67 4.51
 -1 17 24 5.58 -0.36
 -1 17 23 -3.20 1.44
 -1 17 22 -3.01 -6.53
 -1 17 21 8.45 7.07
 -1 17 20 -0.02 2.08
 -1 17 19 1.24 -3.63
 -1 17 18 6.23 -0.79
 -1 17 17 0.19 -2.57
 -1 17 16 -1.96 7.57
 -1 17 15 3.65 -8.36
 -1 17 14 -11.78 -0.72
 -1 17 13 -1.74 -8.12
 -1 17 12 10.59 -2.59
 -1 17 11 6.75 -5.12
 -1 17 10 1.70 2.85
 -1 17 9 7.04 3.26
 -1 17 8 -6.72 4.28
 -1 17 7 6.54 2.28
 -1 17 6 -0.19 0.91
 -1 17 5 2.53 2.93
 -1 17 4 10.77 12.20
 -1 17 3 -4.78 13.22
 -1 17 2 -3.29 -10.88
 -1 17 1 7.73 13.87
 -1 17 0 -7.13 -0.09
 -2 17 25 -9.06 2.14
 -2 17 24 -4.35 4.75
 -2 17 23 -6.11 4.38
 -2 17 22 4.02 10.61
 -2 17 21 -1.59 0.36
 -2 17 20 3.69 3.05
 -2 17 19 -2.68 -2.07
 -2 17 18 4.27 2.46
 -2 17 17 -6.76 3.00
 -2 17 16 -3.55 4.58
 -2 17 15 6.54 -2.76
 -2 17 14 -6.84 2.79
 -2 17 13 6.92 4.50
 -2 17 12 -7.17 2.14
 -2 17 11 -3.56 -4.14
 -2 17 10 3.40 -5.53
 -2 17 9 7.22 9.60
 -2 17 8 1.61 -9.65
 -2 17 7 14.79 7.33
 -2 17 6 -0.55 -7.91
 -2 17 5 -0.40 -9.36
 -2 17 4 11.64 -9.89
 -2 17 3 3.33 -3.98
 -2 17 2 -2.20 -4.66
 -2 17 1 -9.88 4.33
 -2 17 0 0.61 -0.55
 -3 17 26 2.97 5.03
 -3 17 25 2.66 7.60
 -3 17 24 4.40 6.47
 -3 17 23 -10.14 -4.64
 -3 17 22 1.05 4.62
 -3 17 21 -6.13 0.32
 -3 17 20 8.92 5.90
 -3 17 19 4.46 -1.04
 -3 17 18 -0.54 -1.14
 -3 17 17 -0.14 0.98
 -3 17 16 -7.89 5.76
 -3 17 15 0.14 -6.64
 -3 17 14 -6.97 -0.95
 -3 17 13 9.91 1.73
 -3 17 12 5.74 -2.58
 -3 17 11 1.23 6.57
 -3 17 10 -2.37 -5.24
 -3 17 9 -4.30 -4.37
 -3 17 8 -6.55 -11.79
 -3 17 7 -1.04 -3.71
 -3 17 6 -3.70 -26.05
 -3 17 5 5.03 8.62
 -3 17 4 7.33 -9.11
 -3 17 3 4.59 -7.33
 -3 17 2 -3.69 13.37
 -3 17 1 -15.54 -7.81
 -3 17 0 6.62 0.57
 -4 17 26 0.97 1.32
 -4 17 25 -0.52 -0.37
 -4 17 24 3.41 2.77
 -4 17 23 -0.64 -0.04
 -4 17 22 7.25 3.21
 -4 17 21 -1.55 -0.11
 -4 17 20 -0.93 0.43
 -4 17 19 6.39 -5.41
 -4 17 18 -4.12 1.94
 -4 17 17 4.07 1.59
 -4 17 16 -5.64 1.51
 -4 17 15 -1.51 -4.60
 -4 17 14 -8.23 0.37
 -4 17 13 4.18 -13.87
 -4 17 12 -0.44 -2.89
 -4 17 11 1.63 -2.30
 -4 17 10 7.59 -0.10
 -4 17 9 -2.90 5.70
 -4 17 8 -2.88 6.57
 -4 17 7 3.59 5.01
 -4 17 6 -5.64 -3.06
 -4 17 5 -5.61 12.49
 -4 17 4 9.18 -6.01
 -4 17 3 -1.60 -6.35
 -4 17 2 1.29 -6.76
 -4 17 1 4.99 -1.17
 -4 17 0 -8.69 -1.03
 -5 17 26 0.30 5.91
 -5 17 25 -4.69 -3.63
 -5 17 24 0.69 -1.95
 -5 17 23 0.53 -3.38
 -5 17 22 0.90 -5.40
 -5 17 21 0.55 -2.03
 -5 17 20 0.59 -1.05
 -5 17 19 -5.04 -2.80
 -5 17 18 3.10 0.42
 -5 17 17 -2.53 -1.51
 -5 17 16 5.32 -0.10
 -5 17 15 6.01 1.17
 -5 17 14 -5.05 0.87
 -5 17 13 13.88 1.44
 -5 17 12 6.81 0.93
 -5 17 11 3.22 -0.90
 -5 17 10 -1.27 -7.59
 -5 17 9 15.15 -6.14
 -5 17 8 -13.46 -9.06
 -5 17 7 11.41 -12.30
 -5 17 6 4.88 5.65
 -5 17 5 -5.00 -6.49
 -5 17 4 11.85 1.76
 -5 17 3 -7.32 -1.44
 -5 17 2 -15.66 -3.96
 -5 17 1 -2.26 -1.63
 -5 17 0 -6.46 0.24
 -6 17 26 0.69 3.53
 -6 17 25 -6.03 0.84
 -6 17 24 -0.92 -1.27
 -6 17 23 1.65 1.41
 -6 17 22 -8.29 -5.05
 -6 17 21 -0.33 -4.58
 -6 17 20 -4.50 2.57
 -6 17 19 -4.07 1.60
 -6 17 18 13.95 3.33
 -6 17 17 -3.67 -7.25
 -6 17 16 0.71 2.18
 -6 17 15 0.60 -4.75
 -6 17 14 -8.77 0.54
 -6 17 13 1.89 3.81
 -6 17 12 3.33 5.53
 -6 17 11 1.28 0.97
 -6 17 10 4.20 -0.95
 -6 17 9 11.37 1.39
 -6 17 8 -7.40 -8.59
 -6 17 7 -1.65 -2.06
 -6 17 6 11.62 3.42
 -6 17 5 1.63 -1.22
 -6 17 4 -2.52 -2.94
 -6 17 3 12.15 -17.82
 -6 17 2 -4.82 -3.96
 -6 17 1 10.49 4.51
 -6 17 0 -2.03 -0.34
 -7 17 26 0.91 3.63
 -7 17 25 -3.45 -1.14
 -7 17 24 -0.27 1.80
 -7 17 23 -0.19 0.22
 -7 17 22 -3.23 -1.73
 -7 17 21 -3.69 2.28
 -7 17 20 -3.25 -5.93
 -7 17 19 0.86 7.48
 -7 17 18 -3.94 4.31
 -7 17 17 -1.58 -2.70
 -7 17 16 -3.44 6.20
 -7 17 15 6.74 0.53
 -7 17 14 0.59 3.96
 -7 17 13 11.54 10.09
 -7 17 12 11.86 4.54
 -7 17 11 2.45 7.92
 -7 17 10 3.89 6.33
 -7 17 9 16.29 -2.68
 -7 17 8 11.94 -5.35
 -7 17 7 7.29 4.17
 -7 17 6 13.32 17.72
 -7 17 5 4.55 -2.55
 -7 17 4 -0.88 15.20
 -7 17 3 0.62 0.39
 -7 17 2 -22.38 12.65
 -7 17 1 -10.67 1.56
 -7 17 0 -12.18 -1.75
 -8 17 25 -4.68 -2.02
 -8 17 24 0.32 0.74
 -8 17 23 0.32 1.08
 -8 17 22 1.91 2.94
 -8 17 21 -2.51 2.73
 -8 17 20 -3.33 2.74
 -8 17 19 -5.18 2.90
 -8 17 18 -1.74 -4.81
 -8 17 17 -1.92 -2.87
 -8 17 16 -0.97 1.97
 -8 17 15 4.84 3.94
 -8 17 14 4.88 -5.86
 -8 17 13 5.90 -2.97
 -8 17 12 -4.60 -7.86
 -8 17 11 0.07 3.50
 -8 17 10 5.03 1.11
 -8 17 9 4.33 -4.77
 -8 17 8 -3.63 -3.13
 -8 17 7 -13.11 -5.07
 -8 17 6 9.41 9.22
 -8 17 5 16.89 38.57
 -8 17 4 -16.23 19.44
 -8 17 3 10.93 -20.25
 -8 17 2 -2.41 9.01
 -8 17 1 -10.89 -18.46
 -8 17 0 7.40 1.52
 -9 17 24 2.83 1.69
 -9 17 23 6.02 3.69
 -9 17 22 2.42 3.88
 -9 17 21 -1.40 -2.98
 -9 17 20 4.24 -6.00
 -9 17 19 -1.97 -5.11
 -9 17 18 -2.83 10.03
 -9 17 17 -7.55 -3.97
 -9 17 16 5.99 5.41
 -9 17 15 -4.54 -0.82
 -9 17 14 1.85 5.68
 -9 17 13 -0.66 3.49
 -9 17 12 -3.18 -1.96
 -9 17 11 2.24 1.83
 -9 17 10 -12.23 -1.69
 -9 17 9 1.47 -7.49
 -9 17 8 -2.38 -5.91
 -9 17 7 -8.35 1.81
 -9 17 6 -3.90 -2.69
 -9 17 5 -1.05 0.44
 -9 17 4 2.80 -16.12
 -9 17 3 9.24 -0.22
 -9 17 2 -6.17 -6.36
 -9 17 1 -8.39 -1.92
 -9 17 0 -1.23 0.31
 -10 17 24 -3.68 -4.43
 -10 17 23 -0.18 -3.12
 -10 17 22 1.48 -0.37
 -10 17 21 2.31 1.20
 -10 17 20 11.47 -0.25
 -10 17 19 0.73 4.40
 -10 17 18 5.90 -10.54
 -10 17 17 -0.36 -17.15
 -10 17 16 -12.51 -7.38
 -10 17 15 -0.96 -16.03
 -10 17 14 2.97 -6.32
 -10 17 13 13.68 -6.33
 -10 17 12 -2.25 -4.96
 -10 17 11 7.22 -3.69
 -10 17 10 -4.79 -0.87
 -10 17 9 11.89 -0.10
 -10 17 8 -3.40 1.34
 -10 17 7 -3.92 -11.67
 -10 17 6 6.66 -2.79
 -10 17 5 -9.89 7.32
 -10 17 4 -19.86 13.87
 -10 17 3 -14.80 15.95
 -10 17 2 -1.09 -1.64
 -10 17 1 -0.33 20.65
 -10 17 0 1.26 5.98
 -11 17 23 8.16 -0.10
 -11 17 22 -1.15 3.55
 -11 17 21 3.50 -1.37
 -11 17 20 4.96 -5.56
 -11 17 19 1.82 -8.13
 -11 17 18 1.13 -4.58
 -11 17 17 -2.91 -5.51
 -11 17 16 -5.08 -9.23
 -11 17 15 14.35 0.86
 -11 17 14 -0.71 4.39
 -11 17 13 6.06 0.68
 -11 17 12 2.70 0.30
 -11 17 11 2.26 -1.78
 -11 17 10 -8.56 6.42
 -11 17 9 -5.65 -1.73
 -11 17 8 7.67 -3.11
 -11 17 7 -11.36 -3.04
 -11 17 6 6.70 5.83
 -11 17 5 9.46 -12.83
 -11 17 4 -1.06 2.46
 -11 17 3 25.91 -5.51
 -11 17 2 -12.87 -0.35
 -11 17 1 -12.34 -0.30
 -11 17 0 0.48 -1.11
 -12 17 22 2.28 1.98
 -12 17 21 9.83 -5.39
 -12 17 20 -1.28 1.11
 -12 17 19 -9.15 -2.38
 -12 17 18 2.00 6.77
 -12 17 17 6.85 2.63
 -12 17 16 -1.24 2.24
 -12 17 15 -1.50 1.15
 -12 17 14 2.34 -3.04
 -12 17 13 -2.75 2.24
 -12 17 12 -3.23 7.04
 -12 17 11 -5.14 4.54
 -12 17 10 -3.39 5.73
 -12 17 9 -9.58 -0.60
 -12 17 8 12.98 1.21
 -12 17 7 -8.25 -4.77
 -12 17 6 2.45 6.07
 -12 17 5 6.79 8.37
 -12 17 4 -44.09 47.42
 -12 17 3 -1.00 6.61
 -12 17 2 -11.16 1.03
 -12 17 1 8.21 6.57
 -12 17 0 13.15 1.82
 -13 17 21 -2.05 0.11
 -13 17 20 1.51 -1.13
 -13 17 19 4.76 -0.98
 -13 17 18 3.53 5.66
 -13 17 17 -4.23 -4.43
 -13 17 16 -4.89 -8.18
 -13 17 15 -7.00 -1.19
 -13 17 14 1.84 2.85
 -13 17 13 -2.54 -0.47
 -13 17 12 2.13 2.31
 -13 17 11 10.57 -1.62
 -13 17 10 0.67 1.67
 -13 17 9 0.13 -1.50
 -13 17 8 18.91 -1.24
 -13 17 7 -6.31 1.09
 -13 17 6 -1.27 8.94
 -13 17 5 8.20 -7.92
 -13 17 4 -5.10 5.63
 -13 17 3 18.87 -3.38
 -13 17 2 -4.45 -4.23
 -13 17 1 -1.69 5.32
 -13 17 0 6.50 0.00
 -14 17 20 -1.75 -0.46
 -14 17 19 -16.52 -0.61
 -14 17 18 -7.07 1.37
 -14 17 17 1.56 -6.42
 -14 17 16 2.02 -0.33
 -14 17 15 -5.48 -2.26
 -14 17 14 4.17 -1.83
 -14 17 13 6.86 0.83
 -14 17 12 -1.33 10.08
 -14 17 11 4.09 0.75
 -14 17 10 1.32 -3.72
 -14 17 9 -1.50 0.63
 -14 17 8 8.24 -1.15
 -14 17 7 -3.97 -7.21
 -14 17 6 11.07 2.08
 -14 17 5 2.59 1.29
 -14 17 4 -8.40 9.52
 -14 17 3 6.44 6.22
 -14 17 2 0.93 -8.02
 -14 17 1 4.78 2.27
 -14 17 0 20.36 4.54
 -15 17 19 1.33 -3.32
 -15 17 18 5.30 1.03
 -15 17 17 -1.15 -3.62
 -15 17 16 0.34 -0.77
 -15 17 15 1.65 -1.40
 -15 17 14 0.97 -2.87
 -15 17 13 -2.74 1.12
 -15 17 12 -0.91 4.06
 -15 17 11 0.12 3.48
 -15 17 10 -7.60 5.09
 -15 17 9 -2.00 -0.09
 -15 17 8 2.96 -3.48
 -15 17 7 -5.66 -5.26
 -15 17 6 -7.39 -3.50
 -15 17 5 1.42 -3.49
 -15 17 4 -5.31 1.47
 -15 17 3 8.63 0.77
 -15 17 2 -1.95 1.09
 -15 17 1 -1.26 1.58
 -15 17 0 0.31 0.23
 -16 17 17 6.65 1.80
 -16 17 16 4.05 -0.02
 -16 17 15 -1.87 -0.68
 -16 17 14 -5.72 -3.48
 -16 17 13 -4.57 2.26
 -16 17 12 2.38 2.70
 -16 17 11 0.54 -3.88
 -16 17 10 0.36 -2.09
 -16 17 9 7.32 -4.67
 -16 17 8 1.68 0.45
 -16 17 7 3.78 -1.02
 -16 17 6 -2.81 -0.10
 -16 17 5 6.03 2.28
 -16 17 4 -4.52 6.37
 -16 17 3 7.09 3.20
 -16 17 2 -2.29 -2.81
 -16 17 1 2.62 -6.66
 -16 17 0 4.58 0.75
 17 17 15 5.74 0.12
 17 17 14 2.48 0.91
 17 17 13 1.75 -0.80
 17 17 12 4.75 -5.61
 17 17 11 0.90 1.34
 17 17 10 -5.24 -8.11
 17 17 9 0.37 -2.14
 17 17 8 -0.84 -4.92
 17 17 7 -3.32 -0.01
 17 17 6 -4.96 -0.92
 17 17 5 -1.31 -0.78
 17 17 4 -4.67 -1.68
 17 17 3 4.08 1.79
 17 17 2 2.14 -3.49
 17 17 1 3.61 4.50
 17 17 0 2.19 -0.79
 17 18 3 -1.46 -2.58
 17 18 2 0.28 -4.82
 17 18 1 8.19 2.04
 17 18 0 1.87 -0.01
 17 18 4 1.28 -2.52
 17 18 5 3.15 7.82
 17 18 6 -4.55 1.98
 17 18 7 0.39 2.47
 17 18 8 2.37 0.80
 17 18 9 -0.67 1.75
 17 18 10 -3.71 -0.16
 17 18 11 -1.22 2.69
 17 18 12 -0.89 -5.43
 17 18 13 -1.39 -2.24
 16 18 3 -2.21 0.70
 16 18 2 3.80 -1.98
 16 18 1 -0.16 0.49
 16 18 0 -2.13 -0.30
 16 18 4 5.48 -11.45
 16 18 5 3.99 -1.76
 16 18 6 -0.40 -1.00
 16 18 7 0.27 -2.29
 16 18 8 2.85 4.74
 16 18 9 3.01 -4.00
 16 18 10 -5.93 -1.26
 16 18 11 -2.94 1.43
 16 18 12 -7.52 -4.47
 16 18 13 -1.52 2.74
 16 18 14 -3.82 0.82
 16 18 15 -3.12 -0.82
 15 18 4 2.67 -7.64
 15 18 3 -1.01 1.98
 15 18 2 0.32 2.46
 15 18 1 -2.69 5.48
 15 18 0 2.55 -0.02
 15 18 5 6.08 3.52
 15 18 6 -6.79 -0.19
 15 18 7 2.41 4.48
 15 18 8 3.01 2.42
 15 18 9 0.21 2.15
 15 18 10 1.39 -0.16
 15 18 11 0.99 1.58
 15 18 12 -5.31 -1.62
 15 18 13 0.84 -1.07
 15 18 14 -3.24 -0.32
 15 18 15 -3.53 -1.26
 15 18 16 -0.30 -1.99
 14 18 4 4.74 -2.64
 14 18 3 2.76 3.09
 14 18 2 9.26 -7.73
 14 18 1 2.30 -1.67
 14 18 0 -5.28 -0.24
 14 18 5 3.99 2.25
 14 18 6 3.04 2.69
 14 18 7 -4.76 2.72
 14 18 8 3.74 0.89
 14 18 9 -0.44 -1.25
 14 18 10 0.28 -2.27
 14 18 11 -0.79 2.79
 14 18 12 -10.18 3.43
 14 18 13 -6.74 0.83
 14 18 14 -1.21 -0.10
 14 18 15 -5.69 -4.42
 14 18 16 -0.79 0.50
 14 18 17 0.85 -2.80
 13 18 17 -3.44 -0.32
 13 18 16 2.54 5.03
 13 18 15 -3.82 -1.92
 13 18 14 5.21 2.82
 13 18 4 -5.57 6.99
 13 18 3 4.71 -5.72
 13 18 2 -12.10 6.23
 13 18 1 -11.62 3.79
 13 18 0 -1.65 0.00
 13 18 5 -10.00 -5.82
 13 18 6 -0.01 1.84
 13 18 7 -6.81 -0.89
 13 18 8 3.17 5.49
 13 18 9 -3.72 2.05
 13 18 10 -0.56 -2.27
 13 18 11 -3.22 -2.27
 13 18 12 -3.37 0.09
 13 18 13 -5.07 -5.00
 13 18 18 -3.82 1.18
 12 18 19 -2.51 -3.42
 12 18 18 2.29 -2.59
 12 18 17 -6.30 -1.54
 12 18 16 7.67 1.20
 12 18 4 -19.30 30.64
 12 18 3 4.01 -2.17
 12 18 2 -4.60 17.54
 12 18 1 2.34 0.32
 12 18 0 14.27 0.30
 12 18 5 9.51 3.54
 12 18 6 5.92 1.78
 12 18 7 2.02 1.14
 12 18 8 1.51 3.69
 12 18 9 0.28 -6.56
 12 18 10 -0.19 -3.29
 12 18 11 0.31 1.55
 12 18 12 4.10 0.34
 12 18 13 5.87 -1.83
 12 18 14 6.91 -0.99
 12 18 15 -2.08 1.92
 11 18 21 5.90 0.97
 11 18 20 -0.39 10.31
 11 18 19 -3.76 -0.36
 11 18 18 -0.83 0.70
 11 18 17 -9.57 3.41
 11 18 4 -6.73 7.48
 11 18 3 7.62 -6.32
 11 18 2 -15.48 6.51
 11 18 1 -10.68 6.91
 11 18 0 -1.63 -0.15
 11 18 5 -4.30 3.61
 11 18 6 -2.87 -0.11
 11 18 7 -3.08 1.26
 11 18 8 -1.04 16.35
 11 18 9 0.10 -0.89
 11 18 10 3.86 -0.92
 11 18 11 -1.79 -3.23
 11 18 12 -0.96 -5.82
 11 18 13 -0.54 -7.12
 11 18 14 2.12 -0.69
 11 18 15 4.00 2.69
 11 18 16 2.26 -3.90
 10 18 22 2.85 -3.48
 10 18 21 7.80 -2.63
 10 18 20 -0.66 -0.34
 10 18 19 4.74 0.45
 10 18 18 -6.42 5.11
 10 18 4 -1.05 5.65
 10 18 3 -2.76 4.99
 10 18 2 -5.41 1.35
 10 18 1 -5.37 3.70
 10 18 0 -9.42 0.40
 10 18 5 -0.02 2.04
 10 18 6 -5.62 2.26
 10 18 7 -2.06 -2.94
 10 18 8 3.33 6.97
 10 18 9 -1.17 -1.56
 10 18 10 12.23 3.20
 10 18 11 1.14 6.21
 10 18 12 4.70 6.74
 10 18 13 0.73 4.50
 10 18 14 3.60 0.52
 10 18 15 0.58 9.72
 10 18 16 6.03 7.48
 10 18 17 2.45 8.62
 9 18 23 -1.53 -4.66
 9 18 22 -1.29 -5.96
 9 18 21 0.60 5.07
 9 18 20 -7.56 1.84
 9 18 19 3.71 2.27
 9 18 5 4.36 2.57
 9 18 4 4.23 0.61
 9 18 3 1.51 -6.49
 9 18 2 -5.90 3.67
 9 18 1 1.37 1.83
 9 18 0 0.44 -0.25
 9 18 6 4.82 -0.36
 9 18 7 2.67 -2.58
 9 18 8 -1.86 9.49
 9 18 9 0.77 -3.51
 9 18 10 2.93 -3.22
 9 18 11 1.01 3.68
 9 18 12 2.53 -0.38
 9 18 13 -4.66 0.97
 9 18 14 8.11 3.36
 9 18 15 2.88 2.28
 9 18 16 -1.42 -1.94
 9 18 17 -0.09 5.92
 9 18 18 -5.26 -1.28
 8 18 24 5.41 6.44
 8 18 23 -5.08 -7.11
 8 18 22 -1.53 -3.75
 8 18 21 3.83 6.82
 8 18 20 -1.44 3.58
 8 18 5 0.27 1.90
 8 18 4 4.54 3.40
 8 18 3 0.70 5.66
 8 18 2 -3.20 -0.83
 8 18 1 0.08 -5.45
 8 18 0 -5.72 0.54
 8 18 6 -0.56 1.02
 8 18 7 3.99 -2.94
 8 18 8 -2.98 0.10
 8 18 9 -3.99 -3.50
 8 18 10 -0.22 6.05
 8 18 11 -0.81 1.66
 8 18 12 -4.18 -1.13
 8 18 13 -0.49 0.51
 8 18 14 0.89 -1.17
 8 18 15 -2.95 -0.82
 8 18 16 4.79 6.87
 8 18 17 -6.90 -1.96
 8 18 18 -5.95 2.45
 8 18 19 4.14 2.04
 7 18 24 3.88 5.76
 7 18 23 -6.56 -2.57
 7 18 22 -0.24 3.31
 7 18 21 3.08 2.05
 7 18 20 -4.93 2.34
 7 18 5 0.46 -4.05
 7 18 4 -1.26 0.73
 7 18 3 -6.80 -8.13
 7 18 2 2.55 -0.86
 7 18 1 -3.67 1.45
 7 18 0 -8.50 -1.18
 7 18 6 -0.89 -3.52
 7 18 7 7.17 3.64
 7 18 8 -9.44 0.22
 7 18 9 -9.62 -7.92
 7 18 10 -5.17 -6.06
 7 18 11 -10.48 -3.36
 7 18 12 -4.06 0.36
 7 18 13 0.35 -4.48
 7 18 14 -2.40 5.12
 7 18 15 4.01 -1.39
 7 18 16 3.34 2.38
 7 18 17 -5.07 0.86
 7 18 18 -0.16 -0.20
 7 18 19 6.34 -4.89
 6 18 25 -3.27 3.01
 6 18 24 2.23 3.20
 6 18 23 -1.11 -1.56
 6 18 22 0.01 5.12
 6 18 21 8.07 -0.85
 6 18 5 -1.31 2.19
 6 18 4 -2.33 1.35
 6 18 3 2.74 2.56
 6 18 2 -3.44 -0.58
 6 18 1 -1.53 -10.44
 6 18 0 -0.25 -0.11
 6 18 6 2.59 1.97
 6 18 7 6.43 0.18
 6 18 8 1.21 -0.46
 6 18 9 -3.28 3.13
 6 18 10 9.85 2.14
 6 18 11 2.32 6.37
 6 18 12 -9.22 -0.30
 6 18 13 2.95 2.37
 6 18 14 -5.71 1.39
 6 18 15 -4.21 -3.13
 6 18 16 3.76 -0.97
 6 18 17 -0.95 -0.73
 6 18 18 -4.71 2.57
 6 18 19 1.98 0.16
 5 18 25 1.72 1.52
 5 18 24 9.09 -0.78
 5 18 23 -2.34 4.42
 5 18 22 -3.61 1.83
 5 18 21 2.67 1.33
 5 18 5 -6.92 -2.20
 5 18 4 -1.02 1.83
 5 18 3 -0.51 0.28
 5 18 2 3.25 -3.18
 5 18 1 7.90 3.90
 5 18 0 -13.97 -1.85
 5 18 6 3.45 -4.53
 5 18 7 4.07 5.24
 5 18 8 5.98 3.21
 5 18 9 -0.33 7.29
 5 18 10 -1.33 0.80
 5 18 11 5.17 4.36
 5 18 12 -5.37 -2.90
 5 18 13 3.03 -2.44
 5 18 14 -7.53 5.73
 5 18 15 -4.13 7.06
 5 18 16 1.29 -0.96
 5 18 17 -0.82 -0.74
 5 18 18 3.27 -1.11
 5 18 19 4.18 -9.85
 4 18 25 1.30 -2.73
 4 18 24 2.94 0.13
 4 18 23 -8.83 -1.64
 4 18 22 -3.13 -0.21
 4 18 21 5.89 0.80
 4 18 18 -1.51 4.82
 4 18 17 -1.43 -12.20
 4 18 16 0.54 -2.03
 4 18 15 -1.76 -6.80
 4 18 5 -8.33 -5.77
 4 18 4 -2.98 -4.52
 4 18 3 2.02 2.77
 4 18 2 -0.64 7.19
 4 18 1 2.68 13.54
 4 18 0 -3.63 -1.89
 4 18 6 9.81 -3.09
 4 18 7 6.00 8.43
 4 18 8 1.16 -0.83
 4 18 9 -2.35 -7.73
 4 18 10 -2.01 3.73
 4 18 11 3.61 -0.20
 4 18 12 -6.30 1.63
 4 18 13 6.83 7.96
 4 18 14 6.36 3.90
 4 18 19 6.06 -1.88
 3 18 25 0.60 1.72
 3 18 24 2.46 -0.29
 3 18 23 -0.76 1.39
 3 18 22 0.21 5.25
 3 18 21 -3.71 -1.55
 3 18 20 -5.21 -3.56
 3 18 19 3.45 -0.01
 3 18 18 9.86 -6.93
 3 18 17 2.17 -0.19
 3 18 16 0.70 2.73
 3 18 15 -1.71 9.65
 3 18 14 -9.87 3.21
 3 18 5 -2.40 -7.54
 3 18 4 4.21 2.81
 3 18 3 -3.77 -12.21
 3 18 2 -6.10 -15.37
 3 18 1 -6.03 -6.51
 3 18 0 -6.77 0.01
 3 18 6 2.88 0.11
 3 18 7 9.43 5.46
 3 18 8 -2.27 -12.61
 3 18 9 1.57 -0.03
 3 18 10 7.89 6.78
 3 18 11 2.72 -15.61
 3 18 12 3.06 2.13
 3 18 13 0.18 -1.26
 2 18 25 -2.80 2.95
 2 18 24 0.91 3.47
 2 18 23 -8.15 7.03
 2 18 22 -3.03 0.86
 2 18 21 3.39 -0.02
 2 18 20 -5.41 -0.51
 2 18 19 -0.03 9.36
 2 18 18 0.42 7.81
 2 18 17 -7.17 0.11
 2 18 16 -3.13 1.41
 2 18 15 2.56 -0.68
 2 18 14 2.21 -0.71
 2 18 13 -2.88 1.38
 2 18 10 0.01 -4.48
 2 18 9 2.54 0.37
 2 18 8 -6.97 -12.69
 2 18 7 11.01 1.62
 2 18 6 -3.62 0.67
 2 18 5 -14.28 -9.41
 2 18 4 3.26 5.27
 2 18 3 1.31 3.04
 2 18 2 5.95 -3.38
 2 18 1 3.73 11.82
 2 18 0 -12.18 -2.65
 2 18 11 -10.69 -3.09
 2 18 12 -2.31 2.82
 1 18 25 3.69 1.64
 1 18 24 0.27 3.87
 1 18 23 -0.27 2.87
 1 18 22 3.19 6.08
 1 18 21 -2.75 2.28
 1 18 20 -6.94 1.54
 1 18 19 12.76 -5.63
 1 18 18 1.78 2.67
 1 18 17 -2.62 -7.68
 1 18 16 -1.27 2.08
 1 18 15 -10.93 2.38
 1 18 14 -5.19 -1.06
 1 18 13 -5.54 -5.69
 1 18 12 3.44 -1.67
 1 18 11 14.27 -5.80
 1 18 10 7.40 -4.12
 1 18 9 0.14 -0.24
 1 18 8 1.33 -7.66
 1 18 7 2.54 8.55
 1 18 6 0.90 3.56
 1 18 5 4.63 0.29
 1 18 4 0.62 -0.39
 1 18 3 -5.07 -1.59
 1 18 2 -3.81 -0.24
 1 18 1 -5.42 5.46
 1 18 0 3.19 -0.37
 0 18 25 -6.89 0.52
 0 18 24 1.66 5.92
 0 18 23 1.17 1.82
 0 18 22 -0.68 -4.50
 0 18 21 7.45 -1.88
 0 18 20 -6.90 0.32
 0 18 19 4.59 4.30
 0 18 18 2.36 3.64
 0 18 17 2.77 -4.94
 0 18 16 -0.37 0.53
 0 18 15 -0.85 -7.12
 0 18 14 1.70 -0.76
 0 18 13 -2.20 -0.50
 0 18 12 -1.99 -0.33
 0 18 11 4.07 -2.52
 0 18 10 -11.96 3.40
 0 18 9 -0.49 -3.02
 0 18 8 2.21 11.17
 0 18 7 7.90 -9.75
 0 18 6 15.05 -8.78
 0 18 5 -1.56 -3.01
 0 18 4 -6.22 -1.73
 0 18 3 -5.74 -0.22
 0 18 2 -4.48 -3.55
 0 18 1 -14.28 -1.82
 0 18 0 2.37 -8.13
 -1 18 24 3.70 -1.91
 -1 18 23 1.92 1.00
 -1 18 22 -1.18 -3.21
 -1 18 21 5.27 -1.97
 -1 18 20 -5.09 -5.55
 -1 18 19 8.01 -7.46
 -1 18 18 5.39 -6.50
 -1 18 17 -9.75 -6.06
 -1 18 16 -3.39 2.27
 -1 18 15 -1.61 -4.96
 -1 18 14 0.65 3.24
 -1 18 13 4.54 -4.88
 -1 18 12 6.94 5.95
 -1 18 11 6.30 -3.72
 -1 18 10 -1.26 4.71
 -1 18 9 -3.80 -0.67
 -1 18 8 -5.84 -4.60
 -1 18 7 1.64 5.94
 -1 18 6 -7.06 5.38
 -1 18 5 -3.95 -5.57
 -1 18 4 1.32 4.70
 -1 18 3 -0.60 8.07
 -1 18 2 -0.91 -9.77
 -1 18 1 5.20 11.13
 -1 18 0 5.04 -1.29
 -2 18 24 7.82 -0.81
 -2 18 23 0.71 -3.73
 -2 18 22 -1.35 -5.09
 -2 18 21 -3.31 -1.82
 -2 18 20 -0.59 1.82
 -2 18 19 -2.09 6.41
 -2 18 18 8.30 -3.63
 -2 18 17 -1.58 -2.08
 -2 18 16 1.22 3.94
 -2 18 15 3.05 -8.78
 -2 18 14 -5.16 -3.25
 -2 18 13 1.08 -0.45
 -2 18 12 1.92 1.60
 -2 18 11 -3.98 -9.04
 -2 18 10 -3.09 -0.51
 -2 18 9 -3.92 3.63
 -2 18 8 -15.89 -5.03
 -2 18 7 7.30 4.56
 -2 18 6 -1.12 -3.78
 -2 18 5 -0.42 5.83
 -2 18 4 -5.78 -0.46
 -2 18 3 0.83 0.91
 -2 18 2 -4.17 -4.88
 -2 18 1 3.54 -4.58
 -2 18 0 10.44 -2.89
 -3 18 25 -5.44 0.95
 -3 18 24 -5.75 -4.20
 -3 18 23 -3.91 1.87
 -3 18 22 5.31 -0.47
 -3 18 21 -4.16 -0.28
 -3 18 20 -2.07 -1.15
 -3 18 19 0.69 -4.32
 -3 18 18 -3.67 -3.47
 -3 18 17 -0.06 1.34
 -3 18 16 -3.94 4.90
 -3 18 15 -2.51 -1.22
 -3 18 14 -1.96 3.24
 -3 18 13 3.66 -7.54
 -3 18 12 3.49 0.99
 -3 18 11 0.37 -4.80
 -3 18 10 2.61 -3.08
 -3 18 9 -7.80 -6.72
 -3 18 8 1.05 -3.29
 -3 18 7 3.04 5.61
 -3 18 6 -10.87 -15.39
 -3 18 5 -0.51 6.77
 -3 18 4 -17.21 -13.18
 -3 18 3 -3.65 -5.33
 -3 18 2 -11.64 14.15
 -3 18 1 -12.92 -8.90
 -3 18 0 6.33 -2.22
 -4 18 25 3.80 3.96
 -4 18 24 1.52 0.96
 -4 18 23 -0.25 -5.92
 -4 18 22 -0.97 -4.66
 -4 18 21 -10.46 1.65
 -4 18 20 1.01 0.68
 -4 18 19 2.77 -1.44
 -4 18 18 -6.38 -0.80
 -4 18 17 6.97 -2.73
 -4 18 16 0.74 0.94
 -4 18 15 3.18 -6.81
 -4 18 14 3.60 2.68
 -4 18 13 0.25 0.75
 -4 18 12 -6.25 2.55
 -4 18 11 1.75 -2.02
 -4 18 10 7.00 -5.98
 -4 18 9 2.10 -11.75
 -4 18 8 -5.20 3.34
 -4 18 7 2.18 -3.72
 -4 18 6 -2.30 2.26
 -4 18 5 2.04 14.14
 -4 18 4 6.85 2.30
 -4 18 3 -5.23 7.88
 -4 18 2 6.75 7.22
 -4 18 1 8.72 0.21
 -4 18 0 3.56 -4.28
 -5 18 25 -2.05 -3.22
 -5 18 24 -0.93 0.08
 -5 18 23 3.62 0.40
 -5 18 22 -1.35 -1.85
 -5 18 21 3.27 -1.28
 -5 18 20 8.48 0.21
 -5 18 19 3.44 -11.37
 -5 18 18 2.04 -5.66
 -5 18 17 -7.64 -0.72
 -5 18 16 -2.82 -0.53
 -5 18 15 3.97 6.75
 -5 18 14 2.48 2.37
 -5 18 13 13.23 -5.27
 -5 18 12 2.17 13.28
 -5 18 11 -2.16 17.06
 -5 18 10 -4.11 1.83
 -5 18 9 4.49 10.56
 -5 18 8 -3.29 3.12
 -5 18 7 11.33 -3.14
 -5 18 6 2.12 4.37
 -5 18 5 2.25 -2.04
 -5 18 4 10.41 -14.78
 -5 18 3 7.61 -3.20
 -5 18 2 1.26 3.26
 -5 18 1 -4.06 3.56
 -5 18 0 -7.46 -2.13
 -6 18 25 1.18 -0.47
 -6 18 24 -1.89 -1.67
 -6 18 23 4.35 0.67
 -6 18 22 -6.65 0.19
 -6 18 21 3.76 3.81
 -6 18 20 2.70 -1.56
 -6 18 19 2.99 -5.62
 -6 18 18 -2.77 -2.48
 -6 18 17 1.78 2.30
 -6 18 16 -1.98 8.94
 -6 18 15 8.13 -1.68
 -6 18 14 1.54 -3.22
 -6 18 13 -1.41 -2.86
 -6 18 12 -2.17 4.86
 -6 18 11 -3.56 -1.92
 -6 18 10 0.90 -1.81
 -6 18 9 1.61 4.57
 -6 18 8 -11.96 -13.54
 -6 18 7 -11.19 -3.94
 -6 18 6 0.56 -4.71
 -6 18 5 -1.68 -0.52
 -6 18 4 -0.67 0.31
 -6 18 3 7.33 2.34
 -6 18 2 4.91 -16.40
 -6 18 1 18.94 -0.23
 -6 18 0 0.10 -1.05
 -7 18 24 5.71 0.84
 -7 18 23 5.15 3.74
 -7 18 22 5.88 2.08
 -7 18 21 4.90 3.47
 -7 18 20 1.43 -3.05
 -7 18 19 3.99 4.98
 -7 18 18 -11.72 -4.23
 -7 18 17 -1.97 2.57
 -7 18 16 -10.12 1.35
 -7 18 15 5.92 8.64
 -7 18 14 -4.16 -0.05
 -7 18 13 -6.46 0.11
 -7 18 12 1.63 2.51
 -7 18 11 1.45 3.76
 -7 18 10 -8.30 -4.42
 -7 18 9 1.08 -2.44
 -7 18 8 -5.48 -4.73
 -7 18 7 -7.22 -4.74
 -7 18 6 -2.69 -0.85
 -7 18 5 3.74 2.81
 -7 18 4 -5.76 -5.91
 -7 18 3 2.40 -17.39
 -7 18 2 0.03 0.42
 -7 18 1 -3.89 -10.30
 -7 18 0 -4.98 -2.18
 -8 18 24 0.21 2.47
 -8 18 23 -6.09 -1.69
 -8 18 22 -0.66 2.41
 -8 18 21 0.69 2.93
 -8 18 20 5.77 0.52
 -8 18 19 4.71 -0.65
 -8 18 18 -1.00 2.79
 -8 18 17 2.33 -0.55
 -8 18 16 -0.32 -9.83
 -8 18 15 -6.87 -9.09
 -8 18 14 6.13 -19.94
 -8 18 13 -6.25 -4.94
 -8 18 12 3.12 -3.84
 -8 18 11 0.75 -3.70
 -8 18 10 -4.86 -2.70
 -8 18 9 -3.69 7.13
 -8 18 8 -6.43 6.06
 -8 18 7 -14.84 -2.79
 -8 18 6 -3.89 -33.31
 -8 18 5 1.21 -1.62
 -8 18 4 -27.13 -16.11
 -8 18 3 10.99 -4.52
 -8 18 2 4.13 37.00
 -8 18 1 3.39 -1.87
 -8 18 0 13.23 -0.72
 -9 18 23 -0.71 -2.92
 -9 18 22 1.35 1.17
 -9 18 21 1.99 -4.15
 -9 18 20 10.20 -3.83
 -9 18 19 4.47 3.49
 -9 18 18 3.02 4.33
 -9 18 17 -0.55 -9.27
 -9 18 16 -0.86 5.28
 -9 18 15 -8.48 6.61
 -9 18 14 4.56 7.92
 -9 18 13 -16.46 6.60
 -9 18 12 -1.06 3.67
 -9 18 11 1.94 10.16
 -9 18 10 -8.75 2.12
 -9 18 9 -2.14 -11.77
 -9 18 8 -0.31 -7.17
 -9 18 7 -2.99 -20.26
 -9 18 6 5.89 -18.22
 -9 18 5 7.93 3.52
 -9 18 4 1.81 -9.91
 -9 18 3 2.38 -20.13
 -9 18 2 6.37 -9.85
 -9 18 1 11.29 -17.58
 -9 18 0 1.07 -1.42
 -10 18 23 1.23 -3.90
 -10 18 22 3.05 3.03
 -10 18 21 -1.60 0.32
 -10 18 20 2.38 -10.25
 -10 18 19 -10.45 1.11
 -10 18 18 -3.23 2.81
 -10 18 17 7.64 0.74
 -10 18 16 -0.32 2.42
 -10 18 15 7.08 -6.54
 -10 18 14 3.48 -9.23
 -10 18 13 2.60 2.67
 -10 18 12 -1.25 5.99
 -10 18 11 4.11 4.10
 -10 18 10 -6.46 6.96
 -10 18 9 2.54 3.47
 -10 18 8 -4.49 7.82
 -10 18 7 -2.21 -8.71
 -10 18 6 16.31 13.07
 -10 18 5 1.37 -3.52
 -10 18 4 7.09 19.13
 -10 18 3 -3.99 -5.93
 -10 18 2 0.33 -3.39
 -10 18 1 1.86 -1.03
 -10 18 0 -3.93 -0.41
 -11 18 22 -3.61 2.96
 -11 18 21 3.77 -5.30
 -11 18 20 2.02 1.46
 -11 18 19 -5.73 6.50
 -11 18 18 7.46 6.42
 -11 18 17 6.18 -3.49
 -11 18 16 -7.78 -2.39
 -11 18 15 4.99 2.33
 -11 18 14 -11.17 0.34
 -11 18 13 -6.35 3.60
 -11 18 12 1.45 -4.71
 -11 18 11 9.36 1.68
 -11 18 10 -0.23 -5.38
 -11 18 9 4.48 -6.05
 -11 18 8 8.10 -3.44
 -11 18 7 -6.05 -9.61
 -11 18 6 11.57 -3.38
 -11 18 5 -1.23 -3.39
 -11 18 4 -11.18 7.09
 -11 18 3 8.19 -14.52
 -11 18 2 1.50 -3.90
 -11 18 1 10.66 -5.90
 -11 18 0 23.20 0.42
 -12 18 21 -1.49 0.87
 -12 18 20 -2.62 1.39
 -12 18 19 2.22 -1.27
 -12 18 18 -1.12 3.43
 -12 18 17 -2.89 0.20
 -12 18 16 -7.08 -0.28
 -12 18 15 -0.40 1.36
 -12 18 14 4.35 -1.20
 -12 18 13 5.66 2.56
 -12 18 12 -3.74 -0.78
 -12 18 11 -2.22 1.25
 -12 18 10 -9.83 -1.03
 -12 18 9 -6.55 6.33
 -12 18 8 4.37 -0.40
 -12 18 7 -14.14 9.59
 -12 18 6 -10.67 -2.97
 -12 18 5 6.80 0.17
 -12 18 4 -6.80 3.28
 -12 18 3 9.16 -8.90
 -12 18 2 0.59 -2.22
 -12 18 1 -3.00 9.26
 -12 18 0 -0.98 -0.05
 -13 18 20 -5.54 1.35
 -13 18 19 -6.45 1.45
 -13 18 18 -3.24 -2.45
 -13 18 17 3.76 1.61
 -13 18 16 0.18 -1.90
 -13 18 15 -0.80 -0.50
 -13 18 14 0.67 1.22
 -13 18 13 -0.75 -5.12
 -13 18 12 -2.77 -3.66
 -13 18 11 5.61 2.04
 -13 18 10 -6.65 -2.07
 -13 18 9 -13.69 -0.97
 -13 18 8 1.89 -0.01
 -13 18 7 -7.98 -9.97
 -13 18 6 -1.56 -10.91
 -13 18 5 5.49 -9.24
 -13 18 4 -8.55 0.01
 -13 18 3 -1.94 -4.50
 -13 18 2 -2.81 -8.63
 -13 18 1 -3.04 -0.29
 -13 18 0 9.54 1.55
 -14 18 18 1.86 0.43
 -14 18 17 0.61 0.87
 -14 18 16 0.43 1.09
 -14 18 15 -9.23 -0.08
 -14 18 14 0.67 0.64
 -14 18 13 2.23 -2.20
 -14 18 12 -3.67 1.19
 -14 18 11 -2.72 -0.61
 -14 18 10 4.63 4.29
 -14 18 9 0.51 2.61
 -14 18 8 24.07 5.94
 -14 18 7 0.07 -11.17
 -14 18 6 1.71 -4.44
 -14 18 5 5.04 -4.22
 -14 18 4 1.21 -2.09
 -14 18 3 12.19 -4.24
 -14 18 2 2.19 -0.04
 -14 18 1 0.48 -2.31
 -14 18 0 4.25 -0.20
 -15 18 17 0.85 1.80
 -15 18 16 -0.95 2.94
 -15 18 15 -2.76 4.37
 -15 18 14 0.93 8.32
 -15 18 13 -0.51 5.14
 -15 18 12 4.14 1.07
 -15 18 11 -2.15 -0.03
 -15 18 10 -1.10 -1.29
 -15 18 9 -4.79 -1.18
 -15 18 8 4.26 6.58
 -15 18 7 -3.33 0.51
 -15 18 6 -4.00 -0.34
 -15 18 5 3.03 -4.94
 -15 18 4 -9.13 -1.52
 -15 18 3 1.47 1.90
 -15 18 2 -4.05 -1.48
 -15 18 1 4.75 -0.02
 -15 18 0 11.31 0.59
 -16 18 16 0.19 1.20
 -16 18 15 5.70 1.95
 -16 18 14 1.93 -3.55
 -16 18 13 3.33 -1.22
 -16 18 12 4.42 -3.30
 -16 18 11 -1.69 -1.25
 -16 18 10 -5.78 2.59
 -16 18 9 4.92 1.18
 -16 18 8 3.51 -1.58
 -16 18 7 0.57 -5.83
 -16 18 6 -2.68 -8.90
 -16 18 5 4.84 -2.59
 -16 18 4 -3.58 -1.81
 -16 18 3 0.64 -2.92
 -16 18 2 -4.24 2.82
 -16 18 1 -6.33 -4.11
 -16 18 0 11.76 -0.79
 -17 18 14 0.70 -1.40
 -17 18 13 4.03 0.49
 -17 18 12 6.74 -1.45
 -17 18 11 3.03 0.98
 -17 18 10 0.04 1.45
 -17 18 9 5.80 1.43
 -17 18 8 1.06 -0.51
 -17 18 7 -4.80 1.25
 -17 18 6 -4.35 -0.34
 -17 18 5 -3.33 -0.09
 -17 18 4 -3.83 0.12
 -17 18 3 -0.90 1.98
 -17 18 2 -5.23 4.85
 -17 18 1 -2.70 -2.50
 -17 18 0 4.57 -0.02
 18 18 11 0.77 -0.80
 18 18 10 -1.29 1.46
 18 18 9 3.35 2.34
 18 18 8 4.45 5.97
 18 18 7 -2.87 0.85
 18 18 6 -3.45 -0.96
 18 18 5 5.67 -4.88
 18 18 4 1.19 -7.39
 18 18 3 -0.39 4.34
 18 18 2 -5.97 10.52
 18 18 1 6.33 8.19
 18 18 0 4.29 -0.29
 18 19 0 -3.10 -0.39
 18 19 1 -1.83 0.04
 18 19 2 2.70 -7.31
 18 19 3 1.10 6.80
 18 19 4 1.76 1.37
 18 19 5 3.17 3.91
 18 19 6 -4.13 3.75
 18 19 7 -1.43 3.76
 18 19 8 0.87 2.76
 17 19 2 -0.44 2.66
 17 19 1 -0.40 4.38
 17 19 0 0.13 -0.38
 17 19 3 -2.61 4.42
 17 19 4 -1.57 -2.38
 17 19 5 4.80 -0.62
 17 19 6 5.13 0.95
 17 19 7 2.40 5.02
 17 19 8 4.38 1.45
 17 19 9 2.89 -2.36
 17 19 10 -3.42 -1.47
 17 19 11 -0.92 2.92
 16 19 2 4.96 0.85
 16 19 1 4.86 -0.18
 16 19 0 1.10 -0.35
 16 19 3 3.66 -0.49
 16 19 4 4.69 -5.94
 16 19 5 -0.83 -5.92
 16 19 6 -3.12 -6.88
 16 19 7 -1.33 -4.66
 16 19 8 0.01 5.43
 16 19 9 3.63 -3.22
 16 19 10 -1.21 3.76
 16 19 11 -1.98 1.51
 16 19 12 -3.53 -2.50
 16 19 13 -3.72 1.09
 15 19 3 -6.22 2.30
 15 19 2 1.70 -1.06
 15 19 1 6.82 -4.50
 15 19 0 -2.55 -0.65
 15 19 4 -5.09 -1.56
 15 19 5 3.95 1.63
 15 19 6 -4.06 -3.84
 15 19 7 2.16 4.85
 15 19 8 -5.70 1.46
 15 19 9 0.95 -1.14
 15 19 10 -1.45 3.03
 15 19 11 0.44 -0.74
 15 19 12 2.12 1.22
 15 19 13 3.82 3.49
 15 19 14 -4.13 0.07
 14 19 3 -1.68 6.60
 14 19 2 -4.29 2.61
 14 19 1 2.50 7.89
 14 19 0 -7.21 0.70
 14 19 4 4.21 -3.19
 14 19 5 -1.44 4.98
 14 19 6 -0.58 0.80
 14 19 7 2.05 4.07
 14 19 8 1.04 1.86
 14 19 9 2.81 1.12
 14 19 10 -3.58 1.02
 14 19 11 -0.77 -2.45
 14 19 12 -1.44 0.17
 14 19 13 4.10 1.94
 14 19 14 1.60 1.17
 14 19 15 3.76 0.23
 13 19 15 3.04 1.15
 13 19 14 1.57 -2.91
 13 19 13 -0.12 -1.91
 13 19 4 -1.18 -0.75
 13 19 3 -6.98 -0.29
 13 19 2 -2.60 -1.59
 13 19 1 1.21 -0.31
 13 19 0 -7.12 -0.19
 13 19 5 -1.03 -5.36
 13 19 6 -1.89 -4.87
 13 19 7 -6.20 0.74
 13 19 8 -6.18 -3.97
 13 19 9 5.83 -0.56
 13 19 10 2.52 0.75
 13 19 11 1.89 -1.75
 13 19 12 1.13 -0.52
 13 19 16 7.03 10.54
 12 19 18 -0.70 2.15
 12 19 17 -3.63 -6.19
 12 19 16 8.07 -0.87
 12 19 15 6.96 0.39
 12 19 4 6.57 -0.22
 12 19 3 12.50 -14.20
 12 19 2 5.52 2.36
 12 19 1 -9.68 -1.39
 12 19 0 5.28 0.20
 12 19 5 7.56 7.12
 12 19 6 2.16 -4.03
 12 19 7 4.53 9.26
 12 19 8 4.94 2.91
 12 19 9 16.43 -2.04
 12 19 10 4.40 -1.97
 12 19 11 5.02 -0.61
 12 19 12 -2.11 0.77
 12 19 13 0.65 -4.20
 12 19 14 -0.81 -1.26
 11 19 19 -3.06 -7.13
 11 19 18 -1.06 5.52
 11 19 17 -2.39 -2.24
 11 19 16 -0.92 4.35
 11 19 4 13.46 -13.91
 11 19 3 0.26 -0.91
 11 19 2 11.35 -10.38
 11 19 1 2.68 -0.89
 11 19 0 -1.19 0.14
 11 19 5 4.04 -2.24
 11 19 6 -0.78 -13.95
 11 19 7 -3.87 -2.14
 11 19 8 -6.81 -3.80
 11 19 9 4.35 -6.82
 11 19 10 1.02 -0.39
 11 19 11 1.96 1.59
 11 19 12 -2.50 2.33
 11 19 13 2.05 -3.36
 11 19 14 -0.35 -6.54
 11 19 15 2.26 -5.35
 10 19 21 0.91 3.49
 10 19 20 1.76 9.95
 10 19 19 0.68 -3.35
 10 19 18 -2.71 3.14
 10 19 17 2.87 -4.77
 10 19 4 3.80 -2.22
 10 19 3 -5.34 -0.11
 10 19 2 -0.01 -0.66
 10 19 1 1.47 -2.29
 10 19 0 1.56 -0.56
 10 19 5 1.42 7.39
 10 19 6 1.67 -5.47
 10 19 7 7.54 -4.07
 10 19 8 -4.89 3.00
 10 19 9 0.96 1.34
 10 19 10 -4.36 -2.38
 10 19 11 -6.16 4.43
 10 19 12 -4.40 2.12
 10 19 13 -5.33 -5.52
 10 19 14 -0.68 2.35
 10 19 15 3.21 8.85
 10 19 16 1.55 0.99
 9 19 22 1.48 -2.35
 9 19 21 -1.49 4.29
 9 19 20 2.02 -3.56
 9 19 19 -0.22 -3.46
 9 19 18 -5.34 3.75
 9 19 4 7.79 -3.41
 9 19 3 2.93 0.43
 9 19 2 5.48 -2.71
 9 19 1 3.04 -7.90
 9 19 0 -7.86 -0.30
 9 19 5 1.19 1.00
 9 19 6 -9.88 3.95
 9 19 7 -2.66 -0.45
 9 19 8 -6.55 7.05
 9 19 9 -1.85 0.27
 9 19 10 -4.30 2.06
 9 19 11 1.97 -1.14
 9 19 12 -3.19 -2.35
 9 19 13 -4.07 2.98
 9 19 14 10.96 -5.74
 9 19 15 -0.34 -2.77
 9 19 16 -3.14 3.26
 9 19 17 1.18 -2.60
 8 19 23 -6.25 3.41
 8 19 22 2.17 -2.46
 8 19 21 2.53 0.44
 8 19 20 -0.17 -3.94
 8 19 19 -7.06 -4.37
 8 19 4 2.79 0.81
 8 19 3 -7.74 1.86
 8 19 2 2.95 3.23
 8 19 1 -0.56 1.70
 8 19 0 5.39 -0.90
 8 19 5 -0.37 3.95
 8 19 6 1.76 -3.79
 8 19 7 10.51 2.39
 8 19 8 0.23 2.08
 8 19 9 6.95 -1.18
 8 19 10 -3.96 4.29
 8 19 11 -5.76 -0.99
 8 19 12 -3.57 0.78
 8 19 13 -7.38 -5.76
 8 19 14 -0.22 -7.01
 8 19 15 0.27 4.90
 8 19 16 1.35 -4.84
 8 19 17 0.89 -3.65
 8 19 18 1.30 -0.56
 7 19 23 -4.64 -4.30
 7 19 22 0.92 -2.72
 7 19 21 0.52 6.55
 7 19 20 -3.93 -7.74
 7 19 4 2.38 -4.87
 7 19 3 -5.43 3.43
 7 19 2 3.13 -2.36
 7 19 1 -8.56 -1.83
 7 19 0 4.29 0.51
 7 19 5 -4.25 3.42
 7 19 6 -11.32 -5.40
 7 19 7 -2.69 -0.07
 7 19 8 -12.19 -6.83
 7 19 9 0.02 -2.59
 7 19 10 4.03 -0.75
 7 19 11 3.71 -10.70
 7 19 12 -1.82 -7.53
 7 19 13 -0.64 0.50
 7 19 14 3.70 -4.81
 7 19 15 0.42 -0.77
 7 19 16 0.01 1.68
 7 19 17 0.71 -2.61
 7 19 18 -3.64 3.74
 7 19 19 0.50 3.74
 6 19 24 3.52 -0.49
 6 19 23 -2.16 1.88
 6 19 22 -8.80 -3.69
 6 19 21 2.15 -5.62
 6 19 20 2.73 3.23
 6 19 5 -3.66 2.92
 6 19 4 -1.16 -5.98
 6 19 3 -2.96 0.01
 6 19 2 -0.92 3.66
 6 19 1 -2.51 5.20
 6 19 0 -3.51 -0.11
 6 19 6 -2.40 -4.48
 6 19 7 6.35 10.12
 6 19 8 -0.48 -1.99
 6 19 9 2.49 -1.00
 6 19 10 -3.95 0.25
 6 19 11 -3.41 0.94
 6 19 12 1.01 1.41
 6 19 13 5.82 -6.02
 6 19 14 4.37 -1.57
 6 19 15 5.87 3.09
 6 19 16 -1.49 -1.12
 6 19 17 1.86 0.39
 6 19 18 3.29 -4.25
 6 19 19 -0.93 -2.72
 5 19 24 2.13 -2.79
 5 19 23 4.58 -1.84
 5 19 22 0.87 -4.72
 5 19 21 1.39 2.16
 5 19 20 -3.90 0.02
 5 19 5 -0.62 8.88
 5 19 4 2.88 -2.29
 5 19 3 2.69 0.46
 5 19 2 -0.38 -4.30
 5 19 1 5.78 2.78
 5 19 0 -2.81 -0.40
 5 19 6 6.30 4.43
 5 19 7 1.53 0.43
 5 19 8 -9.36 0.75
 5 19 9 -5.41 -3.96
 5 19 10 1.89 -0.34
 5 19 11 3.89 -0.84
 5 19 12 -5.55 -3.03
 5 19 13 3.08 0.52
 5 19 14 -0.61 -2.73
 5 19 15 -2.25 0.56
 5 19 16 2.29 -0.48
 5 19 17 -2.62 -2.50
 5 19 18 -3.36 13.49
 5 19 19 0.86 -0.44
 4 19 24 5.61 3.46
 4 19 23 5.02 -2.84
 4 19 22 0.55 -9.91
 4 19 21 -0.18 -5.76
 4 19 5 -7.39 6.38
 4 19 4 1.12 10.51
 4 19 3 1.53 -2.49
 4 19 2 2.20 -1.97
 4 19 1 4.06 -2.47
 4 19 0 0.70 -0.30
 4 19 6 -2.30 0.20
 4 19 7 -0.25 6.52
 4 19 8 5.97 -3.67
 4 19 9 1.02 -9.80
 4 19 10 -0.30 8.16
 4 19 11 0.58 -0.69
 4 19 12 -2.60 -3.13
 4 19 13 -2.77 0.00
 4 19 14 2.39 -5.80
 4 19 15 4.16 -0.52
 4 19 16 -0.28 4.85
 4 19 17 1.98 -0.45
 4 19 18 -4.99 -1.93
 4 19 19 1.14 -4.02
 3 19 24 -1.67 -1.11
 3 19 23 4.00 -3.97
 3 19 22 -2.30 1.85
 3 19 21 -0.38 1.69
 3 19 18 2.56 2.03
 3 19 17 0.34 -0.17
 3 19 16 -0.71 -2.64
 3 19 5 -10.10 -4.12
 3 19 4 -3.57 -3.28
 3 19 3 0.38 -8.34
 3 19 2 1.16 9.42
 3 19 1 1.39 8.11
 3 19 0 5.19 -1.29
 3 19 6 10.70 -1.58
 3 19 7 2.45 5.03
 3 19 8 -6.34 -4.64
 3 19 9 -7.98 -6.80
 3 19 10 1.65 3.20
 3 19 11 6.30 -10.07
 3 19 12 3.34 -5.33
 3 19 13 8.73 2.64
 3 19 14 -5.88 -9.21
 3 19 15 5.70 -3.04
 3 19 19 3.00 11.86
 2 19 24 1.50 -1.02
 2 19 23 3.21 3.91
 2 19 22 -0.96 -1.22
 2 19 21 -3.56 0.04
 2 19 20 -7.05 5.90
 2 19 19 3.16 -0.62
 2 19 18 3.18 3.94
 2 19 17 0.53 -3.19
 2 19 16 2.22 1.98
 2 19 15 3.65 -7.43
 2 19 7 5.42 11.00
 2 19 6 1.07 6.04
 2 19 5 -7.63 -5.78
 2 19 4 2.53 6.56
 2 19 3 -9.41 4.48
 2 19 2 -6.11 -7.86
 2 19 8 -8.63 -7.92
 2 19 9 -11.24 9.61
 2 19 10 -8.67 1.35
 2 19 11 0.63 -5.28
 2 19 12 1.41 1.02
 2 19 13 3.42 1.32
 2 19 14 -5.59 -3.23
 1 19 24 1.81 -0.05
 1 19 23 -2.66 -0.41
 1 19 22 -3.91 -0.35
 1 19 21 -0.65 -1.18
 1 19 20 -0.82 -0.64
 1 19 19 3.90 -4.34
 1 19 18 -4.40 8.43
 1 19 17 -2.99 -8.64
 1 19 16 3.44 5.27
 1 19 15 0.32 -1.62
 1 19 14 0.07 -0.87
 1 19 13 4.01 -3.55
 1 19 10 -10.39 4.39
 1 19 9 -3.35 2.84
 1 19 8 5.04 3.47
 1 19 7 -1.97 -4.09
 1 19 6 -0.59 -3.38
 1 19 5 -7.54 3.38
 1 19 4 -10.65 5.55
 1 19 3 7.61 1.78
 1 19 2 5.21 4.89
 1 19 1 4.29 6.64
 1 19 0 9.61 -1.41
 1 19 11 6.13 0.06
 1 19 12 -2.84 -7.01
 0 19 23 -0.06 0.31
 0 19 22 1.25 0.84
 0 19 21 -1.84 0.97
 0 19 20 0.16 1.98
 0 19 19 6.34 -2.61
 0 19 18 1.12 2.67
 0 19 17 2.21 -2.05
 0 19 16 2.15 -2.13
 0 19 15 -6.70 -5.73
 0 19 14 2.52 4.77
 0 19 13 2.44 7.09
 0 19 12 -6.52 1.23
 0 19 11 9.09 1.89
 0 19 10 -9.25 -0.76
 0 19 9 -13.56 -4.29
 0 19 8 0.70 1.21
 0 19 7 -7.48 -6.25
 0 19 6 4.29 0.58
 0 19 5 1.54 -12.13
 0 19 4 2.54 -7.88
 0 19 3 12.43 -11.41
 0 19 2 1.79 -10.04
 0 19 1 -4.30 0.95
 0 19 0 15.45 -1.63
 -1 19 23 -8.73 -2.63
 -1 19 22 -7.76 -3.56
 -1 19 21 0.73 -5.40
 -1 19 20 -4.12 -2.96
 -1 19 19 -2.82 -4.50
 -1 19 18 -0.27 2.27
 -1 19 17 0.64 0.53
 -1 19 16 5.40 8.73
 -1 19 15 -1.70 -0.14
 -1 19 14 0.17 6.72
 -1 19 13 -2.81 1.35
 -1 19 12 1.58 -6.18
 -1 19 11 7.90 3.38
 -1 19 10 -1.48 -1.00
 -1 19 9 2.83 1.56
 -1 19 8 14.28 -1.87
 -1 19 7 2.29 7.28
 -1 19 6 7.06 -1.33
 -1 19 5 -4.53 -0.49
 -1 19 4 -7.31 4.46
 -1 19 3 4.00 6.92
 -1 19 2 -0.87 -1.51
 -1 19 1 1.91 16.71
 -1 19 0 14.81 -0.19
 -2 19 23 -2.35 -0.60
 -2 19 22 0.38 4.26
 -2 19 21 0.53 1.47
 -2 19 20 -0.88 3.77
 -2 19 19 5.76 5.80
 -2 19 18 0.79 -1.88
 -2 19 17 -1.04 3.56
 -2 19 16 -1.62 -3.22
 -2 19 15 -3.97 -2.61
 -2 19 14 -2.11 0.51
 -2 19 13 10.10 -2.41
 -2 19 12 -5.25 0.69
 -2 19 11 5.93 -12.06
 -2 19 10 9.01 -0.81
 -2 19 9 3.29 7.32
 -2 19 8 2.92 -6.99
 -2 19 7 2.67 7.44
 -2 19 6 2.72 -1.87
 -2 19 5 5.24 -1.80
 -2 19 4 7.18 2.30
 -2 19 3 21.05 5.78
 -2 19 2 -0.96 -1.30
 -2 19 1 -9.27 7.35
 -2 19 0 13.46 0.02
 -3 19 24 -1.95 1.34
 -3 19 23 -3.61 0.80
 -3 19 22 -6.76 -0.70
 -3 19 21 0.19 3.81
 -3 19 20 -0.58 -3.01
 -3 19 19 2.36 1.20
 -3 19 18 -4.65 -3.05
 -3 19 17 1.89 8.82
 -3 19 16 0.06 10.17
 -3 19 15 0.12 1.93
 -3 19 14 8.16 4.86
 -3 19 13 -0.51 -1.42
 -3 19 12 -2.89 5.14
 -3 19 11 0.54 7.73
 -3 19 10 -9.72 16.02
 -3 19 9 -6.39 -7.17
 -3 19 8 1.38 2.42
 -3 19 7 -3.72 0.57
 -3 19 6 1.47 -8.03
 -3 19 5 7.14 -3.14
 -3 19 4 -4.75 -11.31
 -3 19 3 14.63 -14.17
 -3 19 2 -6.31 3.42
 -3 19 1 -13.56 -3.08
 -3 19 0 6.11 -0.57
 -4 19 24 -4.06 1.75
 -4 19 23 5.00 2.86
 -4 19 22 -0.32 2.98
 -4 19 21 -0.59 10.19
 -4 19 20 4.53 3.28
 -4 19 19 4.36 7.83
 -4 19 18 2.73 2.67
 -4 19 17 0.67 5.06
 -4 19 16 1.04 2.05
 -4 19 15 -9.67 2.03
 -4 19 14 6.80 4.25
 -4 19 13 5.81 -5.33
 -4 19 12 -4.11 -0.83
 -4 19 11 4.57 2.55
 -4 19 10 1.35 4.91
 -4 19 9 -4.43 -1.19
 -4 19 8 -3.49 10.17
 -4 19 7 -6.17 -9.77
 -4 19 6 -7.69 2.57
 -4 19 5 2.47 8.32
 -4 19 4 -0.77 6.15
 -4 19 3 3.06 -5.09
 -4 19 2 -1.07 0.52
 -4 19 1 3.16 -1.03
 -4 19 0 5.73 -0.75
 -5 19 24 -3.40 1.10
 -5 19 23 10.20 1.17
 -5 19 22 -1.14 -4.06
 -5 19 21 5.22 2.21
 -5 19 20 2.03 -2.84
 -5 19 19 -4.56 0.43
 -5 19 18 2.32 7.07
 -5 19 17 1.68 2.93
 -5 19 16 3.25 3.67
 -5 19 15 -2.97 -1.26
 -5 19 14 -4.55 2.13
 -5 19 13 -3.06 -3.24
 -5 19 12 0.57 2.71
 -5 19 11 -1.80 6.37
 -5 19 10 6.98 -4.57
 -5 19 9 -2.06 6.16
 -5 19 8 -3.75 8.78
 -5 19 7 -1.01 12.06
 -5 19 6 0.26 17.24
 -5 19 5 2.33 4.78
 -5 19 4 6.36 0.11
 -5 19 3 7.65 1.37
 -5 19 2 -6.27 2.55
 -5 19 1 -0.05 2.71
 -5 19 0 -3.12 -2.18
 -6 19 23 5.18 2.99
 -6 19 22 -4.31 -2.33
 -6 19 21 3.45 1.12
 -6 19 20 -0.13 3.79
 -6 19 19 3.25 4.25
 -6 19 18 4.99 -1.38
 -6 19 17 3.22 -4.40
 -6 19 16 -6.47 -4.31
 -6 19 15 2.39 -8.41
 -6 19 14 -5.73 -1.31
 -6 19 13 1.91 -8.63
 -6 19 12 -2.01 -0.09
 -6 19 11 -6.94 0.86
 -6 19 10 3.63 4.78
 -6 19 9 -10.09 7.93
 -6 19 8 -3.92 0.25
 -6 19 7 -5.45 -11.54
 -6 19 6 2.58 3.09
 -6 19 5 9.63 6.77
 -6 19 4 2.53 3.99
 -6 19 3 -16.78 -5.27
 -6 19 2 -2.56 -5.77
 -6 19 1 7.66 10.19
 -6 19 0 -3.72 -0.08
 -7 19 23 -2.45 -1.51
 -7 19 22 -0.04 -6.19
 -7 19 21 -2.34 -2.44
 -7 19 20 0.05 -5.00
 -7 19 19 2.37 5.76
 -7 19 18 -3.36 0.86
 -7 19 17 1.03 4.44
 -7 19 16 -4.20 0.40
 -7 19 15 -1.77 -0.56
 -7 19 14 -5.98 2.16
 -7 19 13 -3.04 -0.68
 -7 19 12 -0.56 4.93
 -7 19 11 -2.43 6.45
 -7 19 10 -2.37 1.42
 -7 19 9 4.04 0.59
 -7 19 8 -1.16 3.42
 -7 19 7 0.18 2.85
 -7 19 6 -17.47 -2.05
 -7 19 5 9.14 3.51
 -7 19 4 8.90 -14.99
 -7 19 3 3.59 4.30
 -7 19 2 5.64 11.58
 -7 19 1 -10.81 2.18
 -7 19 0 -14.22 -8.27
 -8 19 22 1.36 0.40
 -8 19 21 -2.20 0.34
 -8 19 20 -6.75 1.33
 -8 19 19 -4.51 2.33
 -8 19 18 -2.43 -0.60
 -8 19 17 -6.52 2.69
 -8 19 16 3.10 -0.15
 -8 19 15 -4.00 -2.00
 -8 19 14 8.66 1.38
 -8 19 13 -0.17 -8.27
 -8 19 12 -4.63 -3.67
 -8 19 11 -0.83 0.58
 -8 19 10 -3.04 -4.74
 -8 19 9 -7.47 -2.96
 -8 19 8 -4.68 4.44
 -8 19 7 7.57 10.77
 -8 19 6 5.41 12.46
 -8 19 5 46.17 107.27
 -8 19 4 -7.82 12.96
 -8 19 3 -10.40 8.06
 -8 19 2 -7.56 7.50
 -8 19 1 -12.75 -24.88
 -8 19 0 -3.16 -1.17
 -9 19 22 -1.95 -1.31
 -9 19 21 -1.58 3.47
 -9 19 20 1.30 -2.57
 -9 19 19 2.00 10.99
 -9 19 18 -7.26 4.79
 -9 19 17 2.46 2.20
 -9 19 16 6.63 1.80
 -9 19 15 -6.73 -3.65
 -9 19 14 4.81 6.70
 -9 19 13 -3.43 -0.19
 -9 19 12 -2.88 3.37
 -9 19 11 3.84 6.13
 -9 19 10 -2.88 -0.70
 -9 19 9 0.03 -5.57
 -9 19 8 3.99 15.24
 -9 19 7 8.16 4.62
 -9 19 6 -25.79 -4.81
 -9 19 5 3.31 12.47
 -9 19 4 6.34 -19.56
 -9 19 3 -10.36 6.79
 -9 19 2 12.63 13.65
 -9 19 1 6.89 2.47
 -9 19 0 0.43 -1.45
 -10 19 21 0.72 0.09
 -10 19 20 1.68 -4.64
 -10 19 19 -2.99 7.17
 -10 19 18 -3.12 -7.46
 -10 19 17 -0.39 1.07
 -10 19 16 -7.34 3.22
 -10 19 15 0.90 3.74
 -10 19 14 10.01 4.76
 -10 19 13 4.78 4.73
 -10 19 12 0.94 -3.54
 -10 19 11 0.97 -1.65
 -10 19 10 5.25 3.07
 -10 19 9 -2.22 2.21
 -10 19 8 -1.03 22.15
 -10 19 7 4.02 -14.12
 -10 19 6 -0.50 12.77
 -10 19 5 8.14 23.74
 -10 19 4 7.06 12.67
 -10 19 3 -9.87 -6.14
 -10 19 2 5.81 7.35
 -10 19 1 0.15 5.20
 -10 19 0 -13.88 1.13
 -11 19 20 2.75 -0.98
 -11 19 19 1.40 0.42
 -11 19 18 0.99 -2.11
 -11 19 17 -4.09 -1.45
 -11 19 16 0.29 -9.08
 -11 19 15 0.34 -5.60
 -11 19 14 3.37 -8.04
 -11 19 13 -0.06 -5.78
 -11 19 12 9.59 -4.48
 -11 19 11 -4.67 3.18
 -11 19 10 -1.91 -0.51
 -11 19 9 -0.39 -5.65
 -11 19 8 6.26 5.99
 -11 19 7 5.75 -5.33
 -11 19 6 -1.74 -0.07
 -11 19 5 -0.23 2.74
 -11 19 4 3.48 -1.64
 -11 19 3 3.54 -3.91
 -11 19 2 -6.52 0.33
 -11 19 1 -4.03 -7.05
 -11 19 0 -5.00 -1.23
 -12 19 19 -5.59 4.52
 -12 19 18 2.67 -0.23
 -12 19 17 4.24 0.03
 -12 19 16 3.21 0.66
 -12 19 15 1.55 -2.42
 -12 19 14 3.37 1.67
 -12 19 13 -0.85 1.69
 -12 19 12 1.81 0.17
 -12 19 11 0.38 1.61
 -12 19 10 -3.84 3.70
 -12 19 9 -1.90 9.43
 -12 19 8 -4.56 6.21
 -12 19 7 7.53 -4.07
 -12 19 6 -3.08 -15.35
 -12 19 5 7.36 11.13
 -12 19 4 -1.30 12.20
 -12 19 3 -7.29 5.45
 -12 19 2 8.69 2.68
 -12 19 1 -1.86 6.95
 -12 19 0 0.83 -0.35
 -13 19 18 2.57 2.48
 -13 19 17 -2.22 2.65
 -13 19 16 0.20 -1.61
 -13 19 15 -3.69 0.29
 -13 19 14 -5.70 8.24
 -13 19 13 0.70 4.41
 -13 19 12 -7.66 0.85
 -13 19 11 -4.37 2.17
 -13 19 10 -8.30 -4.21
 -13 19 9 0.92 -5.49
 -13 19 8 5.01 -1.15
 -13 19 7 9.79 6.23
 -13 19 6 -11.37 -0.03
 -13 19 5 -7.11 12.44
 -13 19 4 2.75 3.13
 -13 19 3 -11.38 1.85
 -13 19 2 6.53 3.25
 -13 19 1 -3.34 -1.28
 -13 19 0 6.23 -0.34
 -14 19 17 0.90 -1.30
 -14 19 16 1.37 -1.94
 -14 19 15 -1.39 -6.55
 -14 19 14 1.39 -3.01
 -14 19 13 8.10 -1.01
 -14 19 12 4.46 -1.57
 -14 19 11 1.59 -1.42
 -14 19 10 6.28 -3.49
 -14 19 9 -2.83 -0.57
 -14 19 8 3.10 4.11
 -14 19 7 3.44 0.67
 -14 19 6 6.73 -8.86
 -14 19 5 8.22 10.09
 -14 19 4 8.05 0.60
 -14 19 3 -2.95 4.02
 -14 19 2 -0.68 -0.87
 -14 19 1 0.54 -6.05
 -14 19 0 1.04 0.93
 -15 19 15 2.15 -1.91
 -15 19 14 -1.79 2.33
 -15 19 13 1.11 2.68
 -15 19 12 2.95 2.03
 -15 19 11 -2.33 4.48
 -15 19 10 1.35 4.41
 -15 19 9 0.99 -4.05
 -15 19 8 5.44 -1.48
 -15 19 7 1.44 -1.36
 -15 19 6 -9.52 -4.86
 -15 19 5 -4.21 6.26
 -15 19 4 4.48 2.03
 -15 19 3 -1.79 -0.54
 -15 19 2 5.16 3.45
 -15 19 1 6.52 -2.88
 -15 19 0 5.56 0.05
 -16 19 13 -0.93 -0.36
 -16 19 12 1.09 0.40
 -16 19 11 -2.60 -3.44
 -16 19 10 0.40 -4.21
 -16 19 9 2.55 -4.12
 -16 19 8 0.56 -3.11
 -16 19 7 1.89 -2.48
 -16 19 6 4.17 -1.41
 -16 19 5 3.36 3.07
 -16 19 4 8.46 3.97
 -16 19 3 -2.81 -3.67
 -16 19 2 -1.37 -2.03
 -16 19 1 -10.68 -19.38
 -16 19 0 2.26 0.15
 -17 19 11 -0.11 1.79
 -17 19 10 -0.79 -4.95
 -17 19 9 2.86 1.17
 -17 19 8 9.62 0.26
 -17 19 7 -3.34 3.30
 -17 19 6 -1.10 -3.44
 -17 19 5 -7.14 2.95
 -17 19 4 -1.89 -0.58
 -17 19 3 -3.34 0.66
 -17 19 2 -2.08 6.24
 -17 19 1 0.38 -3.48
 -17 19 0 4.83 0.16
 -18 19 8 3.63 -1.78
 -18 19 7 1.02 3.89
 -18 19 6 -1.03 -1.35
 -18 19 5 2.09 -3.55
 -18 19 4 1.17 2.49
 -18 19 3 -5.47 1.39
 -18 19 2 1.01 -2.95
 -18 19 1 5.78 -5.89
 -18 19 0 -1.62 0.38
 17 20 1 4.16 5.09
 17 20 2 3.70 -3.52
 17 20 3 -1.29 5.36
 17 20 4 5.42 0.47
 17 20 5 0.69 2.80
 17 20 6 -2.35 0.38
 17 20 7 0.21 4.06
 17 20 8 -0.04 2.54
 16 20 1 -2.87 1.74
 16 20 0 1.31 0.16
 16 20 2 -1.40 0.94
 16 20 3 -3.00 -4.40
 16 20 4 1.31 -6.46
 16 20 5 1.02 -0.56
 16 20 6 2.36 -3.97
 16 20 7 2.39 -2.00
 16 20 8 -4.04 2.56
 16 20 9 4.83 -9.14
 16 20 10 0.12 -0.40
 16 20 11 -3.81 -4.32
 15 20 2 -2.63 5.55
 15 20 1 2.32 3.12
 15 20 0 2.42 0.49
 15 20 3 -3.99 -0.92
 15 20 4 0.90 4.02
 15 20 5 -1.39 2.47
 15 20 6 -12.63 -0.12
 15 20 7 0.88 4.26
 15 20 8 -0.81 -0.60
 15 20 9 3.02 -5.53
 15 20 10 5.34 -0.60
 15 20 11 -4.66 0.69
 15 20 12 0.21 1.01
 14 20 3 -0.46 -2.10
 14 20 2 -3.44 0.87
 14 20 1 -0.31 2.72
 14 20 0 -16.86 0.22
 14 20 4 5.31 0.69
 14 20 5 -1.33 -3.21
 14 20 6 2.53 5.17
 14 20 7 3.99 7.10
 14 20 8 3.03 4.76
 14 20 9 8.96 1.29
 14 20 10 10.89 -0.29
 14 20 11 1.58 -0.64
 14 20 12 3.39 0.91
 14 20 13 -1.29 -2.70
 14 20 14 -5.01 1.03
 13 20 3 3.03 -7.30
 13 20 2 -5.44 -0.33
 13 20 1 3.00 2.32
 13 20 0 1.12 0.75
 13 20 4 3.29 6.52
 13 20 5 -2.05 -8.38
 13 20 6 -2.64 -0.99
 13 20 7 1.75 -4.73
 13 20 8 -2.09 -2.58
 13 20 9 -0.02 -2.37
 13 20 10 -1.58 -2.68
 13 20 11 -1.97 -0.58
 13 20 12 -3.97 4.41
 13 20 13 3.07 -0.09
 13 20 14 1.87 0.93
 13 20 15 0.03 0.56
 12 20 15 -1.35 3.57
 12 20 14 -5.41 -3.68
 12 20 3 -2.72 4.20
 12 20 2 -2.19 6.46
 12 20 1 -1.71 9.50
 12 20 0 2.89 -0.33
 12 20 4 -1.04 12.21
 12 20 5 4.06 1.92
 12 20 6 0.85 -0.13
 12 20 7 -0.16 6.66
 12 20 8 -2.84 -0.13
 12 20 9 2.19 -5.63
 12 20 10 -2.12 0.06
 12 20 11 1.33 -1.70
 12 20 12 2.01 0.06
 12 20 13 3.10 -3.89
 12 20 16 0.74 3.06
 11 20 17 -1.65 -1.57
 11 20 16 -1.69 -5.31
 11 20 15 2.95 -0.19
 11 20 4 2.70 -2.98
 11 20 3 -1.21 4.38
 11 20 2 -5.12 -9.07
 11 20 1 -1.54 7.18
 11 20 0 -1.43 0.00
 11 20 5 -7.34 6.45
 11 20 6 0.49 -9.07
 11 20 7 -1.99 0.36
 11 20 8 -2.78 4.37
 11 20 9 -1.99 6.04
 11 20 10 -0.98 -0.36
 11 20 11 -3.65 -1.96
 11 20 12 -2.74 -1.95
 11 20 13 0.45 -3.78
 11 20 14 0.86 0.45
 10 20 19 1.83 -2.92
 10 20 18 -10.30 3.51
 10 20 17 1.80 0.05
 10 20 4 2.72 -5.86
 10 20 3 -7.40 4.17
 10 20 2 -5.38 -4.78
 10 20 1 2.30 3.46
 10 20 0 3.13 0.10
 10 20 5 0.12 -0.83
 10 20 6 -4.57 2.20
 10 20 7 0.32 0.41
 10 20 8 0.65 -1.01
 10 20 9 3.47 -2.57
 10 20 10 1.26 -4.07
 10 20 11 -0.31 5.33
 10 20 12 -2.44 4.20
 10 20 13 -2.32 -2.26
 10 20 14 -2.27 -1.93
 10 20 15 -0.29 0.23
 10 20 16 0.95 9.13
 9 20 20 2.25 4.96
 9 20 19 -3.12 -8.24
 9 20 18 0.46 5.79
 9 20 4 0.07 0.48
 9 20 3 1.94 -0.45
 9 20 2 -0.10 -0.11
 9 20 1 -0.94 2.61
 9 20 0 -0.38 -0.26
 9 20 5 3.83 -0.44
 9 20 6 -0.88 -1.20
 9 20 7 -1.04 -4.19
 9 20 8 -5.24 4.95
 9 20 9 0.54 4.91
 9 20 10 0.19 4.29
 9 20 11 5.32 3.00
 9 20 12 -3.15 3.46
 9 20 13 -2.65 -2.16
 9 20 14 7.72 7.65
 9 20 15 7.28 -1.75
 9 20 16 1.03 4.39
 9 20 17 9.09 0.68
 8 20 21 -1.13 1.94
 8 20 20 9.60 3.21
 8 20 19 -1.09 -4.44
 8 20 18 -5.72 0.52
 8 20 4 0.49 -0.09
 8 20 3 -1.14 2.39
 8 20 2 -2.96 -1.88
 8 20 1 -6.98 -4.75
 8 20 0 2.78 0.34
 8 20 5 4.42 -4.38
 8 20 6 -3.42 9.41
 8 20 7 5.54 3.68
 8 20 8 2.80 1.47
 8 20 9 6.74 -1.41
 8 20 10 3.77 -1.22
 8 20 11 6.41 -1.22
 8 20 12 -4.93 0.29
 8 20 13 1.72 0.97
 8 20 14 -0.12 -7.41
 8 20 15 -1.18 3.92
 8 20 16 -0.80 6.06
 8 20 17 -2.41 -5.43
 7 20 22 0.35 -1.41
 7 20 21 -1.16 -1.63
 7 20 20 -1.76 1.05
 7 20 19 -4.83 -0.20
 7 20 4 -5.81 -1.47
 7 20 3 -0.54 -5.46
 7 20 2 4.02 -3.19
 7 20 1 -3.66 -2.81
 7 20 0 -2.02 -0.24
 7 20 5 2.23 -6.73
 7 20 6 4.34 -9.76
 7 20 7 -3.33 -1.11
 7 20 8 -4.93 -8.51
 7 20 9 -3.32 -3.01
 7 20 10 -4.69 -1.22
 7 20 11 -0.57 1.35
 7 20 12 -2.31 -2.54
 7 20 13 -3.67 -0.34
 7 20 14 1.17 -1.34
 7 20 15 2.66 0.27
 7 20 16 -8.77 0.92
 7 20 17 0.61 3.76
 7 20 18 -3.01 2.12
 6 20 22 1.58 1.21
 6 20 21 2.41 -1.00
 6 20 20 2.58 0.59
 6 20 19 -7.67 0.68
 6 20 4 -6.50 -8.75
 6 20 3 1.78 0.21
 6 20 2 2.60 -7.53
 6 20 1 -2.33 -9.52
 6 20 0 3.24 0.91
 6 20 5 -6.99 0.24
 6 20 6 2.29 -3.41
 6 20 7 3.48 0.81
 6 20 8 8.81 -4.44
 6 20 9 6.21 1.38
 6 20 10 6.94 -1.26
 6 20 11 -0.59 2.80
 6 20 12 -9.07 0.43
 6 20 13 0.51 1.91
 6 20 14 -0.79 -0.93
 6 20 15 -0.03 2.47
 6 20 16 3.30 4.99
 6 20 17 2.08 0.13
 6 20 18 -1.41 0.02
 5 20 22 -3.27 1.45
 5 20 21 2.11 7.65
 5 20 20 2.36 5.48
 5 20 4 1.41 -4.31
 5 20 3 2.62 2.43
 5 20 2 10.22 -2.30
 5 20 1 7.68 3.27
 5 20 0 1.13 -0.46
 5 20 5 3.02 0.08
 5 20 6 3.49 -1.70
 5 20 7 1.04 4.95
 5 20 8 -4.16 0.72
 5 20 9 1.24 -3.35
 5 20 10 -0.54 -2.91
 5 20 11 2.17 1.65
 5 20 12 4.38 1.08
 5 20 13 0.08 -3.19
 5 20 14 0.04 6.21
 5 20 15 0.57 6.53
 5 20 16 -0.09 -0.20
 5 20 17 -3.43 2.47
 5 20 18 1.63 2.58
 4 20 23 0.42 0.55
 4 20 22 -4.90 0.19
 4 20 21 -6.55 3.69
 4 20 20 -3.44 -9.06
 4 20 5 -1.48 0.32
 4 20 4 -11.34 -4.72
 4 20 3 3.21 -4.75
 4 20 2 2.57 7.91
 4 20 1 -1.91 -0.23
 4 20 0 -0.08 -1.41
 4 20 6 4.76 -2.41
 4 20 7 9.63 4.74
 4 20 8 8.70 12.07
 4 20 9 -0.17 0.70
 4 20 10 1.40 9.43
 4 20 11 1.48 1.11
 4 20 12 0.61 -3.79
 4 20 13 3.48 8.41
 4 20 14 5.25 -0.12
 4 20 15 -6.74 -4.53
 4 20 16 -0.59 -2.16
 4 20 17 5.33 -4.07
 4 20 18 0.33 -6.07
 3 20 23 0.05 4.03
 3 20 22 -4.51 3.28
 3 20 21 -0.96 -5.99
 3 20 20 6.26 -6.53
 3 20 5 -7.00 -1.44
 3 20 4 0.76 3.16
 3 20 3 4.25 -3.63
 3 20 2 3.43 -0.21
 3 20 1 -0.64 -8.64
 3 20 0 -1.15 0.33
 3 20 6 -0.39 -3.45
 3 20 7 1.47 -1.96
 3 20 8 8.95 -6.84
 3 20 9 0.94 -4.99
 3 20 10 1.77 7.30
 3 20 11 -0.25 -4.30
 3 20 12 -1.59 -7.88
 3 20 13 -2.85 0.22
 3 20 14 -6.84 -1.37
 3 20 15 5.95 5.96
 3 20 16 -1.68 3.95
 3 20 17 0.69 4.07
 3 20 18 1.84 -12.70
 2 20 23 2.20 1.98
 2 20 22 -10.10 2.09
 2 20 21 2.85 -1.74
 2 20 20 -4.65 3.30
 2 20 18 -0.01 1.15
 2 20 17 -1.97 -7.17
 2 20 5 -2.81 -4.59
 2 20 4 5.30 -9.97
 2 20 3 1.66 -5.80
 2 20 2 4.90 -6.77
 2 20 1 -3.98 1.84
 2 20 0 -11.67 -0.30
 2 20 6 2.46 -3.75
 2 20 7 0.51 -4.69
 2 20 8 0.30 -1.92
 2 20 9 -4.20 3.99
 2 20 10 -5.60 4.13
 2 20 11 -3.97 0.05
 2 20 12 -6.98 -1.41
 2 20 13 -2.36 10.86
 2 20 14 -8.01 3.96
 2 20 15 0.73 -0.03
 2 20 16 -6.65 6.92
 1 20 22 -3.98 -0.69
 1 20 21 -4.13 -8.14
 1 20 20 -5.39 0.36
 1 20 19 4.32 -1.70
 1 20 18 -3.94 3.71
 1 20 17 -0.20 -1.87
 1 20 16 -2.11 2.30
 1 20 15 -2.57 3.33
 1 20 7 2.89 2.37
 1 20 6 -1.96 9.20
 1 20 5 -6.54 2.08
 1 20 4 -4.52 -3.95
 1 20 3 -0.59 3.39
 1 20 2 2.92 7.76
 1 20 1 0.21 3.30
 1 20 8 9.46 2.22
 1 20 9 -4.11 -12.39
 1 20 10 -3.79 -2.22
 1 20 11 9.55 -3.51
 1 20 12 -5.42 2.37
 1 20 13 -2.51 4.78
 1 20 14 -15.26 1.25
 0 20 22 -5.25 -0.85
 0 20 21 -0.15 4.80
 0 20 20 5.46 8.36
 0 20 19 2.47 2.42
 0 20 18 1.53 -1.39
 0 20 17 -1.50 -2.07
 0 20 16 -7.06 3.32
 0 20 15 -4.33 -3.13
 0 20 14 2.35 -1.36
 0 20 10 -1.30 1.08
 0 20 9 -1.89 0.07
 0 20 8 10.68 9.41
 0 20 7 -0.74 -8.05
 0 20 6 9.93 -4.83
 0 20 5 6.48 6.19
 0 20 4 -4.19 -0.65
 0 20 3 2.91 -3.39
 0 20 2 -5.32 1.32
 0 20 1 -5.48 -6.29
 0 20 0 -4.47 -1.20
 0 20 11 7.60 -3.95
 0 20 12 -2.88 -19.57
 0 20 13 -10.73 -5.99
 -1 20 21 -6.50 -9.32
 -1 20 20 -0.74 -1.80
 -1 20 19 3.37 -3.57
 -1 20 18 0.35 0.54
 -1 20 17 -1.11 -0.17
 -1 20 16 5.13 3.44
 -1 20 15 4.91 0.47
 -1 20 14 8.83 0.54
 -1 20 13 9.87 3.15
 -1 20 12 7.23 3.67
 -1 20 11 7.53 11.77
 -1 20 10 4.76 4.76
 -1 20 9 -5.52 1.62
 -1 20 8 9.67 -2.67
 -1 20 7 -1.93 14.68
 -1 20 6 -4.96 0.96
 -1 20 5 -4.57 2.96
 -1 20 4 -3.34 1.04
 -1 20 3 8.53 4.11
 -1 20 2 -5.20 3.43
 -1 20 1 -0.40 3.66
 -1 20 0 -3.48 0.91
 -2 20 22 4.71 -2.12
 -2 20 21 0.56 -2.26
 -2 20 20 3.73 3.47
 -2 20 19 3.76 -0.91
 -2 20 18 0.21 -6.88
 -2 20 17 2.06 -0.20
 -2 20 16 -9.79 2.57
 -2 20 15 3.95 3.78
 -2 20 14 -2.82 -2.10
 -2 20 13 6.75 5.26
 -2 20 12 0.66 -1.34
 -2 20 11 11.04 1.88
 -2 20 10 0.31 13.98
 -2 20 9 -5.19 8.52
 -2 20 8 -1.96 0.27
 -2 20 7 3.44 5.49
 -2 20 6 16.33 2.79
 -2 20 5 0.30 4.84
 -2 20 4 -8.03 2.90
 -2 20 3 0.97 2.70
 -2 20 2 -6.34 -2.80
 -2 20 1 -4.23 -4.73
 -2 20 0 6.66 -0.97
 -3 20 22 4.53 -1.61
 -3 20 21 -0.26 -5.76
 -3 20 20 -2.50 4.12
 -3 20 19 2.41 1.56
 -3 20 18 -0.10 -0.24
 -3 20 17 2.17 -0.16
 -3 20 16 -2.11 -4.30
 -3 20 15 -2.40 2.00
 -3 20 14 -4.11 2.84
 -3 20 13 -0.43 10.04
 -3 20 12 -6.98 2.59
 -3 20 11 4.00 3.93
 -3 20 10 -0.17 0.45
 -3 20 9 1.21 -15.08
 -3 20 8 6.57 5.65
 -3 20 7 -7.65 9.14
 -3 20 6 -6.11 3.46
 -3 20 5 -5.42 1.76
 -3 20 4 -10.00 -1.17
 -3 20 3 4.05 1.68
 -3 20 2 -3.10 5.33
 -3 20 1 -4.66 -2.35
 -3 20 0 6.69 -0.83
 -4 20 22 -2.33 -0.12
 -4 20 21 0.33 3.83
 -4 20 20 2.36 -2.82
 -4 20 19 1.07 -0.33
 -4 20 18 -3.20 -1.68
 -4 20 17 0.52 -0.07
 -4 20 16 -6.75 1.35
 -4 20 15 -3.99 1.40
 -4 20 14 6.22 -5.22
 -4 20 13 -1.07 0.90
 -4 20 12 -2.12 -10.03
 -4 20 11 9.67 5.12
 -4 20 10 -1.51 5.44
 -4 20 9 -2.06 -4.68
 -4 20 8 -7.08 8.87
 -4 20 7 -1.83 -3.96
 -4 20 6 9.46 0.22
 -4 20 5 2.31 0.76
 -4 20 4 -12.75 -0.49
 -4 20 3 -4.37 4.80
 -4 20 2 -11.59 1.69
 -4 20 1 -9.80 0.22
 -4 20 0 -11.33 -0.88
 -5 20 22 -8.67 -3.82
 -5 20 21 2.08 4.14
 -5 20 20 -2.22 -0.19
 -5 20 19 3.62 -3.18
 -5 20 18 1.66 -2.42
 -5 20 17 -1.04 -2.50
 -5 20 16 -2.61 -4.61
 -5 20 15 2.41 6.13
 -5 20 14 -1.45 -3.20
 -5 20 13 4.06 -4.66
 -5 20 12 -4.60 2.24
 -5 20 11 -10.92 7.20
 -5 20 10 5.21 -1.57
 -5 20 9 2.00 -5.48
 -5 20 8 5.74 -4.07
 -5 20 7 4.50 -2.02
 -5 20 6 1.80 3.00
 -5 20 5 3.85 1.11
 -5 20 4 2.37 4.16
 -5 20 3 13.06 6.87
 -5 20 2 0.45 11.06
 -5 20 1 -2.25 3.13
 -5 20 0 -0.22 -0.98
 -6 20 22 -1.26 -1.99
 -6 20 21 4.22 0.66
 -6 20 20 2.76 -5.99
 -6 20 19 -3.46 -4.40
 -6 20 18 -7.47 -6.14
 -6 20 17 -3.57 2.03
 -6 20 16 -10.50 -0.09
 -6 20 15 6.58 2.58
 -6 20 14 3.81 -1.94
 -6 20 13 0.57 6.81
 -6 20 12 5.99 6.47
 -6 20 11 -1.12 -0.24
 -6 20 10 4.77 3.97
 -6 20 9 -4.31 -4.60
 -6 20 8 -8.26 -3.30
 -6 20 7 -5.77 5.43
 -6 20 6 12.62 17.23
 -6 20 5 6.59 -1.56
 -6 20 4 10.62 21.07
 -6 20 3 2.23 2.15
 -6 20 2 9.07 -20.01
 -6 20 1 6.16 4.88
 -6 20 0 -6.36 -1.65
 -7 20 21 -3.70 -1.54
 -7 20 20 -2.87 1.15
 -7 20 19 1.94 0.40
 -7 20 18 1.19 -0.43
 -7 20 17 -1.46 3.58
 -7 20 16 1.67 -0.36
 -7 20 15 4.28 7.11
 -7 20 14 -1.47 1.50
 -7 20 13 -6.57 2.19
 -7 20 12 8.08 4.25
 -7 20 11 -6.55 -0.06
 -7 20 10 7.77 -3.78
 -7 20 9 4.86 -5.68
 -7 20 8 7.01 -13.11
 -7 20 7 6.02 -6.20
 -7 20 6 1.73 -9.24
 -7 20 5 0.47 -2.29
 -7 20 4 -15.24 -9.68
 -7 20 3 -8.92 -9.84
 -7 20 2 -1.68 -4.87
 -7 20 1 6.59 -5.88
 -7 20 0 10.51 -1.49
 -8 20 21 3.84 4.58
 -8 20 20 -0.03 4.92
 -8 20 19 -1.37 -3.41
 -8 20 18 -10.33 0.49
 -8 20 17 -10.57 2.33
 -8 20 16 -1.30 -0.01
 -8 20 15 -1.42 0.61
 -8 20 14 6.07 -2.52
 -8 20 13 -0.56 0.82
 -8 20 12 6.60 2.80
 -8 20 11 4.41 -1.31
 -8 20 10 8.75 0.50
 -8 20 9 4.25 4.32
 -8 20 8 3.00 6.66
 -8 20 7 -8.20 3.65
 -8 20 6 -3.32 -19.89
 -8 20 5 5.02 6.42
 -8 20 4 -14.04 -8.98
 -8 20 3 9.72 6.71
 -8 20 2 10.91 23.97
 -8 20 1 0.84 1.43
 -8 20 0 3.54 -0.18
 -9 20 20 3.47 -2.43
 -9 20 19 7.59 3.87
 -9 20 18 -2.52 -0.36
 -9 20 17 3.38 -0.99
 -9 20 16 -1.53 0.65
 -9 20 15 -0.91 -3.06
 -9 20 14 -0.19 -2.30
 -9 20 13 0.82 -2.96
 -9 20 12 1.04 -4.57
 -9 20 11 7.95 3.69
 -9 20 10 2.28 2.30
 -9 20 9 -4.95 -4.74
 -9 20 8 1.72 -7.28
 -9 20 7 -0.89 -18.44
 -9 20 6 -9.80 -15.02
 -9 20 5 5.19 -3.28
 -9 20 4 2.37 -10.28
 -9 20 3 -8.85 -18.87
 -9 20 2 6.25 -12.29
 -9 20 1 -7.14 -14.42
 -9 20 0 -12.99 -0.62
 -10 20 19 -0.87 1.90
 -10 20 18 -3.68 -0.99
 -10 20 17 4.75 6.96
 -10 20 16 2.60 1.70
 -10 20 15 0.12 1.89
 -10 20 14 -0.99 0.66
 -10 20 13 4.50 11.89
 -10 20 12 -0.90 8.09
 -10 20 11 4.49 6.21
 -10 20 10 4.02 0.47
 -10 20 9 -0.66 -1.23
 -10 20 8 0.17 -6.17
 -10 20 7 3.87 -13.21
 -10 20 6 7.47 -12.25
 -10 20 5 1.67 -3.39
 -10 20 4 -5.78 -2.13
 -10 20 3 -9.27 4.43
 -10 20 2 -0.05 -9.79
 -10 20 1 6.96 -0.61
 -10 20 0 2.49 -1.26
 -11 20 18 -2.15 -1.98
 -11 20 17 -3.59 -0.26
 -11 20 16 -0.93 -2.07
 -11 20 15 1.43 1.53
 -11 20 14 -1.01 4.67
 -11 20 13 -4.61 0.78
 -11 20 12 5.69 0.32
 -11 20 11 -0.68 1.60
 -11 20 10 -1.20 0.25
 -11 20 9 6.06 0.40
 -11 20 8 1.14 -0.96
 -11 20 7 -0.50 -6.66
 -11 20 6 1.31 -5.11
 -11 20 5 0.55 7.84
 -11 20 4 -4.04 -10.34
 -11 20 3 6.38 -0.63
 -11 20 2 -1.22 -8.61
 -11 20 1 -2.50 3.00
 -11 20 0 4.49 -0.88
 -12 20 17 0.28 1.29
 -12 20 16 4.14 1.54
 -12 20 15 -3.35 -2.35
 -12 20 14 0.33 4.49
 -12 20 13 2.94 2.03
 -12 20 12 5.39 6.38
 -12 20 11 -0.78 -5.37
 -12 20 10 3.46 -3.56
 -12 20 9 3.83 -5.42
 -12 20 8 -5.70 -4.55
 -12 20 7 1.16 0.81
 -12 20 6 -9.27 4.85
 -12 20 5 0.88 -0.51
 -12 20 4 -1.09 2.39
 -12 20 3 -7.31 -1.11
 -12 20 2 3.33 -8.03
 -12 20 1 0.14 4.86
 -12 20 0 4.47 0.22
 -13 20 16 2.25 5.39
 -13 20 15 3.41 1.56
 -13 20 14 2.62 -1.25
 -13 20 13 1.45 -3.53
 -13 20 12 3.76 -1.93
 -13 20 11 -3.26 0.55
 -13 20 10 -1.49 -0.28
 -13 20 9 2.53 2.24
 -13 20 8 -2.87 -3.48
 -13 20 7 -2.47 -7.68
 -13 20 6 -6.86 -1.02
 -13 20 5 -1.31 1.01
 -13 20 4 -1.66 2.33
 -13 20 3 -5.88 -0.52
 -13 20 2 -3.10 -4.31
 -13 20 1 -9.23 -0.83
 -13 20 0 -1.98 0.13
 -14 20 15 -4.24 -1.84
 -14 20 14 -7.40 -3.25
 -14 20 13 1.38 3.18
 -14 20 12 2.79 -1.99
 -14 20 11 -1.43 -2.62
 -14 20 10 4.23 -1.23
 -14 20 9 2.02 1.77
 -14 20 8 2.26 -4.94
 -14 20 7 0.81 1.86
 -14 20 6 -4.88 -5.78
 -14 20 5 -3.39 1.61
 -14 20 4 0.66 -3.56
 -14 20 3 -3.25 3.07
 -14 20 2 -2.07 -2.44
 -14 20 1 -1.53 1.37
 -14 20 0 -1.35 -0.02
 -15 20 13 0.92 2.74
 -15 20 12 0.11 -0.63
 -15 20 11 -5.17 -2.33
 -15 20 10 -2.07 0.27
 -15 20 9 9.74 7.01
 -15 20 8 3.13 1.50
 -15 20 7 3.99 4.69
 -15 20 6 -1.65 -2.37
 -15 20 5 -1.61 -8.14
 -15 20 4 3.48 -1.15
 -15 20 3 -5.15 3.36
 -15 20 2 3.19 -1.31
 -15 20 1 0.47 1.38
 -15 20 0 3.68 -0.03
 -16 20 11 -3.88 0.88
 -16 20 10 -2.63 3.82
 -16 20 9 1.91 3.92
 -16 20 8 2.25 -1.93
 -16 20 7 1.45 0.24
 -16 20 6 2.60 -2.19
 -16 20 5 -3.61 -1.04
 -16 20 4 2.73 0.42
 -16 20 3 -2.18 -0.07
 -16 20 2 -2.40 7.37
 -16 20 1 0.45 -5.65
 -16 20 0 12.95 0.33
 -17 20 8 2.64 0.25
 -17 20 7 -5.55 1.82
 -17 20 6 0.58 -2.26
 -17 20 5 -2.44 -0.67
 -17 20 4 2.56 -1.65
 -17 20 3 -4.86 2.83
 -17 20 2 -6.36 1.31
 -17 20 1 -2.01 -5.57
 -17 20 0 -9.56 -0.13
 16 21 2 -2.39 0.41
 16 21 3 -0.82 -0.43
 16 21 4 0.18 -0.79
 16 21 5 -0.49 -0.01
 16 21 6 4.26 -2.14
 16 21 7 4.42 1.85
 15 21 1 4.44 -0.36
 15 21 0 0.12 -0.66
 15 21 2 2.68 5.88
 15 21 3 -0.76 -1.06
 15 21 4 -1.89 -3.20
 15 21 5 1.49 -9.51
 15 21 6 -1.97 -10.64
 15 21 7 0.50 8.02
 15 21 8 -3.77 2.05
 15 21 9 -1.25 5.10
 15 21 10 1.58 1.41
 14 21 2 -2.16 0.29
 14 21 1 2.15 -2.09
 14 21 0 2.70 0.90
 14 21 3 0.21 0.36
 14 21 4 5.39 5.03
 14 21 5 2.55 -0.79
 14 21 6 3.46 4.41
 14 21 7 -1.30 0.16
 14 21 8 -3.09 -4.31
 14 21 9 -4.40 -0.18
 14 21 10 2.08 -1.27
 14 21 11 -1.00 4.62
 14 21 12 4.38 6.36
 13 21 2 0.15 2.08
 13 21 1 -2.04 2.50
 13 21 0 1.58 0.24
 13 21 3 -4.71 -8.81
 13 21 4 -3.59 0.71
 13 21 5 -0.78 -24.63
 13 21 6 0.11 -2.01
 13 21 7 -0.14 -0.63
 13 21 8 -1.18 -3.10
 13 21 9 3.46 1.00
 13 21 10 0.70 2.84
 13 21 11 -2.67 -4.10
 13 21 12 -5.33 4.51
 13 21 13 -1.33 -0.91
 12 21 13 -3.38 -7.21
 12 21 3 2.53 -5.92
 12 21 2 -1.81 -2.01
 12 21 1 -1.03 0.39
 12 21 0 7.65 -0.49
 12 21 4 -3.83 6.07
 12 21 5 -0.53 -2.97
 12 21 6 -2.27 2.83
 12 21 7 -9.07 7.66
 12 21 8 -3.46 -1.94
 12 21 9 0.03 -1.14
 12 21 10 -1.00 0.78
 12 21 11 0.45 2.64
 12 21 12 -3.24 4.69
 12 21 14 -1.98 -4.87
 11 21 15 5.22 1.85
 11 21 14 4.65 -7.67
 11 21 3 -1.87 3.80
 11 21 2 -6.80 -3.80
 11 21 1 2.32 6.11
 11 21 0 -5.75 0.21
 11 21 4 0.50 -1.31
 11 21 5 0.05 -4.23
 11 21 6 3.61 1.42
 11 21 7 -4.67 7.20
 11 21 8 1.20 -4.37
 11 21 9 4.78 -0.64
 11 21 10 3.64 1.40
 11 21 11 -1.30 1.21
 11 21 12 -2.82 1.21
 11 21 13 -1.45 1.19
 10 21 17 5.86 2.29
 10 21 16 0.16 1.78
 10 21 3 5.48 0.62
 10 21 2 0.73 0.11
 10 21 1 2.71 1.86
 10 21 0 -1.20 -0.43
 10 21 4 0.47 0.03
 10 21 5 -1.67 -1.02
 10 21 6 0.17 0.20
 10 21 7 -8.26 0.77
 10 21 8 -3.60 0.85
 10 21 9 -1.88 -2.32
 10 21 10 1.91 -2.36
 10 21 11 0.83 -0.83
 10 21 12 3.60 1.04
 10 21 13 -4.90 -6.50
 10 21 14 0.45 3.46
 10 21 15 -3.04 5.92
 9 21 18 -4.54 2.26
 9 21 17 -1.15 0.02
 9 21 4 1.32 0.64
 9 21 3 -1.09 5.22
 9 21 2 -2.47 -1.23
 9 21 1 -0.17 -1.97
 9 21 0 5.83 0.27
 9 21 5 1.94 -1.21
 9 21 6 -2.45 3.29
 9 21 7 -0.26 0.82
 9 21 8 1.89 3.49
 9 21 9 -0.35 3.20
 9 21 10 2.03 6.16
 9 21 11 -2.59 1.30
 9 21 12 -0.45 7.43
 9 21 13 -0.95 -0.90
 9 21 14 8.79 2.66
 9 21 15 1.95 -2.28
 9 21 16 -2.10 3.74
 8 21 19 -5.55 -2.30
 8 21 18 2.82 1.27
 8 21 17 5.44 3.44
 8 21 4 -5.55 6.82
 8 21 3 0.37 -2.59
 8 21 2 2.59 1.93
 8 21 1 -1.84 1.23
 8 21 0 4.34 -0.08
 8 21 5 -0.20 1.85
 8 21 6 -5.66 6.65
 8 21 7 -0.57 5.44
 8 21 8 -2.13 0.45
 8 21 9 2.62 1.67
 8 21 10 -1.84 4.78
 8 21 11 0.90 0.35
 8 21 12 -2.93 2.71
 8 21 13 -0.05 -3.92
 8 21 14 1.60 -0.13
 8 21 15 2.37 6.68
 8 21 16 -0.19 0.63
 7 21 20 -0.22 1.64
 7 21 19 -3.26 0.72
 7 21 18 -6.08 -1.84
 7 21 4 -3.12 3.57
 7 21 3 5.11 1.76
 7 21 2 -4.02 4.55
 7 21 1 -0.60 1.54
 7 21 0 3.10 1.08
 7 21 5 3.09 1.85
 7 21 6 -2.04 1.66
 7 21 7 -6.26 -0.93
 7 21 8 -1.02 -0.61
 7 21 9 -3.24 -2.43
 7 21 10 -0.79 -1.77
 7 21 11 -2.84 -2.79
 7 21 12 -5.53 -2.80
 7 21 13 -0.35 2.08
 7 21 14 0.37 -0.86
 7 21 15 0.62 -1.00
 7 21 16 -3.09 4.46
 7 21 17 1.14 -5.83
 6 21 20 4.05 3.82
 6 21 19 -3.12 -3.04
 6 21 4 -4.67 1.51
 6 21 3 2.24 -0.57
 6 21 2 -1.65 1.58
 6 21 1 -2.24 2.28
 6 21 0 0.16 0.03
 6 21 5 -0.09 -1.76
 6 21 6 -1.37 5.31
 6 21 7 -6.29 5.74
 6 21 8 -0.48 2.17
 6 21 9 -1.04 -1.03
 6 21 10 -2.63 -2.55
 6 21 11 -4.57 -2.27
 6 21 12 1.85 -3.40
 6 21 13 0.79 -3.08
 6 21 14 2.35 -2.03
 6 21 15 5.64 1.21
 6 21 16 -0.82 -0.41
 6 21 17 3.48 3.21
 6 21 18 6.51 -0.07
 5 21 21 -0.13 5.25
 5 21 20 3.23 -5.20
 5 21 19 5.38 -2.66
 5 21 4 -5.06 3.72
 5 21 3 4.60 1.94
 5 21 2 2.69 -3.70
 5 21 1 -2.35 4.80
 5 21 0 -2.94 1.11
 5 21 5 -0.94 6.81
 5 21 6 -0.02 2.82
 5 21 7 -1.40 -9.15
 5 21 8 -3.12 3.75
 5 21 9 -0.74 6.17
 5 21 10 -0.81 4.35
 5 21 11 -9.99 6.62
 5 21 12 0.07 -1.50
 5 21 13 3.37 -8.04
 5 21 14 -0.85 -5.09
 5 21 15 2.48 1.47
 5 21 16 5.26 -0.36
 5 21 17 3.42 -3.52
 5 21 18 3.84 -1.78
 4 21 21 0.04 -3.68
 4 21 20 7.27 -8.58
 4 21 19 -6.85 1.27
 4 21 4 -2.42 4.63
 4 21 3 3.10 -1.26
 4 21 2 -3.62 -0.56
 4 21 1 -7.73 -5.16
 4 21 0 1.55 0.17
 4 21 5 1.23 2.21
 4 21 6 -4.15 3.98
 4 21 7 -6.25 7.85
 4 21 8 -0.84 0.77
 4 21 9 -1.53 -0.45
 4 21 10 -1.39 3.34
 4 21 11 -0.79 3.10
 4 21 12 -0.15 0.06
 4 21 13 -6.19 3.53
 4 21 14 2.51 4.24
 4 21 15 3.54 -1.88
 4 21 16 -2.77 3.22
 4 21 17 2.17 2.28
 4 21 18 -3.37 -10.10
 3 21 21 -3.57 -0.96
 3 21 20 11.05 -3.15
 3 21 19 -0.90 9.76
 3 21 4 -6.74 -5.79
 3 21 3 2.14 -6.75
 3 21 2 2.52 4.01
 3 21 1 -3.05 7.68
 3 21 0 5.99 0.13
 3 21 5 -1.95 1.47
 3 21 6 4.79 4.25
 3 21 7 -0.61 -0.87
 3 21 8 1.09 -4.52
 3 21 9 -2.79 -5.79
 3 21 10 -4.14 -2.28
 3 21 11 -1.22 0.77
 3 21 12 -0.30 -0.09
 3 21 13 0.71 3.53
 3 21 14 -3.88 -1.46
 3 21 15 0.85 -10.15
 3 21 16 0.94 0.77
 3 21 17 5.17 -1.72
 3 21 18 6.06 -1.34
 2 21 21 2.24 -2.87
 2 21 20 -1.09 7.03
 2 21 19 -3.26 2.26
 2 21 5 -3.68 -1.64
 2 21 4 -1.72 6.81
 2 21 3 -2.95 8.45
 2 21 2 -2.36 -3.30
 2 21 1 1.71 -3.77
 2 21 0 6.45 -0.04
 2 21 6 -2.62 8.25
 2 21 7 2.48 -2.62
 2 21 8 -4.47 1.17
 2 21 9 -4.76 4.18
 2 21 10 -4.17 2.26
 2 21 11 2.73 -6.26
 2 21 12 5.07 -4.29
 2 21 13 4.26 -1.98
 2 21 14 -1.78 2.73
 2 21 15 4.93 -2.46
 2 21 16 3.21 5.04
 2 21 17 0.15 0.04
 2 21 18 2.35 5.70
 1 21 21 0.52 -1.56
 1 21 20 6.49 -1.23
 1 21 19 0.67 0.93
 1 21 5 -9.16 4.68
 1 21 4 -6.73 -1.56
 1 21 3 -0.36 0.44
 1 21 2 -1.06 4.33
 1 21 1 -3.87 -0.90
 1 21 0 -5.06 -1.63
 1 21 6 -4.37 8.24
 1 21 7 -3.30 -9.42
 1 21 8 9.08 10.62
 1 21 9 2.70 1.24
 1 21 10 -0.57 13.79
 1 21 11 6.61 6.56
 1 21 12 6.32 3.24
 1 21 13 7.18 -2.62
 1 21 14 8.58 2.71
 1 21 15 9.83 0.43
 1 21 16 5.52 1.75
 1 21 17 1.84 3.94
 1 21 18 1.25 3.22
 0 21 20 0.64 -1.41
 0 21 19 -3.33 0.94
 0 21 18 -1.74 0.07
 0 21 17 1.18 2.66
 0 21 7 1.42 -4.64
 0 21 6 0.32 -5.36
 0 21 5 -1.42 1.86
 0 21 4 2.69 -2.18
 0 21 3 1.23 -0.67
 0 21 2 -0.26 8.63
 0 21 8 -2.17 1.74
 0 21 9 -15.54 1.51
 0 21 10 -3.28 1.86
 0 21 11 -4.87 7.45
 0 21 12 9.04 5.71
 0 21 13 -3.92 -2.55
 0 21 14 5.79 13.33
 0 21 15 -4.76 -6.91
 0 21 16 -0.22 -3.09
 -1 21 20 1.67 0.17
 -1 21 19 1.95 3.50
 -1 21 18 2.01 -1.38
 -1 21 17 7.91 -2.52
 -1 21 16 1.62 -4.89
 -1 21 15 2.05 -0.95
 -1 21 10 -3.63 -0.40
 -1 21 9 -2.58 -5.35
 -1 21 8 4.72 -0.98
 -1 21 7 1.92 5.64
 -1 21 6 -1.27 -5.91
 -1 21 5 -8.31 -0.31
 -1 21 4 -0.52 -8.92
 -1 21 3 9.08 -2.92
 -1 21 2 8.59 6.64
 -1 21 1 9.35 -5.52
 -1 21 0 4.91 -1.00
 -1 21 11 5.74 -1.55
 -1 21 12 6.42 7.31
 -1 21 13 1.61 4.99
 -1 21 14 1.06 15.16
 -2 21 20 0.86 -4.62
 -2 21 19 0.76 0.45
 -2 21 18 1.18 -4.88
 -2 21 17 -1.23 5.81
 -2 21 16 0.98 -1.23
 -2 21 15 5.38 0.19
 -2 21 14 -9.68 -2.14
 -2 21 13 1.22 -5.78
 -2 21 12 -11.67 -1.36
 -2 21 11 -3.15 -2.91
 -2 21 10 8.70 8.35
 -2 21 9 7.35 4.23
 -2 21 8 0.88 -7.35
 -2 21 7 7.43 -3.72
 -2 21 6 3.27 -5.75
 -2 21 5 -1.75 -2.07
 -2 21 4 6.24 -2.03
 -2 21 3 -0.53 4.71
 -2 21 2 -6.66 4.12
 -2 21 1 0.54 -0.31
 -2 21 0 -2.33 -0.04
 -3 21 20 2.06 3.06
 -3 21 19 -2.83 -0.10
 -3 21 18 5.99 -2.52
 -3 21 17 -4.61 -2.62
 -3 21 16 -7.05 1.07
 -3 21 15 -4.19 -4.99
 -3 21 14 -0.98 -5.99
 -3 21 13 -1.87 -1.48
 -3 21 12 1.35 -16.31
 -3 21 11 -3.64 -0.28
 -3 21 10 -19.56 -1.33
 -3 21 9 -11.96 -7.85
 -3 21 8 -1.37 -0.20
 -3 21 7 -3.32 -1.33
 -3 21 6 7.23 -3.94
 -3 21 5 -0.65 -9.71
 -3 21 4 6.97 -14.93
 -3 21 3 14.62 1.57
 -3 21 2 7.69 3.32
 -3 21 1 3.68 1.27
 -3 21 0 -12.33 -0.97
 -4 21 20 -1.93 -0.25
 -4 21 19 -1.10 1.02
 -4 21 18 0.24 2.59
 -4 21 17 -2.50 -1.22
 -4 21 16 2.58 3.47
 -4 21 15 4.99 -1.65
 -4 21 14 -5.05 -0.54
 -4 21 13 2.62 2.90
 -4 21 12 -10.38 -4.97
 -4 21 11 -2.55 9.48
 -4 21 10 0.91 -1.78
 -4 21 9 -5.27 -9.36
 -4 21 8 -10.50 -1.69
 -4 21 7 -14.48 -17.14
 -4 21 6 -9.35 2.15
 -4 21 5 -4.63 6.02
 -4 21 4 -1.01 -0.97
 -4 21 3 -4.44 1.20
 -4 21 2 -1.21 4.95
 -4 21 1 10.20 -6.95
 -4 21 0 5.29 0.35
 -5 21 20 -1.27 1.00
 -5 21 19 -0.15 6.57
 -5 21 18 4.71 9.58
 -5 21 17 2.93 2.17
 -5 21 16 -0.61 1.59
 -5 21 15 4.16 -0.18
 -5 21 14 -9.19 -2.83
 -5 21 13 5.15 -2.11
 -5 21 12 -3.88 -6.49
 -5 21 11 1.34 -5.37
 -5 21 10 -3.53 -6.29
 -5 21 9 -4.93 -6.98
 -5 21 8 -0.01 4.63
 -5 21 7 0.54 1.29
 -5 21 6 4.55 11.64
 -5 21 5 1.42 2.19
 -5 21 4 -4.99 -2.60
 -5 21 3 6.55 -3.97
 -5 21 2 0.14 -1.66
 -5 21 1 6.32 -7.89
 -5 21 0 3.20 -0.21
 -6 21 20 0.26 -1.39
 -6 21 19 -1.34 2.08
 -6 21 18 2.98 -5.08
 -6 21 17 -2.31 1.18
 -6 21 16 -0.57 -1.35
 -6 21 15 5.41 -0.74
 -6 21 14 -4.97 -0.40
 -6 21 13 4.58 -0.67
 -6 21 12 -0.71 -1.22
 -6 21 11 0.87 -0.81
 -6 21 10 6.42 10.79
 -6 21 9 1.75 7.17
 -6 21 8 -3.07 2.88
 -6 21 7 -1.33 2.09
 -6 21 6 -4.86 2.08
 -6 21 5 5.50 -1.07
 -6 21 4 3.11 4.75
 -6 21 3 1.12 13.11
 -6 21 2 4.10 -0.07
 -6 21 1 22.19 17.40
 -6 21 0 4.73 0.25
 -7 21 19 3.17 -0.44
 -7 21 18 1.74 -1.58
 -7 21 17 -2.27 -0.68
 -7 21 16 1.10 -2.98
 -7 21 15 2.62 -3.83
 -7 21 14 -0.65 -7.18
 -7 21 13 -0.29 -6.30
 -7 21 12 13.50 -0.05
 -7 21 11 -1.15 -2.25
 -7 21 10 0.56 3.57
 -7 21 9 4.82 2.16
 -7 21 8 -5.28 -14.09
 -7 21 7 -5.92 -3.50
 -7 21 6 -2.69 -7.84
 -7 21 5 8.34 -3.88
 -7 21 4 0.09 -9.82
 -7 21 3 12.97 -8.25
 -7 21 2 -7.40 -21.19
 -7 21 1 -14.84 -6.55
 -7 21 0 -20.97 -2.87
 -8 21 19 3.61 1.27
 -8 21 18 3.02 3.51
 -8 21 17 -0.21 0.28
 -8 21 16 1.15 -4.11
 -8 21 15 1.81 -2.65
 -8 21 14 -1.99 -3.11
 -8 21 13 -3.86 2.06
 -8 21 12 3.64 -4.14
 -8 21 11 -5.99 -8.80
 -8 21 10 -5.46 1.32
 -8 21 9 -8.88 -3.02
 -8 21 8 -3.52 0.65
 -8 21 7 -9.68 -2.09
 -8 21 6 7.93 4.14
 -8 21 5 11.77 16.23
 -8 21 4 -2.30 8.66
 -8 21 3 -0.23 -6.05
 -8 21 2 -3.66 7.73
 -8 21 1 -6.98 -7.71
 -8 21 0 12.02 -0.91
 -9 21 18 -7.16 -0.58
 -9 21 17 -1.12 -3.31
 -9 21 16 -0.49 0.83
 -9 21 15 -1.84 -0.28
 -9 21 14 -1.14 -6.22
 -9 21 13 -4.55 3.01
 -9 21 12 2.11 -2.38
 -9 21 11 -8.40 -4.22
 -9 21 10 -4.77 -1.89
 -9 21 9 -8.34 -5.57
 -9 21 8 6.55 -6.02
 -9 21 7 -1.70 3.58
 -9 21 6 3.20 10.90
 -9 21 5 2.47 1.01
 -9 21 4 0.74 17.65
 -9 21 3 -11.14 -7.09
 -9 21 2 -1.64 -3.59
 -9 21 1 -1.84 0.59
 -9 21 0 -0.18 -1.20
 -10 21 17 -0.10 2.02
 -10 21 16 0.71 0.06
 -10 21 15 3.69 3.81
 -10 21 14 2.90 -1.10
 -10 21 13 -2.07 11.47
 -10 21 12 -1.00 -2.81
 -10 21 11 0.31 -6.23
 -10 21 10 -4.50 2.52
 -10 21 9 -0.47 2.06
 -10 21 8 -1.92 1.96
 -10 21 7 -12.35 2.56
 -10 21 6 -2.63 -0.79
 -10 21 5 -6.19 3.60
 -10 21 4 2.55 -5.85
 -10 21 3 10.67 -10.07
 -10 21 2 -1.41 -2.96
 -10 21 1 -3.14 7.71
 -10 21 0 -0.21 -0.01
 -11 21 16 4.23 2.50
 -11 21 15 2.14 -0.47
 -11 21 14 0.04 -2.38
 -11 21 13 4.43 -2.62
 -11 21 12 6.51 3.29
 -11 21 11 -1.28 -2.42
 -11 21 10 -8.98 0.82
 -11 21 9 7.33 -0.78
 -11 21 8 -2.76 -1.96
 -11 21 7 3.00 2.75
 -11 21 6 7.21 -4.69
 -11 21 5 0.08 5.64
 -11 21 4 3.54 2.84
 -11 21 3 4.22 2.17
 -11 21 2 -4.25 -9.57
 -11 21 1 -4.57 0.97
 -11 21 0 -0.76 0.11
 -12 21 15 0.44 -8.23
 -12 21 14 -1.69 -3.25
 -12 21 13 -3.58 -4.20
 -12 21 12 0.63 -0.29
 -12 21 11 -0.34 -5.55
 -12 21 10 -5.25 5.35
 -12 21 9 2.86 10.44
 -12 21 8 -1.45 1.46
 -12 21 7 1.55 0.64
 -12 21 6 -2.21 -1.61
 -12 21 5 -4.58 2.77
 -12 21 4 0.73 2.61
 -12 21 3 1.45 -0.75
 -12 21 2 1.23 -2.58
 -12 21 1 2.70 4.56
 -12 21 0 1.49 -0.49
 -13 21 13 3.38 2.06
 -13 21 12 1.27 0.54
 -13 21 11 -9.07 -4.28
 -13 21 10 -5.19 -5.21
 -13 21 9 -3.84 2.97
 -13 21 8 0.24 3.46
 -13 21 7 -0.76 0.14
 -13 21 6 0.06 -5.91
 -13 21 5 -5.51 -6.37
 -13 21 4 2.92 -2.84
 -13 21 3 0.61 -1.20
 -13 21 2 1.11 5.63
 -13 21 1 3.15 2.18
 -13 21 0 -3.51 0.04
 -14 21 11 -6.96 0.56
 -14 21 10 -2.26 1.32
 -14 21 9 -0.87 6.08
 -14 21 8 4.55 -1.31
 -14 21 7 -2.74 -1.00
 -14 21 6 3.77 5.65
 -14 21 5 0.83 2.22
 -14 21 4 7.31 5.49
 -14 21 3 -0.65 1.07
 -14 21 2 -0.32 -1.99
 -14 21 1 0.74 -2.21
 -14 21 0 0.59 -0.22
 -15 21 10 -2.67 -1.16
 -15 21 9 -0.65 5.51
 -15 21 8 -3.37 -1.17
 -15 21 7 -2.52 0.89
 -15 21 6 -4.42 4.13
 -15 21 5 -4.57 -2.95
 -15 21 4 3.61 7.51
 -15 21 3 -4.40 -2.51
 -15 21 2 1.40 -5.79
 -15 21 1 1.73 -2.07
 -15 21 0 2.00 -0.39
 -16 21 7 -3.75 -2.58
 -16 21 6 1.62 2.23
 -16 21 5 2.42 -2.41
 -16 21 4 4.60 -1.22
 -16 21 3 5.64 -0.16
 -16 21 2 -4.39 -2.19
 -16 21 1 1.31 -7.67
 14 22 0 -3.22 0.34
 14 22 1 3.52 -0.97
 14 22 2 -5.31 3.26
 14 22 3 -3.46 -2.48
 14 22 4 -4.15 0.90
 14 22 5 -5.98 0.27
 14 22 6 -0.84 7.38
 14 22 7 -2.55 6.39
 14 22 8 4.78 5.04
 14 22 9 -0.96 1.91
 13 22 1 -2.93 -0.04
 13 22 0 0.83 0.40
 13 22 2 -2.11 3.68
 13 22 3 -0.08 -3.90
 13 22 4 1.95 5.20
 13 22 5 0.42 -5.43
 13 22 6 -4.05 3.44
 13 22 7 -0.27 -3.30
 13 22 8 4.21 0.16
 13 22 9 -2.61 -1.12
 13 22 10 2.40 -2.67
 13 22 11 3.76 -0.80
 12 22 2 -1.62 6.21
 12 22 1 -2.34 3.30
 12 22 0 2.14 -0.37
 12 22 3 0.91 3.30
 12 22 4 1.14 7.70
 12 22 5 3.52 1.92
 12 22 6 -2.43 2.90
 12 22 7 -6.73 6.30
 12 22 8 -1.09 -3.15
 12 22 9 -4.62 -1.38
 12 22 10 -4.46 -1.99
 12 22 11 -1.10 -2.15
 12 22 12 -0.02 1.62
 11 22 2 -1.23 1.95
 11 22 1 1.26 1.93
 11 22 0 0.02 -0.13
 11 22 3 -1.29 -0.11
 11 22 4 -1.97 2.13
 11 22 5 0.96 0.61
 11 22 6 1.71 -2.16
 11 22 7 -0.03 1.55
 11 22 8 4.75 2.59
 11 22 9 0.31 2.23
 11 22 10 -4.41 -0.27
 11 22 11 3.18 -1.38
 11 22 12 -2.33 -1.95
 11 22 13 1.17 2.20
 10 22 14 -1.10 -3.57
 10 22 3 -0.46 0.92
 10 22 2 -5.72 1.34
 10 22 1 0.27 -2.57
 10 22 0 4.11 0.15
 10 22 4 4.18 -4.57
 10 22 5 5.17 -0.01
 10 22 6 1.65 -2.10
 10 22 7 -2.76 -3.00
 10 22 8 3.07 -2.19
 10 22 9 1.23 -4.20
 10 22 10 1.53 1.52
 10 22 11 -0.59 1.98
 10 22 12 5.07 0.08
 10 22 13 -2.39 -3.19
 9 22 16 -2.26 0.03
 9 22 15 0.93 1.96
 9 22 3 0.52 -5.36
 9 22 2 6.18 -1.32
 9 22 1 4.38 0.52
 9 22 0 5.62 0.12
 9 22 4 3.68 -4.24
 9 22 5 7.89 1.56
 9 22 6 5.95 -1.96
 9 22 7 4.39 3.19
 9 22 8 3.18 -2.86
 9 22 9 0.94 -2.93
 9 22 10 4.76 -0.87
 9 22 11 -2.92 1.78
 9 22 12 -0.42 4.37
 9 22 13 -7.36 2.10
 9 22 14 -1.50 3.86
 8 22 17 1.34 -1.32
 8 22 16 5.69 1.63
 8 22 3 0.30 -1.39
 8 22 2 -1.38 1.64
 8 22 1 -2.80 -3.38
 8 22 0 4.79 0.25
 8 22 4 7.10 -7.01
 8 22 5 2.75 -5.32
 8 22 6 0.77 -8.89
 8 22 7 4.14 4.41
 8 22 8 -2.64 3.03
 8 22 9 -0.91 5.66
 8 22 10 4.52 3.43
 8 22 11 -2.66 -0.27
 8 22 12 -2.13 -0.38
 8 22 13 2.42 -3.78
 8 22 14 -2.76 -5.47
 8 22 15 5.36 1.14
 7 22 18 4.22 -4.21
 7 22 17 -1.05 -2.45
 7 22 3 -4.44 -3.28
 7 22 2 1.38 -1.43
 7 22 1 -1.53 0.10
 7 22 0 -4.09 0.26
 7 22 4 -3.02 2.46
 7 22 5 -0.50 7.26
 7 22 6 2.64 -5.69
 7 22 7 0.91 8.32
 7 22 8 1.11 -5.81
 7 22 9 4.97 -9.37
 7 22 10 0.31 1.34
 7 22 11 -2.79 -0.23
 7 22 12 -4.73 -0.69
 7 22 13 -4.22 -4.71
 7 22 14 0.45 -2.01
 7 22 15 -0.74 -6.00
 7 22 16 -2.05 2.58
 6 22 19 -4.27 1.03
 6 22 18 3.67 -2.34
 6 22 4 0.82 -5.09
 6 22 3 0.13 -4.08
 6 22 2 -1.03 -2.07
 6 22 1 -0.79 -2.37
 6 22 0 0.52 0.46
 6 22 5 -0.61 -3.69
 6 22 6 0.35 -8.46
 6 22 7 5.86 -6.69
 6 22 8 -10.16 5.08
 6 22 9 3.22 0.67
 6 22 10 2.81 6.50
 6 22 11 -5.65 0.53
 6 22 12 -4.17 -2.03
 6 22 13 1.49 -5.62
 6 22 14 -5.80 -3.55
 6 22 15 -3.76 3.34
 6 22 16 5.31 3.70
 6 22 17 -6.32 -0.26
 5 22 19 -0.72 7.61
 5 22 18 0.64 3.83
 5 22 4 -1.90 -4.24
 5 22 3 2.71 -7.87
 5 22 2 2.94 -1.21
 5 22 1 10.45 2.77
 5 22 0 -2.65 0.45
 5 22 5 -0.68 -3.18
 5 22 6 -0.97 3.87
 5 22 7 5.24 3.57
 5 22 8 -0.42 0.76
 5 22 9 10.83 -17.53
 5 22 10 3.38 -12.45
 5 22 11 -9.51 -2.45
 5 22 12 1.66 9.44
 5 22 13 -4.02 0.91
 5 22 14 -3.28 4.77
 5 22 15 4.62 3.76
 5 22 16 3.08 -3.49
 5 22 17 0.43 6.41
 4 22 19 -1.88 4.74
 4 22 18 -6.29 -3.73
 4 22 4 0.05 7.50
 4 22 3 0.41 -2.06
 4 22 2 1.75 1.58
 4 22 1 1.33 -1.08
 4 22 0 6.28 0.30
 4 22 5 0.64 6.24
 4 22 6 4.34 -1.28
 4 22 7 5.88 -2.59
 4 22 8 1.47 5.87
 4 22 9 1.79 7.62
 4 22 10 8.59 6.64
 4 22 11 -0.30 3.94
 4 22 12 4.00 -3.56
 4 22 13 1.08 0.25
 4 22 14 0.70 2.03
 4 22 15 -5.20 1.96
 4 22 16 -5.26 4.84
 4 22 17 4.18 0.52
 3 22 19 -4.88 1.61
 3 22 18 -7.12 -0.99
 3 22 4 2.59 -3.61
 3 22 3 0.24 0.75
 3 22 2 6.96 -2.51
 3 22 1 -6.57 -1.57
 3 22 0 5.40 0.21
 3 22 5 -9.83 -4.65
 3 22 6 -0.78 -4.85
 3 22 7 11.73 -2.27
 3 22 8 12.31 -3.34
 3 22 9 13.79 -0.25
 3 22 10 3.44 -2.80
 3 22 11 1.01 -1.35
 3 22 12 3.62 -4.32
 3 22 13 2.66 -6.85
 3 22 14 5.66 -1.53
 3 22 15 7.67 2.87
 3 22 16 -2.17 7.11
 3 22 17 3.86 6.29
 2 22 19 -2.51 -6.63
 2 22 4 5.26 -1.53
 2 22 3 2.80 4.26
 2 22 2 2.61 -3.82
 2 22 1 -3.80 4.09
 2 22 0 4.23 0.34
 2 22 5 2.50 2.55
 2 22 6 -0.86 4.75
 2 22 7 4.87 -7.16
 2 22 8 -6.14 0.77
 2 22 9 5.29 2.14
 2 22 10 -0.44 -2.59
 2 22 11 5.76 -4.61
 2 22 12 -4.67 1.47
 2 22 13 -6.03 -0.24
 2 22 14 -5.09 -1.08
 2 22 15 -4.84 3.07
 2 22 16 -0.61 -2.05
 2 22 17 -2.34 -0.09
 1 22 19 -1.66 -0.07
 1 22 18 1.46 -4.93
 1 22 4 2.20 -8.70
 1 22 3 1.42 2.02
 1 22 2 -2.79 3.71
 1 22 1 1.81 0.20
 1 22 0 -4.30 -0.05
 1 22 5 -7.44 -5.43
 1 22 6 -1.91 2.48
 1 22 7 8.82 -4.79
 1 22 8 1.33 4.41
 1 22 9 -3.10 -2.30
 1 22 10 -6.11 -6.22
 1 22 11 -1.82 1.96
 1 22 12 6.41 10.43
 1 22 13 -3.01 -5.27
 1 22 14 5.54 10.11
 1 22 15 -5.26 6.34
 1 22 16 0.46 -7.59
 1 22 17 -0.82 2.17
 0 22 19 -0.76 -4.79
 0 22 18 -3.39 -0.91
 0 22 5 -3.14 2.20
 0 22 4 -0.53 2.59
 0 22 3 -1.01 -5.57
 0 22 2 -2.93 6.40
 0 22 1 0.28 -7.04
 0 22 0 -1.96 0.89
 0 22 6 1.30 1.66
 0 22 7 3.58 -3.34
 0 22 8 5.84 3.09
 0 22 9 2.67 6.98
 0 22 10 6.66 -8.39
 0 22 11 -7.21 -4.64
 0 22 12 -13.97 -1.92
 0 22 13 -37.15 -27.11
 0 22 14 -3.22 8.95
 0 22 15 -11.13 -7.49
 0 22 16 -1.33 -4.86
 0 22 17 4.63 2.10
 -1 22 18 -8.26 -3.37
 -1 22 5 -1.55 2.95
 -1 22 4 13.04 3.42
 -1 22 3 8.97 -4.55
 -1 22 2 0.02 8.61
 -1 22 1 8.17 -4.61
 -1 22 6 3.41 6.33
 -1 22 7 3.09 3.37
 -1 22 8 -5.75 2.51
 -1 22 9 -9.10 0.25
 -1 22 10 -4.17 -0.44
 -1 22 11 -0.43 -4.46
 -1 22 12 0.35 -1.79
 -1 22 13 11.03 -41.44
 -1 22 14 5.51 -1.24
 -1 22 15 -2.62 -2.13
 -1 22 16 -7.99 -3.20
 -1 22 17 -2.22 4.33
 -2 22 17 5.95 0.80
 -2 22 9 2.72 3.39
 -2 22 8 0.73 -5.76
 -2 22 7 7.43 6.62
 -2 22 6 7.31 8.93
 -2 22 5 -11.31 -4.24
 -2 22 4 -5.56 6.65
 -2 22 3 4.54 8.60
 -2 22 2 -6.21 3.39
 -2 22 1 2.54 0.92
 -2 22 0 -12.54 -1.20
 -2 22 10 10.94 -4.98
 -2 22 11 9.14 -3.30
 -2 22 12 -1.94 9.71
 -2 22 13 -4.31 -3.86
 -2 22 14 3.42 8.44
 -2 22 15 -1.58 -2.67
 -2 22 16 0.18 -12.34
 -3 22 17 -5.29 6.34
 -3 22 16 1.76 0.78
 -3 22 15 -5.67 3.66
 -3 22 10 3.28 -0.06
 -3 22 9 0.11 -1.57
 -3 22 8 -1.34 1.10
 -3 22 7 0.72 2.44
 -3 22 6 4.43 16.01
 -3 22 5 -6.19 2.26
 -3 22 4 8.04 8.90
 -3 22 3 -3.46 1.53
 -3 22 2 -2.78 -9.42
 -3 22 1 8.29 -6.15
 -3 22 0 -8.24 0.73
 -3 22 11 -4.60 9.13
 -3 22 12 -0.29 -5.92
 -3 22 13 -1.34 -13.33
 -3 22 14 3.81 0.91
 -4 22 17 -2.14 -2.57
 -4 22 16 -3.44 -3.68
 -4 22 15 -3.55 1.24
 -4 22 14 3.36 10.88
 -4 22 13 -0.11 2.86
 -4 22 12 -3.49 0.30
 -4 22 11 10.10 4.23
 -4 22 10 4.27 -3.69
 -4 22 9 2.48 0.24
 -4 22 8 -2.30 9.57
 -4 22 7 1.13 -1.03
 -4 22 6 8.47 9.93
 -4 22 5 -10.78 -6.42
 -4 22 4 -5.62 1.11
 -4 22 3 -6.17 2.97
 -4 22 2 0.69 7.42
 -4 22 1 -3.75 -6.49
 -4 22 0 -9.47 -0.78
 -5 22 17 -5.50 1.37
 -5 22 16 3.84 -0.24
 -5 22 15 -4.16 0.77
 -5 22 14 -0.90 -3.27
 -5 22 13 16.94 -16.43
 -5 22 12 -5.39 -4.30
 -5 22 11 3.68 6.65
 -5 22 10 6.34 1.16
 -5 22 9 2.19 -1.70
 -5 22 8 4.66 -3.13
 -5 22 7 5.71 -5.64
 -5 22 6 1.42 -10.01
 -5 22 5 -2.31 -2.75
 -5 22 4 4.92 -10.05
 -5 22 3 3.48 -3.34
 -5 22 2 -6.84 5.01
 -5 22 1 -12.37 -10.96
 -5 22 0 -27.48 -0.31
 -6 22 17 -1.42 -2.44
 -6 22 16 3.73 -5.22
 -6 22 15 0.77 -7.07
 -6 22 14 3.62 8.83
 -6 22 13 2.92 1.40
 -6 22 12 -5.24 4.48
 -6 22 11 8.22 0.91
 -6 22 10 -2.66 -0.08
 -6 22 9 -5.66 -2.75
 -6 22 8 -6.60 -6.54
 -6 22 7 0.17 6.53
 -6 22 6 6.01 -2.73
 -6 22 5 9.46 -0.29
 -6 22 4 3.75 2.42
 -6 22 3 1.04 3.47
 -6 22 2 -3.22 -12.35
 -6 22 1 9.33 0.32
 -6 22 0 -18.13 -2.30
 -7 22 16 1.13 -0.57
 -7 22 15 -2.09 -4.24
 -7 22 14 -4.45 5.52
 -7 22 13 5.65 -4.52
 -7 22 12 -1.70 3.87
 -7 22 11 3.46 -0.64
 -7 22 10 1.63 -1.70
 -7 22 9 7.37 -6.22
 -7 22 8 1.93 -3.94
 -7 22 7 8.14 -0.57
 -7 22 6 1.01 -5.33
 -7 22 5 -4.89 -3.94
 -7 22 4 -16.26 -7.72
 -7 22 3 -5.18 -7.45
 -7 22 2 -9.08 -2.72
 -7 22 1 5.59 -7.71
 -7 22 0 2.13 -0.09
 -8 22 16 5.40 2.65
 -8 22 15 5.08 -2.03
 -8 22 14 1.44 8.19
 -8 22 13 0.07 0.88
 -8 22 12 -3.86 2.51
 -8 22 11 1.11 2.36
 -8 22 10 -6.39 -0.21
 -8 22 9 -0.51 -4.87
 -8 22 8 3.11 0.34
 -8 22 7 -7.16 -1.41
 -8 22 6 -1.69 -6.10
 -8 22 5 -0.97 -4.25
 -8 22 4 -3.33 -4.36
 -8 22 3 4.47 -4.31
 -8 22 2 4.34 2.03
 -8 22 1 -1.76 -3.26
 -8 22 0 -8.07 -0.19
 -9 22 15 -4.67 -6.52
 -9 22 14 -1.88 1.36
 -9 22 13 -2.09 -2.52
 -9 22 12 0.34 -2.66
 -9 22 11 6.58 2.12
 -9 22 10 9.92 0.93
 -9 22 9 -4.32 0.16
 -9 22 8 6.50 -3.87
 -9 22 7 -4.79 1.42
 -9 22 6 -6.56 -5.66
 -9 22 5 2.42 3.37
 -9 22 4 -0.44 3.88
 -9 22 3 -0.58 -1.71
 -9 22 2 4.68 -2.40
 -9 22 1 1.28 -3.47
 -9 22 0 -2.75 -0.28
 -10 22 14 2.31 2.51
 -10 22 13 5.26 0.73
 -10 22 12 -1.42 -1.16
 -10 22 11 2.92 2.96
 -10 22 10 -4.64 4.54
 -10 22 9 -3.71 -1.74
 -10 22 8 4.23 6.56
 -10 22 7 -2.88 -4.49
 -10 22 6 0.67 -5.51
 -10 22 5 -2.18 -2.45
 -10 22 4 -5.43 1.23
 -10 22 3 -1.37 1.27
 -10 22 2 0.56 -0.47
 -10 22 1 -3.66 -3.27
 -10 22 0 -1.23 -0.70
 -11 22 13 -3.15 -1.95
 -11 22 12 0.31 -0.79
 -11 22 11 3.47 1.97
 -11 22 10 -0.47 -1.10
 -11 22 9 2.74 -3.96
 -11 22 8 1.04 1.49
 -11 22 7 -2.09 -5.11
 -11 22 6 0.17 2.36
 -11 22 5 2.20 4.13
 -11 22 4 -4.88 2.23
 -11 22 3 0.40 -0.94
 -11 22 2 -0.75 1.66
 -11 22 1 0.67 3.30
 -11 22 0 7.89 -0.57
 -12 22 12 -3.10 1.83
 -12 22 11 -2.35 6.17
 -12 22 10 1.32 1.21
 -12 22 9 1.42 3.16
 -12 22 8 0.23 6.05
 -12 22 7 0.38 6.77
 -12 22 6 -6.02 3.89
 -12 22 5 2.32 5.02
 -12 22 4 5.45 -0.21
 -12 22 3 4.77 1.78
 -12 22 2 5.02 -3.32
 -12 22 1 3.86 -1.43
 -12 22 0 -2.42 -0.64
 -13 22 10 4.02 -1.97
 -13 22 9 1.21 -2.31
 -13 22 8 0.66 -1.78
 -13 22 7 -6.68 -6.69
 -13 22 6 1.74 2.99
 -13 22 5 0.89 12.96
 -13 22 4 -0.04 -1.19
 -13 22 3 -4.77 1.22
 -13 22 2 -3.70 1.14
 -13 22 1 -6.07 -2.61
 -13 22 0 -0.86 -0.45
 -14 22 9 0.29 -5.31
 -14 22 8 6.85 2.07
 -14 22 7 0.95 -0.66
 -14 22 6 0.83 1.32
 -14 22 5 -4.37 0.23
 -14 22 4 4.23 0.61
 -14 22 3 -7.82 -1.09
 -14 22 2 1.94 -3.29
 -14 22 1 0.06 -4.44
 -14 22 0 -0.63 0.07
 -15 22 5 -2.74 -4.70
 -15 22 4 1.33 2.32
 -15 22 3 -6.29 2.99
 -15 22 2 1.91 5.55
 13 23 2 0.93 -2.67
 13 23 3 0.06 -2.84
 13 23 4 1.05 -2.67
 13 23 5 3.54 -12.61
 13 23 6 8.36 -6.61
 13 23 7 1.95 -3.48
 12 23 0 6.65 -0.59
 12 23 1 1.20 1.48
 12 23 2 -3.33 -1.99
 12 23 3 -2.88 -0.42
 12 23 4 -3.79 -4.54
 12 23 5 -0.16 -6.30
 12 23 6 4.65 -2.76
 12 23 7 0.70 1.97
 12 23 8 4.75 -1.68
 12 23 9 0.41 -5.98
 11 23 1 -2.08 1.72
 11 23 0 3.47 0.15
 11 23 2 0.53 -2.92
 11 23 3 -0.16 -0.95
 11 23 4 1.64 -1.59
 11 23 5 5.45 -5.60
 11 23 6 1.73 2.60
 11 23 7 -7.25 1.85
 11 23 8 -1.94 3.58
 11 23 9 3.99 -3.35
 11 23 10 1.39 8.59
 11 23 11 3.56 1.56
 10 23 2 1.29 3.38
 10 23 1 -0.44 4.82
 10 23 0 5.15 0.23
 10 23 3 -2.15 4.92
 10 23 4 -8.92 -3.93
 10 23 5 -0.54 -3.68
 10 23 6 4.97 -0.82
 10 23 7 -0.61 -1.61
 10 23 8 7.90 3.90
 10 23 9 0.77 -7.23
 10 23 10 -2.81 -0.35
 10 23 11 -0.79 -3.26
 10 23 12 3.32 -2.90
 9 23 2 0.67 -0.72
 9 23 1 0.99 0.30
 9 23 0 9.44 0.91
 9 23 3 4.18 5.40
 9 23 4 2.79 1.35
 9 23 5 4.69 0.76
 9 23 6 -2.56 5.62
 9 23 7 -6.08 3.54
 9 23 8 -1.23 4.17
 9 23 9 -0.34 5.89
 9 23 10 6.41 0.13
 9 23 11 -0.87 3.01
 9 23 12 3.91 -0.40
 9 23 13 1.33 -3.66
 8 23 15 1.93 1.84
 8 23 2 0.29 -1.76
 8 23 1 1.37 4.88
 8 23 0 1.98 0.16
 8 23 3 0.11 0.78
 8 23 4 -8.48 -0.44
 8 23 5 -2.93 0.69
 8 23 6 0.46 -0.29
 8 23 7 -2.30 4.07
 8 23 8 8.62 -7.96
 8 23 9 -2.26 1.81
 8 23 10 3.46 0.35
 8 23 11 -1.91 4.35
 8 23 12 -1.59 1.84
 8 23 13 1.61 0.28
 8 23 14 1.47 3.28
 7 23 16 5.21 7.95
 7 23 3 -0.51 1.55
 7 23 2 -1.19 -1.65
 7 23 1 -2.63 6.38
 7 23 0 5.43 0.54
 7 23 4 -0.06 -3.84
 7 23 5 -0.90 2.38
 7 23 6 -1.40 -0.95
 7 23 7 -9.21 6.69
 7 23 8 -3.79 1.62
 7 23 9 -4.71 -0.15
 7 23 10 4.28 -6.52
 7 23 11 -1.05 -0.40
 7 23 12 1.11 -1.71
 7 23 13 5.26 0.86
 7 23 14 0.25 0.98
 7 23 15 -3.35 2.95
 6 23 16 2.05 -4.80
 6 23 3 -1.42 5.72
 6 23 2 3.26 -2.58
 6 23 1 -0.37 2.33
 6 23 0 1.84 -0.31
 6 23 4 -1.20 4.53
 6 23 5 -2.62 4.65
 6 23 6 0.10 5.05
 6 23 7 1.25 2.58
 6 23 8 2.41 -1.40
 6 23 9 7.61 -4.21
 6 23 10 -0.87 -0.60
 6 23 11 -1.55 -0.24
 6 23 12 -7.38 5.55
 6 23 13 -0.82 3.85
 6 23 14 -4.05 2.75
 6 23 15 -2.87 0.89
 5 23 17 -5.35 5.61
 5 23 3 0.32 -2.24
 5 23 2 0.43 -1.10
 5 23 1 3.76 3.73
 5 23 0 -2.39 0.30
 5 23 4 -1.97 0.12
 5 23 5 3.73 1.89
 5 23 6 4.99 -6.04
 5 23 7 3.28 -9.08
 5 23 8 -1.12 4.04
 5 23 9 5.26 4.59
 5 23 10 2.46 -0.28
 5 23 11 -4.28 -2.12
 5 23 12 4.30 -6.33
 5 23 13 14.59 -20.51
 5 23 14 -2.64 -2.66
 5 23 15 2.04 6.88
 4 23 17 2.98 -9.02
 4 23 3 1.19 0.42
 4 23 2 0.53 4.08
 4 23 1 -2.87 -2.12
 4 23 0 -4.57 0.06
 4 23 4 6.77 3.64
 4 23 5 1.40 0.51
 4 23 6 -2.02 5.91
 4 23 7 -3.35 6.51
 4 23 8 -0.39 4.56
 4 23 9 1.43 2.53
 4 23 10 4.27 0.98
 4 23 11 3.61 4.81
 4 23 12 0.28 4.99
 4 23 13 -0.35 3.08
 4 23 14 0.39 3.24
 4 23 15 -0.08 -11.97
 4 23 16 0.21 -4.37
 3 23 17 5.00 -2.55
 3 23 4 0.15 -2.95
 3 23 3 -6.27 -4.10
 3 23 2 -2.79 -0.37
 3 23 1 -2.55 4.23
 3 23 0 2.91 -0.17
 3 23 5 0.45 -0.69
 3 23 6 2.80 3.14
 3 23 7 2.05 -4.08
 3 23 8 -0.68 1.73
 3 23 9 -1.20 -3.00
 3 23 10 -0.71 -2.92
 3 23 11 -2.49 -1.58
 3 23 12 0.07 0.07
 3 23 13 6.37 0.80
 3 23 14 -3.41 0.39
 3 23 15 -1.79 -2.08
 3 23 16 3.81 3.52
 2 23 17 -1.31 -2.00
 2 23 4 5.63 1.99
 2 23 3 -0.39 2.61
 2 23 2 -1.64 -5.93
 2 23 1 3.01 -5.58
 2 23 0 2.78 1.14
 2 23 5 -1.75 0.98
 2 23 6 -2.44 4.09
 2 23 7 1.66 -8.31
 2 23 8 -7.02 2.35
 2 23 9 2.74 3.44
 2 23 10 -2.28 5.36
 2 23 11 -6.45 -0.50
 2 23 12 -7.80 -6.15
 2 23 13 -5.37 -3.29
 2 23 14 -4.24 -8.34
 2 23 15 -0.66 -1.42
 2 23 16 5.23 -8.00
 1 23 17 0.39 11.83
 1 23 4 2.98 0.96
 1 23 3 1.51 4.68
 1 23 2 -0.09 0.71
 1 23 1 -3.98 1.41
 1 23 0 0.10 0.72
 1 23 5 -8.34 3.21
 1 23 6 -3.67 7.83
 1 23 7 -2.93 1.42
 1 23 8 -0.13 4.25
 1 23 9 0.29 3.35
 1 23 10 -0.62 0.21
 1 23 11 -1.61 2.60
 1 23 12 9.96 -3.24
 1 23 13 -0.63 -4.90
 1 23 14 5.23 -3.13
 1 23 15 -1.21 3.27
 1 23 16 3.92 0.05
 0 23 17 1.40 1.15
 0 23 4 -0.45 4.08
 0 23 3 -6.57 -3.37
 0 23 2 0.62 -0.47
 0 23 1 -4.90 -6.23
 0 23 0 4.96 0.39
 0 23 5 -5.46 5.02
 0 23 6 1.45 -2.14
 0 23 7 3.29 -4.52
 0 23 8 -6.54 -2.04
 0 23 9 -4.17 6.00
 0 23 10 -0.68 -0.55
 0 23 11 -9.03 9.93
 0 23 12 6.72 8.91
 0 23 13 -2.95 -4.54
 0 23 14 1.18 13.39
 0 23 15 -2.78 -2.30
 0 23 16 -5.76 -7.97
 -1 23 4 -1.33 4.23
 -1 23 3 22.84 16.62
 -1 23 2 4.80 9.64
 -1 23 1 -3.06 3.20
 -1 23 0 3.45 0.00
 -1 23 5 -12.01 -2.85
 -1 23 6 -3.80 -2.66
 -1 23 7 -5.20 5.29
 -1 23 8 -1.12 -3.35
 -1 23 9 -1.81 -0.61
 -1 23 10 -3.44 -3.42
 -1 23 11 1.74 0.06
 -1 23 12 -1.00 11.46
 -1 23 13 3.60 -0.74
 -1 23 14 0.22 9.75
 -1 23 15 5.32 -1.37
 -1 23 16 1.62 -5.38
 -2 23 4 -5.94 2.95
 -2 23 3 -0.59 -4.44
 -2 23 2 -8.41 -17.16
 -2 23 1 4.77 0.89
 -2 23 0 5.06 0.13
 -2 23 5 -3.67 -6.35
 -2 23 6 10.30 3.94
 -2 23 7 7.07 0.15
 -2 23 8 0.03 -11.27
 -2 23 9 0.77 7.11
 -2 23 10 13.43 2.78
 -2 23 11 -4.84 2.96
 -2 23 12 5.93 3.39
 -2 23 13 1.79 -1.93
 -2 23 14 -0.30 11.63
 -2 23 15 -1.15 5.09
 -2 23 16 -1.39 3.30
 -3 23 5 -12.12 -45.30
 -3 23 4 3.07 -0.81
 -3 23 3 9.93 6.50
 -3 23 2 3.01 -0.03
 -3 23 7 -1.59 -14.51
 -3 23 8 4.01 -4.16
 -3 23 9 1.67 -5.67
 -3 23 10 -1.46 5.07
 -3 23 11 -2.89 -0.71
 -3 23 12 5.51 1.68
 -3 23 13 -3.68 0.21
 -3 23 14 4.49 2.59
 -3 23 15 -0.01 -2.93
 -3 23 16 -0.16 2.69
 -4 23 8 -14.22 -2.86
 -4 23 7 -3.39 -9.87
 -4 23 6 0.47 7.06
 -4 23 5 -7.12 -9.80
 -4 23 4 -3.10 0.71
 -4 23 3 -2.10 -5.22
 -4 23 2 -2.86 -2.09
 -4 23 1 -1.05 -2.10
 -4 23 0 1.18 0.57
 -4 23 9 -2.91 -4.66
 -4 23 10 2.11 0.12
 -4 23 11 -2.55 1.47
 -4 23 12 5.33 -0.28
 -4 23 13 2.02 -1.19
 -4 23 14 -2.49 2.76
 -4 23 15 -2.73 -2.72
 -5 23 10 0.45 -2.76
 -5 23 9 -1.26 -5.59
 -5 23 8 -1.28 -13.48
 -5 23 7 -1.78 -1.08
 -5 23 6 0.65 -10.00
 -5 23 5 -4.95 -2.29
 -5 23 4 -14.33 -4.19
 -5 23 3 -2.96 3.48
 -5 23 2 -6.41 -2.02
 -5 23 1 1.73 -2.70
 -5 23 0 1.68 -0.53
 -5 23 11 -1.29 1.23
 -5 23 12 -4.47 -0.37
 -5 23 13 -6.08 2.53
 -5 23 14 0.01 -2.07
 -5 23 15 -3.57 3.46
 -6 23 10 0.99 5.43
 -6 23 9 -4.31 -0.45
 -6 23 8 -3.79 0.29
 -6 23 7 1.24 14.27
 -6 23 6 -6.10 2.29
 -6 23 5 -4.45 2.08
 -6 23 4 2.02 6.10
 -6 23 3 3.48 2.01
 -6 23 2 6.42 -3.76
 -6 23 1 5.64 1.72
 -6 23 0 1.01 -0.15
 -6 23 11 -2.75 -1.69
 -6 23 12 0.63 -3.57
 -6 23 13 1.39 3.49
 -6 23 14 2.75 4.33
 -6 23 15 -2.43 3.82
 -7 23 11 4.01 2.32
 -7 23 10 -2.80 8.39
 -7 23 9 9.34 -3.31
 -7 23 8 -0.58 0.50
 -7 23 7 -1.81 -0.62
 -7 23 6 5.20 3.30
 -7 23 5 0.61 5.40
 -7 23 4 1.03 14.16
 -7 23 3 5.41 3.62
 -7 23 2 4.95 2.69
 -7 23 1 -4.38 0.75
 -7 23 0 1.09 -1.17
 -7 23 12 3.88 0.55
 -7 23 13 -0.76 3.48
 -7 23 14 -2.27 1.63
 -8 23 11 5.01 -0.98
 -8 23 10 -3.87 6.64
 -8 23 9 -1.65 1.00
 -8 23 8 -4.19 3.24
 -8 23 7 -3.12 7.89
 -8 23 6 1.79 -2.60
 -8 23 5 1.90 7.31
 -8 23 4 5.45 5.06
 -8 23 3 2.66 8.36
 -8 23 2 -3.25 0.07
 -8 23 1 -2.79 -2.10
 -8 23 0 -1.50 -0.49
 -8 23 12 5.75 -8.41
 -8 23 13 0.61 -1.04
 -9 23 11 -3.27 -4.33
 -9 23 10 -8.78 -1.02
 -9 23 9 -2.11 -0.89
 -9 23 8 6.36 -0.65
 -9 23 7 4.13 9.19
 -9 23 6 -0.02 -2.22
 -9 23 5 6.44 10.04
 -9 23 4 -4.14 2.73
 -9 23 3 -6.06 1.54
 -9 23 2 1.95 -0.98
 -9 23 1 4.56 3.65
 -9 23 0 -1.29 -0.57
 -9 23 12 -2.12 -0.14
 -9 23 13 -2.06 -1.48
 -10 23 11 7.61 0.42
 -10 23 10 -4.78 2.93
 -10 23 9 1.76 -6.39
 -10 23 8 4.95 1.25
 -10 23 7 -2.94 2.43
 -10 23 6 -0.74 4.17
 -10 23 5 2.97 6.38
 -10 23 4 3.35 -1.04
 -10 23 3 8.59 -0.84
 -10 23 2 -4.14 2.70
 -10 23 1 -5.29 -1.13
 -10 23 0 -0.95 -0.79
 -10 23 12 -1.40 3.46
 -11 23 11 -4.33 -0.83
 -11 23 10 -3.18 -3.85
 -11 23 9 -0.05 4.55
 -11 23 8 3.55 2.72
 -11 23 7 -1.52 1.19
 -11 23 6 -1.00 -3.01
 -11 23 5 5.10 -2.67
 -11 23 4 0.06 2.05
 -11 23 3 0.45 -5.14
 -11 23 2 -2.56 -4.74
 -11 23 1 -1.66 0.77
 -11 23 0 -8.93 0.17
 -12 23 9 2.02 1.15
 -12 23 8 8.33 -3.69
 -12 23 7 2.03 -1.32
 -12 23 6 3.32 4.57
 -12 23 5 0.83 0.36
 -12 23 4 0.02 1.43
 -12 23 3 2.91 0.00
 -12 23 2 -0.94 4.06
 -12 23 1 -0.55 2.87
 -12 23 0 6.18 -1.52
 -13 23 7 -5.02 -0.55
 -13 23 6 1.41 -3.72
 -13 23 5 -6.21 -3.11
 -13 23 4 0.28 -1.70
 -13 23 3 -1.62 -1.81
 -13 23 2 1.57 2.06
 -13 23 1 -2.78 0.25
 -13 23 0 0.79 0.03
 11 24 2 1.93 -3.97
 11 24 3 -2.53 2.58
 11 24 4 2.26 7.10
 11 24 5 -1.71 3.55
 11 24 6 1.82 1.78
 11 24 7 -3.22 4.24
 10 24 0 6.77 0.09
 10 24 1 -1.13 0.71
 10 24 2 0.01 -1.51
 10 24 3 -2.02 1.50
 10 24 4 1.75 -3.60
 10 24 5 -6.37 1.92
 10 24 6 0.16 -0.41
 10 24 7 -3.75 -3.43
 10 24 8 -1.48 0.53
 10 24 9 2.43 -10.72
 9 24 1 -0.87 3.04
 9 24 0 0.38 -0.06
 9 24 2 2.08 1.99
 9 24 3 -1.92 0.19
 9 24 4 5.65 -0.23
 9 24 5 3.55 -0.35
 9 24 6 2.47 -0.43
 9 24 7 -1.07 1.85
 9 24 8 -4.44 1.70
 9 24 9 -3.13 -2.66
 9 24 10 0.31 -0.38
 9 24 11 3.79 0.17
 8 24 1 2.42 -2.68
 8 24 0 1.96 0.04
 8 24 2 -5.81 -0.47
 8 24 3 -2.48 -2.25
 8 24 4 -1.07 -7.67
 8 24 5 -2.90 3.39
 8 24 6 3.93 -5.26
 8 24 7 4.90 1.10
 8 24 8 4.79 -0.12
 8 24 9 -1.38 0.91
 8 24 10 4.76 -3.52
 8 24 11 -4.91 -0.28
 8 24 12 -3.89 4.70
 7 24 2 -3.38 -0.22
 7 24 1 2.47 0.65
 7 24 0 -4.93 -0.46
 7 24 3 -4.08 -0.29
 7 24 4 1.13 -2.52
 7 24 5 0.62 -1.57
 7 24 6 0.17 -8.35
 7 24 7 -3.54 -1.42
 7 24 8 1.74 -2.63
 7 24 9 -5.83 1.19
 7 24 10 -1.11 2.69
 7 24 11 0.37 2.33
 7 24 12 0.83 -2.72
 6 24 2 -4.45 4.66
 6 24 1 0.84 2.71
 6 24 0 -6.74 -0.12
 6 24 3 -1.66 -2.35
 6 24 4 1.02 -3.52
 6 24 5 -0.41 4.45
 6 24 6 3.69 3.57
 6 24 7 -1.87 -1.60
 6 24 8 -0.25 7.46
 6 24 9 -2.39 1.57
 6 24 10 3.99 -2.58
 6 24 11 -3.05 -2.72
 6 24 12 -0.97 0.20
 6 24 13 1.05 -3.35
 5 24 2 1.46 3.15
 5 24 1 2.81 -2.45
 5 24 0 1.57 -0.54
 5 24 3 -3.83 -4.62
 5 24 4 -0.12 -3.76
 5 24 5 0.79 -1.82
 5 24 6 -0.90 -2.43
 5 24 7 -8.50 -3.14
 5 24 8 4.42 -1.93
 5 24 9 0.91 -5.58
 5 24 10 -1.52 -8.29
 5 24 11 -2.47 0.56
 5 24 12 -0.23 7.57
 5 24 13 -2.38 -0.23
 5 24 14 -1.91 -0.53
 4 24 3 -6.72 -2.57
 4 24 2 4.53 -1.17
 4 24 1 -2.04 -1.08
 4 24 0 7.92 -0.28
 4 24 4 -0.42 0.05
 4 24 5 -0.75 7.74
 4 24 6 -0.39 -1.01
 4 24 7 -5.26 -3.45
 4 24 8 3.19 1.66
 4 24 9 -0.40 3.12
 4 24 10 -0.54 0.28
 4 24 11 -1.40 0.54
 4 24 12 -6.67 0.28
 4 24 13 -0.56 -3.22
 4 24 14 -0.01 0.22
 3 24 3 -3.30 2.44
 3 24 2 -1.03 -3.34
 3 24 1 -0.99 -5.08
 3 24 0 -3.66 0.14
 3 24 4 -0.71 -1.71
 3 24 5 -4.54 4.11
 3 24 6 -6.74 -0.19
 3 24 7 -0.83 -0.05
 3 24 8 3.50 1.82
 3 24 9 4.94 0.29
 3 24 10 -0.62 4.04
 3 24 11 1.01 0.28
 3 24 12 -4.79 4.03
 3 24 13 -0.51 -3.11
 3 24 14 2.64 0.40
 2 24 3 1.67 0.03
 2 24 2 -0.60 4.17
 2 24 1 6.25 3.53
 2 24 0 2.11 -0.09
 2 24 4 -1.03 -2.64
 2 24 5 -2.55 -6.93
 2 24 6 0.31 -3.36
 2 24 7 1.09 -7.14
 2 24 8 -2.52 0.64
 2 24 9 1.17 -5.85
 2 24 10 -2.81 -1.41
 2 24 11 2.15 -3.81
 2 24 12 -0.59 3.38
 2 24 13 1.68 2.79
 2 24 14 1.82 -2.40
 1 24 3 -7.82 1.68
 1 24 2 -1.76 5.97
 1 24 1 -0.56 -5.44
 1 24 0 -4.07 -1.49
 1 24 4 3.85 6.77
 1 24 5 -9.81 1.78
 1 24 6 -1.09 0.03
 1 24 7 -4.06 -2.61
 1 24 8 0.83 3.57
 1 24 9 3.90 -4.99
 1 24 10 3.42 0.41
 1 24 11 -1.70 2.21
 1 24 12 0.82 3.08
 1 24 13 -4.51 0.97
 1 24 14 4.77 7.93
 1 24 15 3.02 3.72
 0 24 3 -3.76 -8.60
 0 24 2 -1.40 5.09
 0 24 1 -7.67 -1.70
 0 24 0 0.09 0.30
 0 24 4 -1.83 -5.88
 0 24 5 -3.83 -7.54
 0 24 6 3.40 -6.39
 0 24 7 -1.33 0.17
 0 24 8 -0.93 0.66
 0 24 9 -1.58 1.32
 0 24 10 0.08 0.76
 0 24 11 -1.75 5.19
 0 24 12 -7.42 3.95
 0 24 13 -6.63 -3.63
 0 24 14 -1.32 4.35
 0 24 15 3.18 3.34
 -1 24 3 2.15 -3.53
 -1 24 2 -7.62 2.91
 -1 24 1 1.92 -4.03
 -1 24 0 2.83 0.72
 -1 24 4 -3.04 -10.95
 -1 24 5 -1.74 2.33
 -1 24 6 2.27 -10.58
 -1 24 7 -1.09 0.55
 -1 24 8 0.61 -1.60
 -1 24 9 0.18 -0.62
 -1 24 10 4.14 -3.88
 -1 24 11 -0.62 4.93
 -1 24 12 -2.83 -10.00
 -1 24 13 1.99 -10.09
 -1 24 14 -4.24 -3.07
 -2 24 4 -3.73 0.49
 -2 24 3 7.29 3.27
 -2 24 2 2.38 -6.82
 -2 24 1 -3.40 3.91
 -2 24 0 -0.19 0.77
 -2 24 5 -4.49 -10.66
 -2 24 6 4.48 0.07
 -2 24 7 -2.26 5.31
 -2 24 8 5.56 -5.29
 -2 24 9 -3.97 1.78
 -2 24 10 14.51 0.62
 -2 24 11 3.30 -1.61
 -2 24 12 2.38 -3.93
 -2 24 13 2.09 -0.14
 -2 24 14 6.32 -5.86
 -3 24 4 7.74 4.35
 -3 24 3 -6.26 -1.16
 -3 24 2 2.84 -13.45
 -3 24 1 -5.06 0.45
 -3 24 0 -0.69 -0.72
 -3 24 5 -2.41 -7.38
 -3 24 6 8.29 11.28
 -3 24 7 0.67 -8.39
 -3 24 8 1.08 -1.20
 -3 24 9 1.29 -10.42
 -3 24 10 3.88 5.23
 -3 24 11 -0.12 0.79
 -3 24 12 0.64 -1.47
 -3 24 13 -0.08 -4.98
 -3 24 14 -5.84 1.75
 -4 24 4 -7.58 4.67
 -4 24 3 3.03 6.38
 -4 24 2 7.90 -10.55
 -4 24 1 -2.27 -7.25
 -4 24 0 0.07 -0.49
 -4 24 5 -4.21 6.44
 -4 24 6 0.45 12.91
 -4 24 7 0.70 7.54
 -4 24 8 -1.37 4.29
 -4 24 9 1.78 6.50
 -4 24 10 -2.25 1.11
 -4 24 11 0.82 -0.81
 -4 24 12 -2.48 -0.70
 -4 24 13 1.04 -0.04
 -4 24 14 5.00 7.00
 -5 24 4 3.09 -4.96
 -5 24 3 5.44 8.68
 -5 24 2 6.10 4.07
 -5 24 1 -2.72 -0.95
 -5 24 0 -4.14 0.23
 -5 24 5 2.51 4.77
 -5 24 6 -1.68 -0.06
 -5 24 7 4.82 5.55
 -5 24 8 1.51 1.44
 -5 24 9 -5.31 4.38
 -5 24 10 0.67 0.45
 -5 24 11 -2.58 3.43
 -5 24 12 -1.49 1.73
 -5 24 13 -1.18 -0.21
 -6 24 4 2.30 3.82
 -6 24 3 2.67 0.19
 -6 24 2 13.11 -6.71
 -6 24 7 0.55 1.05
 -6 24 8 1.59 1.86
 -6 24 9 -8.16 2.91
 -6 24 10 -2.33 6.30
 -6 24 11 -0.68 -1.69
 -6 24 12 1.49 -2.10
 -6 24 13 -2.23 1.53
 -7 24 6 1.90 1.66
 -7 24 5 -0.71 -2.91
 -7 24 4 -1.80 -4.09
 -7 24 3 0.20 5.07
 -7 24 2 4.58 -3.26
 -7 24 7 3.55 2.54
 -7 24 8 -1.39 6.23
 -7 24 9 0.68 -2.22
 -7 24 10 0.59 1.57
 -7 24 11 0.87 2.02
 -7 24 12 3.06 -2.59
 -8 24 7 0.33 3.40
 -8 24 6 -3.56 3.50
 -8 24 5 0.15 2.30
 -8 24 4 1.44 -6.21
 -8 24 3 2.25 2.17
 -8 24 2 12.05 -12.36
 -8 24 8 4.23 0.92
 -8 24 9 -1.29 -4.71
 -8 24 10 -5.53 -3.31
 -8 24 11 -2.69 3.13
 -9 24 7 -0.50 -1.00
 -9 24 6 -4.60 0.64
 -9 24 5 5.74 -4.84
 -9 24 4 2.37 -2.01
 -9 24 3 3.97 2.32
 -9 24 2 3.38 -1.70
 -9 24 8 1.76 4.37
 -9 24 9 -3.49 -3.00
 -9 24 10 1.04 2.17
 -10 24 6 -4.96 0.05
 -10 24 5 3.15 0.27
 -10 24 4 -2.84 -3.21
 -10 24 3 4.08 1.73
 -10 24 2 2.57 -3.76
 -10 24 8 4.92 3.24
 -10 24 9 0.09 -2.55
 -11 24 4 -5.13 -2.63
 -11 24 7 -0.21 3.39
 8 25 1 -0.84 -3.54
 8 25 2 0.22 2.64
 8 25 3 -1.35 1.25
 8 25 4 1.50 -5.04
 8 25 5 -2.79 6.28
 8 25 6 1.73 1.61
 8 25 7 -1.58 4.70
 8 25 8 3.24 -0.30
 7 25 0 -4.52 -0.20
 7 25 1 4.29 -0.42
 7 25 2 -0.75 6.16
 7 25 3 -3.69 2.21
 7 25 4 0.43 -8.09
 7 25 5 -3.10 1.59
 7 25 6 0.77 -5.00
 7 25 7 1.06 0.44
 7 25 8 1.16 0.41
 7 25 9 2.89 0.37
 6 25 1 7.71 -7.58
 6 25 0 -4.66 0.07
 6 25 2 -0.59 0.75
 6 25 3 -0.78 -0.34
 6 25 4 -1.24 -0.78
 6 25 5 -3.20 7.22
 6 25 6 -0.42 2.88
 6 25 7 -6.08 1.68
 6 25 8 -0.07 -1.60
 6 25 9 -1.34 -0.28
 6 25 10 -1.78 -1.86
 5 25 1 -3.97 -4.42
 5 25 0 -4.42 -0.78
 5 25 2 -0.69 6.24
 5 25 3 -5.37 -2.76
 5 25 4 -6.10 2.35
 5 25 5 -0.41 4.53
 5 25 6 5.06 -2.56
 5 25 7 -1.42 0.08
 5 25 8 7.40 6.28
 5 25 9 3.68 4.30
 5 25 10 -1.19 -3.75
 5 25 11 -4.83 2.28
 4 25 2 3.73 5.72
 4 25 1 1.27 -0.28
 4 25 0 4.34 -0.22
 4 25 3 -2.67 0.57
 4 25 4 1.82 -2.79
 4 25 5 0.96 1.30
 4 25 6 3.73 -2.32
 4 25 7 -6.56 2.15
 4 25 8 2.90 3.01
 4 25 9 -2.83 0.02
 4 25 10 -1.94 0.35
 4 25 11 3.07 -1.51
 4 25 12 3.72 -2.98
 3 25 2 -6.28 -0.16
 3 25 1 -3.81 0.42
 3 25 0 -0.72 0.03
 3 25 3 -1.36 0.87
 3 25 4 0.29 2.85
 3 25 5 2.07 1.76
 3 25 6 0.05 -0.89
 3 25 7 -2.35 3.74
 3 25 8 0.61 4.91
 3 25 9 0.60 2.01
 3 25 10 1.28 1.68
 3 25 11 -0.32 -1.78
 3 25 12 2.02 1.88
 2 25 2 -3.47 -4.17
 2 25 1 4.02 -2.56
 2 25 0 2.17 0.30
 2 25 3 -3.28 -6.09
 2 25 4 4.18 1.00
 2 25 5 0.51 0.84
 2 25 6 5.85 -1.48
 2 25 7 -1.59 -5.07
 2 25 8 -4.34 0.60
 2 25 9 2.93 -1.93
 2 25 10 -2.34 4.00
 2 25 11 -3.75 -3.27
 2 25 12 -1.55 -6.58
 1 25 2 -2.06 -2.03
 1 25 1 -7.15 0.99
 1 25 0 -1.75 0.16
 1 25 3 2.53 -2.46
 1 25 4 7.38 -0.82
 1 25 5 -3.88 -4.00
 1 25 6 2.03 -3.76
 1 25 7 -4.60 4.00
 1 25 8 3.97 0.35
 1 25 9 2.08 -2.95
 1 25 10 1.98 3.04
 1 25 11 4.86 -4.61
 1 25 12 5.95 -0.94
 0 25 2 6.09 0.91
 0 25 1 2.54 -5.19
 0 25 0 2.78 0.65
 0 25 3 -4.59 -5.95
 0 25 4 -1.52 2.56
 0 25 5 -2.17 6.39
 0 25 6 0.82 -7.35
 0 25 7 0.52 -3.75
 0 25 8 -3.05 -0.36
 0 25 9 3.49 0.18
 0 25 10 -2.64 -1.94
 0 25 11 -0.44 0.95
 0 25 12 -1.18 1.45
 -1 25 2 3.51 0.93
 -1 25 1 -0.64 -10.29
 -1 25 0 2.77 0.01
 -1 25 3 15.00 3.83
 -1 25 4 3.33 0.38
 -1 25 5 0.62 3.09
 -1 25 6 -0.17 -4.45
 -1 25 7 -3.55 2.78
 -1 25 8 1.16 -2.31
 -1 25 9 -3.61 -1.85
 -1 25 10 -1.92 -1.29
 -1 25 11 2.73 2.41
 -1 25 12 -5.25 -0.42
 -2 25 3 0.37 4.20
 -2 25 2 8.15 4.22
 -2 25 1 3.37 3.35
 -2 25 0 -4.56 -0.04
 -2 25 4 -0.10 8.35
 -2 25 5 -1.62 9.74
 -2 25 6 3.37 7.85
 -2 25 7 0.84 4.73
 -2 25 8 3.58 4.57
 -2 25 9 -5.64 -1.67
 -2 25 10 5.02 3.04
 -2 25 11 -1.19 -1.11
 -2 25 12 1.55 1.22
 -3 25 3 3.63 8.09
 -3 25 2 7.64 -2.57
 -3 25 1 6.19 0.82
 -3 25 0 2.93 -1.93
 -3 25 4 -1.36 -0.16
 -3 25 5 -2.79 -10.37
 -3 25 6 2.23 -1.36
 -3 25 7 1.53 0.14
 -3 25 8 4.16 2.56
 -3 25 9 -0.46 -3.08
 -3 25 10 -4.01 6.51
 -3 25 11 0.00 -1.58
 -3 25 12 -6.83 1.64
 -4 25 3 3.10 5.06
 -4 25 2 6.33 11.31
 -4 25 1 3.77 5.70
 -4 25 0 -7.02 -0.47
 -4 25 4 0.86 -10.43
 -4 25 5 -0.76 -1.20
 -4 25 6 -2.02 -4.89
 -4 25 7 -0.87 -2.66
 -4 25 8 -6.50 0.72
 -4 25 9 0.11 4.98
 -4 25 10 0.04 -0.82
 -4 25 11 1.90 3.26
 -5 25 2 2.19 4.63
 -5 25 1 -1.09 -5.89
 -5 25 0 -4.00 -0.63
 -5 25 3 -8.87 3.73
 -5 25 4 -1.48 2.92
 -5 25 5 -0.59 2.28
 -5 25 6 -0.10 2.72
 -5 25 7 -2.40 -3.04
 -5 25 8 3.56 -2.43
 -5 25 9 -2.80 -1.77
 -5 25 10 2.39 1.98
 -5 25 11 3.63 0.00
 -6 25 2 6.59 1.41
 -6 25 1 -0.03 -2.68
 -6 25 0 -0.11 0.08
 -6 25 3 -2.54 -5.42
 -6 25 4 -1.09 -1.84
 -6 25 5 -3.61 -3.52
 -6 25 6 -4.91 2.39
 -6 25 7 1.92 1.10
 -6 25 8 2.40 0.35
 -6 25 9 -3.67 -2.86
 -6 25 10 1.16 -0.10
 -7 25 2 -1.08 -2.57
 -7 25 1 -9.03 2.49
 -7 25 0 -4.25 -0.05
 -7 25 3 -2.75 8.58
 -7 25 4 -1.24 2.06
 -7 25 5 -0.39 6.06
 -7 25 6 0.76 0.48
 -7 25 7 -0.52 0.67
 -7 25 8 0.50 -2.35
 -7 25 9 4.98 -0.19
 -8 25 1 -5.61 4.29
 -8 25 0 3.79 -0.22
 -8 25 2 0.22 -6.69
 -8 25 3 -2.26 9.31
 -8 25 4 0.27 2.35
 -8 25 5 -6.25 -0.01
 -8 25 6 -1.13 0.75
 -8 25 7 4.02 1.37
 -8 25 8 2.05 -2.70
 -9 25 1 -4.68 3.24
 -9 25 2 -0.81 -0.26
 -9 25 3 -3.47 2.26
 -9 25 4 -1.40 1.77
 -9 25 5 0.25 -4.05
 -9 25 6 -2.37 1.60
 5 26 3 1.00 1.72
 5 26 4 -1.32 -0.54
 5 26 5 3.07 2.26
 5 26 6 2.70 -0.27
 4 26 1 2.08 0.54
 4 26 2 2.39 -8.90
 4 26 3 6.59 -2.94
 4 26 4 -0.44 0.67
 4 26 5 3.63 2.81
 4 26 6 3.82 -5.58
 4 26 7 -7.59 -0.24
 3 26 0 3.43 -1.72
 3 26 1 0.27 2.22
 3 26 2 -3.95 1.59
 3 26 3 2.48 -0.99
 3 26 4 0.61 4.05
 3 26 5 -2.05 -6.18
 3 26 6 1.65 -1.65
 3 26 7 0.96 0.44
 3 26 8 0.35 -3.33
 2 26 0 7.51 -0.50
 2 26 1 4.84 2.62
 2 26 2 0.16 -6.58
 2 26 3 4.78 -3.68
 2 26 4 -0.36 5.14
 2 26 5 -9.11 -4.77
 2 26 6 5.05 -0.82
 2 26 7 -2.91 -1.03
 2 26 8 0.04 -3.70
 2 26 9 4.22 -7.08
 1 26 0 2.27 -6.21
 1 26 1 4.36 1.98
 1 26 2 -0.83 2.66
 1 26 3 -0.06 3.17
 1 26 4 4.61 3.36
 1 26 5 -0.49 -5.59
 1 26 6 8.67 -11.41
 1 26 7 -0.60 -2.28
 1 26 8 2.98 -2.36
 1 26 9 4.27 1.25
 0 26 1 -1.56 1.09
 0 26 0 1.25 -0.82
 0 26 2 0.24 1.75
 0 26 3 0.62 -5.06
 0 26 4 -2.10 5.94
 0 26 5 -0.56 2.82
 0 26 6 1.40 11.81
 0 26 7 1.12 8.54
 0 26 8 -0.63 0.54
 0 26 9 -0.11 -0.52
 -1 26 1 3.80 0.82
 -1 26 0 -1.22 -1.20
 -1 26 2 -1.27 11.03
 -1 26 3 -3.16 2.59
 -1 26 4 -1.13 -2.84
 -1 26 5 -0.90 -3.36
 -1 26 6 0.96 -5.49
 -1 26 7 -2.44 -6.80
 -1 26 8 2.93 6.06
 -1 26 9 -1.12 5.00
 -2 26 1 -0.96 4.95
 -2 26 0 -0.64 0.26
 -2 26 2 1.40 -0.05
 -2 26 3 -2.17 2.21
 -2 26 4 -1.54 0.13
 -2 26 5 0.41 -0.95
 -2 26 6 0.56 4.57
 -2 26 7 -0.39 4.70
 -2 26 8 5.88 3.66
 -2 26 9 -4.53 2.49
 -3 26 0 -5.96 -0.26
 -3 26 1 -4.67 -1.73
 -3 26 2 -1.32 -4.26
 -3 26 3 -0.43 2.05
 -3 26 4 0.67 -2.44
 -3 26 5 3.20 6.85
 -3 26 6 -1.04 -0.70
 -3 26 7 -0.11 -3.13
 -3 26 8 -1.06 -3.15
 -4 26 0 -4.57 -0.32
 -4 26 1 -2.12 -2.14
 -4 26 2 4.60 -2.11
 -4 26 3 2.07 2.11
 -4 26 4 -0.86 -1.94
 -4 26 5 2.60 4.28
 -4 26 6 1.40 -0.20
 -4 26 7 3.23 0.15
 -4 26 8 0.68 -1.19
 -5 26 1 -2.57 -6.87
 -5 26 2 -1.53 2.76
 -5 26 3 -7.48 1.11
 -5 26 4 -2.82 2.53
 -5 26 5 -4.19 6.63
 -5 26 6 -1.08 7.62
 -6 26 3 1.93 -4.11
 -6 26 4 0.31 0.99
 0 1 0 158.07 2.08
 1 1 0 82.87 4.58
 0 4 0 153.20 -4.12
 0 5 0 29.66 -6.19
 0 6 0 7.16 3.85
 0 7 0 -13.26 -3.94
 1 7 0 -67.51 -0.49
 1 8 0 -37.47 0.43
 1 9 0 -53.85 -0.18
 2 9 0 -23.15 -0.63
 2 10 0 38.38 0.59
 3 10 0 -17.57 -1.19
 3 11 0 8.72 0.75
 3 12 0 -5.48 0.01
 4 12 0 18.01 -0.65
 5 12 0 -0.79 -0.42
 4 13 0 16.96 0.00
 5 13 0 37.70 -0.10
 6 13 0 -1.75 -0.11
 9 13 0 -1.83 -0.87
 6 14 0 17.04 -0.16
 7 14 0 -17.36 1.57
 2 19 0 -0.29 0.27
 19 19 0 2.27 -0.13
 -19 20 0 1.01 0.42
 -18 20 0 4.66 -0.17
 1 20 0 7.79 1.02
 17 20 0 9.90 -0.44
 18 20 0 12.79 0.04
 19 20 0 2.74 -0.47
 -18 21 0 -3.42 0.62
 -17 21 0 -2.03 -0.12
 -16 21 0 1.79 0.12
 0 21 0 -1.01 0.08
 16 21 0 -6.39 0.06
 17 21 0 -7.74 0.33
 18 21 0 -9.98 0.09
 -17 22 0 -4.54 0.10
 -16 22 0 5.47 0.57
 -15 22 0 -4.01 -0.73
 -1 22 0 4.37 1.35
 15 22 0 -1.80 -0.05
 16 22 0 -4.04 0.37
 17 22 0 1.76 0.30
 -15 23 0 0.63 -0.06
 -14 23 0 -0.42 -0.79
 -3 23 0 -15.52 -0.49
 13 23 0 2.74 0.48
 14 23 0 -3.79 0.07
 15 23 0 1.44 0.15
 -14 24 0 -3.33 0.19
 -13 24 0 3.39 -0.40
 -12 24 0 3.73 -0.38
 -11 24 0 0.27 -0.64
 -10 24 0 -0.64 -0.59
 -9 24 0 3.18 -0.17
 -8 24 0 2.57 -0.75
 -7 24 0 17.56 -0.15
 -6 24 0 0.87 -0.27
 11 24 0 3.17 -0.35
 12 24 0 0.29 0.00
 13 24 0 3.12 -0.07
 14 24 0 1.33 0.22
 -12 25 0 6.05 -0.49
 -11 25 0 -2.51 -0.08
 -10 25 0 2.10 -0.70
 -9 25 0 -0.90 -0.12
 8 25 0 -7.61 0.21
 9 25 0 0.38 0.36
 10 25 0 -3.11 0.34
 11 25 0 -6.30 -0.21
 12 25 0 1.01 -0.25
 -10 26 0 1.87 0.18
 -9 26 0 -2.35 0.68
 -8 26 0 -2.90 0.31
 -7 26 0 1.25 0.03
 -6 26 0 -7.45 0.48
 -5 26 0 -5.18 -0.16
 4 26 0 10.57 -0.43
 5 26 0 8.22 -0.84
 6 26 0 4.55 -0.64
 7 26 0 0.34 -0.80
 8 26 0 -0.17 0.01
 9 26 0 5.72 0.09
 10 26 0 -3.75 0.55
 -7 27 0 2.13 -0.19
 -6 27 0 2.64 0.36
 -5 27 0 -1.97 -0.36
 -4 27 0 2.38 -0.13
 -3 27 0 0.24 -0.42
 -2 27 0 -9.06 -0.30
 -1 27 0 -5.47 0.50
 0 27 0 -2.21 0.01
 1 27 0 0.56 -0.32
 2 27 0 0.08 -0.63
 3 27 0 3.27 -0.30
 4 27 0 2.72 0.03
 5 27 0 2.58 -0.20
 6 27 0 3.57 -0.17
 7 27 0 -3.81 -0.23
 0 0 1 122.18 -1.81
 0 1 1 -311.91 -158.83
 1 8 1 -5.80 35.02
 2 10 1 42.91 -16.55
 3 11 1 -18.36 -2.36
 4 12 1 -9.32 -5.59
 5 13 1 1.05 -12.66
 6 13 1 11.15 19.00
 7 14 1 4.83 11.46
 2 19 1 10.39 5.32
 19 19 1 -6.36 3.61
 -19 20 1 -1.09 -2.11
 -18 20 1 2.84 -2.19
 18 20 1 4.75 9.27
 19 20 1 -0.50 4.89
 -18 21 1 3.01 -2.65
 -17 21 1 5.96 -3.82
 0 21 1 1.97 -5.53
 16 21 1 4.79 -1.81
 17 21 1 1.36 1.79
 18 21 1 0.99 0.74
 -17 22 1 3.81 -0.67
 -16 22 1 3.54 -6.86
 -15 22 1 -1.70 4.24
 15 22 1 5.26 -1.06
 16 22 1 8.17 -0.46
 17 22 1 6.62 0.01
 -15 23 1 2.61 -1.06
 -14 23 1 0.06 5.44
 -3 23 1 -11.50 14.11
 13 23 1 3.80 1.09
 14 23 1 0.70 -0.39
 15 23 1 2.81 -0.88
 -14 24 1 1.01 -2.43
 -13 24 1 -0.98 -2.04
 -12 24 1 0.14 -2.44
 -11 24 1 -0.46 4.89
 -10 24 1 4.08 -3.15
 -9 24 1 -4.28 0.52
 -8 24 1 -2.36 3.42
 -7 24 1 -3.63 1.77
 -6 24 1 -3.89 -0.58
 11 24 1 -0.02 4.30
 12 24 1 -0.13 6.44
 13 24 1 2.49 1.78
 14 24 1 2.69 0.99
 -12 25 1 -3.15 0.04
 -11 25 1 -6.76 4.05
 -10 25 1 -4.28 0.17
 9 25 1 0.48 -2.19
 10 25 1 0.59 -0.24
 11 25 1 -2.37 3.57
 12 25 1 2.53 1.37
 -10 26 1 0.83 2.49
 -9 26 1 2.87 0.61
 -8 26 1 6.24 2.66
 -7 26 1 1.11 -1.75
 -6 26 1 0.03 -1.77
 5 26 1 -4.03 2.17
 6 26 1 3.32 4.40
 7 26 1 2.70 -1.18
 8 26 1 1.62 -2.02
 9 26 1 5.12 -1.27
 10 26 1 -0.93 -3.75
 -7 27 1 -3.32 0.63
 -6 27 1 -0.84 -2.45
 -5 27 1 -1.57 3.74
 -4 27 1 2.30 -4.07
 -3 27 1 -1.76 4.04
 -2 27 1 3.60 -1.16
 -1 27 1 2.75 -3.78
 0 27 1 -0.32 -0.40
 1 27 1 -6.81 1.68
 2 27 1 1.05 4.01
 3 27 1 -2.40 -1.20
 4 27 1 -0.45 3.78
 5 27 1 -1.93 -1.04
 6 27 1 2.44 -0.49
 7 27 1 -0.20 -0.39
 0 0 2 195.90 0.76
 19 19 2 -0.62 -1.60
 -19 20 2 4.32 2.51
 -18 20 2 -1.09 0.10
 18 20 2 0.94 -0.98
 19 20 2 0.39 -1.78
 -18 21 2 -0.67 -1.58
 -17 21 2 -7.56 -2.87
 17 21 2 -4.02 6.47
 18 21 2 -3.33 -4.29
 -17 22 2 -1.80 -0.87
 -16 22 2 -0.60 -0.18
 15 22 2 -5.86 5.42
 16 22 2 -1.31 3.26
 17 22 2 -4.25 1.86
 -15 23 2 0.05 -3.21
 -14 23 2 2.46 1.65
 14 23 2 -5.11 3.23
 15 23 2 1.73 2.27
 -14 24 2 0.21 -4.61
 -13 24 2 1.11 0.73
 -12 24 2 6.97 -1.49
 -11 24 2 -0.48 -1.01
 12 24 2 -0.89 -0.60
 13 24 2 -0.03 -4.86
 14 24 2 -2.64 -0.80
 -12 25 2 -2.00 -2.43
 -11 25 2 0.53 -2.44
 -10 25 2 -5.14 -6.11
 9 25 2 0.05 8.58
 10 25 2 -0.87 2.76
 11 25 2 -3.02 1.39
 12 25 2 -2.15 -2.04
 -10 26 2 3.12 0.38
 -9 26 2 -1.21 0.79
 -8 26 2 0.72 -2.16
 -7 26 2 -2.38 -0.12
 -6 26 2 4.68 2.60
 5 26 2 -2.83 0.06
 6 26 2 0.94 1.37
 7 26 2 -6.35 -2.27
 8 26 2 -2.56 1.45
 9 26 2 4.24 3.18
 10 26 2 0.89 -1.20
 -7 27 2 -0.51 1.09
 -6 27 2 2.99 -1.77
 -5 27 2 2.17 6.55
 -4 27 2 5.65 -3.08
 -3 27 2 -2.37 5.10
 -2 27 2 4.56 -0.22
 -1 27 2 -1.80 -4.16
 0 27 2 2.96 4.68
 1 27 2 -3.58 -3.63
 2 27 2 -5.58 -3.11
 3 27 2 -3.50 -4.55
 4 27 2 -3.74 1.17
 5 27 2 1.23 -5.94
 6 27 2 2.05 -2.37
 7 27 2 -1.10 -0.42
 19 19 3 -3.26 4.14
 -19 20 3 -5.55 -2.87
 -18 20 3 -6.63 1.89
 18 20 3 -1.91 5.22
 19 20 3 -2.61 2.78
 -18 21 3 -5.55 0.17
 -17 21 3 -0.02 2.07
 17 21 3 -0.41 6.10
 18 21 3 -5.55 0.93
 -17 22 3 -0.55 3.09
 -16 22 3 1.59 0.65
 15 22 3 -1.54 -1.00
 16 22 3 5.01 -3.36
 17 22 3 -3.74 1.87
 -15 23 3 -3.07 0.07
 -14 23 3 2.56 1.59
 14 23 3 3.27 3.54
 15 23 3 -0.78 -0.78
 -14 24 3 -1.95 -1.91
 -13 24 3 -0.90 -1.11
 -12 24 3 2.87 -0.55
 -11 24 3 -0.03 4.07
 12 24 3 1.70 4.81
 13 24 3 1.53 -1.29
 14 24 3 -2.94 2.05
 -12 25 3 -1.16 -1.20
 -11 25 3 -1.27 1.12
 -10 25 3 -0.20 -1.85
 9 25 3 -6.11 2.79
 10 25 3 -7.56 2.98
 11 25 3 -6.70 0.66
 12 25 3 -3.47 2.37
 -10 26 3 -0.33 0.54
 -9 26 3 8.97 1.07
 -8 26 3 1.36 -4.58
 -7 26 3 2.43 -0.76
 6 26 3 5.57 -0.33
 7 26 3 -1.70 1.39
 8 26 3 1.94 -0.36
 9 26 3 2.13 -1.43
 10 26 3 2.42 -3.09
 -6 27 3 1.00 -3.62
 -5 27 3 -1.87 0.31
 -4 27 3 0.53 -3.79
 -3 27 3 -3.31 2.16
 -2 27 3 2.50 1.82
 -1 27 3 2.06 -2.84
 0 27 3 -3.38 -1.61
 1 27 3 1.72 -2.01
 2 27 3 -2.14 1.24
 3 27 3 2.48 -0.48
 4 27 3 -1.01 3.66
 5 27 3 1.40 1.45
 6 27 3 4.51 1.14
 19 19 4 -3.21 -4.75
 -19 20 4 2.27 1.93
 -18 20 4 2.96 7.41
 18 20 4 -1.42 -5.44
 19 20 4 0.09 -2.41
 -18 21 4 0.63 3.28
 -17 21 4 -4.02 2.83
 17 21 4 0.35 4.71
 18 21 4 -1.01 -0.52
 -16 22 4 1.09 -0.59
 15 22 4 -0.62 0.87
 16 22 4 2.59 0.43
 -15 23 4 1.68 6.13
 -14 23 4 6.68 -2.14
 14 23 4 4.10 -0.80
 15 23 4 -3.47 0.16
 -14 24 4 3.82 0.66
 -13 24 4 1.59 0.81
 -12 24 4 4.78 -0.40
 12 24 4 3.06 2.84
 13 24 4 3.78 1.11
 14 24 4 -2.09 2.55
 -12 25 4 -3.29 -2.65
 -11 25 4 3.93 0.20
 -10 25 4 -4.35 -5.43
 9 25 4 1.17 -0.84
 10 25 4 -3.23 -2.40
 11 25 4 -0.77 -2.14
 12 25 4 0.06 0.60
 -9 26 4 5.28 1.41
 -8 26 4 0.84 0.83
 -7 26 4 -0.98 -1.91
 6 26 4 -0.40 -3.97
 7 26 4 -4.13 -0.72
 8 26 4 -0.64 -3.29
 9 26 4 0.25 0.08
 -6 27 4 -1.94 -3.58
 -5 27 4 -0.02 -5.08
 -4 27 4 0.11 -3.34
 -3 27 4 -6.46 0.53
 -2 27 4 1.30 4.00
 -1 27 4 1.60 -0.85
 0 27 4 1.00 7.25
 1 27 4 1.56 1.52
 2 27 4 2.41 0.76
 3 27 4 -0.18 5.13
 4 27 4 -5.30 0.30
 5 27 4 -7.21 0.81
 6 27 4 0.74 -0.45
 19 19 5 3.09 2.05
 -19 20 5 3.50 -1.08
 -18 20 5 -2.49 3.72
 18 20 5 -0.22 -3.79
 19 20 5 1.20 -4.60
 -18 21 5 -0.35 -5.47
 -17 21 5 -5.50 1.29
 17 21 5 -4.83 -0.68
 18 21 5 -2.64 -2.64
 -16 22 5 -0.66 -0.42
 15 22 5 -2.43 0.26
 16 22 5 1.30 2.57
 -15 23 5 -2.20 2.06
 -14 23 5 0.53 -2.32
 14 23 5 -2.46 -2.72
 15 23 5 -0.86 -3.27
 -13 24 5 -0.02 1.55
 -12 24 5 0.43 -1.49
 -11 24 5 2.34 -1.40
 -6 24 5 9.48 -3.76
 12 24 5 -5.13 -2.83
 13 24 5 -3.59 0.44
 -11 25 5 4.96 -5.37
 -10 25 5 -4.51 -4.98
 9 25 5 -1.02 0.38
 10 25 5 -5.41 -2.69
 11 25 5 0.27 -4.75
 -9 26 5 -0.80 -1.79
 -8 26 5 -1.93 -4.73
 -7 26 5 -7.04 -4.34
 -6 26 5 4.74 -2.92
 6 26 5 2.34 -2.22
 7 26 5 -2.29 -0.70
 8 26 5 1.19 1.70
 9 26 5 0.45 -2.78
 -6 27 5 1.03 2.40
 -5 27 5 0.90 -3.30
 -4 27 5 -4.93 -0.85
 -3 27 5 -2.36 -0.69
 -2 27 5 -0.73 2.90
 -1 27 5 -1.76 0.58
 0 27 5 -1.60 -2.20
 1 27 5 -3.44 -0.34
 2 27 5 -2.02 3.10
 3 27 5 -0.34 -3.15
 4 27 5 0.86 -0.54
 5 27 5 -0.88 1.34
 6 27 5 1.63 -1.93
 19 19 6 0.62 3.37
 -18 20 6 -9.08 5.29
 18 20 6 1.53 -4.35
 -17 21 6 -2.10 0.51
 17 21 6 1.40 -0.69
 -16 22 6 2.29 0.03
 -15 22 6 -3.87 2.50
 15 22 6 -5.58 -4.31
 16 22 6 2.88 -0.87
 -15 23 6 -0.97 0.51
 -14 23 6 4.05 -2.58
 -3 23 6 7.63 -3.98
 14 23 6 1.78 2.33
 15 23 6 4.95 -5.07
 -13 24 6 2.70 5.64
 -12 24 6 -6.33 1.10
 -11 24 6 -7.13 1.03
 -6 24 6 -1.49 -0.50
 12 24 6 1.48 -2.54
 13 24 6 3.91 1.34
 -11 25 6 -5.34 -2.94
 -10 25 6 -0.84 2.40
 9 25 6 3.04 1.25
 10 25 6 2.41 -2.40
 11 25 6 1.43 -0.71
 -9 26 6 -0.26 3.69
 -8 26 6 0.52 2.71
 -7 26 6 0.35 0.89
 -6 26 6 -2.51 -4.85
 6 26 6 2.30 -2.06
 7 26 6 1.58 3.52
 8 26 6 4.06 0.35
 9 26 6 0.23 1.92
 -5 27 6 -1.88 -2.86
 -4 27 6 -0.97 -1.88
 -3 27 6 1.01 1.30
 -2 27 6 -1.18 0.75
 -1 27 6 -1.10 4.48
 0 27 6 -0.22 -0.55
 1 27 6 1.69 0.20
 2 27 6 6.49 0.49
 3 27 6 0.52 1.66
 4 27 6 1.48 -2.78
 5 27 6 -0.95 -1.37
 19 19 7 0.29 1.55
 -18 20 7 -5.73 2.80
 18 20 7 1.24 -0.74
 -17 21 7 -3.19 -0.69
 17 21 7 -2.05 4.05
 -16 22 7 5.91 0.30
 -15 22 7 -4.30 -4.20
 15 22 7 -4.64 -1.46
 16 22 7 -3.40 0.90
 -14 23 7 -3.48 -4.36
 14 23 7 -5.93 0.19
 -13 24 7 -5.44 -2.35
 -12 24 7 -5.11 -3.09
 -10 24 7 -0.80 -5.11
 12 24 7 -1.38 5.95
 13 24 7 1.84 3.38
 -11 25 7 -2.44 -0.77
 -10 25 7 4.09 -2.30
 -9 25 7 -2.38 -2.31
 9 25 7 2.40 -1.11
 10 25 7 -1.35 -2.34
 11 25 7 -0.94 3.15
 -8 26 7 -2.16 0.78
 -7 26 7 3.87 0.96
 -6 26 7 0.41 -4.90
 -5 26 7 5.72 -1.46
 5 26 7 -4.98 2.25
 6 26 7 -6.86 -1.98
 7 26 7 2.44 -0.61
 8 26 7 -1.95 -3.57
 -4 27 7 -3.96 -5.49
 -3 27 7 0.83 4.05
 -2 27 7 0.21 -2.86
 -1 27 7 -5.48 -1.56
 0 27 7 -1.04 -3.25
 1 27 7 -0.71 5.98
 2 27 7 -3.58 4.45
 3 27 7 2.36 2.65
 4 27 7 0.30 0.88
 19 19 8 6.51 2.71
 -18 20 8 2.29 -3.82
 18 20 8 1.85 -2.54
 -17 21 8 4.82 -1.20
 -16 21 8 -0.53 -6.94
 16 21 8 0.07 2.41
 17 21 8 1.64 5.30
 -16 22 8 3.70 0.08
 -15 22 8 -1.00 -0.61
 15 22 8 3.04 -4.42
 16 22 8 1.28 1.76
 -14 23 8 4.78 -5.85
 -13 23 8 2.74 7.27
 13 23 8 2.96 -2.51
 14 23 8 -1.59 4.29
 -12 24 8 -1.43 -0.50
 -11 24 8 2.14 -3.09
 11 24 8 -5.59 4.81
 12 24 8 -0.33 -2.10
 -10 25 8 7.51 -2.71
 -9 25 8 0.97 4.05
 9 25 8 0.38 1.61
 10 25 8 0.84 1.02
 -8 26 8 -1.53 -0.92
 -7 26 8 1.07 3.45
 -6 26 8 -1.50 1.14
 -5 26 8 4.50 4.59
 4 26 8 -0.08 -3.65
 5 26 8 2.66 -2.80
 6 26 8 -5.01 4.34
 7 26 8 4.58 -1.01
 8 26 8 -1.32 1.94
 -3 27 8 2.13 0.46
 -2 27 8 2.26 -0.36
 -1 27 8 -4.59 -2.02
 0 27 8 -4.67 4.85
 1 27 8 0.32 -3.90
 2 27 8 -6.09 3.84
 3 27 8 -0.78 0.80
 -18 19 9 -5.32 7.91
 18 19 9 2.58 4.53
 19 19 9 0.18 0.71
 -18 20 9 -1.61 -0.94
 -17 20 9 0.61 5.77
 17 20 9 5.47 -3.19
 18 20 9 3.60 2.03
 -17 21 9 -1.09 -1.57
 -16 21 9 1.86 4.02
 16 21 9 1.53 -4.06
 17 21 9 5.47 0.34
 -15 22 9 2.87 1.58
 15 22 9 -4.91 -2.07
 -14 23 9 0.31 -1.38
 -13 23 9 0.61 3.89
 13 23 9 2.30 -0.07
 14 23 9 -6.02 -3.36
 -12 24 9 -0.53 0.62
 -11 24 9 -3.99 1.35
 11 24 9 -4.18 -3.86
 12 24 9 3.93 -0.90
 -10 25 9 0.82 -3.32
 -9 25 9 -1.50 -0.26
 -8 25 9 2.38 0.87
 8 25 9 1.84 0.45
 9 25 9 3.48 3.38
 10 25 9 0.93 -1.09
 -7 26 9 1.76 -1.43
 -6 26 9 -3.94 -1.11
 -5 26 9 0.17 -2.43
 -4 26 9 -0.33 0.94
 -3 26 9 2.74 -0.48
 3 26 9 5.37 0.52
 4 26 9 1.55 0.50
 5 26 9 3.72 0.80
 6 26 9 -3.19 6.51
 7 26 9 -0.74 2.00
 -2 27 9 -2.00 0.58
 -1 27 9 -9.12 -2.90
 0 27 9 2.89 7.20
 1 27 9 0.42 1.17
 2 27 9 0.84 4.19
 -18 19 10 -3.52 0.92
 18 19 10 0.16 0.66
 19 19 10 -7.41 5.75
 -18 20 10 1.35 -2.17
 -17 20 10 1.24 1.83
 17 20 10 2.47 -1.64
 18 20 10 -0.39 -0.46
 -16 21 10 -1.00 -2.77
 16 21 10 0.21 -1.01
 -15 22 10 1.20 -1.43
 -14 22 10 5.63 -2.33
 14 22 10 3.13 -2.29
 15 22 10 0.92 -4.45
 -13 23 10 -0.87 -4.33
 -12 23 10 -0.46 -2.92
 12 23 10 -0.57 -1.13
 13 23 10 6.71 4.18
 -12 24 10 3.48 -1.50
 -11 24 10 -1.11 -6.42
 -10 24 10 0.62 -1.60
 10 24 10 -1.07 1.04
 11 24 10 -9.58 5.04
 12 24 10 -0.53 -0.89
 -9 25 10 -1.24 1.27
 -8 25 10 0.40 1.19
 -7 25 10 -1.18 0.68
 7 25 10 1.65 -5.54
 8 25 10 2.63 -0.80
 9 25 10 0.14 -1.52
 -6 26 10 -0.86 5.22
 -5 26 10 1.85 -0.76
 -4 26 10 -1.21 -4.27
 -3 26 10 2.08 0.47
 -2 26 10 7.70 3.50
 -1 26 10 2.41 2.01
 0 26 10 1.13 -5.24
 1 26 10 5.76 2.76
 2 26 10 0.74 -2.73
 3 26 10 2.04 1.18
 4 26 10 -2.47 -1.86
 5 26 10 -4.17 -3.21
 6 26 10 -5.19 -1.07
 -18 19 11 0.06 3.64
 18 19 11 2.02 -0.22
 -17 20 11 -2.78 0.21
 17 20 11 1.27 0.48
 -16 21 11 -3.01 -0.07
 -15 21 11 1.80 1.30
 15 21 11 -4.80 -0.44
 16 21 11 -1.49 2.62
 -15 22 11 -1.40 -1.34
 -14 22 11 -2.00 -3.18
 -13 22 11 1.61 4.04
 14 22 11 -4.85 -0.66
 15 22 11 -2.55 4.19
 -13 23 11 -3.72 -2.96
 -12 23 11 5.31 3.01
 12 23 11 1.34 2.82
 13 23 11 0.73 1.74
 -11 24 11 -3.05 -0.96
 -10 24 11 4.46 1.59
 -9 24 11 1.16 0.22
 10 24 11 -1.11 -2.01
 11 24 11 0.02 -1.59
 -9 25 11 2.01 -3.23
 -8 25 11 0.58 -1.83
 -7 25 11 3.11 0.90
 -6 25 11 -1.19 -4.93
 6 25 11 1.32 -1.10
 7 25 11 -0.73 -0.04
 8 25 11 7.62 -1.33
 9 25 11 -1.20 0.99
 -6 26 11 -0.98 -1.93
 -5 26 11 -2.01 -1.98
 -4 26 11 0.30 -1.68
 -3 26 11 4.30 4.12
 -2 26 11 3.47 -3.50
 -1 26 11 -2.84 7.39
 0 26 11 -0.37 4.12
 1 26 11 -1.48 1.46
 2 26 11 -0.95 0.95
 3 26 11 0.75 0.83
 4 26 11 -0.90 1.83
 5 26 11 3.33 1.75
 6 26 11 -2.29 -0.24
 18 18 12 0.01 2.50
 -18 19 12 -0.66 -0.31
 -17 19 12 3.78 1.15
 17 19 12 2.33 1.15
 18 19 12 -0.01 0.03
 -17 20 12 3.38 -0.16
 -16 20 12 0.87 4.18
 16 20 12 4.34 -4.15
 17 20 12 5.43 -5.31
 -16 21 12 -2.70 2.80
 -15 21 12 3.54 2.48
 -14 21 12 -5.13 2.74
 15 21 12 2.28 1.40
 16 21 12 1.95 0.95
 -14 22 12 0.11 -0.20
 -13 22 12 0.64 -0.88
 13 22 12 -0.07 4.27
 14 22 12 -3.75 4.24
 -13 23 12 -0.61 -4.12
 -12 23 12 4.19 -0.10
 -11 23 12 0.65 0.87
 11 23 12 -4.79 1.13
 12 23 12 1.53 0.47
 13 23 12 -0.18 1.11
 -11 24 12 1.17 -2.48
 -10 24 12 2.17 -1.12
 -9 24 12 -4.09 -2.15
 -8 24 12 4.60 -1.72
 9 24 12 4.58 1.73
 10 24 12 2.96 0.80
 11 24 12 -2.41 -3.77
 -8 25 12 4.80 -3.04
 -7 25 12 5.30 -1.05
 -6 25 12 -1.69 1.96
 -5 25 12 -2.55 2.42
 -4 25 12 2.15 0.57
 5 25 12 1.57 -0.73
 6 25 12 -1.57 0.60
 7 25 12 -0.67 3.76
 8 25 12 2.65 -0.60
 -4 26 12 0.74 -3.85
 -3 26 12 0.35 -0.38
 -2 26 12 -3.38 1.56
 -1 26 12 -3.14 1.89
 0 26 12 -1.90 3.76
 1 26 12 -0.34 -2.08
 2 26 12 0.50 3.47
 3 26 12 0.24 -2.57
 4 26 12 -1.32 -0.09
 18 18 13 -2.22 1.50
 -17 19 13 -0.26 0.85
 17 19 13 -1.48 6.41
 -16 20 13 -0.67 2.06
 15 20 13 2.80 -3.78
 16 20 13 0.03 0.13
 -15 21 13 4.71 2.38
 -14 21 13 -3.88 0.93
 14 21 13 3.16 -7.39
 15 21 13 -0.73 0.56
 -14 22 13 4.25 -1.00
 -13 22 13 -0.88 -0.66
 -12 22 13 4.68 3.94
 12 22 13 -2.15 -0.22
 13 22 13 3.16 -2.61
 14 22 13 -2.84 -1.98
 -12 23 13 1.28 4.40
 -11 23 13 -1.22 -3.70
 -10 23 13 -3.07 0.94
 10 23 13 -1.60 -2.84
 11 23 13 -5.40 1.35
 12 23 13 2.36 -1.68
 -10 24 13 1.76 0.10
 -9 24 13 -4.54 -2.02
 -8 24 13 -4.06 6.18
 -7 24 13 -6.08 3.00
 7 24 13 -2.58 -4.43
 8 24 13 -4.92 -1.40
 9 24 13 -0.75 -2.76
 10 24 13 -3.91 -0.24
 -7 25 13 -0.92 0.84
 -6 25 13 -0.13 0.61
 -5 25 13 -1.32 -2.96
 -4 25 13 1.69 -0.77
 -3 25 13 -3.74 2.54
 -2 25 13 3.06 -0.03
 -1 25 13 -1.68 -1.00
 0 25 13 0.39 -5.05
 1 25 13 -0.76 -4.36
 2 25 13 -2.77 -3.13
 3 25 13 -2.00 5.11
 4 25 13 0.80 0.42
 5 25 13 0.22 -2.57
 6 25 13 -2.52 0.56
 7 25 13 0.36 3.09
 -2 26 13 0.63 -0.87
 -1 26 13 -3.82 -1.60
 0 26 13 -0.76 1.29
 1 26 13 -2.46 -2.94
 2 26 13 1.68 4.36
 17 18 14 -4.74 -1.19
 18 18 14 -1.20 2.98
 -17 19 14 -2.13 1.49
 -16 19 14 -6.65 0.10
 16 19 14 -7.60 -0.66
 17 19 14 -2.61 1.88
 -16 20 14 -5.77 0.77
 -15 20 14 -2.86 0.06
 15 20 14 1.11 2.34
 16 20 14 -1.20 5.04
 -15 21 14 -2.59 -0.15
 -14 21 14 -3.81 -2.52
 -13 21 14 -2.92 1.16
 13 21 14 1.93 3.27
 14 21 14 1.88 2.07
 15 21 14 -2.09 4.26
 -13 22 14 -3.26 -2.06
 -12 22 14 0.20 0.99
 -11 22 14 -3.34 5.92
 11 22 14 -1.89 -2.60
 12 22 14 -4.14 -0.28
 13 22 14 1.82 1.82
 -11 23 14 -0.80 3.18
 -10 23 14 -0.37 6.48
 -9 23 14 -2.43 3.20
 -8 23 14 1.99 2.26
 9 23 14 -1.65 -1.97
 10 23 14 2.97 5.88
 11 23 14 -3.80 -4.64
 -9 24 14 -2.97 -4.35
 -8 24 14 3.78 0.58
 -7 24 14 -3.44 -5.87
 -6 24 14 7.00 -0.84
 -5 24 14 -6.03 -1.02
 6 24 14 -3.18 -7.26
 7 24 14 7.64 -6.41
 8 24 14 -1.97 3.61
 9 24 14 1.16 2.26
 -6 25 14 -1.75 2.59
 -5 25 14 -7.03 -0.98
 -4 25 14 -1.78 4.22
 -3 25 14 -2.20 2.00
 -2 25 14 3.46 -0.60
 -1 25 14 3.28 -3.23
 0 25 14 0.42 2.73
 1 25 14 0.25 -0.54
 2 25 14 4.08 -5.24
 3 25 14 -1.91 -1.61
 4 25 14 2.13 -5.67
 5 25 14 -5.28 -2.39
 6 25 14 -1.05 -2.41
 -17 18 15 6.65 -0.89
 17 18 15 -1.87 2.20
 18 18 15 1.60 -2.39
 -17 19 15 2.65 -1.93
 -16 19 15 1.18 -3.30
 15 19 15 5.67 -1.16
 16 19 15 1.46 -2.83
 17 19 15 2.14 -1.61
 -15 20 15 0.35 3.87
 14 20 15 -1.20 -2.62
 15 20 15 2.65 -0.63
 -14 21 15 -0.99 -0.46
 -13 21 15 -2.65 1.42
 12 21 15 -1.05 2.82
 13 21 15 0.49 3.70
 14 21 15 -2.17 -1.65
 -12 22 15 -1.70 -1.93
 -11 22 15 -0.77 -3.36
 -10 22 15 -0.64 -2.46
 10 22 15 3.39 -2.74
 11 22 15 -2.46 1.34
 12 22 15 -1.85 2.15
 -11 23 15 -1.09 -3.90
 -10 23 15 -1.65 -3.91
 -9 23 15 -6.11 -4.33
 -8 23 15 1.51 -1.71
 -7 23 15 -0.83 1.32
 9 23 15 2.89 -0.90
 10 23 15 0.25 -1.79
 11 23 15 -0.74 -4.92
 -8 24 15 2.77 -0.32
 -7 24 15 -2.25 0.95
 -6 24 15 2.65 2.04
 -5 24 15 -5.22 2.03
 -4 24 15 6.71 0.03
 -3 24 15 5.17 -5.08
 -2 24 15 3.90 -7.23
 -1 24 15 1.96 5.36
 2 24 15 -4.98 1.03
 3 24 15 -1.64 2.65
 4 24 15 -0.23 2.11
 5 24 15 2.14 2.31
 6 24 15 -3.51 5.59
 7 24 15 -4.85 3.09
 8 24 15 -2.17 0.52
 -5 25 15 -3.82 -2.86
 -4 25 15 1.28 -5.00
 -3 25 15 -4.31 -3.47
 -2 25 15 -1.71 -0.58
 -1 25 15 -2.51 -2.71
 0 25 15 -1.33 -2.04
 1 25 15 -3.18 -4.71
 2 25 15 0.62 2.64
 3 25 15 -1.31 -1.00
 4 25 15 -1.69 -0.99
 5 25 15 1.89 5.29
 3 10 16 4.43 -3.66
 -6 13 16 -18.90 14.70
 -6 14 16 2.73 6.65
 -5 14 16 -7.20 17.31
 -4 14 16 13.32 -8.27
 -5 15 16 8.75 -3.30
 17 17 16 1.86 1.66
 -17 18 16 0.38 -3.29
 16 18 16 -6.69 -3.23
 17 18 16 3.70 -1.07
 -16 19 16 0.18 -2.33
 -15 19 16 3.46 -1.03
 14 19 16 -0.72 3.66
 15 19 16 3.19 3.57
 16 19 16 0.71 1.73
 -15 20 16 -3.43 3.06
 -14 20 16 2.36 -3.96
 13 20 16 0.91 -0.26
 14 20 16 1.43 -0.73
 15 20 16 4.18 0.39
 -13 21 16 3.73 -0.06
 -12 21 16 1.21 -3.40
 11 21 16 3.52 -4.96
 12 21 16 5.48 -2.18
 13 21 16 4.74 0.24
 -12 22 16 2.55 2.06
 -11 22 16 1.18 3.37
 -10 22 16 4.89 3.89
 -9 22 16 -0.18 4.30
 10 22 16 1.27 6.15
 11 22 16 -1.26 -1.65
 12 22 16 0.07 1.84
 -10 23 16 -0.07 1.94
 -9 23 16 -1.66 -0.73
 -8 23 16 1.32 0.86
 -7 23 16 -0.74 -1.85
 -6 23 16 2.62 1.49
 -5 23 16 7.12 -4.77
 -4 23 16 -0.41 -5.88
 5 23 16 5.57 11.01
 8 23 16 -1.48 -0.97
 9 23 16 2.39 -0.23
 10 23 16 3.06 2.63
 -7 24 16 -1.12 -2.77
 -6 24 16 -1.42 0.38
 -5 24 16 0.35 -0.85
 -4 24 16 -2.29 9.08
 -3 24 16 1.14 6.52
 -2 24 16 -0.91 0.28
 -1 24 16 -1.20 2.33
 0 24 16 -0.49 5.69
 1 24 16 3.61 1.93
 2 24 16 4.36 2.78
 3 24 16 -0.03 7.82
 4 24 16 2.22 4.25
 5 24 16 2.30 -5.23
 6 24 16 2.92 -6.26
 7 24 16 2.56 2.39
 -3 25 16 -0.92 2.11
 -2 25 16 0.37 -1.91
 -1 25 16 1.85 -5.09
 0 25 16 -1.13 -0.66
 1 25 16 -0.36 0.80
 2 25 16 5.21 4.94
 3 25 16 5.12 -4.82
 3 8 17 -7.84 -0.92
 -9 10 17 1.44 -0.40
 9 10 17 -1.37 -1.43
 10 10 17 4.26 11.61
 8 11 17 0.81 -0.16
 9 11 17 8.04 -0.99
 -5 13 17 6.51 -16.68
 -7 14 17 -3.63 2.32
 -6 14 17 -6.13 -2.55
 -7 15 17 -6.95 -7.57
 17 17 17 -3.75 3.27
 -17 18 17 2.58 -1.31
 -16 18 17 4.29 1.08
 15 18 17 -0.97 -6.71
 16 18 17 -5.38 0.36
 17 18 17 2.65 -1.54
 -15 19 17 -0.81 0.24
 13 19 17 6.44 1.63
 14 19 17 0.83 -3.64
 15 19 17 3.05 1.21
 -14 20 17 0.28 -4.35
 -13 20 17 -3.42 3.17
 12 20 17 -1.27 -1.28
 13 20 17 -3.08 0.90
 14 20 17 2.84 -1.01
 -13 21 17 0.57 -0.76
 -12 21 17 -0.96 -4.50
 -11 21 17 -1.80 1.32
 11 21 17 0.84 1.58
 12 21 17 3.50 3.35
 13 21 17 0.05 0.03
 -11 22 17 -3.85 -2.14
 -10 22 17 -1.23 1.41
 -9 22 17 -3.46 -0.03
 -8 22 17 -1.63 1.15
 -7 22 17 -5.33 0.27
 9 22 17 0.32 0.78
 10 22 17 -2.94 -2.61
 11 22 17 -3.65 -0.11
 -9 23 17 -1.41 -2.92
 -8 23 17 2.26 3.28
 -7 23 17 1.05 0.27
 -6 23 17 2.65 5.28
 -5 23 17 1.39 2.83
 -4 23 17 -0.90 0.29
 -3 23 17 4.78 3.63
 -2 23 17 -0.86 1.33
 -1 23 17 7.41 4.12
 6 23 17 -8.25 -0.51
 7 23 17 -1.97 -1.14
 8 23 17 1.29 0.01
 9 23 17 0.29 1.53
 -6 24 17 2.20 0.66
 -5 24 17 -0.52 -1.76
 -4 24 17 -1.02 -0.78
 -3 24 17 3.87 -5.26
 -2 24 17 1.12 -3.77
 -1 24 17 1.92 -0.78
 0 24 17 1.80 5.55
 1 24 17 -0.66 -2.01
 2 24 17 -5.35 0.50
 3 24 17 -1.35 1.45
 4 24 17 2.98 -2.89
 5 24 17 3.63 1.33
 6 24 17 -1.59 -0.97
 3 6 18 6.58 7.98
 3 7 18 23.49 0.18
 9 9 18 -1.30 0.48
 8 10 18 -2.78 -2.75
 9 10 18 -10.15 2.43
 10 10 18 0.78 -0.49
 8 11 18 8.19 -1.22
 9 11 18 1.17 1.23
 10 11 18 -1.16 -2.12
 8 12 18 -6.19 -0.95
 9 12 18 0.90 -5.60
 10 12 18 0.02 -5.66
 8 13 18 6.02 -0.40
 -8 14 18 9.32 5.64
 -16 17 18 1.96 0.65
 16 17 18 1.72 2.90
 17 17 18 1.87 3.84
 -16 18 18 5.59 2.29
 -15 18 18 0.20 3.62
 14 18 18 -5.52 -6.08
 15 18 18 -6.01 -5.54
 16 18 18 -5.86 -3.22
 -15 19 18 -1.91 0.31
 -14 19 18 -0.24 -1.63
 13 19 18 1.62 4.97
 14 19 18 -5.93 -2.16
 15 19 18 1.16 3.93
 -13 20 18 -0.31 0.11
 -12 20 18 2.29 -1.25
 11 20 18 -5.60 -3.20
 12 20 18 -3.25 0.44
 13 20 18 -3.20 1.74
 -12 21 18 0.69 -0.88
 -11 21 18 -0.49 -1.79
 -10 21 18 3.24 -0.05
 10 21 18 -0.76 0.27
 11 21 18 -2.94 -1.76
 12 21 18 -1.45 2.32
 -10 22 18 2.93 0.45
 -9 22 18 -3.42 0.99
 -8 22 18 -2.28 -1.15
 -7 22 18 -1.80 -2.69
 -6 22 18 0.51 -3.18
 -5 22 18 3.85 0.39
 -4 22 18 -0.82 -0.72
 -3 22 18 -0.77 -0.64
 -2 22 18 1.00 -2.61
 2 22 18 -2.54 -0.56
 8 22 18 3.59 -2.86
 9 22 18 4.22 -3.11
 10 22 18 -3.38 -0.29
 -8 23 18 1.74 2.01
 -7 23 18 -2.61 0.62
 -6 23 18 -0.54 0.88
 -5 23 18 0.48 2.16
 -4 23 18 -1.22 -1.54
 -3 23 18 -2.59 0.74
 -2 23 18 -0.69 -0.77
 -1 23 18 -10.26 5.75
 0 23 18 -2.06 0.70
 1 23 18 -2.70 -0.35
 2 23 18 1.62 -1.23
 3 23 18 -0.24 -1.36
 4 23 18 -3.71 -6.73
 5 23 18 1.05 0.17
 6 23 18 2.12 -2.39
 7 23 18 -0.81 0.16
 8 23 18 0.05 -0.77
 -4 24 18 1.09 0.43
 -3 24 18 3.50 -0.99
 -2 24 18 0.50 1.07
 -1 24 18 1.63 -3.56
 0 24 18 -1.48 1.22
 1 24 18 -0.12 -2.85
 2 24 18 0.16 4.17
 3 24 18 -1.68 1.83
 4 24 18 -2.21 0.07
 3 6 19 -6.33 21.50
 8 10 19 -2.05 -2.68
 8 11 19 1.41 -3.06
 9 11 19 -6.00 2.01
 7 12 19 7.86 -2.81
 8 12 19 -12.74 2.63
 9 12 19 0.93 -1.67
 7 13 19 3.41 -5.75
 8 13 19 -2.34 1.04
 9 13 19 -11.18 5.20
 7 14 19 9.66 0.06
 8 14 19 -3.89 -4.11
 9 14 19 3.57 -4.76
 6 15 19 8.16 -0.98
 7 15 19 1.77 0.72
 8 15 19 -0.88 -6.97
 9 15 19 -10.17 -3.60
 6 16 19 0.53 -5.10
 16 16 19 -0.15 -5.68
 -16 17 19 -6.85 1.27
 15 17 19 4.50 3.46
 16 17 19 -0.80 6.97
 -15 18 19 -2.81 -0.81
 -14 18 19 3.92 -0.34
 13 18 19 5.89 7.54
 14 18 19 -3.65 0.73
 15 18 19 0.68 0.52
 -14 19 19 -4.27 1.64
 -13 19 19 4.36 5.02
 12 19 19 -2.59 -1.84
 13 19 19 4.10 3.81
 14 19 19 3.29 5.06
 -13 20 19 -1.93 2.70
 -12 20 19 4.49 0.99
 -11 20 19 -0.52 4.44
 2 20 19 4.63 -3.00
 3 20 19 -0.17 1.53
 4 20 19 -3.32 5.34
 5 20 19 -0.40 1.88
 11 20 19 0.18 -9.73
 12 20 19 0.35 -0.55
 13 20 19 2.49 0.05
 -11 21 19 -0.44 -0.29
 -10 21 19 0.11 3.72
 -9 21 19 0.43 2.31
 9 21 19 -5.60 2.10
 10 21 19 -0.70 -1.53
 11 21 19 -2.70 1.56
 -9 22 19 0.51 1.78
 -8 22 19 1.63 -2.47
 -7 22 19 3.36 -1.26
 -6 22 19 -2.41 -0.10
 -5 22 19 -0.07 -2.57
 -4 22 19 -0.49 -0.29
 -3 22 19 -2.12 2.52
 -2 22 19 0.84 1.22
 -1 22 19 5.41 -3.36
 7 22 19 -2.57 1.00
 8 22 19 -0.02 3.04
 9 22 19 -3.19 -0.71
 -6 23 19 0.71 1.19
 -5 23 19 -2.46 3.63
 -4 23 19 1.99 1.09
 -3 23 19 -2.75 0.66
 -2 23 19 5.88 -3.67
 -1 23 19 -8.58 1.07
 0 23 19 5.60 2.07
 1 23 19 -4.47 -1.37
 2 23 19 1.80 2.27
 3 23 19 0.81 -0.49
 4 23 19 -0.72 -2.62
 5 23 19 1.17 -1.03
 6 23 19 -5.11 1.10
 6 14 20 -2.54 -9.49
 7 14 20 1.78 7.01
 6 15 20 -2.03 2.85
 7 15 20 -10.89 3.59
 8 15 20 -1.28 2.29
 5 16 20 5.67 -4.66
 6 16 20 1.81 -9.25
 7 16 20 10.12 1.38
 15 16 20 3.34 -3.02
 16 16 20 -3.24 1.51
 -16 17 20 -2.03 -1.79
 -15 17 20 -1.05 -3.41
 5 17 20 -0.78 -3.74
 6 17 20 -2.86 5.84
 7 17 20 -8.93 -1.65
 13 17 20 -4.14 4.52
 14 17 20 -0.67 1.64
 15 17 20 -0.52 -1.49
 16 17 20 -0.72 3.84
 -15 18 20 2.15 5.28
 -14 18 20 -0.62 -0.26
 4 18 20 -1.73 -7.99
 5 18 20 -4.17 3.23
 6 18 20 -0.36 -0.08
 12 18 20 -3.60 -1.35
 13 18 20 1.91 -2.86
 14 18 20 -4.10 -4.09
 15 18 20 0.07 -1.90
 -13 19 20 2.82 -2.03
 -12 19 20 -3.07 -2.33
 3 19 20 5.21 1.30
 4 19 20 -3.21 -1.24
 11 19 20 -2.78 1.73
 12 19 20 0.96 4.27
 13 19 20 -1.10 -0.02
 -12 20 20 -2.47 -1.77
 -11 20 20 1.09 -0.27
 -10 20 20 0.92 -1.93
 10 20 20 6.38 5.17
 11 20 20 1.49 2.67
 12 20 20 3.38 4.80
 -10 21 20 2.27 0.24
 -9 21 20 0.82 -0.26
 -8 21 20 -5.53 0.25
 -7 21 20 -1.03 -4.49
 8 21 20 3.19 -3.02
 9 21 20 5.30 2.46
 10 21 20 2.04 -0.93
 -8 22 20 -1.60 -1.04
 -7 22 20 -1.03 0.59
 -6 22 20 2.85 -3.84
 -5 22 20 2.16 -0.01
 -4 22 20 1.01 -4.04
 -3 22 20 -2.12 2.48
 -2 22 20 -0.11 1.80
 -1 22 20 0.22 2.31
 0 22 20 5.40 3.48
 1 22 20 6.31 3.33
 2 22 20 3.76 0.29
 3 22 20 4.01 0.01
 4 22 20 -0.58 -4.39
 5 22 20 -0.38 3.02
 6 22 20 -1.09 -3.40
 7 22 20 1.04 -1.82
 8 22 20 1.93 -5.21
 -4 23 20 -0.93 -2.35
 -3 23 20 -1.37 1.28
 -2 23 20 6.42 0.81
 -1 23 20 -3.03 2.53
 0 23 20 6.67 1.13
 1 23 20 3.78 -5.01
 2 23 20 4.18 2.82
 3 23 20 3.34 -2.84
 4 23 20 2.68 -5.68
 6 13 21 -10.71 7.09
 6 14 21 -4.32 0.78
 5 15 21 2.25 -2.25
 6 15 21 -9.94 -3.71
 -15 16 21 11.81 6.43
 5 16 21 1.04 -1.82
 14 16 21 1.31 -0.59
 15 16 21 2.14 -6.45
 16 16 21 -2.50 -1.74
 -15 17 21 -4.46 1.13
 -14 17 21 1.10 -0.14
 4 17 21 -0.81 1.38
 13 17 21 1.67 -2.49
 14 17 21 -1.06 -8.15
 15 17 21 -0.71 -0.13
 -14 18 21 -6.33 -3.39
 -13 18 21 1.58 4.47
 12 18 21 4.79 -1.22
 13 18 21 5.06 1.08
 14 18 21 -0.97 -0.10
 -12 19 21 5.59 0.74
 -11 19 21 1.74 1.18
 11 19 21 -6.12 -7.80
 12 19 21 -0.81 0.11
 -11 20 21 3.57 -4.94
 -10 20 21 0.62 -2.09
 -9 20 21 -1.92 -2.06
 9 20 21 -5.69 -1.21
 10 20 21 0.02 -0.69
 11 20 21 -2.15 -0.27
 -9 21 21 1.11 0.41
 -8 21 21 -0.09 -2.84
 -7 21 21 2.74 -1.91
 -6 21 21 0.10 2.29
 -5 21 21 2.57 3.04
 -4 21 21 -0.38 4.59
 -3 21 21 0.04 1.72
 -2 21 21 1.32 -2.74
 -1 21 21 6.34 2.82
 0 21 21 4.97 -1.72
 6 21 21 2.34 -7.37
 7 21 21 0.34 6.22
 8 21 21 2.47 -1.14
 9 21 21 0.42 5.92
 -6 22 21 -3.85 -0.75
 -5 22 21 -1.86 4.72
 -4 22 21 -0.03 2.53
 -3 22 21 0.42 -1.24
 -2 22 21 0.07 -2.10
 -1 22 21 -3.55 1.30
 0 22 21 -1.64 1.81
 1 22 21 -7.82 -0.49
 2 22 21 -1.47 -1.20
 3 22 21 -5.97 -0.03
 4 22 21 -6.29 4.39
 5 22 21 3.81 6.57
 6 22 21 -0.20 -1.21
 14 15 22 -0.82 0.35
 15 15 22 0.19 0.80
 -15 16 22 3.59 -4.35
 -14 16 22 1.12 -0.05
 13 16 22 -0.40 2.00
 14 16 22 4.13 3.72
 15 16 22 2.15 1.24
 -14 17 22 0.40 0.57
 -13 17 22 1.60 1.13
 12 17 22 -4.80 -4.86
 13 17 22 2.46 0.20
 14 17 22 -0.20 -1.51
 -13 18 22 -1.22 2.07
 -12 18 22 -5.59 2.54
 11 18 22 -2.07 3.20
 12 18 22 -0.91 -4.26
 13 18 22 -1.83 -0.34
 -11 19 22 -6.54 6.02
 -10 19 22 -2.23 2.25
 10 19 22 0.97 -0.22
 11 19 22 -2.02 -5.24
 -10 20 22 1.65 2.06
 -9 20 22 -2.33 1.45
 -8 20 22 0.53 3.08
 -7 20 22 -1.10 -2.84
 -1 20 22 -1.43 -6.57
 8 20 22 2.19 -5.06
 9 20 22 2.56 -3.36
 10 20 22 2.08 -4.85
 -7 21 22 1.98 -4.00
 -6 21 22 1.76 0.50
 -5 21 22 -1.46 -4.02
 -4 21 22 0.34 2.67
 -3 21 22 -2.74 -0.25
 -2 21 22 -0.36 -0.06
 -1 21 22 -7.21 -2.49
 0 21 22 0.13 0.10
 1 21 22 -10.03 0.92
 2 21 22 -0.46 -1.85
 3 21 22 -2.14 -1.14
 4 21 22 3.28 -9.15
 5 21 22 -0.45 -0.27
 6 21 22 -4.44 -1.53
 7 21 22 -2.58 6.12
 -4 22 22 -0.73 -3.67
 -3 22 22 -0.62 -4.23
 -2 22 22 -1.20 -4.18
 -1 22 22 -4.94 -2.42
 0 22 22 -4.96 -3.42
 1 22 22 -0.05 -2.12
 2 22 22 -2.39 0.19
 3 22 22 -4.23 3.02
 4 22 22 -3.96 -0.11
 -14 15 23 -0.74 2.22
 13 15 23 -0.42 0.02
 14 15 23 0.82 1.29
 15 15 23 0.36 -4.19
 -14 16 23 6.46 -1.79
 -13 16 23 -4.32 -1.18
 12 16 23 -2.22 0.44
 13 16 23 -0.19 -0.97
 14 16 23 -2.68 -2.66
 -13 17 23 -0.22 -3.07
 -12 17 23 2.45 -2.28
 11 17 23 0.97 0.06
 12 17 23 -0.34 -0.09
 13 17 23 2.32 -2.65
 -12 18 23 0.41 -2.49
 -11 18 23 0.45 -2.04
 10 18 23 4.79 1.28
 11 18 23 3.09 -2.15
 12 18 23 1.43 0.29
 -10 19 23 0.69 -2.36
 -9 19 23 0.95 -0.29
 -8 19 23 1.94 4.82
 9 19 23 -6.27 0.02
 10 19 23 -3.29 -1.44
 -8 20 23 -0.76 3.42
 -7 20 23 -0.50 -0.70
 -6 20 23 3.63 0.08
 -5 20 23 5.09 -0.86
 -4 20 23 2.17 -2.19
 -3 20 23 1.22 -0.29
 -2 20 23 -0.35 -0.58
 -1 20 23 -0.39 2.94
 0 20 23 2.21 3.67
 1 20 23 3.20 3.62
 5 20 23 -4.68 8.12
 6 20 23 3.65 0.74
 7 20 23 -0.72 -0.82
 8 20 23 -3.01 -5.60
 -6 21 23 0.72 2.09
 -5 21 23 2.98 -1.49
 -4 21 23 1.29 -0.05
 -3 21 23 -3.62 -1.97
 -2 21 23 -1.38 0.31
 -1 21 23 -0.26 2.02
 0 21 23 9.95 4.12
 1 21 23 -2.28 1.19
 2 21 23 5.45 -0.37
 3 21 23 5.39 -1.78
 4 21 23 3.34 -3.83
 5 21 23 1.83 3.63
 6 21 23 -1.02 -0.11
 13 14 24 0.48 0.72
 14 14 24 -2.55 -1.62
 -14 15 24 -2.86 -2.64
 -13 15 24 -2.35 -0.69
 13 15 24 -2.38 4.61
 14 15 24 3.88 3.29
 15 15 24 -0.36 -0.19
 -13 16 24 3.01 2.32
 -12 16 24 -1.75 1.18
 12 16 24 -3.26 1.10
 13 16 24 1.94 3.07
 -12 17 24 -2.76 -1.51
 -11 17 24 0.81 -3.41
 10 17 24 0.57 -0.76
 11 17 24 -3.19 0.67
 12 17 24 -0.85 3.53
 -11 18 24 -1.59 0.91
 -10 18 24 1.66 1.30
 -9 18 24 4.12 -2.27
 9 18 24 1.03 5.25
 10 18 24 3.54 11.58
 11 18 24 -1.92 -0.45
 -9 19 24 -0.13 -1.64
 -8 19 24 0.11 -2.96
 -7 19 24 -1.93 -1.61
 -6 19 24 -3.81 -2.20
 -2 19 24 -0.47 -4.29
 -1 19 24 1.74 -2.81
 0 19 24 5.37 -5.01
 7 19 24 -1.21 0.63
 8 19 24 0.51 5.05
 9 19 24 -3.20 3.88
 -7 20 24 1.84 -2.46
 -6 20 24 -1.25 -0.72
 -5 20 24 -4.35 -2.22
 -4 20 24 -4.66 4.35
 -3 20 24 -0.37 1.32
 -2 20 24 5.96 -1.05
 -1 20 24 0.51 -1.17
 0 20 24 2.11 -1.21
 1 20 24 -6.31 5.89
 2 20 24 -1.89 -2.12
 3 20 24 -7.12 1.59
 4 20 24 0.56 -0.05
 5 20 24 -0.20 -2.53
 6 20 24 2.68 -1.35
 7 20 24 2.76 -1.01
 -3 21 24 1.69 0.63
 -2 21 24 -0.41 -2.28
 -1 21 24 -1.51 -3.47
 0 21 24 0.16 -2.11
 1 21 24 0.02 -1.48
 2 21 24 -0.39 -2.52
 3 21 24 3.08 -1.83
 13 13 25 -3.90 3.19
 -13 14 25 1.28 -6.85
 13 14 25 -0.22 -1.03
 14 14 25 -2.64 -5.77
 -14 15 25 0.19 -1.34
 -13 15 25 -5.40 -2.48
 -12 15 25 -2.04 -2.16
 12 15 25 -1.32 4.05
 13 15 25 -0.21 2.72
 14 15 25 1.37 6.29
 -12 16 25 -1.78 3.91
 -11 16 25 -0.55 0.51
 11 16 25 0.16 1.53
 12 16 25 0.75 -1.88
 -11 17 25 6.39 2.79
 -10 17 25 1.24 2.86
 -9 17 25 0.19 1.25
 9 17 25 2.03 -3.80
 10 17 25 4.82 -3.09
 11 17 25 1.57 -0.19
 -9 18 25 -3.27 -2.34
 -8 18 25 -2.44 1.24
 -7 18 25 0.44 -2.76
 -2 18 25 5.48 3.65
 -1 18 25 2.25 -2.35
 7 18 25 -1.13 2.63
 8 18 25 4.58 -0.12
 9 18 25 -1.82 1.37
 -7 19 25 0.72 -0.91
 -6 19 25 -2.48 0.22
 -5 19 25 0.34 1.76
 -4 19 25 2.04 2.17
 -3 19 25 2.97 5.27
 -2 19 25 -1.10 -0.35
 -1 19 25 -3.83 -0.85
 0 19 25 0.04 -2.19
 1 19 25 0.61 -0.72
 2 19 25 0.05 -0.73
 3 19 25 -2.29 -1.93
 4 19 25 4.56 -2.67
 5 19 25 -4.03 -0.83
 6 19 25 5.33 1.87
 7 19 25 -1.25 0.52
 -4 20 25 0.00 2.69
 -3 20 25 -2.37 -1.41
 -2 20 25 0.26 1.05
 -1 20 25 -1.91 2.92
 0 20 25 -2.74 1.48
 1 20 25 -1.94 3.36
 2 20 25 -0.59 -1.34
 3 20 25 -1.17 0.66
 4 20 25 3.04 -1.77
 -12 13 26 0.08 -1.22
 13 13 26 0.20 1.58
 -13 14 26 1.17 -3.98
 -12 14 26 3.86 -0.98
 -11 14 26 -1.38 -1.36
 12 14 26 1.85 -6.12
 13 14 26 3.83 -1.70
 14 14 26 0.93 -2.07
 -12 15 26 0.44 -1.17
 -11 15 26 3.96 -0.86
 11 15 26 0.44 -1.46
 12 15 26 -4.32 0.82
 -11 16 26 -4.16 -2.60
 -10 16 26 -0.68 -1.71
 -9 16 26 -8.49 2.28
 9 16 26 0.34 0.28
 10 16 26 -1.20 -0.10
 11 16 26 -0.74 -2.92
 -10 17 26 -1.96 -1.22
 -9 17 26 1.08 -0.26
 -8 17 26 -1.05 1.75
 -2 17 26 -9.17 0.94
 -1 17 26 1.16 4.23
 8 17 26 -4.30 -3.90
 9 17 26 4.62 -1.46
 10 17 26 2.11 -2.10
 -8 18 26 2.13 3.85
 -7 18 26 -1.84 2.23
 -6 18 26 1.38 5.47
 -5 18 26 -0.95 2.34
 -4 18 26 1.63 2.69
 -3 18 26 -1.45 -6.47
 -2 18 26 0.50 -3.47
 -1 18 26 3.77 -0.45
 0 18 26 -3.63 0.10
 1 18 26 -1.04 6.21
 2 18 26 0.62 0.00
 3 18 26 -4.89 3.29
 4 18 26 3.08 -0.96
 5 18 26 0.49 -0.22
 6 18 26 -1.42 -0.84
 7 18 26 -5.45 -1.47
 8 18 26 -2.91 -0.26
 -5 19 26 1.87 1.31
 -4 19 26 1.07 0.49
 -3 19 26 -1.30 2.19
 -2 19 26 -1.39 0.53
 -1 19 26 1.17 0.37
 0 19 26 5.21 0.25
 1 19 26 1.52 -0.83
 2 19 26 -0.88 -1.36
 3 19 26 0.57 0.21
 4 19 26 -1.75 -2.54
 5 19 26 1.37 0.14
 12 12 27 1.91 5.28
 -12 13 27 -3.44 2.91
 -11 13 27 0.71 -0.24
 12 13 27 -2.71 4.24
 13 13 27 -2.22 1.08
 -12 14 27 2.67 -2.38
 -11 14 27 0.60 4.07
 -10 14 27 0.67 -1.08
 11 14 27 4.03 3.17
 12 14 27 -3.04 2.56
 -11 15 27 1.46 1.87
 -10 15 27 -0.56 -2.29
 -9 15 27 1.28 3.72
 10 15 27 -0.63 1.87
 11 15 27 -1.79 1.13
 -10 16 27 -0.78 -1.15
 -9 16 27 -2.99 0.31
 -8 16 27 0.57 -3.53
 -3 16 27 0.22 3.85
 -2 16 27 -0.66 -4.29
 -1 16 27 3.53 -4.97
 8 16 27 -1.27 -1.19
 9 16 27 -3.63 -1.91
 10 16 27 -1.80 0.88
 -8 17 27 -1.02 0.92
 -7 17 27 -2.25 2.61
 -6 17 27 -2.73 -1.23
 -5 17 27 -1.27 -2.34
 -4 17 27 -3.52 0.24
 -3 17 27 -4.25 -2.05
 -2 17 27 -3.65 2.18
 -1 17 27 4.93 0.82
 0 17 27 0.89 0.33
 1 17 27 5.57 -0.91
 2 17 27 1.28 -0.14
 3 17 27 2.32 -3.72
 4 17 27 -3.45 3.64
 5 17 27 -1.65 -2.27
 6 17 27 -3.68 1.31
 7 17 27 1.27 -1.40
 8 17 27 -3.15 -0.13
 -6 18 27 0.26 -3.17
 -5 18 27 -0.89 -5.87
 -4 18 27 1.17 -1.00
 -3 18 27 3.37 1.08
 -2 18 27 3.52 -2.10
 -1 18 27 6.50 -3.23
 0 18 27 1.46 -5.60
 1 18 27 4.48 3.14
 2 18 27 2.35 -4.71
 3 18 27 0.47 2.04
 4 18 27 5.20 0.56
 5 18 27 1.00 -0.82
 6 18 27 3.02 0.55
 -1 19 27 3.03 -4.37
 0 19 27 0.09 -2.31
 1 19 27 2.19 -0.70
 -11 12 28 -1.39 5.27
 11 12 28 -0.59 -1.18
 12 12 28 2.13 1.72
 -12 13 28 -3.75 3.09
 -11 13 28 -0.17 -0.96
 -10 13 28 1.50 1.78
 -9 13 28 4.83 -1.62
 11 13 28 -1.34 -3.26
 12 13 28 0.79 -2.78
 -11 14 28 2.44 6.39
 -10 14 28 1.46 2.61
 -9 14 28 2.08 0.90
 -8 14 28 -0.48 2.16
 -2 14 28 3.82 -2.73
 9 14 28 -2.19 -0.26
 10 14 28 -0.12 -1.73
 11 14 28 1.37 -2.14
 -10 15 28 -0.65 -2.67
 -9 15 28 4.05 0.59
 -8 15 28 0.71 -4.46
 -7 15 28 5.03 -0.70
 -6 15 28 1.11 -3.63
 -5 15 28 4.11 -7.22
 -4 15 28 2.75 -0.34
 -3 15 28 0.46 -7.88
 -2 15 28 -1.79 1.36
 -1 15 28 4.17 0.54
 8 15 28 -2.27 1.11
 9 15 28 -2.91 3.14
 10 15 28 -0.52 -0.69
 -8 16 28 -0.76 -2.17
 -7 16 28 5.98 2.20
 -6 16 28 4.77 -4.25
 -5 16 28 3.45 -1.63
 -4 16 28 6.40 -5.68
 -3 16 28 3.89 5.74
 -2 16 28 -0.71 -1.73
 -1 16 28 1.77 -4.77
 0 16 28 1.46 -1.22
 1 16 28 2.18 -5.29
 2 16 28 -1.87 2.87
 3 16 28 4.04 -5.82
 4 16 28 0.61 0.43
 5 16 28 4.34 -2.04
 6 16 28 2.92 -0.46
 7 16 28 4.33 2.43
 8 16 28 2.61 2.56
 -6 17 28 -0.33 -0.70
 -5 17 28 0.15 -1.79
 -4 17 28 0.53 2.04
 -3 17 28 -0.16 -5.07
 -2 17 28 -0.75 0.96
 -1 17 28 0.16 -0.53
 0 17 28 -2.88 0.10
 1 17 28 0.79 1.93
 2 17 28 1.51 3.01
 3 17 28 -1.02 0.66
 4 17 28 0.58 1.01
 5 17 28 0.56 0.81
 6 17 28 -3.75 1.04
 -2 18 28 -1.75 -3.49
 -1 18 28 -1.96 -1.37
 0 18 28 -0.25 3.54
 1 18 28 0.51 1.96
 2 18 28 -0.85 0.54
 11 11 29 2.44 -0.28
 -11 12 29 3.30 0.74
 -10 12 29 2.75 0.46
 -9 12 29 -0.09 -0.33
 10 12 29 2.07 0.92
 11 12 29 -0.27 3.30
 12 12 29 1.60 1.44
 -11 13 29 1.59 -2.85
 -10 13 29 -0.55 -0.07
 -9 13 29 -3.05 -1.50
 -8 13 29 1.26 2.80
 -7 13 29 -2.87 0.49
 -6 13 29 -0.62 -2.33
 9 13 29 -0.17 3.83
 10 13 29 -0.24 0.78
 11 13 29 -0.27 0.98
 -10 14 29 0.44 0.29
 -9 14 29 -2.84 -2.89
 -8 14 29 -1.08 2.10
 -7 14 29 -1.60 -2.25
 -6 14 29 0.61 3.14
 -5 14 29 -1.68 1.01
 -4 14 29 1.94 1.75
 -3 14 29 0.97 1.51
 -2 14 29 -1.02 0.19
 -1 14 29 -4.42 0.26
 8 14 29 2.83 1.86
 9 14 29 1.03 1.31
 10 14 29 2.83 -0.05
 -8 15 29 0.42 0.16
 -7 15 29 2.28 1.52
 -6 15 29 -0.85 0.81
 -5 15 29 -2.72 5.26
 -4 15 29 -4.95 1.00
 -3 15 29 -0.45 -0.66
 -2 15 29 -2.39 -0.06
 -1 15 29 -0.30 -1.25
 0 15 29 -3.14 -0.62
 1 15 29 -2.21 -3.59
 2 15 29 -0.83 -0.81
 3 15 29 -2.37 0.57
 4 15 29 -1.68 -0.14
 5 15 29 1.51 1.89
 6 15 29 -2.01 3.39
 7 15 29 0.29 0.71
 8 15 29 -2.33 -0.12
 -6 16 29 0.81 -0.84
 -5 16 29 -0.90 0.29
 -4 16 29 1.48 1.01
 -3 16 29 -0.35 0.17
 -2 16 29 -3.11 -1.27
 -1 16 29 -2.21 -4.25
 0 16 29 0.56 0.83
 1 16 29 -1.51 -1.41
 2 16 29 0.13 1.26
 3 16 29 -0.16 -1.31
 4 16 29 -0.93 1.21
 5 16 29 -2.13 0.58
 6 16 29 1.03 -0.69
 -3 17 29 -2.77 0.22
 -2 17 29 -0.46 4.57
 -1 17 29 0.31 3.88
 0 17 29 -3.69 1.07
 1 17 29 -1.52 2.07
 2 17 29 -4.41 -1.01
 3 17 29 -2.45 -1.47
 -10 11 30 -1.45 1.19
 -9 11 30 -0.27 -2.59
 10 11 30 3.41 -0.96
 11 11 30 0.73 -0.40
 -10 12 30 -2.58 1.40
 -9 12 30 -1.74 0.47
 -8 12 30 -2.25 -2.80
 -7 12 30 0.78 -1.26
 9 12 30 -2.69 1.11
 10 12 30 -2.43 -2.59
 -9 13 30 0.65 -2.92
 -8 13 30 1.36 -2.31
 -7 13 30 -0.98 2.30
 -6 13 30 4.57 -2.14
 -5 13 30 2.45 1.45
 -4 13 30 -2.93 0.82
 -3 13 30 -1.18 0.84
 -2 13 30 -3.77 1.72
 -1 13 30 -2.46 -0.33
 0 13 30 -2.24 -3.53
 7 13 30 0.65 1.32
 8 13 30 -0.54 -2.04
 9 13 30 0.30 0.60
 -8 14 30 -0.20 1.05
 -7 14 30 -3.27 0.68
 -6 14 30 0.52 -0.77
 -5 14 30 0.46 -1.31
 -4 14 30 1.10 1.05
 -3 14 30 0.64 -2.59
 -2 14 30 2.03 0.74
 -1 14 30 1.52 -1.49
 0 14 30 1.69 -2.97
 1 14 30 -0.82 2.33
 2 14 30 -3.33 3.20
 3 14 30 -0.37 4.33
 4 14 30 -1.70 0.85
 5 14 30 0.33 2.47
 6 14 30 -0.95 0.79
 7 14 30 -0.75 0.39
 8 14 30 -0.20 -0.60
 -6 15 30 -0.32 -2.04
 -5 15 30 0.29 -1.22
 -4 15 30 -4.13 -1.15
 -3 15 30 -1.01 4.13
 -2 15 30 -1.90 2.69
 -1 15 30 3.25 1.49
 0 15 30 2.61 0.71
 1 15 30 0.47 -0.45
 2 15 30 -0.17 2.82
 3 15 30 -1.37 -1.66
 4 15 30 -1.70 0.55
 5 15 30 -0.73 -0.07
 6 15 30 -1.54 1.65
 -2 16 30 -0.79 1.10
 -1 16 30 1.85 0.24
 0 16 30 0.16 -1.00
 1 16 30 -1.23 1.23
 2 16 30 -2.01 1.73
 -9 10 31 -0.03 -2.85
 9 10 31 1.34 3.42
 10 10 31 -1.29 0.40
 -10 11 31 0.24 2.33
 -9 11 31 3.17 -1.77
 -8 11 31 -1.83 1.17
 -7 11 31 -1.38 0.71
 8 11 31 1.73 0.13
 9 11 31 0.31 2.35
 10 11 31 1.69 0.08
 -9 12 31 -0.07 -1.47
 -8 12 31 0.19 -1.55
 -7 12 31 -2.04 0.32
 -6 12 31 -3.39 -1.44
 -5 12 31 -0.02 -0.55
 -4 12 31 3.52 1.68
 -3 12 31 0.33 -1.36
 -2 12 31 4.83 5.87
 -1 12 31 -0.10 3.49
 0 12 31 -0.69 3.64
 1 12 31 0.27 -1.81
 6 12 31 0.43 0.00
 7 12 31 0.49 1.31
 8 12 31 1.28 0.43
 9 12 31 -1.16 -0.02
 -7 13 31 -0.53 4.23
 -6 13 31 -3.27 0.65
 -5 13 31 -0.25 0.15
 -4 13 31 -0.30 -1.42
 -3 13 31 -1.64 4.40
 -2 13 31 -3.92 0.79
 -1 13 31 -1.28 2.80
 0 13 31 -2.67 1.77
 1 13 31 2.70 0.73
 2 13 31 4.61 0.10
 3 13 31 1.37 -3.17
 4 13 31 1.56 0.08
 5 13 31 -0.37 -2.90
 6 13 31 0.13 -2.37
 7 13 31 1.65 -0.38
 -5 14 31 0.92 2.24
 -4 14 31 1.41 -1.50
 -3 14 31 0.50 -1.13
 -2 14 31 0.60 0.82
 -1 14 31 -0.82 3.02
 0 14 31 -2.06 2.72
 1 14 31 -0.07 -1.46
 2 14 31 -0.69 1.11
 3 14 31 -0.56 -0.08
 4 14 31 0.56 -0.20
 5 14 31 0.55 -2.47
 -2 15 31 -3.76 -1.45
 -1 15 31 -2.51 -2.30
 0 15 31 -1.58 1.45
 1 15 31 0.85 -2.33
 2 15 31 2.40 0.54
 -8 9 32 0.15 -1.24
 8 9 32 -2.12 1.98
 9 9 32 -2.28 -0.18
 -9 10 32 -2.30 -1.70
 -8 10 32 -0.42 0.59
 -7 10 32 -2.40 -2.38
 -6 10 32 0.20 2.01
 0 10 32 6.46 2.75
 7 10 32 -1.53 1.59
 8 10 32 -3.26 -1.55
 9 10 32 -1.86 0.72
 -8 11 32 -2.53 0.62
 -7 11 32 0.22 -0.30
 -6 11 32 1.28 3.93
 -5 11 32 -0.83 1.44
 -4 11 32 0.14 5.42
 -3 11 32 2.70 2.50
 -2 11 32 -2.02 -4.68
 -1 11 32 3.89 -3.60
 0 11 32 1.61 -2.57
 1 11 32 1.12 0.44
 2 11 32 2.26 -2.05
 3 11 32 0.28 -2.29
 4 11 32 2.17 -5.36
 5 11 32 -1.98 -0.35
 6 11 32 0.70 -5.19
 7 11 32 -2.36 -2.38
 8 11 32 -1.16 -4.10
 -6 12 32 1.61 -0.72
 -5 12 32 -1.16 2.78
 -4 12 32 -2.18 1.29
 -3 12 32 -0.32 -2.04
 -2 12 32 -1.15 0.40
 -1 12 32 0.64 1.32
 0 12 32 4.56 3.90
 1 12 32 -1.07 -4.75
 2 12 32 -0.38 -2.62
 3 12 32 1.48 -2.23
 4 12 32 0.79 -3.81
 5 12 32 3.55 -1.17
 6 12 32 -0.67 -3.11
 -4 13 32 -0.63 0.61
 -3 13 32 -0.77 2.77
 -2 13 32 -2.23 -2.52
 -1 13 32 -0.28 -1.24
 0 13 32 -0.70 1.46
 1 13 32 0.62 2.08
 2 13 32 0.43 1.44
 3 13 32 -1.61 0.78
 4 13 32 0.21 1.82
 -7 8 33 0.18 -1.13
 0 8 33 4.50 -0.88
 7 8 33 2.28 -1.79
 8 8 33 -2.28 -5.78
 -8 9 33 1.27 0.42
 -7 9 33 -2.25 3.49
 -6 9 33 2.82 -2.26
 -5 9 33 -0.80 -1.24
 -1 9 33 -4.08 2.30
 0 9 33 4.14 1.64
 1 9 33 -0.10 2.83
 2 9 33 0.18 -0.01
 3 9 33 1.11 -1.42
 4 9 33 2.13 -3.61
 5 9 33 1.84 0.74
 6 9 33 2.53 0.50
 7 9 33 4.10 -0.73
 8 9 33 2.85 -1.11
 -7 10 33 0.46 1.94
 -6 10 33 2.70 -0.09
 -5 10 33 1.01 -1.02
 -4 10 33 -0.26 -0.45
 -3 10 33 -0.74 -1.23
 -2 10 33 -0.25 3.48
 -1 10 33 -2.85 4.03
 0 10 33 1.76 2.29
 1 10 33 -1.42 2.84
 2 10 33 -0.31 1.38
 3 10 33 -0.67 3.58
 4 10 33 -1.30 -1.17
 5 10 33 -0.37 -1.86
 6 10 33 -1.53 -4.42
 7 10 33 1.79 -1.27
 -5 11 33 -0.46 -2.17
 -4 11 33 -0.38 1.90
 -3 11 33 -0.72 1.43
 -2 11 33 2.36 2.85
 -1 11 33 -0.14 0.18
 0 11 33 -0.10 -1.88
 1 11 33 0.10 3.21
 2 11 33 1.55 0.14
 3 11 33 0.60 1.40
 4 11 33 1.82 -2.34
 5 11 33 0.87 1.59
 -3 12 33 1.88 0.13
 -2 12 33 0.04 1.87
 -1 12 33 3.17 2.55
 0 12 33 0.06 -1.05
 1 12 33 0.27 -0.56
 2 12 33 1.45 3.36
 3 12 33 1.38 1.66
 0 0 34 -0.51 1.23
 0 1 34 -4.74 2.08
 1 1 34 0.91 1.17
 0 2 34 1.83 1.09
 0 5 34 -3.93 -4.16
 -1 6 34 -0.90 -0.13
 0 6 34 -1.94 -1.67
 1 6 34 -0.92 -0.53
 5 6 34 1.45 0.24
 6 6 34 -0.32 -0.38
 -6 7 34 0.03 2.22
 -5 7 34 -0.22 3.95
 -2 7 34 0.70 -2.07
 -1 7 34 -3.61 1.96
 0 7 34 -2.24 1.79
 1 7 34 -5.18 0.41
 2 7 34 -2.54 1.61
 3 7 34 -0.84 0.00
 4 7 34 -0.90 0.73
 5 7 34 1.74 -1.09
 6 7 34 0.38 2.93
 7 7 34 2.79 -1.59
 -7 8 34 0.10 -3.52
 -6 8 34 0.49 3.06
 -5 8 34 3.39 -1.35
 -4 8 34 1.79 4.99
 -3 8 34 -2.52 1.90
 -2 8 34 0.90 -1.81
 -1 8 34 -0.52 2.58
 0 8 34 -2.74 -2.12
 1 8 34 1.74 -1.76
 2 8 34 0.57 -0.82
 3 8 34 0.64 1.50
 4 8 34 1.15 3.57
 5 8 34 1.22 4.78
 6 8 34 0.04 -0.54
 7 8 34 -0.59 -0.71
 -5 9 34 0.40 1.34
 -4 9 34 1.09 -1.16
 -3 9 34 -2.57 0.12
 -2 9 34 0.18 -3.86
 -1 9 34 -3.24 0.04
 0 9 34 1.14 -2.42
 1 9 34 -0.73 -3.12
 2 9 34 -0.36 -1.44
 3 9 34 4.36 -2.81
 4 9 34 -0.72 -0.26
 5 9 34 2.71 0.52
 -4 10 34 1.52 -1.47
 -3 10 34 0.63 -1.22
 -2 10 34 -1.07 -3.98
 -1 10 34 1.26 -1.08
 0 10 34 -0.93 -1.13
 1 10 34 -1.15 -2.89
 2 10 34 0.21 0.21
 3 10 34 0.10 -2.00
 4 10 34 -1.98 -0.58
 0 0 35 -2.71 -1.25
 0 1 35 0.41 -0.58
 1 1 35 2.93 -2.05
 -1 2 35 -2.62 3.17
 0 2 35 -0.47 -2.22
 1 2 35 1.10 1.87
 2 2 35 2.47 0.59
 -2 3 35 0.85 -1.88
 -1 3 35 1.38 1.65
 0 3 35 -2.48 0.30
 1 3 35 1.81 -0.95
 2 3 35 0.24 2.70
 3 3 35 2.20 5.49
 -3 4 35 -2.50 -1.41
 -2 4 35 1.50 -1.87
 -1 4 35 -2.38 2.64
 0 4 35 0.66 -1.18
 1 4 35 -2.49 3.13
 2 4 35 -0.18 3.91
 3 4 35 -2.12 0.57
 4 4 35 0.33 1.67
 -4 5 35 -0.73 1.41
 -3 5 35 3.06 -1.63
 -2 5 35 -1.65 0.98
 -1 5 35 0.66 1.11
 0 5 35 -3.48 0.78
 1 5 35 -0.90 -0.21
 2 5 35 -0.72 -0.20
 3 5 35 -2.95 0.87
 4 5 35 -1.83 2.83
 5 5 35 -0.35 -0.88
 -5 6 35 -0.80 -1.95
 -4 6 35 1.88 -1.02
 -3 6 35 -0.20 1.23
 -2 6 35 0.64 -1.59
 -1 6 35 1.04 -0.73
 0 6 35 1.04 2.19
 1 6 35 -0.16 2.55
 2 6 35 1.73 0.43
 3 6 35 -1.90 -1.75
 4 6 35 -0.37 2.27
 5 6 35 -0.30 2.34
 6 6 35 -1.08 1.71
 -5 7 35 -0.90 -1.72
 -4 7 35 0.66 -2.73
 -3 7 35 2.29 -1.50
 -2 7 35 -2.50 -2.61
 -1 7 35 1.79 -1.45
 0 7 35 -1.06 -0.12
 1 7 35 0.33 -0.85
 2 7 35 -1.32 0.86
 3 7 35 -0.94 -0.09
 4 7 35 -0.76 0.10
 5 7 35 -0.05 -1.96
 -3 8 35 -0.46 -0.48
 -2 8 35 1.02 -0.40
 -1 8 35 1.51 -2.16
 0 8 35 2.59 0.74
 1 8 35 0.68 1.08
 2 8 35 1.55 1.32
 3 8 35 -3.79 0.02
 0 0 0 0.00 0.00
# SQUEEZE RESULTS (Version = 70422)
# Note: Data are Listed for all Voids in the P1 Unit Cell
# i.e. Centre of Gravity, Solvent Accessible Volume,
# Recovered number of Electrons in the Void and
# Details about the Squeezed Material
;
loop_
  _platon_missing_refln_index_h
  _platon_missing_refln_index_k
  _platon_missing_refln_index_l
  _platon_missing_refln_theta
 0 1 0 2.066
 1 1 0 2.922
 0 4 0 8.290
 0 5 0 10.383
 0 6 0 12.490
 0 7 0 14.614
 1 7 0 14.766
 1 8 0 16.894
 1 9 0 19.050
 2 9 0 19.409
 2 10 0 21.566
 3 10 0 22.105
 0 0 1 1.566
 0 1 1 2.593
 1 8 1 16.970
 2 10 1 21.629
 0 0 2 3.134

_platon_squeeze_details
;
TITL eao029tfsi-cui-chbr3_2_red2_a.res in P-4
CELL   21.3884   21.3884   28.2055     90.00     90.00     90.00
SPGR P-4
# Solvent Accessible Volume =      4776
# Electrons Found in S.A.V. =      1653
# Note: Atoms in Void are Labelled as Cxxx and Qxxx for all Others
C101 0.048 0.739 0.358 !       7.85 eA-3
Q102 0.172 0.038 0.555 !       6.83 eA-3
C103 0.641 0.066 0.649 !       6.42 eA-3
C104 0.082 0.224 0.406 !       5.27 eA-3
C105 0.203 0.022 0.331 !       4.95 eA-3
C106 0.204 0.991 0.359 !       4.72 eA-3
C107 0.938 0.212-0.002 !       4.20 eA-3
C108 0.195 1.003 0.649 !       3.76 eA-3
C109 0.568 0.369 0.173 !       3.57 eA-3
C110 0.288 0.832 0.522 !       3.56 eA-3
C111 0.300 0.793 0.555 !       3.46 eA-3
C112 1.000 0.999 0.156 !       3.41 eA-3
C113 0.372 0.026 0.045 !       3.37 eA-3
C114 0.741 0.887 0.978 !       3.32 eA-3
C115 0.569 0.345 0.827 !       3.31 eA-3
C116 0.458 0.706 0.164 !       3.28 eA-3
C117 0.730 0.863 0.962 !       3.22 eA-3
C118 0.266 0.542 0.885 !       3.14 eA-3
Q119 1.002 0.907 0.486 !       3.09 eA-3
C120 0.484 0.076 0.958 !       3.09 eA-3
Q121 0.891 0.440 0.825 !       3.08 eA-3
C122 0.500 0.505 0.344 !       3.08 eA-3
C123 0.523 0.550 0.298 !       3.04 eA-3
C124 0.946 0.930 0.768 !       3.02 eA-3
C125 0.686 0.843 0.955 !       2.99 eA-3
C126 0.487 0.892 0.985 !       2.91 eA-3
C127 0.931 0.030 0.222 !       2.86 eA-3
C128 0.790 0.961 0.643 !       2.82 eA-3
C129 0.880 0.430 0.856 !       2.78 eA-3
C130 0.565 0.446 0.179 !       2.71 eA-3
C131 0.028 0.681 0.961 !       2.67 eA-3
C132 0.947 0.164 0.326 !       2.67 eA-3
C133 0.445 0.097 0.810 !       2.66 eA-3
C134 0.946 0.936 0.741 !       2.60 eA-3
C135 0.305 0.493 0.851 !       2.60 eA-3
Q136 0.874 0.158 0.455 !       2.58 eA-3
C137 0.977 0.428 0.070 !       2.58 eA-3
Q138 0.751 0.672 0.460 !       2.55 eA-3
C139 0.949 0.906 0.744 !       2.54 eA-3
C140 0.159 0.943 0.381 !       2.54 eA-3
Q141 0.594 0.113 0.541 !       2.51 eA-3
C142 0.529 0.578 0.267 !       2.51 eA-3
C143 0.929 0.466 0.953 !       2.48 eA-3
C144 0.037 0.725 0.974 !       2.47 eA-3
C145 0.227 0.504 0.140 !       2.45 eA-3
C146 0.838 0.342 0.019 !       2.42 eA-3
Q147 0.049 0.935 0.893 !       2.32 eA-3
C148 0.690 0.161 0.547 !       2.31 eA-3
C149 0.324 0.554 0.890 !       2.29 eA-3
C150 0.490 0.019 0.077 !       2.29 eA-3
C151 0.351 0.557 0.893 !       2.22 eA-3
C152 0.805 0.368 0.963 !       2.18 eA-3
C153 0.050 0.961 0.289 !       2.16 eA-3
C154 0.479 0.276 0.055 !       2.14 eA-3
C155 0.843 0.395 0.977 !       2.13 eA-3
C156 0.494 0.749 0.145 !       2.12 eA-3
C157 0.952 0.095 0.647 !       2.12 eA-3
C158 0.563 0.862 0.846 !       2.11 eA-3
C159 0.237 0.869 0.475 !       2.10 eA-3
C160 0.731 0.049 0.640 !       2.08 eA-3
Q161 0.988 0.099 0.627 !       2.06 eA-3
C162 0.447 0.053 0.951 !       2.04 eA-3
C163 1.000 0.503 0.961 !       2.04 eA-3
C164 0.602 0.055 0.594 !       2.04 eA-3
Q165 0.412 0.253 0.966 !       2.04 eA-3
C166 0.414 0.537 0.765 !       2.04 eA-3
C167 0.826 0.430 0.924 !       2.03 eA-3
C168 0.260 0.443 0.163 !       2.02 eA-3
C169 0.142 0.706 0.017 !       1.97 eA-3
Q170 0.428 0.249 0.154 !       1.96 eA-3
C171 0.045 0.527 0.196 !       1.96 eA-3
Q172 0.970 0.970 0.131 !       1.95 eA-3
C173 0.253 0.999 0.583 !       1.93 eA-3
C174 0.484 0.936 0.023 !       1.93 eA-3
Q175 0.974 0.922 0.595 !       1.92 eA-3
C176 0.499 0.426 0.847 !       1.91 eA-3
C177 0.533 0.769 0.092 !       1.90 eA-3
C178 0.858 0.367 0.990 !       1.89 eA-3
C179 0.593 0.560 0.838 !       1.89 eA-3
C180 0.398 0.210 0.021 !       1.88 eA-3
C181 0.993 0.935 0.844 !       1.87 eA-3
Q182 0.618 0.063 0.548 !       1.86 eA-3
C183 0.982 0.957 0.805 !       1.86 eA-3
C184 0.909 0.404 0.039 !       1.86 eA-3
C185 0.053 0.574 0.067 !       1.85 eA-3
C186 0.850 0.378 0.952 !       1.85 eA-3
C187 0.972 0.698 0.327 !       1.83 eA-3
C188 0.468 0.699 0.842 !       1.83 eA-3
C189 0.538 0.269 0.858 !       1.83 eA-3
C190 0.970 0.435 0.942 !       1.83 eA-3
C191 0.968 0.657 0.458 !       1.82 eA-3
Q192 0.170 0.968 0.416 !       1.81 eA-3
C193 0.376 0.008 0.961 !       1.81 eA-3
C194 0.527 0.773 0.124 !       1.80 eA-3
C195 0.537 0.500 0.656 !       1.79 eA-3
C196 0.005 0.702 0.331 !       1.78 eA-3
Q197 0.428 0.859 0.524 !       1.78 eA-3
C198 0.230 0.971 0.553 !       1.77 eA-3
C199 0.473 0.015 0.757 !       1.77 eA-3
;
loop_
  _platon_squeeze_void_nr
  _platon_squeeze_void_average_x
  _platon_squeeze_void_average_y
  _platon_squeeze_void_average_z
  _platon_squeeze_void_volume
  _platon_squeeze_void_count_electrons
  _platon_squeeze_void_content
 1 -0.186 0.426 0.145 4785 1660 ' '

_platon_squeeze_void_probe_radius  1.20
loop_
  _diffrn_refln_index_h
  _diffrn_refln_index_k
  _diffrn_refln_index_l
  _diffrn_refln_intensity_net
  _diffrn_refln_intensity_u
 0 0 -3 37.74 3.58
 0 0 -4 3955.8 37.38
 0 0 -5 287.33 11.45
 0 0 -6 949.61 23
 0 0 -7 254.11 12.9
 0 0 -8 6868.45 70.6
 0 0 -9 9.06 4.66
 0 0 -9 12.67 4.1
 0 0 -10 3207.74 52.5
 0 0 -10 3112.57 65.26
 0 0 -11 34.71 8.33
 0 0 -11 42.5 6.39
 0 0 -12 262.47 16.02
 0 0 -12 312.12 23.16
 0 0 -13 3.4 4.23
 0 0 -14 180.71 19.38
 0 0 -15 258.25 24.33
 0 0 -16 3064.66 86.75
 0 0 -17 12.59 6.93
 0 0 -18 368.84 32.5
 0 0 -19 20.72 8.64
 0 0 -20 3030.5 99.68
 0 0 -21 -0.25 5.62
 0 0 -22 679.79 21.56
 0 0 -23 3.62 2.48
 0 0 -24 6.46 3.51
 0 0 -25 5.28 3.5
 0 0 -26 597.49 21.97
 0 0 -27 48.6 6.62
 0 0 -28 6.65 3.21
 0 0 -29 9.16 3.73
 0 0 -30 241.16 12.24
 0 0 -31 1.18 2.11
 0 0 -32 10.38 2.77
 0 0 -33 5.84 2.16
 -1 0 -33 13.53 2.69
 -1 0 -32 1.69 1.91
 1 0 -32 0.14 2.05
 -1 0 -31 18.55 3.76
 1 0 -31 16.12 3.45
 1 0 -30 0.27 2.41
 -1 0 -30 -0.07 2.17
 1 0 -29 41.53 5.97
 -1 0 -29 42.77 5.8
 1 0 -28 5.92 3.34
 -1 0 -28 4.24 3.01
 1 0 -27 144.81 10.85
 -1 0 -27 142.51 10.33
 1 0 -26 5.29 3.1
 -1 0 -26 6.58 3.24
 1 0 -25 3.57 2.9
 -1 0 -25 1.9 2.47
 1 0 -24 5.94 2.94
 -1 0 -24 6.21 3.04
 1 0 -23 3.64 2.88
 1 0 -23 7.33 4.11
 -1 0 -23 1.15 2.32
 -1 0 -22 1.58 2.34
 1 0 -22 -1.02 5.27
 1 0 -22 2.23 2.53
 1 0 -21 347.84 33.68
 1 0 -20 49.28 12.62
 -1 0 -19 431.83 36.79
 1 0 -19 407.59 34.82
 -1 0 -18 -1.62 4.8
 1 0 -18 0.59 4.1
 1 0 -17 161.29 20.77
 -1 0 -17 170.72 21.68
 -1 0 -16 45.54 11.41
 1 0 -16 41.14 10.92
 1 0 -15 1664.76 60.69
 -1 0 -15 1672.89 62.62
 -1 0 -14 34.22 9.52
 1 0 -14 37.26 9.44
 -1 0 -13 137.54 16.66
 1 0 -13 108.72 11.31
 1 0 -13 110.58 14.68
 -1 0 -12 116.54 9
 1 0 -12 117.81 11.67
 -1 0 -12 112.71 14.59
 1 0 -12 118.18 14.19
 -1 0 -11 1219.71 28.7
 1 0 -11 1224.61 37.47
 1 0 -11 1165.25 41.64
 -1 0 -11 1210.45 43.82
 -1 0 -10 8.49 3.07
 1 0 -10 18.93 6.16
 -1 0 -10 8.48 4.43
 -1 0 -9 733.52 21.09
 -1 0 -9 725.53 30.25
 1 0 -9 752.87 27.8
 1 0 -8 125.07 11.01
 -1 0 -8 132.02 8.7
 1 0 -7 1143.37 30.54
 -1 0 -7 1221.28 24.18
 -1 0 -6 60.14 5.04
 1 0 -6 61.03 6.89
 -1 0 -5 1184.13 18.81
 1 0 -5 1088.15 25.78
 1 0 -4 120.21 7.95
 -1 0 -4 113.57 4.67
 1 0 -3 1811.14 27.53
 -1 0 -3 1658.82 13.62
 1 0 -2 26.57 3.11
 0 -1 -2 20.84 2.34
 0 -1 -3 1530.52 22.23
 0 -1 -4 95.8 6.23
 0 -1 -5 1589.18 26.77
 0 -1 -6 44.81 5.19
 0 -1 -7 1176.03 27.84
 0 -1 -8 135.07 10.57
 0 1 -8 112.2 11.13
 0 1 -9 731.32 29.54
 0 -1 -9 771.47 26.22
 0 1 -10 9.23 4.95
 0 -1 -10 11.25 4.26
 0 -1 -10 9.73 4.1
 0 -1 -11 1155.11 42.41
 0 1 -11 1190.33 42.79
 0 -1 -11 1233.2 34.96
 0 1 -12 112.99 14.08
 0 -1 -12 118.72 11.12
 0 -1 -12 123.53 14.56
 0 -1 -13 188.18 19.1
 0 -1 -13 170.06 13.17
 0 1 -13 186.95 19.28
 0 -1 -14 35.35 9.29
 0 -1 -14 37.69 6.59
 0 1 -14 40.4 9.94
 0 -1 -15 1601.54 41.04
 0 -1 -15 1768.76 62.73
 0 1 -15 1775.09 63.55
 0 1 -16 42.12 10.77
 0 -1 -16 37.95 10.42
 0 1 -17 202.59 23.05
 0 -1 -17 197.48 23.21
 0 -1 -18 2.01 4.01
 0 1 -18 5.06 4.98
 0 1 -19 554.81 41.42
 0 -1 -19 521.97 39.67
 0 1 -20 67.2 15.51
 0 -1 -20 65.55 15.13
 0 -1 -21 349.95 34.39
 0 -1 -22 12.09 10.75
 0 1 -22 3.47 2.52
 0 -1 -22 6.2 2.87
 0 -1 -23 6.43 3.12
 0 1 -23 5.81 2.92
 0 -1 -24 6.28 3.34
 0 1 -24 3.65 2.83
 0 1 -25 12.48 4.01
 0 -1 -25 10.41 3.69
 0 -1 -26 3.46 3.2
 0 1 -26 3.6 3.12
 0 -1 -27 163.92 11.49
 0 1 -27 159.58 11.38
 0 -1 -28 7.05 3.25
 0 1 -28 3.01 2.85
 0 1 -29 35.84 5.38
 0 -1 -29 35.61 5.3
 0 -1 -30 0.56 2.21
 0 1 -30 0.47 2.29
 0 1 -31 27.76 4.34
 0 -1 -31 27.11 4.12
 0 -1 -32 -0.55 1.84
 0 1 -32 -1.23 1.93
 0 1 -33 18.72 3.1
 -1 -1 -33 -0.36 1.6
 -1 -1 -32 39.85 4.24
 1 1 -32 36.46 4.59
 -1 -1 -31 0.62 1.83
 1 1 -31 2.46 2.5
 1 1 -30 23.92 4.35
 -1 -1 -30 24.4 4.09
 -1 -1 -29 6.25 2.91
 1 1 -29 6.84 3.29
 -1 -1 -28 180.04 11.47
 1 1 -28 194.78 12.26
 1 1 -27 9.89 3.98
 -1 -1 -27 7.72 3.31
 -1 -1 -26 54.61 6.83
 1 1 -26 53.81 7.41
 1 1 -25 2.08 2.75
 -1 -1 -25 2.36 2.83
 -1 -1 -24 123.72 9.65
 1 1 -24 125.45 9.99
 1 1 -23 4.65 2.99
 -1 -1 -23 3.26 2.52
 1 1 -22 47.16 5.94
 -1 -1 -22 46.89 5.91
 1 1 -21 9.82 6.45
 1 1 -20 370.17 34.34
 -1 -1 -20 387.56 35.45
 1 1 -19 11.74 7.06
 -1 -1 -19 14.33 8.39
 1 1 -18 152.92 20.91
 -1 -1 -18 142.5 20.63
 1 1 -17 3.67 5.15
 -1 -1 -17 4.85 4.22
 -1 -1 -16 167.66 20.88
 1 1 -16 162.33 19.79
 1 1 -15 43.01 10.49
 -1 -1 -15 46.47 11.11
 -1 -1 -14 1205.53 50.93
 -1 -1 -14 1072.49 30.15
 1 1 -14 1180.48 48.43
 1 1 -13 95.64 13.5
 -1 -1 -13 82.65 8.36
 -1 -1 -13 91.8 13.94
 -1 -1 -12 592.44 21.64
 -1 -1 -12 595.86 32.48
 1 1 -12 602.62 31.38
 -1 -1 -11 59.7 7.13
 -1 -1 -11 65.43 10.6
 1 1 -11 62.94 10.04
 1 1 -10 854.54 33.44
 -1 -1 -10 829.62 34.52
 -1 -1 -10 914.64 26.88
 -1 -1 -9 7.06 3.08
 -1 -1 -9 5.4 3.71
 -1 -1 -8 632.79 19.36
 -1 -1 -7 387.84 14.33
 -1 -1 -6 4186.76 43.55
 -1 -1 -5 20.38 3.06
 -1 -1 -4 543.38 12.72
 -1 -1 -3 54.1 3.86
 1 -1 1 186.07 4.51
 1 -1 -1 195.78 7.11
 1 -1 -2 2718.69 29.92
 1 -1 -3 49.46 4.83
 1 -1 -4 521.48 15.94
 1 -1 -5 27.54 4.58
 1 -1 -6 3982.53 54.49
 1 -1 -7 446.03 19.42
 1 -1 -8 656.92 24.63
 -1 1 -9 9.8 4.75
 1 -1 -9 9.79 4.32
 1 -1 -10 1074.06 34.2
 -1 1 -10 1003.01 38.19
 -1 1 -11 58.77 9.95
 1 -1 -11 73 9.46
 1 -1 -12 498.84 29.05
 1 -1 -12 500.42 24.78
 -1 1 -12 513.7 30.49
 -1 1 -13 103.37 14.64
 1 -1 -13 100.04 13.95
 1 -1 -13 104.62 11.59
 -1 1 -14 1496.84 56.52
 1 -1 -14 1448.77 42.46
 1 -1 -14 1429.31 53.71
 1 -1 -15 55.56 11.61
 1 -1 -15 51.82 8.6
 -1 1 -15 59.98 12.36
 1 -1 -16 114.15 16.73
 -1 1 -16 108.34 17.02
 -1 1 -17 3.16 4.83
 1 -1 -17 4 5.41
 1 -1 -18 133.57 19.18
 -1 1 -18 140.91 20.97
 1 -1 -19 1.28 5.33
 1 -1 -20 352.48 33.11
 1 -1 -21 19.3 8.86
 1 -1 -22 35.4 11.33
 1 -1 -22 39.64 5.71
 1 -1 -22 42.36 6.87
 -1 1 -22 43.72 5.83
 -1 1 -23 6.65 3.03
 1 -1 -23 12.5 8.21
 1 -1 -23 4.39 3.04
 1 -1 -24 142 10.78
 -1 1 -24 153.41 11
 1 -1 -25 0.65 2.52
 -1 1 -25 2.08 2.91
 -1 1 -26 60.89 7.16
 1 -1 -26 58.98 7.31
 -1 1 -27 8.29 3.36
 1 -1 -27 12.73 4.05
 -1 1 -28 160.21 11.17
 1 -1 -28 174.01 11.66
 -1 1 -29 7.24 3.17
 1 -1 -29 7.58 3.22
 -1 1 -30 29.77 4.9
 1 -1 -30 27.15 4.65
 -1 1 -31 0.02 2.25
 1 -1 -31 -1.77 2.15
 1 -1 -32 24.84 3.65
 -1 1 -32 28.67 3.99
 -1 1 -33 0.55 1.57
 -2 1 -34 3.2 1.64
 -2 1 -33 14.24 2.59
 -2 1 -32 3.9 2.14
 -2 1 -31 18.75 3.53
 2 -1 -31 19.15 3.79
 2 -1 -30 8.46 3.47
 -2 1 -30 3.22 2.37
 -2 1 -29 38.46 5.42
 2 -1 -29 44.61 5.98
 2 -1 -28 -1.47 2.85
 -2 1 -28 0.03 2.36
 2 -1 -27 16.54 4.91
 -2 1 -27 12.7 3.86
 -2 1 -26 16.54 4.33
 2 -1 -26 16.22 4.62
 -2 1 -25 169.66 11.54
 2 -1 -25 176.32 11.81
 -2 1 -24 3.5 2.49
 2 -1 -24 4.33 3.22
 2 -1 -24 10.54 8.03
 2 -1 -23 36.78 6.58
 -2 1 -23 42.88 5.74
 2 -1 -23 44.02 12.93
 2 -1 -23 38.21 5.86
 2 -1 -22 16.75 4.09
 -2 1 -22 19.39 4.1
 2 -1 -22 16.4 4.98
 2 -1 -22 11.34 6.36
 -2 1 -21 186.14 10.88
 2 -1 -21 215.01 26.58
 2 -1 -20 10.31 7.32
 2 -1 -19 59.85 13.41
 2 -1 -18 1.43 3.96
 2 -1 -17 117.6 17.45
 2 -1 -16 93.36 15
 2 -1 -15 75.26 13.28
 2 -1 -15 69.54 10.15
 2 -1 -14 1.15 3.64
 2 -1 -14 1.31 2.74
 -2 1 -14 2.38 4.91
 2 -1 -13 2753.85 63.48
 -2 1 -13 2756.58 75.97
 -2 1 -12 5.18 4.54
 2 -1 -12 7.9 4.35
 2 -1 -11 1695.83 47.73
 -2 1 -11 1644.95 53.68
 2 -1 -10 9.91 4.82
 -2 1 -10 9.73 5.23
 -2 1 -9 772.33 33
 2 -1 -9 856.01 31.61
 2 -1 -8 5.04 3.29
 2 -1 -7 441.49 21.22
 2 -1 -6 45.25 6.96
 2 -1 -5 1314.7 33.55
 2 -1 -4 21.98 5.07
 2 -1 -3 236.22 12.15
 2 -1 -2 2.2 2.44
 2 -1 -1 3474.5 37.47
 2 -1 0 1.06 1.47
 -1 -2 -1 2847.56 22.64
 2 -1 1 3491.82 29.11
 2 -1 2 8.62 1.4
 -1 -2 -2 5.53 1.75
 -1 -2 -3 422.08 12.98
 -1 -2 -3 403.41 13.31
 -1 -2 -4 25.77 3.94
 -1 -2 -4 30.03 4.43
 -1 -2 -5 2026.57 37.21
 -1 -2 -5 2040.16 31.84
 -1 -2 -6 42.2 5.13
 1 2 -7 609.29 22.76
 -1 -2 -7 587.89 19.17
 -1 -2 -7 653.08 25.21
 1 2 -8 3.49 3.26
 -1 -2 -8 2.47 3.1
 -1 -2 -8 5.97 3.03
 1 2 -9 843.74 31.52
 -1 -2 -9 865.4 33.23
 -1 -2 -9 915.8 26.55
 -1 -2 -10 2.52 3.93
 -1 -2 -10 8.92 3.36
 1 2 -10 12.21 5.42
 -1 -2 -11 1809.97 53.78
 1 2 -11 1837.49 51.69
 1 2 -12 1.25 3.72
 -1 -2 -12 9.79 3.98
 -1 -2 -12 5.09 5.14
 -1 -2 -13 3040.31 77.33
 -1 -2 -13 3007.11 53.74
 1 2 -13 3064.86 74.52
 -1 -2 -14 2.73 2.84
 -1 -2 -14 -2.39 5.19
 1 2 -14 2.31 4.23
 -1 -2 -15 42.89 10.03
 1 2 -15 41.05 10.26
 1 2 -16 105.1 16.08
 -1 -2 -16 109.27 16.65
 1 2 -17 217.4 23.79
 -1 -2 -17 223.66 24.65
 1 2 -18 5.82 5.09
 -1 -2 -18 11.56 7.25
 -1 -2 -19 93.56 17.42
 1 2 -19 84.71 16.48
 1 2 -20 9.76 7.61
 -1 -2 -20 1.96 5.31
 1 2 -21 196.67 11.51
 -1 -2 -21 220.78 27.63
 -1 -2 -22 17.38 3.75
 1 2 -22 18.11 4.16
 1 2 -23 45.7 6.1
 -1 -2 -23 45.58 6.1
 1 2 -24 1.08 2.97
 -1 -2 -24 1.34 2.49
 1 2 -25 147.54 11.12
 -1 -2 -25 160.98 10.95
 -1 -2 -26 13.21 3.87
 1 2 -26 13.23 4.28
 -1 -2 -27 7.7 3.01
 1 2 -27 11.81 4.33
 1 2 -28 -0.45 2.82
 -1 -2 -28 2.58 2.77
 -1 -2 -29 43.26 5.74
 1 2 -29 40.74 5.97
 1 2 -30 2.78 2.41
 -1 -2 -30 3.01 2.52
 1 2 -31 20.88 4.08
 -1 -2 -31 19.86 3.49
 1 2 -32 3.71 2.31
 -1 -2 -32 2.63 1.82
 1 2 -33 14.25 2.92
 -2 0 -33 1.58 1.66
 -2 0 -32 4.39 2.07
 2 0 -31 0.83 2.26
 -2 0 -31 0.61 1.99
 2 0 -30 57.2 6.41
 -2 0 -30 56.47 5.99
 2 0 -29 7.86 3.74
 -2 0 -29 5.38 3.03
 2 0 -28 51.93 6.88
 -2 0 -28 46.22 6.06
 2 0 -27 8.49 3.82
 -2 0 -27 8.32 3.51
 2 0 -26 267.94 14.84
 -2 0 -26 252.35 13.89
 2 0 -25 12.89 4.05
 -2 0 -25 12.03 3.72
 2 0 -24 7.06 3.27
 -2 0 -24 10.33 3.64
 2 0 -24 7.79 3.77
 -2 0 -23 6.86 2.96
 2 0 -23 1.47 3.43
 2 0 -23 8.67 7.27
 2 0 -23 8.55 3.67
 2 0 -22 39.14 5.68
 2 0 -22 44.2 7.03
 2 0 -22 43.22 12.65
 -2 0 -22 39.02 5.3
 2 0 -21 5.73 7.52
 2 0 -20 66.2 14.85
 2 0 -19 9.3 5.53
 2 0 -18 92.76 16.45
 2 0 -17 41.18 10.99
 2 0 -16 69.41 13.4
 -2 0 -16 80 15.08
 -2 0 -15 5.22 5.31
 2 0 -15 12.62 6.54
 -2 0 -14 743.61 40.82
 2 0 -14 711.78 37.41
 -2 0 -13 25.91 8.69
 2 0 -13 33.13 7.25
 2 0 -12 39.12 7.78
 -2 0 -12 37.37 9.13
 2 0 -11 39.04 7.91
 -2 0 -11 32.78 3.94
 -2 0 -11 38.48 8.56
 2 0 -10 261.17 18.66
 -2 0 -10 227.45 9.8
 -2 0 -10 228.35 18.81
 2 0 -9 121.61 12.36
 -2 0 -9 113.09 6.69
 -2 0 -9 117.03 12.86
 2 0 -8 917.65 31.24
 -2 0 -8 933.76 18.09
 2 0 -7 286.08 16.64
 -2 0 -7 311.5 9.91
 -2 0 -6 543.92 11.32
 2 0 -6 509.69 21.18
 -2 0 -5 39.91 2.63
 2 0 -5 40.24 6.02
 2 0 -4 1884.58 35.92
 -2 0 -4 1740.45 14.51
 2 0 -3 8 3.18
 2 0 -2 2033.6 31.61
 2 0 -1 241.03 9.97
 2 0 0 1950.51 24.23
 0 -2 -1 196.77 7.94
 0 -2 -2 2026.79 28.25
 0 -2 -3 8.13 2.48
 0 2 -3 5.97 1.96
 0 -2 -4 1682.86 28.67
 0 2 -4 1672.32 28.47
 0 -2 -5 51.12 5.59
 0 2 -5 48.58 5.99
 0 -2 -6 369.75 15.45
 0 2 -6 362.18 16.84
 0 -2 -7 287.24 14.46
 0 2 -7 286.1 16.18
 0 2 -8 750.32 28.27
 0 -2 -8 781.97 24.88
 0 -2 -9 112.95 10.2
 0 2 -9 112.44 12.04
 0 2 -10 140.1 14.18
 0 -2 -10 162.94 13
 0 2 -11 32.14 7.79
 0 -2 -11 32.16 6.72
 0 -2 -11 29.35 7.48
 0 -2 -12 35.51 8.34
 0 2 -12 34.11 8.23
 0 -2 -12 35.67 7.03
 0 -2 -13 33.5 6.39
 0 2 -13 30.86 8.32
 0 -2 -13 30.53 8.46
 0 -2 -14 685.6 27.8
 0 -2 -14 769.06 39.55
 0 2 -14 726.71 38.79
 0 -2 -15 12.84 4.65
 0 -2 -15 14.99 7.33
 0 2 -15 25.33 8.7
 0 2 -16 171.01 20.78
 0 -2 -16 167.87 20.54
 0 -2 -17 46.01 11.7
 0 2 -17 44.03 11.5
 0 -2 -18 139.36 20.02
 0 2 -18 150.29 21.04
 0 -2 -19 18.39 8.6
 0 -2 -20 29.7 11.01
 0 2 -21 2.14 2.09
 0 -2 -21 2.69 5.23
 0 -2 -22 34.47 5.14
 0 -2 -22 27.16 10.9
 0 2 -22 29.24 4.96
 0 2 -23 8.37 3.53
 0 -2 -23 5.66 3.17
 0 2 -24 9.47 3.55
 0 -2 -24 11.03 3.45
 0 2 -25 13.1 4.11
 0 -2 -25 15.5 4.24
 0 -2 -26 280.81 14.77
 0 2 -26 274.2 14.87
 0 2 -27 9.67 3.91
 0 -2 -27 7.11 3.22
 0 -2 -28 58.07 6.73
 0 2 -28 54.75 6.73
 0 2 -29 1.73 2.89
 0 -2 -29 5.52 3.14
 0 2 -30 66.77 6.74
 0 -2 -30 58.39 5.79
 0 2 -31 2.26 2.54
 0 -2 -31 0.36 1.93
 0 -2 -32 9.82 2.64
 0 2 -32 10.27 2.93
 0 2 -33 -0.02 1.8
 -2 -1 -33 1.39 1.59
 -2 -1 -32 -0.16 1.68
 2 1 -32 1.41 2.22
 -2 -1 -31 4.2 2.16
 2 1 -31 4.7 2.74
 -2 -1 -30 6.5 2.61
 2 1 -30 2.57 2.56
 -2 -1 -29 67.49 6.83
 2 1 -29 63.86 7.29
 2 1 -28 8.39 4.05
 -2 -1 -28 5.68 3.23
 2 1 -27 47.85 6.71
 -2 -1 -27 36.93 5.62
 -2 -1 -26 7.37 3.27
 2 1 -26 9.69 4.25
 -2 -1 -25 15.66 4.14
 2 1 -25 14.41 4.5
 2 1 -25 16.87 4.56
 -2 -1 -24 11.24 3.54
 2 1 -24 12.77 4.37
 2 1 -24 10.87 4.14
 -2 -1 -23 201.83 11.82
 2 1 -23 184.96 13.22
 2 1 -23 180.19 11.88
 -2 -1 -22 5.38 2.5
 2 1 -22 5.1 3.41
 2 1 -22 6.19 7.58
 2 1 -22 3.57 2.44
 2 1 -21 303.56 31.66
 2 1 -21 268.17 13.28
 2 1 -20 0.6 4.62
 2 1 -19 364.67 33.05
 -2 -1 -18 20.92 9.07
 2 1 -18 16.45 7.6
 2 1 -17 101.05 16.31
 -2 -1 -17 106.36 17.66
 -2 -1 -16 19.08 7.85
 2 1 -16 15.61 7.16
 2 1 -15 772.2 40.74
 -2 -1 -15 801.99 44
 -2 -1 -14 2.56 4.63
 2 1 -14 0.88 3.6
 -2 -1 -13 866.12 42.06
 2 1 -13 819.47 38.19
 -2 -1 -12 40.91 9.46
 2 1 -12 36.24 8.74
 -2 -1 -12 32.43 4.49
 -2 -1 -11 591.64 18.95
 -2 -1 -11 609.02 31.58
 -2 -1 -10 7.56 4.28
 -2 -1 -10 11.23 2.89
 -2 -1 -9 121.3 13.42
 -2 -1 -9 133.45 8.75
 -2 -1 -8 66.66 5.71
 -2 -1 -7 240.47 10
 -2 -1 -6 30.55 3.59
 -2 -1 -5 45 3.95
 -2 -1 -4 35.42 3.29
 1 -2 1 2458.03 24.27
 1 -2 0 3.94 1.52
 1 -2 -1 2416.64 29.02
 1 -2 -2 41.64 4.36
 1 -2 -3 2959.56 37.72
 1 -2 -4 40.83 5.07
 1 -2 -5 116.29 9.04
 1 -2 -6 25.67 4.89
 -1 2 -6 26.47 5.56
 1 -2 -7 250.21 14.56
 -1 2 -7 231.67 15.48
 1 -2 -8 68.4 8.13
 -1 2 -8 61.54 8.78
 -1 2 -9 112.8 12.38
 1 -2 -9 105.77 11.17
 1 -2 -10 10.69 4.71
 -1 2 -10 6.66 4.64
 1 -2 -11 702.08 29.97
 -1 2 -11 681.41 33.5
 -1 2 -12 32.41 8.78
 1 -2 -12 41.35 7.73
 1 -2 -13 916.86 35.26
 1 -2 -13 889.49 40.01
 -1 2 -13 942.69 43.67
 1 -2 -14 3.68 4.68
 1 -2 -14 4.71 2.91
 -1 2 -14 2.21 4.9
 1 -2 -15 707.45 39.48
 1 -2 -15 702.61 30.49
 -1 2 -15 765.07 43.01
 1 -2 -16 9.76 4.67
 -1 2 -16 11.44 7.04
 1 -2 -16 16.75 7.63
 1 -2 -17 114.74 17.38
 1 -2 -18 15.89 6.26
 1 -2 -19 493.61 38.2
 1 -2 -20 5.18 6.48
 -1 2 -21 298.52 13.66
 1 -2 -21 349.65 33.75
 1 -2 -22 3.47 2.75
 -1 2 -22 4.98 2.86
 1 -2 -22 -1.02 5.98
 -1 2 -23 187.5 11.9
 1 -2 -23 218.05 28.1
 1 -2 -23 187.66 11.56
 1 -2 -24 7.74 3.44
 -1 2 -24 7.83 3.38
 -1 2 -25 8.54 3.56
 1 -2 -25 12.29 4.2
 -1 2 -26 11.28 3.68
 1 -2 -26 10.68 3.79
 -1 2 -27 37.18 5.89
 1 -2 -27 36.99 5.62
 -1 2 -28 8.27 3.58
 1 -2 -28 12.13 4.02
 -1 2 -29 58.56 6.84
 1 -2 -29 61.35 6.54
 1 -2 -30 5.23 2.64
 -1 2 -30 6.56 3.04
 1 -2 -31 10.38 3.02
 -1 2 -31 17.03 3.6
 -1 2 -32 0.68 1.97
 -1 2 -33 5.26 2
 -1 2 -34 2.08 1.63
 2 2 -32 37.63 4.73
 -2 -2 -32 41.14 4.02
 2 2 -31 -0.12 2.36
 -2 -2 -31 1.11 1.71
 2 2 -30 33.6 5.27
 -2 -2 -30 33.8 4.57
 -2 -2 -29 9.99 3.09
 2 2 -29 12.15 3.83
 2 2 -28 27.9 5.39
 -2 -2 -28 25.37 4.5
 2 2 -27 11.6 4.07
 -2 -2 -27 12.89 3.72
 -2 -2 -26 231.21 12.94
 2 2 -26 233.06 14.09
 2 2 -25 26.39 5.2
 -2 -2 -25 30.59 5.11
 2 2 -24 6.08 2.87
 -2 -2 -24 8.8 3.58
 -2 -2 -23 1.21 2.22
 2 2 -23 0.44 2.4
 2 2 -22 129.23 9.72
 -2 -2 -22 124.86 9.26
 2 2 -21 63.16 14.95
 2 2 -21 50.26 6.23
 2 2 -20 103.42 18.32
 2 2 -19 5.47 5.72
 2 2 -18 158.95 21.06
 -2 -2 -18 160.8 22.02
 -2 -2 -17 34.37 10.91
 2 2 -17 43.05 11.42
 -2 -2 -16 180.68 22.04
 2 2 -16 165.9 19.77
 -2 -2 -15 111.18 16.81
 2 2 -15 113.75 15.68
 2 2 -14 815.44 39.64
 -2 -2 -14 806.3 42.31
 -2 -2 -13 49.29 10.68
 -2 -2 -13 42.83 6.12
 2 2 -13 46.14 9.83
 -2 -2 -12 1349.27 33.75
 -2 -2 -12 1358.89 49.94
 2 2 -12 1282.89 45.51
 -2 -2 -11 36.48 8.32
 2 2 -11 45.72 8.72
 -2 -2 -11 36.88 5.54
 -2 -2 -10 1221.85 29.84
 -2 -2 -10 1208.62 42.14
 -2 -2 -9 9.33 3.45
 -2 -2 -9 10.21 4.95
 -2 -2 -8 877.25 23.61
 -2 -2 -8 890.76 32.15
 -2 -2 -7 258.61 12.27
 -2 -2 -7 239.93 15.92
 -2 -2 -6 326.44 17.16
 -2 -2 -6 380.53 14.04
 -2 -2 -5 127.87 8.05
 -2 -2 -5 129.46 10.13
 2 -2 4 443.5 7.07
 -2 -2 -4 465.68 17.03
 2 -2 3 190.1 5.48
 -2 -2 -3 182.64 9.74
 2 -2 2 970.89 14.27
 2 -2 1 196.87 7.49
 2 -2 0 12.6 2.46
 2 -2 -1 214.06 9.75
 2 -2 -2 657.47 18.52
 2 -2 -3 207.63 11.26
 2 -2 -4 455.39 17.69
 2 -2 -5 166.23 11.36
 2 -2 -6 376.19 18.06
 2 -2 -7 271.31 16.64
 2 -2 -8 900.55 31.52
 2 -2 -9 20.96 5.86
 2 -2 -10 1205.25 39.74
 2 -2 -11 45.91 8.4
 2 -2 -12 1050.36 39.05
 2 -2 -13 50.99 8.99
 2 -2 -14 685.66 32.26
 2 -2 -15 124.63 16.59
 2 -2 -15 124.05 14.15
 2 -2 -16 172.02 16.4
 2 -2 -16 179.56 20.77
 2 -2 -17 46.01 8.7
 2 -2 -17 40.33 10.7
 2 -2 -18 143.91 19.83
 2 -2 -19 13.52 7.19
 2 -2 -20 108.83 18.52
 2 -2 -21 51.55 13.36
 -2 2 -21 46.91 5.82
 -2 2 -22 127.56 9.38
 2 -2 -22 142.05 22.25
 2 -2 -22 120.71 9.57
 2 -2 -22 138.42 12.24
 -2 2 -23 0.33 2.33
 2 -2 -23 3.94 5.9
 2 -2 -23 2.98 2.8
 2 -2 -24 5.59 3.29
 -2 2 -24 2.62 2.66
 2 -2 -24 8.29 7.73
 -2 2 -25 29.6 5.13
 2 -2 -25 29.79 5.48
 2 -2 -26 257.24 14.27
 -2 2 -26 252.65 13.96
 2 -2 -27 8.37 3.68
 -2 2 -27 12.22 3.76
 -2 2 -28 20.98 4.51
 2 -2 -28 23.54 4.84
 2 -2 -29 13.55 3.68
 -2 2 -29 9.04 3.26
 -2 2 -30 42.16 5.32
 2 -2 -30 40.1 5.42
 -2 2 -31 2.86 2.47
 -2 2 -32 39.58 4.53
 -2 2 -33 6.47 2.17
 -2 2 -34 16.04 2.43
 -3 2 -34 6.37 1.78
 -3 2 -33 1.65 1.59
 -3 2 -32 5.57 2.3
 -3 2 -31 17.22 3.7
 -3 2 -30 3.96 2.59
 -3 2 -29 36.85 5.19
 3 -2 -29 38.04 5.76
 3 -2 -28 -0.42 2.68
 -3 2 -28 0.24 2.28
 -3 2 -27 98.46 8.51
 3 -2 -27 98.67 9.05
 -3 2 -26 1.73 2.45
 3 -2 -26 2.57 3.25
 -3 2 -25 96.83 8.74
 3 -2 -25 95.34 8.95
 3 -2 -24 24.75 4.96
 -3 2 -24 20.44 4.3
 3 -2 -23 27.6 10.73
 3 -2 -23 20.97 4.8
 3 -2 -23 17.47 5.39
 -3 2 -23 18.55 4.25
 3 -2 -22 15.01 4.14
 3 -2 -22 18.07 5.34
 -3 2 -22 18.45 3.93
 3 -2 -22 18.69 9.55
 -3 2 -21 84.22 7.37
 3 -2 -21 83.87 9.74
 3 -2 -21 81.14 7.68
 3 -2 -21 99.18 18.24
 3 -2 -20 31.11 10.56
 3 -2 -19 205.78 24.41
 3 -2 -18 119.64 18.59
 3 -2 -17 249.09 21.29
 3 -2 -17 270.5 26.36
 3 -2 -16 16.78 6.03
 3 -2 -15 1031.17 43.42
 3 -2 -14 345.15 24.78
 3 -2 -13 158.45 16.68
 3 -2 -12 415.12 25.79
 3 -2 -11 117.91 13.51
 3 -2 -10 358.85 22.69
 3 -2 -9 96.37 11.82
 3 -2 -8 76.65 10.2
 3 -2 -7 298.49 18.99
 3 -2 -6 613.9 25.64
 3 -2 -5 698.11 25.79
 3 -2 -4 257.16 15.06
 3 -2 -3 7.08 3.2
 3 -2 -2 13.12 3.51
 3 -2 -1 1289.06 26.59
 3 -2 0 57.15 5.44
 3 -2 1 1174.41 21.11
 3 -2 2 10.21 2.35
 -2 -3 -2 10.77 2.45
 -2 -3 -3 21.43 3.55
 3 -2 3 23.22 2.53
 -2 -3 -4 216.47 11.56
 3 -2 4 227.86 6.12
 -2 -3 -5 601.81 21.21
 -2 -3 -5 609.71 19.29
 -2 -3 -6 523.49 21.48
 -2 -3 -6 529.56 18.93
 -2 -3 -7 325.43 18.44
 -2 -3 -7 308.94 14.81
 -2 -3 -8 61.38 7.06
 -2 -3 -8 52.31 8.42
 2 3 -8 60.63 7.97
 -2 -3 -9 30.76 7.07
 -2 -3 -9 30.74 5.35
 2 3 -9 39.98 7.39
 -2 -3 -10 368.37 23.75
 -2 -3 -10 402.6 18.96
 2 3 -10 366.38 21.6
 -2 -3 -11 135.68 15.33
 2 3 -11 129.63 13.91
 -2 -3 -11 136.05 11.11
 2 3 -12 403.99 25.43
 -2 -3 -12 401.73 27.57
 -2 -3 -12 397.67 19.12
 2 3 -13 186.57 18.34
 -2 -3 -13 195.44 13.87
 -2 -3 -13 175.37 19.07
 -2 -3 -14 349.37 18.41
 -2 -3 -14 376.55 28.86
 2 3 -14 354.58 26.62
 -2 -3 -15 940.61 47.4
 2 3 -15 929.58 44.94
 -2 -3 -16 18.7 7.6
 2 3 -16 22.71 8.42
 2 3 -17 294.67 27.19
 -2 -3 -17 293.59 28.6
 2 3 -18 119.79 18.42
 -2 -3 -18 123.46 19.02
 2 3 -19 294.65 29.17
 -2 -3 -19 274.51 29.79
 2 3 -20 37.94 11.55
 2 3 -21 72.67 7.13
 2 3 -22 22.03 4.71
 -2 -3 -22 18.24 4.01
 -2 -3 -23 50.48 5.5
 2 3 -23 20.94 4.48
 2 3 -24 22.4 5.04
 -2 -3 -24 22.34 4.58
 -2 -3 -25 76.74 7.55
 2 3 -25 61.4 7.58
 2 3 -26 4.29 3.32
 -2 -3 -26 1.29 2.27
 2 3 -27 94.66 9.2
 -2 -3 -27 90.67 7.82
 2 3 -28 0.72 3.21
 -2 -3 -28 -0.2 2.2
 2 3 -29 48.76 6.48
 -2 -3 -29 48.14 5.36
 2 3 -30 3.51 2.81
 -2 -3 -30 4.03 2.37
 -2 -3 -31 20.13 2.97
 2 3 -31 23.76 4.36
 2 3 -32 3.56 2.36
 -3 1 -34 25.39 2.69
 -3 1 -33 1.73 1.57
 -3 1 -32 88.64 6.21
 -3 1 -31 5.97 2.41
 3 -1 -30 31.33 5.08
 -3 1 -30 34.05 4.79
 3 -1 -29 -0.93 2.8
 -3 1 -29 1.76 2.43
 3 -1 -28 15.08 4.51
 -3 1 -28 16.12 3.84
 -3 1 -27 11.04 3.36
 3 -1 -27 16.38 4.72
 3 -1 -26 110.54 9.74
 -3 1 -26 111.63 9.23
 3 -1 -25 10.02 3.81
 -3 1 -25 9 3.31
 3 -1 -24 103.34 11.08
 3 -1 -24 97.87 18.67
 -3 1 -24 97.5 8.62
 3 -1 -24 104.4 9.2
 -3 1 -23 3.77 2.26
 3 -1 -23 6.03 4.27
 3 -1 -23 6.12 3.5
 3 -1 -23 3.47 4.21
 3 -1 -22 26.11 10.12
 3 -1 -22 26.15 6.2
 3 -1 -22 24.22 4.59
 -3 1 -22 24.97 4.44
 3 -1 -21 17.47 5.18
 -3 1 -21 17.04 3.6
 3 -1 -21 14.11 3.91
 3 -1 -21 20.7 8.61
 3 -1 -20 239.39 27.1
 3 -1 -19 14.3 7.32
 3 -1 -18 26.43 11.46
 3 -1 -17 37.35 10.23
 3 -1 -16 209.97 21.89
 3 -1 -15 79.7 11.86
 3 -1 -14 668.87 34.29
 3 -1 -13 8 4.78
 3 -1 -12 46.98 9.43
 3 -1 -11 12.38 5.31
 3 -1 -10 927.45 36.16
 3 -1 -9 129.16 13.47
 3 -1 -8 951.23 34.1
 3 -1 -7 299.41 18.56
 3 -1 -6 674.58 26.88
 3 -1 -5 481.03 21.38
 3 -1 -4 1018.23 29.07
 3 -1 -3 148.77 11.18
 3 -1 -2 199.49 12.27
 3 -1 -1 16.56 3.54
 3 -1 0 1820.91 28.86
 3 -1 1 11.04 2.55
 3 -1 2 399.41 10.64
 -1 -3 -3 125.2 8.51
 1 3 -3 125.93 6.1
 -1 -3 -4 956.02 24.24
 1 3 -4 966.53 20.38
 -1 -3 -5 431.05 16.54
 1 3 -5 432.84 15.47
 1 3 -6 668.29 21.97
 -1 -3 -6 680.18 21.9
 -1 -3 -7 259.96 14.28
 -1 -3 -7 246.59 15.92
 1 3 -7 257.16 14.77
 -1 -3 -8 955.79 33.21
 -1 -3 -8 966.5 28.49
 1 3 -8 955.71 30.75
 -1 -3 -9 125.44 12.96
 1 3 -9 128.6 12.48
 -1 -3 -9 135.6 11.26
 -1 -3 -10 897.91 29.65
 1 3 -10 867.76 33.66
 -1 -3 -10 876 35.63
 1 3 -11 7.09 4.46
 -1 -3 -11 9.75 5.8
 -1 -3 -11 8.4 3.68
 -1 -3 -12 17.07 5.04
 -1 -3 -12 15.05 5.87
 1 3 -12 13.57 6.42
 -1 -3 -13 6.25 5.47
 1 3 -13 6.18 4.56
 -1 -3 -13 6.28 3.52
 -1 -3 -14 838.22 30.9
 -1 -3 -14 888.64 42.95
 1 3 -14 904.4 42.55
 1 3 -15 88.21 14.17
 -1 -3 -15 87.62 14.46
 -1 -3 -15 81.48 9.68
 -1 -3 -16 142.11 18.68
 1 3 -16 140.7 18.59
 -1 -3 -17 34.26 10.12
 1 3 -17 37.83 10.77
 1 3 -18 53.64 12.59
 -1 -3 -18 51.9 13.05
 -1 -3 -19 13.64 6.35
 -1 -3 -20 224.5 27.01
 1 3 -21 22.88 4.47
 -1 -3 -21 24.71 8.69
 1 3 -22 31.29 5.28
 -1 -3 -22 35.88 5
 1 3 -23 3.56 2.81
 -1 -3 -23 4.63 2.69
 1 3 -24 99.72 9.04
 -1 -3 -24 100.9 8.54
 1 3 -25 10.3 4.01
 -1 -3 -25 7.13 3.26
 1 3 -26 94.68 9.35
 -1 -3 -26 96.54 8.41
 1 3 -27 13.78 4.08
 -1 -3 -27 17.16 4.06
 1 3 -28 18.15 4.56
 -1 -3 -28 16.86 3.7
 -1 -3 -29 0.28 2.1
 1 3 -29 1.04 2.55
 -1 -3 -30 52.9 5.37
 1 3 -30 58.44 6.54
 -1 -3 -31 5.82 2.23
 1 3 -31 9.64 3.39
 1 3 -32 85.6 6.58
 1 3 -33 0.48 1.79
 -3 0 -34 1.45 1.15
 -3 0 -33 20.8 2.84
 -3 0 -32 10.7 2.62
 3 0 -31 46.83 5.46
 -3 0 -31 46.05 4.92
 -3 0 -30 5.59 2.63
 3 0 -30 6.65 2.97
 3 0 -29 15.3 4.3
 -3 0 -29 20.34 4.05
 -3 0 -28 10.22 3.41
 3 0 -28 9.3 3.67
 3 0 -27 159.8 11.65
 -3 0 -27 161.73 10.71
 3 0 -26 17.74 4.61
 -3 0 -26 20.33 4.48
 -3 0 -25 121.87 9.59
 3 0 -25 114.77 11.15
 3 0 -25 128.12 10.38
 3 0 -24 19.57 5.28
 -3 0 -24 16.62 3.81
 3 0 -24 30.25 12.71
 3 0 -24 16.72 4.47
 -3 0 -23 47.87 6.07
 3 0 -23 55.72 14.67
 3 0 -23 41.85 7.05
 3 0 -23 39.46 5.77
 3 0 -22 8.78 3.6
 3 0 -22 3.72 3.64
 3 0 -22 9.07 7.4
 -3 0 -22 5.75 2.65
 3 0 -21 46.02 8.02
 -3 0 -21 29.24 4.53
 3 0 -21 35.74 11.35
 3 0 -20 51.48 13.13
 3 0 -19 95.21 16.97
 3 0 -18 9.2 6.46
 3 0 -17 38.35 9.87
 3 0 -16 63.75 12.61
 3 0 -15 612.69 35.98
 3 0 -13 42.7 8.92
 3 0 -12 313 22.93
 3 0 -11 2097.04 58.13
 3 0 -10 68.54 10.27
 -3 0 -9 789.2 12.01
 3 0 -9 1226.66 40.96
 -3 0 -8 191.37 5.65
 3 0 -8 237.11 17.82
 -3 0 -7 357.45 8.24
 3 0 -7 387.23 21.52
 3 0 -6 95.48 10.26
 -3 0 -6 82.29 3.59
 -3 0 -5 1014.69 12.5
 3 0 -5 1096.67 32.04
 3 0 -4 113.08 10.09
 3 0 -3 489.54 19.2
 3 0 -2 14.71 3.9
 3 0 -1 89.36 8.19
 3 0 0 115.46 7.25
 0 -3 -2 10.76 3.05
 0 -3 -3 385.22 15.59
 0 -3 -4 97.45 7.97
 0 -3 -5 919.69 25.5
 0 3 -5 889.77 24.29
 0 -3 -6 95.3 8.88
[truncated: 496,315 more chars]
