# Supplementary material for: Charge‐Assisted Halogen Bonding in an Ionic Cavity of a Coordination Cage Based on a Copper(I) Iodide Cluster
Source: Angew Chem Int Ed Engl. 2023 Jan 11;62(7):e202215689. doi: 10.1002/anie.202215689 (PMC10108208; doi:10.1002/anie.202215689)
Supplement: Supplementary file 4 — Supporting Information [file ANIE-62-0-s004.cif]

data_(Cu3I4)4L4
# start Validation Reply Form
_vrf_PLAT973_(Cu3I4)4L4
;
PROBLEM: Check Calcd Positive Resid. Density on       Cu5       3.36 eA-3  
RESPONSE: There is a severe disorder of copper(I)iodide systems within the unit cell which could not be
fully resolved and which results in residual electron density maxima.
;
# end Validation Reply Form
_audit_creation_date               2022-09-30
_audit_creation_method
;
Olex2 1.5
(compiled 2022.04.07 svn.rca3783a0 for OlexSys, GUI svn.r6498)
;
_shelx_SHELXL_version_number       '2018/3'
_audit_contact_author_address      ?
_audit_contact_author_email        ?
_audit_contact_author_name         ''
_audit_contact_author_phone        ?
_publ_contact_author_id_orcid      ?
_publ_section_references
;
Dolomanov, O.V., Bourhis, L.J., Gildea, R.J, Howard, J.A.K. & Puschmann, H.
 (2009), J. Appl. Cryst. 42, 339-341.

Sheldrick, G.M. (2008). Acta Cryst. A64, 112-122.

Sheldrick, G.M. (2015). Acta Cryst. C71, 3-8.
;
_chemical_name_common              ?
_chemical_name_systematic          ?
_chemical_formula_moiety          
 'C120 H204 Cu12 I16 N24, 0.5(Cu I3), Cu I2, 6(I)'
_chemical_formula_sum              'C120 H204 Cu13.50 I25.50 N24'
_chemical_formula_weight           6076.80
_chemical_absolute_configuration   .
_chemical_melting_point            ?
_chemical_oxdiff_formula           'C30 H51 N6 Cu3 I6'
loop_
  _atom_type_symbol
  _atom_type_description
  _atom_type_scat_dispersion_real
  _atom_type_scat_dispersion_imag
  _atom_type_scat_source
 'C' 'C' 0.0181 0.0091 'International Tables Vol C Tables 4.2.6.8 and 6.1.1.4'
 'H' 'H' 0.0000 0.0000 'International Tables Vol C Tables 4.2.6.8 and 6.1.1.4'
 'Cu' 'Cu' -1.9646 0.5888
 'International Tables Vol C Tables 4.2.6.8 and 6.1.1.4'
 'I' 'I' -0.3257 6.8362 'International Tables Vol C Tables 4.2.6.8 and 6.1.1.4'
 'N' 'N' 0.0311 0.0180 'International Tables Vol C Tables 4.2.6.8 and 6.1.1.4'

_shelx_space_group_comment
;
The symmetry employed for this shelxl refinement is uniquely defined
by the following loop, which should always be used as a source of
symmetry information in preference to the above space-group names.
They are only intended as comments.
;
_space_group_crystal_system        'tetragonal'
_space_group_IT_number             82
_space_group_name_H-M_alt          'I -4'
_space_group_name_Hall             'I -4'
loop_
  _space_group_symop_operation_xyz
 'x, y, z'
 'y, -x, -z'
 '-x, -y, z'
 '-y, x, -z'
 'x+1/2, y+1/2, z+1/2'
 'y+1/2, -x+1/2, -z+1/2'
 '-x+1/2, -y+1/2, z+1/2'
 '-y+1/2, x+1/2, -z+1/2'

_cell_length_a                     21.2716(3)
_cell_length_b                     21.2716(3)
_cell_length_c                     28.4502(6)
_cell_angle_alpha                  90
_cell_angle_beta                   90
_cell_angle_gamma                  90
_cell_volume                       12873.2(5)
_cell_formula_units_Z              2
_cell_measurement_reflns_used      8058
_cell_measurement_temperature      123.00(10)
_cell_measurement_theta_max        72.0920
_cell_measurement_theta_min        4.1530
_shelx_estimated_absorpt_T_max     ?
_shelx_estimated_absorpt_T_min     ?
_exptl_absorpt_coefficient_mu      25.429
_exptl_absorpt_correction_T_max    0.365
_exptl_absorpt_correction_T_min    0.113
_exptl_absorpt_correction_type     analytical
_exptl_absorpt_process_details
;
CrysAlisPro, Agilent Technologies,
Version 1.171.36.28 (release 01-02-2013 CrysAlis171 .NET)
(compiled Feb  1 2013,16:14:44)
Analytical numeric absorption correction using a multifaceted crystal
			model based on expressions derived by R.C. Clark & J.S. Reid.
(Clark, R. C. & Reid, J. S. (1995). Acta Cryst. A51, 887-897)
;
_exptl_absorpt_special_details     ?
_exptl_crystal_colour              colourless
_exptl_crystal_colour_primary      colourless
_exptl_crystal_density_diffrn      1.568
_exptl_crystal_density_meas        ?
_exptl_crystal_density_method      ?
_exptl_crystal_description         prism
_exptl_crystal_F_000               5670
_exptl_crystal_size_max            0.1228
_exptl_crystal_size_mid            0.0838
_exptl_crystal_size_min            0.0494
_exptl_transmission_factor_max     ?
_exptl_transmission_factor_min     ?
_diffrn_reflns_av_R_equivalents    0.0725
_diffrn_reflns_av_unetI/netI       0.0866
_diffrn_reflns_Laue_measured_fraction_full  0.997
_diffrn_reflns_Laue_measured_fraction_max  0.975
_diffrn_reflns_limit_h_max         25
_diffrn_reflns_limit_h_min         -26
_diffrn_reflns_limit_k_max         22
_diffrn_reflns_limit_k_min         -25
_diffrn_reflns_limit_l_max         34
_diffrn_reflns_limit_l_min         -34
_diffrn_reflns_number              23238
_diffrn_reflns_point_group_measured_fraction_full  0.876
_diffrn_reflns_point_group_measured_fraction_max  0.834
_diffrn_reflns_theta_full          67.684
_diffrn_reflns_theta_max           76.437
_diffrn_reflns_theta_min           4.157
_diffrn_ambient_temperature        123.00(10)
_diffrn_detector_area_resol_mean   5.1977
_diffrn_measured_fraction_theta_full  0.997
_diffrn_measured_fraction_theta_max  0.975
_diffrn_measurement_details
;
#__ type_ start__ end____ width___ exp.time_
  1 omega  -78.00  -32.00   1.0000   20.0000
omega____ theta____ kappa____ phi______ frames
    -      -41.3676  125.0000 -150.0000 46

#__ type_ start__ end____ width___ exp.time_
  2 omega  -54.00   17.00   1.0000   60.0000
omega____ theta____ kappa____ phi______ frames
    -      -55.5000   45.0000 -180.0000 71

#__ type_ start__ end____ width___ exp.time_
  3 omega   45.00   91.00   1.0000   60.0000
omega____ theta____ kappa____ phi______ frames
    -      112.0000  -30.0000   30.0000 46

#__ type_ start__ end____ width___ exp.time_
  4 omega  111.00  171.00   1.0000   60.0000
omega____ theta____ kappa____ phi______ frames
    -      112.0000   91.0000   86.0000 60

#__ type_ start__ end____ width___ exp.time_
  5 omega   42.00   97.00   1.0000   60.0000
omega____ theta____ kappa____ phi______ frames
    -      112.0000  -45.0000   90.0000 55

#__ type_ start__ end____ width___ exp.time_
  6 omega   36.00   81.00   1.0000   60.0000
omega____ theta____ kappa____ phi______ frames
    -      112.0000  -30.0000 -150.0000 45

#__ type_ start__ end____ width___ exp.time_
  7 omega -117.00   -9.00   1.0000   20.0000
omega____ theta____ kappa____ phi______ frames
    -      -41.3676  -75.0000 -141.0000 108

#__ type_ start__ end____ width___ exp.time_
  8 omega -129.00  -92.00   1.0000   60.0000
omega____ theta____ kappa____ phi______ frames
    -      -55.5000  -45.0000   90.0000 37

#__ type_ start__ end____ width___ exp.time_
  9 omega   84.00  178.00   1.0000   60.0000
omega____ theta____ kappa____ phi______ frames
    -      112.0000   30.0000   30.0000 94

#__ type_ start__ end____ width___ exp.time_
 10 omega   36.00   91.00   1.0000   60.0000
omega____ theta____ kappa____ phi______ frames
    -      112.0000  -30.0000  -30.0000 55
;
_diffrn_measurement_device_type    'SuperNova, Dual, Cu at zero, Atlas'
_diffrn_measurement_method         '\w scans'
_diffrn_orient_matrix_UB_11        0.0137601000
_diffrn_orient_matrix_UB_12        0.0572923000
_diffrn_orient_matrix_UB_13        0.0315268000
_diffrn_orient_matrix_UB_21        -0.0581045000
_diffrn_orient_matrix_UB_22        0.0338474000
_diffrn_orient_matrix_UB_23        -0.0200966000
_diffrn_orient_matrix_UB_31        -0.0408940000
_diffrn_orient_matrix_UB_32        -0.0286983000
_diffrn_orient_matrix_UB_33        0.0391778000
_diffrn_radiation_monochromator    mirror
_diffrn_radiation_type             'Cu K\a'
_diffrn_radiation_wavelength       1.54184
_diffrn_source                     'SuperNova (Cu) X-ray Source'
_reflns_Friedel_coverage           0.675
_reflns_Friedel_fraction_full      0.749
_reflns_Friedel_fraction_max       0.688
_reflns_number_gt                  9035
_reflns_number_total               11257
_reflns_special_details
;
 Reflections were merged by SHELXL according to the crystal
 class for the calculation of statistics and refinement.
 
 Structure factors included contributions from the .fab file.
 
 _reflns_Friedel_fraction is defined as the number of unique
 Friedel pairs measured divided by the number that would be
 possible theoretically, ignoring centric projections and
 systematic absences. Completness statistics refer to single and
 composite reflections containing twin component 1 only.
;
_reflns_threshold_expression       'I > 2\s(I)'
_computing_cell_refinement
;
CrysAlisPro, Agilent Technologies,
Version 1.171.36.28 (release 01-02-2013 CrysAlis171 .NET)
(compiled Feb  1 2013,16:14:44)
;
_computing_data_collection
;
CrysAlisPro, Agilent Technologies,
Version 1.171.36.28 (release 01-02-2013 CrysAlis171 .NET)
(compiled Feb  1 2013,16:14:44)
;
_computing_data_reduction
;
CrysAlisPro, Agilent Technologies,
Version 1.171.36.28 (release 01-02-2013 CrysAlis171 .NET)
(compiled Feb  1 2013,16:14:44)
;
_computing_molecular_graphics      'Olex2 1.5 (Dolomanov et al., 2009)'
_computing_publication_material    'Olex2 1.5 (Dolomanov et al., 2009)'
_computing_structure_refinement    'SHELXL 2018/3 (Sheldrick, 2015)'
_computing_structure_solution      'SHELXS  (Sheldrick, 2008)'
_refine_diff_density_max           3.447
_refine_diff_density_min           -1.722
_refine_diff_density_rms           0.208
_refine_ls_abs_structure_details
;
 Refined as an inversion twin.
;
_refine_ls_abs_structure_Flack     0.018(13)
_refine_ls_extinction_coef         .
_refine_ls_extinction_method       none
_refine_ls_goodness_of_fit_ref     1.027
_refine_ls_hydrogen_treatment      constr
_refine_ls_matrix_type             full
_refine_ls_number_parameters       448
_refine_ls_number_reflns           11257
_refine_ls_number_restraints       13
_refine_ls_R_factor_all            0.0918
_refine_ls_R_factor_gt             0.0781
_refine_ls_restrained_S_all        1.027
_refine_ls_shift/su_max            0.007
_refine_ls_shift/su_mean           0.000
_refine_ls_structure_factor_coef   Fsqd
_refine_ls_weighting_details      
 'w=1/[\s^2^(Fo^2^)+(0.1449P)^2^] where P=(Fo^2^+2Fc^2^)/3'
_refine_ls_weighting_scheme        calc
_refine_ls_wR_factor_gt            0.2089
_refine_ls_wR_factor_ref           0.2276
_refine_special_details
;
 Refined as a 2-component inversion twin.
;
_olex2_refinement_description
;
1. Twinned data refinement
 Scales: 0.982(13)
 0.018(13)
2. Fixed Uiso
 At 1.2 times of:
  All C(H,H) groups
 At 1.5 times of:
  All C(H,H,H) groups
3. Restrained distances
 I10-Cu5_$1
 2.5 with sigma of 0.02
4. Uiso/Uaniso restraints and constraints
N1 \\sim C1 \\sim C2: within 2A with sigma of 0.04 and sigma for terminal atoms
of 0.08 within 2A
Uanis(I13) = Uanis(Cu5)
Uanis(I9) = Uanis(Cu4) = Uanis(I8) = Uanis(I7)
Uanis(Cu5) = Uanis(I13) = Uanis(I12) = Uanis(I10)
5. Others
 Fixed Sof: I7(0.125) I8(0.125) I9(0.125) Cu4(0.125) I12(0.25) I13(0.25)
 Cu5(0.25) I5(0.875) I10(0.125) I11(0.25)
6.a Secondary CH2 refined with riding coordinates:
 C1(H1A,H1B), C2(H2A,H2B), C3(H3A,H3B), C4(H4A,H4B), C5(H5A,H5B), C6(H6A,H6B),
 C7(H7A,H7B), C8(H8A,H8B), C9(H9A,H9B), C10(H10A,H10B), C11(H11A,H11B),
 C12(H12A,H12B), C13(H13A,H13B), C14(H14A,H14B), C15(H15A,H15B), C16(H16A,H16B),
  C17(H17A,H17B), C18(H18A,H18B), C19(H19A,H19B), C20(H20A,H20B), C21(H21A,H21B)
6.b Idealised Me refined as rotating group:
 C28(H28A,H28B,H28C), C29(H29A,H29B,H29C), C30(H30A,H30B,H30C)
;
_atom_sites_solution_hydrogens     geom
_atom_sites_solution_primary       direct
_atom_sites_solution_secondary     ?
loop_
  _atom_site_label
  _atom_site_type_symbol
  _atom_site_fract_x
  _atom_site_fract_y
  _atom_site_fract_z
  _atom_site_U_iso_or_equiv
  _atom_site_adp_type
  _atom_site_occupancy
  _atom_site_site_symmetry_order
  _atom_site_calc_flag
  _atom_site_refinement_flags_posn
  _atom_site_refinement_flags_adp
  _atom_site_refinement_flags_occupancy
  _atom_site_disorder_assembly
  _atom_site_disorder_group
 I1 I 0.62250(8) 0.42923(10) 0.10042(8) 0.0757(5) Uani 1 1 d . . . . .
 I2 I 0.71861(7) 0.25109(7) 0.10954(5) 0.0567(4) Uani 1 1 d . . . . .
 I3 I 0.78852(8) 0.40266(6) 0.00513(5) 0.0567(4) Uani 1 1 d . . . . .
 I4 I 0.82308(6) 0.42256(6) 0.15565(5) 0.0491(3) Uani 1 1 d . . . . .
 Cu1 Cu 0.70996(16) 0.36548(16) 0.14375(11) 0.0530(7) Uani 1 1 d . . . . .
 Cu2 Cu 0.80140(15) 0.34104(15) 0.08688(11) 0.0505(7) Uani 1 1 d . . . . .
 Cu3 Cu 0.74313(16) 0.44865(16) 0.08485(12) 0.0545(7) Uani 1 1 d . . . . .
 N1 N 0.6784(8) 0.3495(8) 0.2129(6) 0.046(4) Uani 1 1 d . U . . .
 N2 N 0.6345(8) 0.3289(9) 0.2950(6) 0.046(4) Uani 1 1 d . . . . .
 N3 N 0.9552(8) 0.2499(9) 0.4303(7) 0.052(4) Uani 1 1 d . . . . .
 N4 N 0.8366(9) 0.2564(8) 0.4509(6) 0.049(4) Uani 1 1 d . . . . .
 N5 N 0.7886(8) 0.6169(7) 0.4274(6) 0.043(3) Uani 1 1 d . . . . .
 N6 N 0.7153(8) 0.5242(8) 0.4504(6) 0.045(4) Uani 1 1 d . . . . .
 C1 C 0.6165(11) 0.3200(14) 0.2120(8) 0.062(6) Uani 1 1 d . U . . .
 H1A H 0.619909 0.277998 0.197194 0.075 Uiso 1 1 calc R U . . .
 H1B H 0.587657 0.345730 0.192660 0.075 Uiso 1 1 calc R U . . .
 C2 C 0.5900(11) 0.3130(13) 0.2594(8) 0.060(6) Uani 1 1 d . U . . .
 H2A H 0.552681 0.340538 0.262487 0.072 Uiso 1 1 calc R U . . .
 H2B H 0.576063 0.269020 0.263939 0.072 Uiso 1 1 calc R U . . .
 C3 C 0.7222(11) 0.3116(12) 0.2387(8) 0.056(6) Uani 1 1 d . . . . .
 H3A H 0.761512 0.335556 0.244052 0.067 Uiso 1 1 calc R U . . .
 H3B H 0.732691 0.273452 0.220410 0.067 Uiso 1 1 calc R U . . .
 C4 C 0.6934(12) 0.2929(12) 0.2859(8) 0.057(5) Uani 1 1 d . . . . .
 H4A H 0.683907 0.247337 0.285756 0.068 Uiso 1 1 calc R U . . .
 H4B H 0.723918 0.301171 0.311392 0.068 Uiso 1 1 calc R U . . .
 C5 C 0.6699(13) 0.4084(12) 0.2384(8) 0.063(6) Uani 1 1 d . . . . .
 H5A H 0.638246 0.434055 0.221498 0.076 Uiso 1 1 calc R U . . .
 H5B H 0.710049 0.431866 0.237773 0.076 Uiso 1 1 calc R U . . .
 C6 C 0.6495(12) 0.4017(12) 0.2880(7) 0.057(5) Uani 1 1 d . . . . .
 H6A H 0.611599 0.427416 0.294137 0.068 Uiso 1 1 calc R U . . .
 H6B H 0.683343 0.415314 0.309650 0.068 Uiso 1 1 calc R U . . .
 C7 C 0.6075(10) 0.3166(13) 0.3432(8) 0.055(5) Uani 1 1 d . . . . .
 H7A H 0.597985 0.271144 0.345517 0.066 Uiso 1 1 calc R U . . .
 H7B H 0.566998 0.339330 0.345504 0.066 Uiso 1 1 calc R U . . .
 C8 C 0.9158(11) 0.2289(12) 0.3872(9) 0.058(5) Uani 1 1 d . . . . .
 H8A H 0.924217 0.184176 0.379924 0.069 Uiso 1 1 calc R U . . .
 H8B H 0.926988 0.254480 0.359386 0.069 Uiso 1 1 calc R U . . .
 C9 C 0.8443(12) 0.2384(12) 0.3999(7) 0.057(5) Uani 1 1 d . . . . .
 H9A H 0.826234 0.271713 0.379768 0.068 Uiso 1 1 calc R U . . .
 H9B H 0.821033 0.198913 0.393695 0.068 Uiso 1 1 calc R U . . .
 C10 C 0.9399(12) 0.2101(11) 0.4693(8) 0.056(5) Uani 1 1 d . . . . .
 H10A H 0.964331 0.224381 0.496906 0.067 Uiso 1 1 calc R U . . .
 H10B H 0.953746 0.166862 0.461763 0.067 Uiso 1 1 calc R U . . .
 C11 C 0.8680(12) 0.2079(14) 0.4834(11) 0.073(8) Uani 1 1 d . . . . .
 H11A H 0.850287 0.165474 0.478162 0.088 Uiso 1 1 calc R U . . .
 H11B H 0.862209 0.219534 0.516811 0.088 Uiso 1 1 calc R U . . .
 C12 C 0.9374(10) 0.3144(10) 0.4427(11) 0.059(6) Uani 1 1 d . . . . .
 H12A H 0.943262 0.341612 0.414779 0.070 Uiso 1 1 calc R U . . .
 H12B H 0.965919 0.329809 0.467632 0.070 Uiso 1 1 calc R U . . .
 C13 C 0.8702(10) 0.3204(9) 0.4595(7) 0.046(4) Uani 1 1 d . . . . .
 H13A H 0.848429 0.354308 0.442050 0.055 Uiso 1 1 calc R U . . .
 H13B H 0.869385 0.331010 0.493415 0.055 Uiso 1 1 calc R U . . .
 C14 C 0.7692(11) 0.2582(10) 0.4671(10) 0.056(5) Uani 1 1 d . . . . .
 H14A H 0.751350 0.215541 0.462926 0.068 Uiso 1 1 calc R U . . .
 H14B H 0.769146 0.267175 0.501228 0.068 Uiso 1 1 calc R U . . .
 C15 C 0.8258(11) 0.5614(9) 0.4375(10) 0.054(5) Uani 1 1 d . . . . .
 H15A H 0.859261 0.572369 0.460304 0.065 Uiso 1 1 calc R U . . .
 H15B H 0.846285 0.546655 0.408305 0.065 Uiso 1 1 calc R U . . .
 C16 C 0.7854(9) 0.5082(9) 0.4579(7) 0.043(4) Uani 1 1 d . . . . .
 H16A H 0.794201 0.503357 0.491860 0.052 Uiso 1 1 calc R U . . .
 H16B H 0.795727 0.468098 0.442005 0.052 Uiso 1 1 calc R U . . .
 C17 C 0.7471(10) 0.6319(10) 0.4684(8) 0.049(4) Uani 1 1 d . . . . .
 H17A H 0.723071 0.670663 0.461312 0.059 Uiso 1 1 calc R U . . .
 H17B H 0.773783 0.640576 0.496165 0.059 Uiso 1 1 calc R U . . .
 C18 C 0.7010(9) 0.5794(12) 0.4805(8) 0.053(5) Uani 1 1 d . . . . .
 H18A H 0.705233 0.567876 0.514091 0.063 Uiso 1 1 calc R U . . .
 H18B H 0.657355 0.593712 0.474973 0.063 Uiso 1 1 calc R U . . .
 C19 C 0.7456(11) 0.6008(12) 0.3878(9) 0.059(6) Uani 1 1 d . . . . .
 H19A H 0.770272 0.594281 0.358726 0.071 Uiso 1 1 calc R U . . .
 H19B H 0.715828 0.635810 0.382357 0.071 Uiso 1 1 calc R U . . .
 C20 C 0.7081(10) 0.5390(9) 0.4003(8) 0.048(5) Uani 1 1 d . . . . .
 H20A H 0.663023 0.544877 0.392801 0.058 Uiso 1 1 calc R U . . .
 H20B H 0.724115 0.503597 0.381084 0.058 Uiso 1 1 calc R U . . .
 C21 C 0.6720(10) 0.4714(10) 0.4683(8) 0.050(5) Uani 1 1 d . . . . .
 H21A H 0.678481 0.467027 0.502593 0.060 Uiso 1 1 calc R U . . .
 H21B H 0.627907 0.484643 0.463345 0.060 Uiso 1 1 calc R U . . .
 C22 C 0.6475(10) 0.3348(10) 0.3864(8) 0.049(4) Uani 1 1 d . . . . .
 C23 C 0.6887(10) 0.2873(11) 0.4050(9) 0.053(5) Uani 1 1 d . . . . .
 C24 C 0.7254(10) 0.3040(9) 0.4439(7) 0.044(4) Uani 1 1 d . . . . .
 C25 C 0.7175(10) 0.3658(10) 0.4675(8) 0.048(4) Uani 1 1 d . . . . .
 C26 C 0.6805(10) 0.4091(10) 0.4466(7) 0.045(4) Uani 1 1 d . . . . .
 C27 C 0.6413(9) 0.3914(10) 0.4061(8) 0.048(4) Uani 1 1 d . . . . .
 C28 C 0.6885(11) 0.2189(11) 0.3889(9) 0.057(5) Uani 1 1 d . . . . .
 H28A H 0.646610 0.207890 0.377022 0.086 Uiso 1 1 calc R U . . .
 H28B H 0.699094 0.191562 0.415430 0.086 Uiso 1 1 calc R U . . .
 H28C H 0.719533 0.213251 0.363781 0.086 Uiso 1 1 calc R U . . .
 C29 C 0.7507(12) 0.3793(9) 0.5127(10) 0.060(6) Uani 1 1 d . . . . .
 H29A H 0.791307 0.399097 0.506160 0.090 Uiso 1 1 calc R U . . .
 H29B H 0.757417 0.339892 0.529878 0.090 Uiso 1 1 calc R U . . .
 H29C H 0.724941 0.407703 0.531860 0.090 Uiso 1 1 calc R U . . .
 C30 C 0.5904(9) 0.4388(11) 0.3877(9) 0.051(5) Uani 1 1 d . . . . .
 H30A H 0.610503 0.470534 0.367769 0.076 Uiso 1 1 calc R U . . .
 H30B H 0.570004 0.459459 0.414445 0.076 Uiso 1 1 calc R U . . .
 H30C H 0.558753 0.415966 0.369325 0.076 Uiso 1 1 calc R U . . .
 I7 I 0.7686(9) 0.5802(8) 0.2500(7) 0.084(3) Uani 0.125 1 d . . P A -1
 I8 I 0.9632(8) 0.5116(9) 0.2490(7) 0.084(3) Uani 0.125 1 d . . P A -1
 I9 I 0.917(3) 0.668(3) 0.157(2) 0.084(3) Uani 0.125 1 d . . P A -1
 Cu4 Cu 0.882(2) 0.5897(19) 0.2214(14) 0.084(3) Uani 0.125 1 d . . P A -1
 I12 I 0.5117(5) 0.5172(5) 0.2676(4) 0.106(2) Uani 0.25 1 d . . P B -3
 I13 I 0.5698(5) 0.6487(6) 0.3764(5) 0.106(2) Uani 0.25 1 d . . P B -3
 Cu5 Cu 0.5681(10) 0.5811(12) 0.3066(9) 0.106(2) Uani 0.25 1 d . . P B -3
 I5 I 0.82464(19) 0.4125(2) 0.34155(19) 0.0513(6) Uani 0.875 1 d . . P C 1
 I6 I 0.500000 0.500000 0.500000 0.0571(7) Uani 1 4 d S T P . .
 I10 I 0.8628(10) 0.1507(11) 0.2403(9) 0.106(2) Uani 0.125 1 d D . P D -3
 I11 I 0.7712(8) 0.1161(7) 0.2890(5) 0.135(5) Uani 0.25 1 d . . P E -2

loop_
  _atom_site_aniso_label
  _atom_site_aniso_U_11
  _atom_site_aniso_U_22
  _atom_site_aniso_U_33
  _atom_site_aniso_U_23
  _atom_site_aniso_U_13
  _atom_site_aniso_U_12
 I1 0.0507(8) 0.0964(12) 0.0799(12) 0.0311(10) 0.0000(8) 0.0012(7)
 I2 0.0730(9) 0.0575(8) 0.0396(7) -0.0071(6) 0.0096(6) -0.0131(6)
 I3 0.0834(10) 0.0472(7) 0.0396(7) -0.0003(6) -0.0004(6) -0.0065(6)
 I4 0.0566(7) 0.0540(7) 0.0366(6) -0.0038(5) -0.0039(5) -0.0033(5)
 Cu1 0.0638(18) 0.0623(18) 0.0328(15) -0.0004(13) 0.0069(13) -0.0007(14)
 Cu2 0.0530(16) 0.0579(17) 0.0405(16) -0.0034(13) 0.0022(13) 0.0001(13)
 Cu3 0.0603(18) 0.0548(17) 0.0482(18) 0.0055(14) 0.0013(15) -0.0029(13)
 N1 0.059(10) 0.053(9) 0.027(8) 0.002(7) 0.008(7) -0.009(7)
 N2 0.042(8) 0.064(10) 0.031(8) -0.008(7) 0.004(6) -0.016(7)
 N3 0.046(9) 0.061(10) 0.049(10) 0.013(8) 0.013(8) 0.002(7)
 N4 0.069(11) 0.046(9) 0.033(9) 0.002(7) 0.002(8) -0.002(7)
 N5 0.061(10) 0.032(7) 0.035(8) 0.003(6) 0.006(7) 0.005(6)
 N6 0.049(9) 0.057(9) 0.028(8) -0.010(7) 0.007(7) 0.000(7)
 C1 0.055(11) 0.105(17) 0.026(10) 0.002(10) 0.015(9) -0.029(11)
 C2 0.061(12) 0.083(15) 0.037(12) -0.003(10) -0.006(10) -0.018(11)
 C3 0.058(12) 0.072(14) 0.039(12) 0.017(10) -0.004(9) -0.024(10)
 C4 0.072(14) 0.066(13) 0.032(10) -0.015(10) 0.000(10) -0.008(11)
 C5 0.084(16) 0.066(14) 0.040(13) -0.003(10) 0.030(12) -0.009(11)
 C6 0.072(14) 0.075(15) 0.024(10) 0.010(9) 0.012(9) 0.000(11)
 C7 0.045(10) 0.087(15) 0.033(10) -0.002(11) 0.005(8) -0.007(9)
 C8 0.056(12) 0.069(14) 0.048(12) -0.006(11) 0.002(10) -0.011(10)
 C9 0.078(15) 0.064(13) 0.029(10) 0.005(9) 0.008(10) -0.019(11)
 C10 0.072(14) 0.056(12) 0.039(11) 0.007(9) 0.016(10) 0.007(10)
 C11 0.059(14) 0.084(17) 0.076(19) 0.035(15) -0.022(13) 0.009(12)
 C12 0.050(11) 0.041(10) 0.084(18) 0.012(11) -0.015(11) -0.015(8)
 C13 0.074(13) 0.039(9) 0.025(9) 0.004(7) -0.007(8) -0.005(8)
 C14 0.058(12) 0.044(10) 0.067(15) 0.001(10) -0.009(11) -0.005(9)
 C15 0.062(12) 0.036(9) 0.063(15) -0.001(9) 0.005(11) -0.011(8)
 C16 0.049(10) 0.053(10) 0.028(9) 0.014(8) 0.009(8) 0.004(8)
 C17 0.051(11) 0.055(11) 0.042(11) 0.006(9) 0.002(9) 0.005(8)
 C18 0.039(10) 0.082(15) 0.037(11) 0.002(10) 0.010(8) 0.018(9)
 C19 0.055(12) 0.077(15) 0.046(12) -0.016(11) 0.002(10) -0.021(10)
 C20 0.054(11) 0.047(10) 0.043(11) -0.018(9) 0.002(9) 0.015(8)
 C21 0.054(11) 0.055(11) 0.042(11) -0.002(9) 0.007(9) -0.006(9)
 C22 0.056(11) 0.049(10) 0.041(11) -0.003(9) 0.002(9) -0.009(8)
 C23 0.043(10) 0.057(11) 0.058(13) 0.010(10) 0.011(9) -0.009(8)
 C24 0.053(11) 0.044(9) 0.034(10) -0.001(8) -0.004(8) -0.008(8)
 C25 0.051(11) 0.054(11) 0.040(10) 0.008(9) 0.007(8) -0.009(8)
 C26 0.056(11) 0.050(10) 0.029(9) 0.001(8) 0.000(8) 0.000(8)
 C27 0.038(9) 0.061(12) 0.045(11) 0.010(9) 0.014(8) -0.001(8)
 C28 0.059(12) 0.070(14) 0.042(12) 0.000(11) 0.008(10) -0.008(10)
 C29 0.079(15) 0.025(8) 0.075(16) 0.014(9) 0.004(13) -0.002(8)
 C30 0.034(9) 0.066(12) 0.053(12) 0.000(10) -0.005(8) -0.008(8)
 I7 0.099(7) 0.090(6) 0.065(5) -0.003(5) 0.004(6) 0.003(5)
 I8 0.099(7) 0.090(6) 0.065(5) -0.003(5) 0.004(6) 0.003(5)
 I9 0.099(7) 0.090(6) 0.065(5) -0.003(5) 0.004(6) 0.003(5)
 Cu4 0.099(7) 0.090(6) 0.065(5) -0.003(5) 0.004(6) 0.003(5)
 I12 0.091(4) 0.119(5) 0.108(5) -0.008(4) -0.013(4) 0.011(3)
 I13 0.091(4) 0.119(5) 0.108(5) -0.008(4) -0.013(4) 0.011(3)
 Cu5 0.091(4) 0.119(5) 0.108(5) -0.008(4) -0.013(4) 0.011(3)
 I5 0.0560(13) 0.0573(11) 0.0406(10) -0.0009(9) 0.0040(10) 0.0017(9)
 I6 0.0612(9) 0.0612(9) 0.0489(16) 0.000 0.000 0.000
 I10 0.091(4) 0.119(5) 0.108(5) -0.008(4) -0.013(4) 0.011(3)
 I11 0.168(12) 0.126(9) 0.112(9) -0.001(8) 0.043(9) 0.038(8)

_geom_special_details
;
 All esds (except the esd in the dihedral angle between two l.s. planes)
 are estimated using the full covariance matrix.  The cell esds are taken
 into account individually in the estimation of esds in distances, angles
 and torsion angles; correlations between esds in cell parameters are only
 used when they are defined by crystal symmetry.  An approximate (isotropic)
 treatment of cell esds is used for estimating esds involving l.s. planes.
;
loop_
  _geom_bond_atom_site_label_1
  _geom_bond_atom_site_label_2
  _geom_bond_distance
  _geom_bond_site_symmetry_2
  _geom_bond_publ_flag
 I1 Cu1 2.611(4) . ?
 I1 Cu3 2.636(4) . ?
 I2 Cu1 2.627(4) . ?
 I2 Cu2 2.679(4) . ?
 I3 Cu2 2.684(4) . ?
 I3 Cu3 2.652(4) . ?
 I4 Cu1 2.716(4) . ?
 I4 Cu2 2.655(3) . ?
 I4 Cu3 2.694(4) . ?
 Cu1 Cu2 2.583(4) . ?
 Cu1 Cu3 2.537(5) . ?
 Cu1 N1 2.107(16) . ?
 Cu2 Cu3 2.604(5) . ?
 Cu2 N5 2.103(16) 8_645 ?
 Cu3 N3 2.095(17) 6_565 ?
 N1 C1 1.46(3) . ?
 N1 C3 1.43(3) . ?
 N1 C5 1.46(3) . ?
 N2 C2 1.43(3) . ?
 N2 C4 1.49(3) . ?
 N2 C6 1.59(3) . ?
 N2 C7 1.51(3) . ?
 N3 C8 1.55(3) . ?
 N3 C10 1.43(3) . ?
 N3 C12 1.47(3) . ?
 N4 C9 1.51(3) . ?
 N4 C11 1.54(3) . ?
 N4 C13 1.56(3) . ?
 N4 C14 1.51(3) . ?
 N5 C15 1.45(3) . ?
 N5 C17 1.50(3) . ?
 N5 C19 1.49(3) . ?
 N6 C16 1.55(3) . ?
 N6 C18 1.49(3) . ?
 N6 C20 1.47(3) . ?
 N6 C21 1.54(3) . ?
 C1 H1A 0.9900 . ?
 C1 H1B 0.9900 . ?
 C1 C2 1.47(3) . ?
 C2 H2A 0.9900 . ?
 C2 H2B 0.9900 . ?
 C3 H3A 0.9900 . ?
 C3 H3B 0.9900 . ?
 C3 C4 1.53(3) . ?
 C4 H4A 0.9900 . ?
 C4 H4B 0.9900 . ?
 C5 H5A 0.9900 . ?
 C5 H5B 0.9900 . ?
 C5 C6 1.48(3) . ?
 C6 H6A 0.9900 . ?
 C6 H6B 0.9900 . ?
 C7 H7A 0.9900 . ?
 C7 H7B 0.9900 . ?
 C7 C22 1.54(3) . ?
 C8 H8A 0.9900 . ?
 C8 H8B 0.9900 . ?
 C8 C9 1.58(3) . ?
 C9 H9A 0.9900 . ?
 C9 H9B 0.9900 . ?
 C10 H10A 0.9900 . ?
 C10 H10B 0.9900 . ?
 C10 C11 1.58(4) . ?
 C11 H11A 0.9900 . ?
 C11 H11B 0.9900 . ?
 C12 H12A 0.9900 . ?
 C12 H12B 0.9900 . ?
 C12 C13 1.51(3) . ?
 C13 H13A 0.9900 . ?
 C13 H13B 0.9900 . ?
 C14 H14A 0.9900 . ?
 C14 H14B 0.9900 . ?
 C14 C24 1.50(3) . ?
 C15 H15A 0.9900 . ?
 C15 H15B 0.9900 . ?
 C15 C16 1.53(3) . ?
 C16 H16A 0.9900 . ?
 C16 H16B 0.9900 . ?
 C17 H17A 0.9900 . ?
 C17 H17B 0.9900 . ?
 C17 C18 1.53(3) . ?
 C18 H18A 0.9900 . ?
 C18 H18B 0.9900 . ?
 C19 H19A 0.9900 . ?
 C19 H19B 0.9900 . ?
 C19 C20 1.58(3) . ?
 C20 H20A 0.9900 . ?
 C20 H20B 0.9900 . ?
 C21 H21A 0.9900 . ?
 C21 H21B 0.9900 . ?
 C21 C26 1.47(3) . ?
 C22 C23 1.44(3) . ?
 C22 C27 1.33(3) . ?
 C23 C24 1.40(3) . ?
 C23 C28 1.52(3) . ?
 C24 C25 1.48(3) . ?
 C25 C26 1.35(3) . ?
 C25 C29 1.50(4) . ?
 C26 C27 1.47(3) . ?
 C27 C30 1.57(3) . ?
 C28 H28A 0.9800 . ?
 C28 H28B 0.9800 . ?
 C28 H28C 0.9800 . ?
 C29 H29A 0.9800 . ?
 C29 H29B 0.9800 . ?
 C29 H29C 0.9800 . ?
 C30 H30A 0.9800 . ?
 C30 H30B 0.9800 . ?
 C30 H30C 0.9800 . ?
 I7 Cu4 2.56(4) . ?
 I8 Cu4 2.52(4) . ?
 I9 Cu4 2.59(7) . ?
 I12 Cu5 2.13(3) . ?
 I13 Cu5 2.45(3) . ?

loop_
  _geom_angle_atom_site_label_1
  _geom_angle_atom_site_label_2
  _geom_angle_atom_site_label_3
  _geom_angle
  _geom_angle_site_symmetry_1
  _geom_angle_site_symmetry_3
  _geom_angle_publ_flag
 Cu1 I1 Cu3 57.81(11) . . ?
 Cu1 I2 Cu2 58.25(10) . . ?
 Cu3 I3 Cu2 58.41(10) . . ?
 Cu2 I4 Cu1 57.48(10) . . ?
 Cu2 I4 Cu3 58.26(11) . . ?
 Cu3 I4 Cu1 55.92(10) . . ?
 I1 Cu1 I2 110.86(14) . . ?
 I1 Cu1 I4 117.24(13) . . ?
 I2 Cu1 I4 113.46(13) . . ?
 Cu2 Cu1 I1 110.20(14) . . ?
 Cu2 Cu1 I2 61.88(11) . . ?
 Cu2 Cu1 I4 60.06(11) . . ?
 Cu3 Cu1 I1 61.59(12) . . ?
 Cu3 Cu1 I2 112.44(14) . . ?
 Cu3 Cu1 I4 61.59(11) . . ?
 Cu3 Cu1 Cu2 61.13(13) . . ?
 N1 Cu1 I1 107.3(5) . . ?
 N1 Cu1 I2 102.7(5) . . ?
 N1 Cu1 I4 103.8(5) . . ?
 N1 Cu1 Cu2 142.4(5) . . ?
 N1 Cu1 Cu3 144.9(5) . . ?
 I2 Cu2 I3 119.36(13) . . ?
 I4 Cu2 I2 113.78(12) . . ?
 I4 Cu2 I3 109.72(12) . . ?
 Cu1 Cu2 I2 59.87(11) . . ?
 Cu1 Cu2 I3 111.57(14) . . ?
 Cu1 Cu2 I4 62.46(11) . . ?
 Cu1 Cu2 Cu3 58.56(12) . . ?
 Cu3 Cu2 I2 108.67(14) . . ?
 Cu3 Cu2 I3 60.19(11) . . ?
 Cu3 Cu2 I4 61.62(11) . . ?
 N5 Cu2 I2 102.2(5) 8_645 . ?
 N5 Cu2 I3 100.1(5) 8_645 . ?
 N5 Cu2 I4 110.2(5) 8_645 . ?
 N5 Cu2 Cu1 148.1(5) 8_645 . ?
 N5 Cu2 Cu3 148.7(5) 8_645 . ?
 I1 Cu3 I3 116.12(14) . . ?
 I1 Cu3 I4 117.16(13) . . ?
 I3 Cu3 I4 109.49(13) . . ?
 Cu1 Cu3 I1 60.60(11) . . ?
 Cu1 Cu3 I3 114.13(15) . . ?
 Cu1 Cu3 I4 62.49(11) . . ?
 Cu1 Cu3 Cu2 60.31(13) . . ?
 Cu2 Cu3 I1 108.78(14) . . ?
 Cu2 Cu3 I3 61.40(11) . . ?
 Cu2 Cu3 I4 60.12(11) . . ?
 N3 Cu3 I1 104.7(5) 6_565 . ?
 N3 Cu3 I3 99.1(6) 6_565 . ?
 N3 Cu3 I4 108.2(5) 6_565 . ?
 N3 Cu3 Cu1 146.7(6) 6_565 . ?
 N3 Cu3 Cu2 146.1(6) 6_565 . ?
 C1 N1 Cu1 109.9(13) . . ?
 C3 N1 Cu1 111.1(13) . . ?
 C3 N1 C1 110.7(18) . . ?
 C3 N1 C5 108.1(19) . . ?
 C5 N1 Cu1 111.4(13) . . ?
 C5 N1 C1 105.5(19) . . ?
 C2 N2 C4 108.3(18) . . ?
 C2 N2 C6 105.9(19) . . ?
 C2 N2 C7 110.5(16) . . ?
 C4 N2 C6 108.1(16) . . ?
 C4 N2 C7 112.9(18) . . ?
 C7 N2 C6 110.9(16) . . ?
 C8 N3 Cu3 110.2(14) . 8_645 ?
 C10 N3 Cu3 110.0(14) . 8_645 ?
 C10 N3 C8 108.6(19) . . ?
 C10 N3 C12 108.0(19) . . ?
 C12 N3 Cu3 111.4(13) . 8_645 ?
 C12 N3 C8 108.6(18) . . ?
 C9 N4 C11 111(2) . . ?
 C9 N4 C13 108.8(16) . . ?
 C11 N4 C13 107.0(18) . . ?
 C14 N4 C9 113.8(19) . . ?
 C14 N4 C11 104.4(18) . . ?
 C14 N4 C13 111.5(16) . . ?
 C15 N5 Cu2 115.0(13) . 6_565 ?
 C15 N5 C17 109.8(17) . . ?
 C15 N5 C19 107.3(18) . . ?
 C17 N5 Cu2 106.7(12) . 6_565 ?
 C19 N5 Cu2 111.7(13) . 6_565 ?
 C19 N5 C17 106.0(17) . . ?
 C18 N6 C16 106.9(15) . . ?
 C18 N6 C21 105.3(15) . . ?
 C20 N6 C16 106.4(15) . . ?
 C20 N6 C18 111.7(16) . . ?
 C20 N6 C21 114.6(17) . . ?
 C21 N6 C16 111.8(16) . . ?
 N1 C1 H1A 109.2 . . ?
 N1 C1 H1B 109.2 . . ?
 N1 C1 C2 111.9(19) . . ?
 H1A C1 H1B 107.9 . . ?
 C2 C1 H1A 109.2 . . ?
 C2 C1 H1B 109.2 . . ?
 N2 C2 C1 111.9(19) . . ?
 N2 C2 H2A 109.2 . . ?
 N2 C2 H2B 109.2 . . ?
 C1 C2 H2A 109.2 . . ?
 C1 C2 H2B 109.2 . . ?
 H2A C2 H2B 107.9 . . ?
 N1 C3 H3A 109.8 . . ?
 N1 C3 H3B 109.8 . . ?
 N1 C3 C4 110(2) . . ?
 H3A C3 H3B 108.2 . . ?
 C4 C3 H3A 109.8 . . ?
 C4 C3 H3B 109.8 . . ?
 N2 C4 C3 111(2) . . ?
 N2 C4 H4A 109.5 . . ?
 N2 C4 H4B 109.5 . . ?
 C3 C4 H4A 109.5 . . ?
 C3 C4 H4B 109.5 . . ?
 H4A C4 H4B 108.1 . . ?
 N1 C5 H5A 108.5 . . ?
 N1 C5 H5B 108.5 . . ?
 N1 C5 C6 115(2) . . ?
 H5A C5 H5B 107.5 . . ?
 C6 C5 H5A 108.5 . . ?
 C6 C5 H5B 108.5 . . ?
 N2 C6 H6A 110.6 . . ?
 N2 C6 H6B 110.6 . . ?
 C5 C6 N2 105.7(19) . . ?
 C5 C6 H6A 110.6 . . ?
 C5 C6 H6B 110.6 . . ?
 H6A C6 H6B 108.7 . . ?
 N2 C7 H7A 107.8 . . ?
 N2 C7 H7B 107.8 . . ?
 N2 C7 C22 118.0(17) . . ?
 H7A C7 H7B 107.1 . . ?
 C22 C7 H7A 107.8 . . ?
 C22 C7 H7B 107.8 . . ?
 N3 C8 H8A 110.2 . . ?
 N3 C8 H8B 110.2 . . ?
 N3 C8 C9 107.7(19) . . ?
 H8A C8 H8B 108.5 . . ?
 C9 C8 H8A 110.2 . . ?
 C9 C8 H8B 110.2 . . ?
 N4 C9 C8 111(2) . . ?
 N4 C9 H9A 109.4 . . ?
 N4 C9 H9B 109.4 . . ?
 C8 C9 H9A 109.4 . . ?
 C8 C9 H9B 109.4 . . ?
 H9A C9 H9B 108.0 . . ?
 N3 C10 H10A 108.3 . . ?
 N3 C10 H10B 108.3 . . ?
 N3 C10 C11 116(2) . . ?
 H10A C10 H10B 107.4 . . ?
 C11 C10 H10A 108.3 . . ?
 C11 C10 H10B 108.3 . . ?
 N4 C11 C10 104(2) . . ?
 N4 C11 H11A 110.9 . . ?
 N4 C11 H11B 110.9 . . ?
 C10 C11 H11A 110.9 . . ?
 C10 C11 H11B 110.9 . . ?
 H11A C11 H11B 108.9 . . ?
 N3 C12 H12A 108.9 . . ?
 N3 C12 H12B 108.9 . . ?
 N3 C12 C13 113.5(16) . . ?
 H12A C12 H12B 107.7 . . ?
 C13 C12 H12A 108.9 . . ?
 C13 C12 H12B 108.9 . . ?
 N4 C13 H13A 110.1 . . ?
 N4 C13 H13B 110.1 . . ?
 C12 C13 N4 108.0(16) . . ?
 C12 C13 H13A 110.1 . . ?
 C12 C13 H13B 110.1 . . ?
 H13A C13 H13B 108.4 . . ?
 N4 C14 H14A 107.7 . . ?
 N4 C14 H14B 107.7 . . ?
 H14A C14 H14B 107.1 . . ?
 C24 C14 N4 118(2) . . ?
 C24 C14 H14A 107.7 . . ?
 C24 C14 H14B 107.7 . . ?
 N5 C15 H15A 109.3 . . ?
 N5 C15 H15B 109.3 . . ?
 N5 C15 C16 111.8(18) . . ?
 H15A C15 H15B 107.9 . . ?
 C16 C15 H15A 109.3 . . ?
 C16 C15 H15B 109.3 . . ?
 N6 C16 H16A 109.9 . . ?
 N6 C16 H16B 109.9 . . ?
 C15 C16 N6 109.1(16) . . ?
 C15 C16 H16A 109.9 . . ?
 C15 C16 H16B 109.9 . . ?
 H16A C16 H16B 108.3 . . ?
 N5 C17 H17A 108.9 . . ?
 N5 C17 H17B 108.9 . . ?
 N5 C17 C18 113.5(18) . . ?
 H17A C17 H17B 107.7 . . ?
 C18 C17 H17A 108.9 . . ?
 C18 C17 H17B 108.9 . . ?
 N6 C18 C17 108.5(16) . . ?
 N6 C18 H18A 110.0 . . ?
 N6 C18 H18B 110.0 . . ?
 C17 C18 H18A 110.0 . . ?
 C17 C18 H18B 110.0 . . ?
 H18A C18 H18B 108.4 . . ?
 N5 C19 H19A 109.8 . . ?
 N5 C19 H19B 109.8 . . ?
 N5 C19 C20 109(2) . . ?
 H19A C19 H19B 108.2 . . ?
 C20 C19 H19A 109.8 . . ?
 C20 C19 H19B 109.8 . . ?
 N6 C20 C19 110.1(17) . . ?
 N6 C20 H20A 109.6 . . ?
 N6 C20 H20B 109.6 . . ?
 C19 C20 H20A 109.6 . . ?
 C19 C20 H20B 109.6 . . ?
 H20A C20 H20B 108.2 . . ?
 N6 C21 H21A 108.2 . . ?
 N6 C21 H21B 108.2 . . ?
 H21A C21 H21B 107.3 . . ?
 C26 C21 N6 116.4(17) . . ?
 C26 C21 H21A 108.2 . . ?
 C26 C21 H21B 108.2 . . ?
 C23 C22 C7 117(2) . . ?
 C27 C22 C7 120(2) . . ?
 C27 C22 C23 123(2) . . ?
 C22 C23 C28 124(2) . . ?
 C24 C23 C22 117(2) . . ?
 C24 C23 C28 119(2) . . ?
 C23 C24 C14 121.8(19) . . ?
 C23 C24 C25 121(2) . . ?
 C25 C24 C14 116.5(18) . . ?
 C24 C25 C29 120.4(19) . . ?
 C26 C25 C24 118(2) . . ?
 C26 C25 C29 122(2) . . ?
 C25 C26 C21 120(2) . . ?
 C25 C26 C27 120.1(19) . . ?
 C27 C26 C21 119.3(19) . . ?
 C22 C27 C26 120(2) . . ?
 C22 C27 C30 121(2) . . ?
 C26 C27 C30 119.3(19) . . ?
 C23 C28 H28A 109.5 . . ?
 C23 C28 H28B 109.5 . . ?
 C23 C28 H28C 109.5 . . ?
 H28A C28 H28B 109.5 . . ?
 H28A C28 H28C 109.5 . . ?
 H28B C28 H28C 109.5 . . ?
 C25 C29 H29A 109.5 . . ?
 C25 C29 H29B 109.5 . . ?
 C25 C29 H29C 109.5 . . ?
 H29A C29 H29B 109.5 . . ?
 H29A C29 H29C 109.5 . . ?
 H29B C29 H29C 109.5 . . ?
 C27 C30 H30A 109.5 . . ?
 C27 C30 H30B 109.5 . . ?
 C27 C30 H30C 109.5 . . ?
 H30A C30 H30B 109.5 . . ?
 H30A C30 H30C 109.5 . . ?
 H30B C30 H30C 109.5 . . ?
 I7 Cu4 I9 123(2) . . ?
 I8 Cu4 I7 119.6(17) . . ?
 I8 Cu4 I9 117(2) . . ?
 I12 Cu5 I13 143.7(11) . . ?

loop_
  _geom_torsion_atom_site_label_1
  _geom_torsion_atom_site_label_2
  _geom_torsion_atom_site_label_3
  _geom_torsion_atom_site_label_4
  _geom_torsion
  _geom_torsion_site_symmetry_1
  _geom_torsion_site_symmetry_2
  _geom_torsion_site_symmetry_3
  _geom_torsion_site_symmetry_4
  _geom_torsion_publ_flag
 Cu1 N1 C1 C2 -175(2) . . . . ?
 Cu1 N1 C3 C4 -171.5(14) . . . . ?
 Cu1 N1 C5 C6 -178.2(19) . . . . ?
 Cu2 N5 C15 C16 167.6(14) 6_565 . . . ?
 Cu2 N5 C17 C18 174.5(14) 6_565 . . . ?
 Cu2 N5 C19 C20 179.5(13) 6_565 . . . ?
 Cu3 N3 C8 C9 -177.1(14) 8_645 . . . ?
 Cu3 N3 C10 C11 -177.3(19) 8_645 . . . ?
 Cu3 N3 C12 C13 -173.2(16) 8_645 . . . ?
 N1 C1 C2 N2 -8(3) . . . . ?
 N1 C3 C4 N2 -11(3) . . . . ?
 N1 C5 C6 N2 -8(3) . . . . ?
 N2 C7 C22 C23 -91(3) . . . . ?
 N2 C7 C22 C27 92(3) . . . . ?
 N3 C8 C9 N4 -7(2) . . . . ?
 N3 C10 C11 N4 -5(3) . . . . ?
 N3 C12 C13 N4 -9(3) . . . . ?
 N4 C14 C24 C23 93(2) . . . . ?
 N4 C14 C24 C25 -94(2) . . . . ?
 N5 C15 C16 N6 13(3) . . . . ?
 N5 C17 C18 N6 6(2) . . . . ?
 N5 C19 C20 N6 13(2) . . . . ?
 N6 C21 C26 C25 95(2) . . . . ?
 N6 C21 C26 C27 -94(2) . . . . ?
 C1 N1 C3 C4 -49(2) . . . . ?
 C1 N1 C5 C6 63(3) . . . . ?
 C2 N2 C4 C3 63(2) . . . . ?
 C2 N2 C6 C5 -55(2) . . . . ?
 C2 N2 C7 C22 -176(2) . . . . ?
 C3 N1 C1 C2 62(3) . . . . ?
 C3 N1 C5 C6 -56(3) . . . . ?
 C4 N2 C2 C1 -52(3) . . . . ?
 C4 N2 C6 C5 61(2) . . . . ?
 C4 N2 C7 C22 62(3) . . . . ?
 C5 N1 C1 C2 -55(3) . . . . ?
 C5 N1 C3 C4 66(2) . . . . ?
 C6 N2 C2 C1 64(3) . . . . ?
 C6 N2 C4 C3 -52(2) . . . . ?
 C6 N2 C7 C22 -59(3) . . . . ?
 C7 N2 C2 C1 -176(2) . . . . ?
 C7 N2 C4 C3 -174.5(17) . . . . ?
 C7 N2 C6 C5 -175(2) . . . . ?
 C7 C22 C23 C24 179.5(18) . . . . ?
 C7 C22 C23 C28 -8(3) . . . . ?
 C7 C22 C27 C26 -178.7(18) . . . . ?
 C7 C22 C27 C30 4(3) . . . . ?
 C8 N3 C10 C11 -57(3) . . . . ?
 C8 N3 C12 C13 65(3) . . . . ?
 C9 N4 C11 C10 62(3) . . . . ?
 C9 N4 C13 C12 -54(2) . . . . ?
 C9 N4 C14 C24 -62(2) . . . . ?
 C10 N3 C8 C9 62(2) . . . . ?
 C10 N3 C12 C13 -52(3) . . . . ?
 C11 N4 C9 C8 -55(2) . . . . ?
 C11 N4 C13 C12 66(2) . . . . ?
 C11 N4 C14 C24 177(2) . . . . ?
 C12 N3 C8 C9 -55(2) . . . . ?
 C12 N3 C10 C11 61(3) . . . . ?
 C13 N4 C9 C8 62(2) . . . . ?
 C13 N4 C11 C10 -57(3) . . . . ?
 C13 N4 C14 C24 62(2) . . . . ?
 C14 N4 C9 C8 -172.7(18) . . . . ?
 C14 N4 C11 C10 -175(2) . . . . ?
 C14 N4 C13 C12 179.7(19) . . . . ?
 C14 C24 C25 C26 177(2) . . . . ?
 C14 C24 C25 C29 -2(3) . . . . ?
 C15 N5 C17 C18 -60(2) . . . . ?
 C15 N5 C19 C20 53(2) . . . . ?
 C16 N6 C18 C17 55(2) . . . . ?
 C16 N6 C20 C19 -66(2) . . . . ?
 C16 N6 C21 C26 -59(2) . . . . ?
 C17 N5 C15 C16 47(2) . . . . ?
 C17 N5 C19 C20 -65(2) . . . . ?
 C18 N6 C16 C15 -67(2) . . . . ?
 C18 N6 C20 C19 51(2) . . . . ?
 C18 N6 C21 C26 -175.2(18) . . . . ?
 C19 N5 C15 C16 -68(2) . . . . ?
 C19 N5 C17 C18 55(2) . . . . ?
 C20 N6 C16 C15 52(2) . . . . ?
 C20 N6 C18 C17 -61(2) . . . . ?
 C20 N6 C21 C26 62(2) . . . . ?
 C21 N6 C16 C15 177.8(17) . . . . ?
 C21 N6 C18 C17 174.0(17) . . . . ?
 C21 N6 C20 C19 170.3(17) . . . . ?
 C21 C26 C27 C22 -178.9(19) . . . . ?
 C21 C26 C27 C30 -1(3) . . . . ?
 C22 C23 C24 C14 179(2) . . . . ?
 C22 C23 C24 C25 6(3) . . . . ?
 C23 C22 C27 C26 4(3) . . . . ?
 C23 C22 C27 C30 -173.2(19) . . . . ?
 C23 C24 C25 C26 -9(3) . . . . ?
 C23 C24 C25 C29 172(2) . . . . ?
 C24 C25 C26 C21 -179.1(18) . . . . ?
 C24 C25 C26 C27 10(3) . . . . ?
 C25 C26 C27 C22 -8(3) . . . . ?
 C25 C26 C27 C30 169.8(18) . . . . ?
 C27 C22 C23 C24 -3(3) . . . . ?
 C27 C22 C23 C28 169(2) . . . . ?
 C28 C23 C24 C14 6(3) . . . . ?
 C28 C23 C24 C25 -166.9(18) . . . . ?
 C29 C25 C26 C21 0(3) . . . . ?
 C29 C25 C26 C27 -170.9(19) . . . . ?

_shelx_fab_file
;
 0 0 4 -127.22 1.57
 0 0 6 -131.53 -0.62
 0 0 8 -153.96 3.17
 0 0 10 66.40 -1.56
 0 0 12 7.01 -0.32
 0 0 14 23.61 -1.12
 0 0 16 7.76 -1.96
 0 0 22 -4.03 1.38
 0 0 24 -10.05 -2.28
 0 0 26 22.73 0.90
 0 0 28 13.51 -1.02
 0 0 30 9.93 -0.10
 0 1 31 4.88 5.50
 0 1 29 -4.21 11.87
 0 1 27 1.22 3.72
 0 1 25 -2.25 -12.72
 0 1 23 7.15 1.20
 0 1 19 -9.41 2.55
 0 1 17 -20.25 19.87
 0 1 15 -24.82 4.05
 0 1 13 20.92 -5.29
 0 1 11 -16.95 2.22
 0 1 9 52.01 -107.35
 0 1 7 14.96 13.69
 0 1 5 -12.48 121.30
 0 1 3 24.43 88.04
 1 1 32 -3.26 -3.81
 1 1 30 -5.48 0.96
 1 1 28 1.18 0.98
 1 1 26 2.16 -7.06
 1 1 24 0.32 10.03
 1 1 22 -6.63 -3.08
 1 1 18 23.40 13.20
 1 1 16 36.77 -17.06
 1 1 14 -7.45 19.56
 1 1 12 12.83 -5.82
 1 1 10 8.00 0.57
 1 1 8 -2.36 16.96
 1 1 6 43.55 -10.50
 1 1 4 -17.35 -1.75
 1 1 2 7.69 -19.75
 1 2 31 -5.32 7.93
 1 2 29 -0.10 6.29
 1 2 27 -0.52 -5.90
 1 2 25 -20.33 -6.54
 1 2 23 10.56 -1.93
 1 2 19 -1.15 3.22
 1 2 17 33.56 -7.61
 1 2 15 -33.00 10.14
 1 2 13 12.44 7.72
 1 2 11 -7.23 0.56
 1 2 9 -40.64 3.41
 1 2 7 49.77 -63.56
 1 2 5 -41.61 -41.46
 1 2 3 45.33 158.08
 1 2 1 -58.00 103.80
 1 2 21 -2.79 7.10
 1 2 33 4.24 0.68
 0 2 30 3.27 -4.85
 0 2 28 -6.46 6.37
 0 2 26 2.71 6.05
 0 2 24 4.77 -13.92
 0 2 22 -0.90 -6.88
 0 2 20 2.40 -14.07
 0 2 18 -16.67 -4.67
 0 2 16 4.80 33.57
 0 2 14 -12.02 29.72
 0 2 12 -10.43 11.87
 0 2 10 -7.25 36.63
 0 2 8 -50.96 -61.55
 0 2 6 39.78 14.35
 0 2 4 8.49 -36.00
 0 2 2 88.31 -30.81
 0 2 0 447.84 -3.61
 0 2 32 -1.80 5.82
 -1 2 31 0.01 4.09
 -1 2 29 4.27 2.05
 -1 2 27 -2.81 -9.08
 -1 2 25 -1.91 -8.43
 -1 2 23 0.26 -2.46
 -1 2 19 15.72 7.11
 -1 2 17 -8.39 -4.86
 -1 2 15 12.62 23.77
 -1 2 13 -8.46 11.41
 -1 2 11 -13.85 -8.54
 -1 2 9 -8.03 0.05
 -1 2 7 3.82 -68.29
 -1 2 5 -37.84 -14.13
 -1 2 3 -14.54 120.18
 -1 2 1 -117.37 22.44
 -1 2 21 -7.03 -3.65
 -1 2 33 -0.43 -2.22
 2 2 32 4.42 -5.25
 2 2 30 6.97 -2.73
 2 2 28 -17.16 -6.94
 2 2 26 -7.92 -3.48
 2 2 24 5.14 -0.50
 2 2 22 5.20 0.09
 2 2 18 -10.25 -20.18
 2 2 16 1.16 17.61
 2 2 14 -9.71 -15.02
 2 2 10 -54.51 39.59
 2 2 6 133.84 4.01
 2 2 4 121.88 -64.96
 2 2 2 16.62 -63.94
 2 2 0 -57.02 0.89
 2 2 8 0.77 -18.82
 2 2 12 -37.85 -6.10
 2 2 20 12.81 3.97
 2 3 31 0.38 9.36
 2 3 29 13.99 -4.22
 2 3 27 0.82 14.44
 2 3 25 8.03 8.88
 2 3 23 4.08 -4.63
 2 3 21 2.83 -2.10
 2 3 19 8.91 -4.01
 2 3 17 -23.04 6.96
 2 3 15 7.61 -18.73
 2 3 13 -1.06 -25.06
 2 3 11 -29.43 -41.40
 2 3 9 33.06 -41.58
 2 3 7 -40.36 99.98
 2 3 5 2.06 32.83
 2 3 3 -100.79 -54.49
 2 3 1 -8.73 -54.08
 2 3 33 4.22 0.00
 1 3 32 4.87 -10.19
 1 3 30 -3.93 -7.79
 1 3 28 2.19 0.35
 1 3 26 3.59 -13.92
 1 3 24 -17.17 16.46
 1 3 22 -4.07 6.86
 1 3 20 11.64 -1.68
 1 3 18 3.21 17.47
 1 3 16 18.36 -30.36
 1 3 14 8.41 -8.72
 1 3 12 -13.91 6.80
 1 3 10 19.56 -15.12
 1 3 8 35.96 52.99
 1 3 6 4.77 -35.43
 1 3 4 31.98 -28.56
 1 3 2 -85.32 -153.47
 1 3 0 -7.41 1.16
 0 3 31 6.39 0.05
 0 3 29 3.52 16.40
 0 3 27 4.72 -0.36
 0 3 25 17.42 13.66
 0 3 23 5.12 -2.56
 0 3 21 -1.49 -12.18
 0 3 19 -4.88 22.43
 0 3 17 -32.75 -14.86
 0 3 15 -14.42 -24.06
 0 3 13 25.99 24.32
 0 3 11 -13.27 -36.78
 0 3 9 66.83 -36.61
 0 3 7 -27.89 20.77
 0 3 5 -40.27 16.68
 0 3 3 -1.96 91.64
 0 3 1 43.36 -28.38
 0 3 33 -5.48 -3.53
 -1 3 32 -0.86 -8.91
 -1 3 30 3.19 -5.86
 -1 3 28 -6.45 -1.85
 -1 3 26 11.09 -1.37
 -1 3 24 -12.35 -1.04
 -1 3 22 -12.32 10.08
 -1 3 20 0.62 4.88
 -1 3 18 -16.79 -9.41
 -1 3 16 23.89 8.16
 -1 3 14 30.27 -42.89
 -1 3 12 9.23 -4.59
 -1 3 10 44.39 -14.08
 -1 3 8 -57.18 8.08
 -1 3 6 -42.34 -1.64
 -1 3 4 48.67 -71.88
 -1 3 2 -58.69 -36.11
 -1 3 0 -1.41 -0.68
 -2 3 31 -1.94 -4.22
 -2 3 29 -2.23 2.96
 -2 3 27 -7.33 -7.08
 -2 3 25 1.62 11.38
 -2 3 23 10.37 12.52
 -2 3 21 6.61 -7.25
 -2 3 19 2.22 6.82
 -2 3 17 9.67 -24.04
 -2 3 15 -18.28 -19.22
 -2 3 13 -9.54 -7.78
 -2 3 11 10.84 -16.16
 -2 3 9 -12.21 85.41
 -2 3 7 14.38 34.96
 -2 3 5 -30.69 -22.14
 -2 3 3 85.62 -170.15
 -2 3 1 92.02 -208.07
 -2 3 33 -3.35 -2.18
 3 3 32 11.56 4.54
 3 3 30 -6.51 -3.61
 3 3 28 -0.93 3.19
 3 3 26 -2.79 -4.53
 3 3 24 -10.28 6.54
 3 3 22 -9.61 -7.96
 3 3 18 -1.42 9.41
 3 3 16 7.27 6.06
 3 3 12 15.41 20.70
 3 3 10 51.43 -8.81
 3 3 8 7.30 14.91
 3 3 6 -32.54 -22.34
 3 3 4 -14.91 72.64
 3 3 2 12.48 -135.20
 3 3 0 -9.04 0.39
 3 3 14 -0.01 7.82
 3 3 20 -3.86 -2.89
 3 4 31 -0.67 -7.91
 3 4 29 -4.22 -5.90
 3 4 27 4.44 3.67
 3 4 25 -5.50 12.34
 3 4 23 8.80 3.04
 3 4 21 -2.99 18.10
 3 4 19 -3.87 -7.51
 3 4 17 -9.73 3.99
 3 4 15 18.62 -5.51
 3 4 13 -11.77 25.10
 3 4 11 23.54 8.68
 3 4 9 -32.07 11.97
 3 4 7 1.39 9.53
 3 4 5 25.92 -24.69
 3 4 3 66.27 52.92
 3 4 1 0.59 -1.59
 3 4 33 -5.34 1.20
 2 4 32 -11.43 -6.40
 2 4 30 4.27 1.39
 2 4 28 1.24 -11.14
 2 4 26 3.12 -3.60
 2 4 24 -1.87 -1.35
 2 4 22 0.91 -0.29
 2 4 20 -17.29 1.02
 2 4 18 -3.13 -10.38
 2 4 16 -5.67 -5.85
 2 4 14 11.93 11.65
 2 4 12 5.26 -1.62
 2 4 10 5.39 64.21
 2 4 8 -41.55 -8.19
 2 4 6 -24.27 -18.70
 2 4 4 -41.89 -14.93
 2 4 2 16.45 -33.54
 2 4 0 90.19 -1.73
 2 4 34 -17.71 2.64
 1 4 31 -0.06 -1.90
 1 4 29 -5.52 -12.78
 1 4 27 -5.00 6.89
 1 4 25 -10.49 2.70
 1 4 23 -0.25 5.24
 1 4 21 2.35 17.18
 1 4 19 1.42 -17.50
 1 4 17 18.90 5.31
 1 4 15 -0.33 -3.94
 1 4 13 -12.66 -19.99
 1 4 11 20.42 13.00
 1 4 9 -34.04 80.97
 1 4 7 -3.79 30.47
 1 4 5 23.75 -19.90
 1 4 3 -20.83 -36.13
 1 4 1 -13.02 76.32
 1 4 33 0.35 0.50
 0 4 30 -10.70 4.98
 0 4 28 15.43 4.97
 0 4 26 -3.20 0.66
 0 4 24 3.23 -16.38
 0 4 22 7.35 -7.83
 0 4 20 -21.85 1.56
 0 4 18 19.25 -7.79
 0 4 16 -22.83 22.11
 0 4 14 -35.51 28.65
 0 4 12 30.05 10.92
 0 4 10 14.69 41.42
 0 4 8 18.76 -22.44
 0 4 6 -44.45 -17.33
 0 4 4 -124.44 24.64
 0 4 2 100.06 -33.15
 0 4 0 67.58 0.41
 0 4 32 -8.70 11.68
 0 4 34 -11.81 -2.97
 -1 4 31 -0.90 2.38
 -1 4 29 0.58 -17.79
 -1 4 27 0.89 0.79
 -1 4 25 3.30 -4.23
 -1 4 23 -1.17 -9.66
 -1 4 21 -10.15 1.96
 -1 4 19 -6.39 -10.08
 -1 4 17 2.33 21.31
 -1 4 15 20.56 17.66
 -1 4 13 30.42 -19.78
 -1 4 11 16.30 -0.98
 -1 4 9 -20.72 -21.12
 -1 4 7 -35.42 42.84
 -1 4 5 -44.13 57.38
 -1 4 3 -76.37 3.59
 -1 4 1 -7.96 69.10
 -1 4 33 6.28 -0.49
 -2 4 32 -4.02 9.90
 -2 4 30 0.42 3.43
 -2 4 28 5.23 -0.28
 -2 4 26 -3.48 12.81
 -2 4 24 -3.28 1.42
 -2 4 22 9.45 9.75
 -2 4 20 10.14 -1.77
 -2 4 18 12.23 -10.97
 -2 4 16 -22.50 2.68
 -2 4 14 -27.65 -29.19
 -2 4 12 -15.46 47.69
 -2 4 10 -52.41 0.99
 -2 4 8 88.80 15.97
 -2 4 6 40.26 48.44
 -2 4 4 -12.12 3.14
 -2 4 2 -4.74 -8.18
 -2 4 0 -99.01 -0.05
 -3 4 31 -6.44 -15.66
 -3 4 29 6.33 -10.15
 -3 4 27 10.54 -8.97
 -3 4 25 5.30 1.71
 -3 4 23 3.06 8.11
 -3 4 21 -10.71 -9.52
 -3 4 19 -10.71 3.58
 -3 4 17 16.44 8.48
 -3 4 15 -13.39 11.52
 -3 4 13 51.41 8.07
 -3 4 11 -0.57 31.31
 -3 4 9 0.40 6.35
 -3 4 7 -22.60 -17.19
 -3 4 5 -55.03 -5.87
 -3 4 3 -107.43 26.10
 -3 4 1 14.71 -16.89
 -3 4 33 4.89 3.41
 4 4 32 -15.61 -15.00
 4 4 30 3.95 -3.77
 4 4 28 5.24 -4.42
 4 4 26 12.18 1.63
 4 4 24 1.94 -4.58
 4 4 22 -10.67 -6.92
 4 4 20 -1.08 -1.10
 4 4 18 6.49 9.76
 4 4 16 -12.65 -20.08
 4 4 14 2.74 38.05
 4 4 12 -0.45 -17.65
 4 4 10 7.45 35.43
 4 4 8 6.85 -12.05
 4 4 6 -49.47 -45.05
 4 4 4 -52.59 16.30
 4 4 2 -8.02 40.90
 4 4 0 141.13 -0.74
 4 5 31 -4.66 9.31
 4 5 29 0.75 1.39
 4 5 27 -6.72 0.20
 4 5 25 10.51 -8.92
 4 5 23 -7.78 -3.62
 4 5 21 1.38 9.35
 4 5 19 -9.02 1.42
 4 5 17 3.33 -11.87
 4 5 15 -6.23 -13.74
 4 5 13 -5.09 -35.14
 4 5 11 -7.67 22.29
 4 5 9 22.57 -18.18
 4 5 7 -18.35 18.56
 4 5 5 -8.83 3.09
 4 5 3 1.25 -33.33
 4 5 1 -37.65 78.85
 4 5 33 11.11 -2.38
 3 5 32 6.50 8.07
 3 5 30 -2.21 7.12
 3 5 28 -3.83 8.95
 3 5 26 0.07 -14.67
 3 5 24 8.41 11.92
 3 5 22 -3.41 -19.69
 3 5 20 2.33 -4.43
 3 5 18 7.14 -1.81
 3 5 16 0.71 17.52
 3 5 14 -12.77 13.40
 3 5 12 64.09 -9.52
 3 5 10 -6.39 -19.19
 3 5 8 7.52 -19.23
 3 5 6 -12.91 -27.99
 3 5 4 -1.33 2.07
 3 5 2 108.88 -21.13
 3 5 0 -54.45 3.34
 3 5 34 2.57 4.25
 2 5 31 2.93 0.82
 2 5 29 2.45 -3.60
 2 5 27 -3.61 0.70
 2 5 25 6.84 -3.54
 2 5 23 -2.29 -0.72
 2 5 21 10.21 -3.86
 2 5 19 -5.91 1.14
 2 5 17 -3.59 11.39
 2 5 15 6.87 0.69
 2 5 13 -23.49 -36.20
 2 5 11 -17.75 -10.07
 2 5 9 -2.86 -60.00
 2 5 7 7.76 52.00
 2 5 5 17.34 28.32
 2 5 3 15.47 -29.45
 2 5 1 -68.85 54.38
 2 5 33 14.70 -0.18
 1 5 30 -2.04 2.30
 1 5 28 -4.16 -1.99
 1 5 26 -0.42 -6.14
 1 5 24 -4.41 9.79
 1 5 22 7.25 11.91
 1 5 20 14.27 -4.49
 1 5 18 2.88 -5.71
 1 5 16 16.87 -19.00
 1 5 14 3.19 -15.19
 1 5 12 -10.69 5.65
 1 5 10 -35.15 14.20
 1 5 8 46.88 -35.38
 1 5 6 56.77 -11.01
 1 5 4 73.94 -41.60
 1 5 2 3.56 26.41
 1 5 0 -58.50 1.65
 1 5 32 1.72 3.55
 1 5 34 9.38 -0.71
 0 5 29 -4.22 5.66
 0 5 27 7.41 -0.56
 0 5 25 12.51 3.33
 0 5 23 5.90 -0.44
 0 5 21 -12.16 -5.28
 0 5 19 2.33 28.04
 0 5 17 -17.09 -16.80
 0 5 15 -1.17 4.11
 0 5 13 13.20 33.20
 0 5 11 0.32 -26.10
 0 5 9 -6.06 -37.77
 0 5 7 19.75 -31.49
 0 5 5 -4.64 20.48
 0 5 3 39.30 57.49
 0 5 1 15.79 -25.96
 0 5 31 2.98 -7.08
 0 5 33 3.27 -1.71
 -1 5 30 3.76 2.10
 -1 5 28 5.29 -2.94
 -1 5 26 -1.74 2.39
 -1 5 24 -7.10 -4.21
 -1 5 22 -6.59 9.00
 -1 5 20 1.63 -18.79
 -1 5 18 -17.26 1.89
 -1 5 16 23.41 11.07
 -1 5 14 17.39 -22.29
 -1 5 12 -17.84 -21.10
 -1 5 10 20.80 -12.68
 -1 5 8 -54.51 -21.01
 -1 5 6 18.03 -30.04
 -1 5 4 85.88 -11.26
 -1 5 2 -24.09 26.12
 -1 5 0 -54.09 -1.04
 -1 5 32 -6.98 -2.97
 -1 5 34 2.80 4.78
 -2 5 31 -0.72 -6.18
 -2 5 29 -10.07 -0.85
 -2 5 27 -8.95 3.38
 -2 5 25 0.63 6.13
 -2 5 23 9.23 4.02
 -2 5 21 6.84 7.09
 -2 5 19 17.99 18.69
 -2 5 17 -2.51 -13.72
 -2 5 15 -2.55 5.65
 -2 5 13 -39.87 18.31
 -2 5 11 -3.88 -32.79
 -2 5 9 5.31 52.99
 -2 5 7 -3.53 -25.55
 -2 5 5 78.94 -7.45
 -2 5 3 25.74 -23.99
 -2 5 1 86.29 -75.47
 -2 5 33 5.17 1.53
 -3 5 32 8.12 -4.39
 -3 5 30 4.46 6.65
 -3 5 28 -0.23 -0.38
 -3 5 26 -3.84 -6.67
 -3 5 24 -16.85 -0.62
 -3 5 22 8.45 -1.22
 -3 5 20 -3.74 -8.76
 -3 5 18 -8.98 7.43
 -3 5 16 10.34 -16.68
 -3 5 14 7.68 11.93
 -3 5 12 -34.72 -19.78
 -3 5 10 13.72 -21.58
 -3 5 8 10.08 12.41
 -3 5 6 30.38 -39.36
 -3 5 4 40.32 -1.56
 -3 5 2 -48.62 42.08
 -3 5 0 -94.20 -1.12
 -4 5 31 -0.75 1.85
 -4 5 29 -3.79 7.04
 -4 5 27 0.01 4.76
 -4 5 25 0.98 0.74
 -4 5 23 -1.87 -23.25
 -4 5 21 0.57 4.80
 -4 5 19 14.00 15.87
 -4 5 17 -6.80 0.57
 -4 5 15 12.72 15.71
 -4 5 13 -23.32 16.48
 -4 5 11 -12.27 -22.87
 -4 5 9 -12.60 -42.02
 -4 5 7 -5.50 -20.27
 -4 5 5 49.08 30.23
 -4 5 3 36.67 57.09
 -4 5 1 21.91 16.29
 -4 5 33 -3.22 -3.47
 5 5 32 9.90 6.52
 5 5 30 7.01 0.16
 5 5 28 -4.59 7.29
 5 5 26 5.41 -1.61
 5 5 24 -0.37 2.54
 5 5 22 5.44 -2.23
 5 5 20 -2.92 5.47
 5 5 18 -10.48 -2.39
 5 5 16 5.69 -1.67
 5 5 14 3.69 -5.77
 5 5 12 19.41 -5.44
 5 5 10 -24.34 -14.33
 5 5 8 8.07 1.92
 5 5 6 15.65 -2.12
 5 5 4 19.47 -12.26
 5 5 2 -2.87 -10.04
 5 5 0 -48.33 0.20
 5 6 31 -9.47 3.10
 5 6 29 -8.85 3.35
 5 6 27 0.42 1.24
 5 6 25 -4.38 -8.33
 5 6 23 6.88 9.16
 5 6 21 11.44 -4.40
 5 6 19 8.50 -8.19
 5 6 17 3.09 9.60
 5 6 15 -8.99 -2.14
 5 6 13 -25.56 27.95
 5 6 11 -41.33 7.56
 5 6 9 0.75 28.82
 5 6 7 44.89 -25.85
 5 6 5 7.40 -5.63
 5 6 3 -17.16 16.88
 5 6 1 -28.28 -4.64
 5 6 33 -3.73 3.35
 4 6 30 3.62 -5.94
 4 6 28 -7.93 -7.63
 4 6 26 -4.11 2.46
 4 6 24 2.53 -14.70
 4 6 22 -10.19 -6.35
 4 6 20 7.03 9.11
 4 6 18 20.39 10.75
 4 6 16 -5.57 2.70
 4 6 14 14.74 10.12
 4 6 12 -16.33 -0.57
 4 6 10 17.52 -17.39
 4 6 8 -2.63 -13.28
 4 6 6 0.78 24.41
 4 6 4 -23.15 30.93
 4 6 2 -40.85 13.34
 4 6 0 81.80 -3.95
 4 6 32 -1.82 -3.82
 3 6 31 -13.49 7.19
 3 6 29 3.49 10.04
 3 6 27 8.03 4.59
 3 6 25 -7.98 -1.87
 3 6 23 9.03 6.08
 3 6 21 3.33 5.68
 3 6 19 -1.15 -3.84
 3 6 17 -16.40 9.54
 3 6 15 0.61 -6.32
 3 6 13 -11.46 46.98
 3 6 11 -22.61 1.14
 3 6 9 14.46 -9.76
 3 6 7 19.86 -14.28
 3 6 5 15.69 6.61
 3 6 3 -14.98 77.50
 3 6 1 -41.30 -13.84
 3 6 33 -4.92 -1.33
 2 6 30 1.81 -9.57
 2 6 28 -6.42 -7.61
 2 6 26 -7.14 -6.57
 2 6 24 1.06 -4.23
 2 6 22 -6.81 -7.01
 2 6 20 -14.67 2.35
 2 6 18 1.85 12.28
 2 6 16 -9.26 -6.62
 2 6 14 26.88 6.51
 2 6 12 9.15 2.86
 2 6 10 -5.27 -17.59
 2 6 8 -18.03 13.70
 2 6 6 -13.13 -17.83
 2 6 4 -17.65 34.45
 2 6 2 -41.91 -11.06
 2 6 0 9.10 -3.56
 2 6 32 4.39 2.16
 2 6 34 -2.85 3.11
 1 6 29 2.72 3.38
 1 6 27 -8.04 8.47
 1 6 25 2.06 3.47
 1 6 23 -9.20 9.20
 1 6 21 15.86 2.99
 1 6 19 17.68 -21.22
 1 6 17 5.34 3.03
 1 6 15 -3.90 -11.02
 1 6 13 -44.28 -10.30
 1 6 11 -24.76 22.51
 1 6 9 24.54 48.48
 1 6 7 -21.53 17.28
 1 6 5 57.94 -33.45
 1 6 3 -48.20 -4.78
 1 6 1 4.48 21.60
 1 6 31 -6.25 3.39
 1 6 33 -8.20 -4.21
 0 6 30 0.93 0.86
 0 6 28 1.31 5.42
 0 6 26 -5.99 -13.15
 0 6 24 -3.50 -6.24
 0 6 22 -2.50 -21.12
 0 6 20 -17.66 15.94
 0 6 18 13.98 8.63
 0 6 16 -24.25 8.64
 0 6 14 -14.57 40.92
 0 6 12 26.97 -3.24
 0 6 10 7.33 -28.95
 0 6 8 24.78 -4.85
 0 6 6 -52.97 -38.75
 0 6 4 -36.24 52.79
 0 6 2 2.59 22.37
 0 6 0 -58.35 2.75
 0 6 32 5.34 5.51
 0 6 34 -3.90 -1.18
 -1 6 29 0.81 3.82
 -1 6 27 -10.68 -0.94
 -1 6 25 16.99 -0.67
 -1 6 23 -5.47 -10.28
 -1 6 21 10.88 -3.05
 -1 6 19 -4.51 -19.67
 -1 6 17 -1.94 -4.05
 -1 6 15 28.82 -4.25
 -1 6 13 -3.01 -2.35
 -1 6 11 5.44 8.93
 -1 6 9 -31.56 -33.76
 -1 6 7 -13.43 12.80
 -1 6 5 3.52 12.75
 -1 6 3 -13.21 42.79
 -1 6 1 -18.16 44.53
 -1 6 31 -0.80 10.38
 -1 6 33 -0.11 -3.86
 -2 6 30 -2.43 3.77
 -2 6 28 -3.98 4.80
 -2 6 26 -6.93 -8.98
 -2 6 24 -3.99 2.53
 -2 6 22 7.89 -1.02
 -2 6 20 -2.63 3.10
 -2 6 18 -2.39 6.31
 -2 6 16 -3.44 1.53
 -2 6 14 -2.49 4.67
 -2 6 12 -12.64 14.80
 -2 6 10 -24.37 33.49
 -2 6 8 43.57 -28.85
 -2 6 6 16.72 28.12
 -2 6 4 4.98 -33.79
 -2 6 2 -9.97 32.15
 -2 6 0 -73.12 -1.13
 -2 6 32 8.67 -1.73
 -2 6 34 -4.90 -3.23
 -3 6 31 1.07 4.47
 -3 6 29 3.83 -7.57
 -3 6 27 -1.75 3.12
 -3 6 25 -7.40 -2.69
 -3 6 23 3.57 4.04
 -3 6 21 -0.65 -2.59
 -3 6 19 10.73 -14.00
 -3 6 17 18.32 -24.14
 -3 6 15 -14.52 -5.60
 -3 6 13 11.23 -6.08
 -3 6 11 37.71 13.16
 -3 6 9 -49.63 13.07
 -3 6 7 4.99 -30.96
 -3 6 5 -34.96 -4.44
 -3 6 3 -6.36 21.82
 -3 6 1 -20.78 44.08
 -3 6 33 -1.97 4.57
 -4 6 32 -1.38 4.23
 -4 6 30 -9.41 10.58
 -4 6 28 0.50 4.03
 -4 6 26 -3.21 -1.45
 -4 6 24 7.16 -19.08
 -4 6 22 -2.58 1.67
 -4 6 20 -5.63 4.53
 -4 6 18 -18.32 4.26
 -4 6 16 1.68 13.37
 -4 6 14 11.45 -11.32
 -4 6 12 14.96 -1.60
 -4 6 10 29.86 21.49
 -4 6 8 -10.03 -17.32
 -4 6 6 -11.54 13.91
 -4 6 4 -21.17 -19.50
 -4 6 2 47.46 -41.11
 -4 6 0 17.08 2.53
 -5 6 31 1.65 2.59
 -5 6 29 1.77 1.75
 -5 6 27 -6.98 5.40
 -5 6 25 -16.17 -2.29
 -5 6 23 8.30 -0.32
 -5 6 21 2.12 -3.83
 -5 6 19 -0.38 -0.13
 -5 6 17 -0.01 -8.75
 -5 6 15 -8.77 -2.46
 -5 6 13 8.94 14.18
 -5 6 11 3.77 -10.03
 -5 6 9 0.77 -6.92
 -5 6 7 -9.25 -19.80
 -5 6 5 -12.20 17.44
 -5 6 3 7.54 26.23
 -5 6 1 -11.79 52.03
 6 6 32 -2.50 1.63
 6 6 30 1.34 4.16
 6 6 28 -1.85 -9.40
 6 6 26 -7.34 -6.22
 6 6 24 -3.36 8.05
 6 6 22 0.18 -7.24
 6 6 20 7.29 6.63
 6 6 18 -4.84 6.05
 6 6 16 10.74 9.12
 6 6 14 22.25 18.07
 6 6 12 -6.00 -20.39
 6 6 10 11.36 -29.45
 6 6 8 -11.52 -11.66
 6 6 6 25.57 27.17
 6 6 4 6.73 32.15
 6 6 2 6.65 24.20
 6 6 0 -8.77 -3.27
 6 7 31 0.94 2.83
 6 7 29 8.41 -2.92
 6 7 27 2.31 4.73
 6 7 25 -9.61 3.20
 6 7 23 6.68 -11.94
 6 7 21 -17.83 -1.44
 6 7 19 -4.08 9.51
 6 7 17 3.88 10.82
 6 7 15 -14.33 5.10
 6 7 13 25.14 -20.60
 6 7 11 18.09 -8.52
 6 7 9 2.83 -8.68
 6 7 7 -20.38 17.67
 6 7 5 -11.70 -7.35
 6 7 3 15.21 -2.30
 6 7 1 4.54 -11.52
 6 7 33 -3.36 0.29
 5 7 30 8.87 -6.03
 5 7 28 1.52 2.00
 5 7 26 3.35 12.66
 5 7 24 -9.10 6.76
 5 7 22 10.35 7.86
 5 7 20 3.32 -14.29
 5 7 18 -11.58 -13.10
 5 7 16 0.12 -5.97
 5 7 14 -5.75 -13.92
 5 7 12 3.38 -16.31
 5 7 10 -24.23 20.60
 5 7 8 9.76 12.44
 5 7 6 23.91 -12.40
 5 7 4 25.35 -17.17
 5 7 2 -9.18 -46.35
 5 7 0 -1.15 5.02
 5 7 32 12.60 -9.08
 4 7 31 1.15 1.26
 4 7 29 2.68 -1.99
 4 7 27 6.76 6.85
 4 7 25 -2.44 7.39
 4 7 23 -5.09 -11.09
 4 7 21 -13.15 14.88
 4 7 19 -0.64 8.94
 4 7 17 4.41 -14.78
 4 7 15 -2.55 -14.47
 4 7 13 -13.15 -10.29
 4 7 11 20.61 13.57
 4 7 9 4.97 -9.39
 4 7 7 -24.85 4.53
 4 7 5 1.07 -4.71
 4 7 3 -6.46 12.10
 4 7 1 26.84 25.27
 4 7 33 -3.55 -4.26
 3 7 30 5.38 -0.19
 3 7 28 2.31 4.59
 3 7 26 5.04 5.18
 3 7 24 -1.53 2.03
 3 7 22 7.16 -9.05
 3 7 20 -0.93 -11.43
 3 7 18 -6.50 -0.72
 3 7 16 -1.63 20.04
 3 7 14 6.84 14.27
 3 7 12 32.69 -22.30
 3 7 10 -4.13 1.52
 3 7 8 -10.94 -12.61
 3 7 6 -5.38 -21.99
 3 7 4 26.84 1.70
 3 7 2 56.21 -62.73
 3 7 0 15.91 14.62
 3 7 32 9.18 -9.36
 3 7 34 -3.97 8.36
 2 7 29 7.21 2.68
 2 7 27 5.29 -2.35
 2 7 25 -7.39 2.64
 2 7 23 -3.23 -2.42
 2 7 21 9.70 -0.79
 2 7 19 -7.09 7.91
 2 7 17 4.79 7.08
 2 7 15 4.16 -5.89
 2 7 13 -27.48 -15.49
 2 7 11 5.30 -8.91
 2 7 9 -8.53 -10.18
 2 7 7 0.16 47.97
 2 7 5 -10.29 17.19
 2 7 3 -27.54 -32.96
 2 7 1 27.70 -7.69
 2 7 31 7.40 -0.92
 2 7 33 -4.61 -8.32
 1 7 28 -10.46 6.22
 1 7 26 1.15 10.77
 1 7 24 0.57 -0.98
 1 7 22 4.68 1.80
 1 7 20 9.41 8.29
 1 7 18 0.26 -4.49
 1 7 16 2.56 -6.44
 1 7 14 21.77 -5.56
 1 7 12 -0.54 1.11
 1 7 10 -18.16 31.97
 1 7 8 42.97 -21.63
 1 7 6 26.52 -0.44
 1 7 4 29.02 -20.79
 1 7 2 20.72 -10.86
 1 7 0 -7.76 1.55
 1 7 30 0.29 -4.30
 1 7 32 9.96 -6.28
 1 7 34 1.50 5.09
 0 7 29 8.51 2.64
 0 7 27 5.96 -14.01
 0 7 25 -3.69 2.00
 0 7 23 2.16 7.44
 0 7 21 0.54 4.32
 0 7 19 -7.68 12.62
 0 7 17 -4.87 -4.00
 0 7 15 -9.96 -5.43
 0 7 13 17.28 8.09
 0 7 11 13.75 8.83
 0 7 9 -29.94 -7.54
 0 7 7 -0.71 31.40
 0 7 5 -35.04 28.26
 0 7 3 -11.84 -43.90
 0 7 1 56.64 -37.63
 0 7 31 4.11 2.31
 0 7 33 -2.89 -4.72
 -1 7 30 -0.89 -6.64
 -1 7 28 -1.85 11.90
 -1 7 26 7.69 14.99
 -1 7 24 2.65 -9.56
 -1 7 22 -10.36 -4.15
 -1 7 20 -2.17 -6.35
 -1 7 18 -0.59 1.40
 -1 7 16 3.96 25.18
 -1 7 14 0.66 -26.47
 -1 7 12 23.66 -5.07
 -1 7 10 19.89 -1.81
 -1 7 8 3.00 0.25
 -1 7 6 -35.73 -10.07
 -1 7 4 -13.30 -7.89
 -1 7 2 33.57 -33.53
 -1 7 0 -5.28 -0.96
 -1 7 32 -4.02 -8.29
 -1 7 34 -0.12 5.15
 -2 7 29 8.49 -3.00
 -2 7 27 1.75 -8.29
 -2 7 25 -9.95 6.64
 -2 7 23 3.06 13.91
 -2 7 21 8.45 1.85
 -2 7 19 -8.51 19.43
 -2 7 17 0.97 18.86
 -2 7 15 -14.97 4.24
 -2 7 13 5.64 -25.46
 -2 7 11 -23.79 5.13
 -2 7 9 6.12 25.39
 -2 7 7 -3.05 65.33
 -2 7 5 26.26 -2.27
 -2 7 3 -30.73 -72.45
 -2 7 1 70.74 -14.55
 -2 7 31 0.30 -5.33
 -2 7 33 6.62 3.13
 -3 7 30 4.95 -7.50
 -3 7 28 -4.92 3.68
 -3 7 26 9.20 -3.14
 -3 7 24 4.69 4.15
 -3 7 22 -8.96 2.86
 -3 7 20 10.17 5.17
 -3 7 18 5.75 -14.86
 -3 7 16 -5.58 -22.95
 -3 7 14 -6.92 -7.58
 -3 7 12 -5.66 14.93
 -3 7 10 -7.54 -14.47
 -3 7 8 34.73 18.79
 -3 7 6 -23.33 -24.65
 -3 7 4 -10.27 14.88
 -3 7 2 -17.70 -31.02
 -3 7 0 -51.96 -1.63
 -3 7 32 -0.34 -0.11
 -4 7 31 -3.38 -6.47
 -4 7 29 9.81 -2.95
 -4 7 27 1.55 -2.23
 -4 7 25 14.01 7.50
 -4 7 23 -5.15 2.86
 -4 7 21 -8.28 -0.31
 -4 7 19 -4.26 13.34
 -4 7 17 -6.19 30.10
 -4 7 15 -2.16 20.53
 -4 7 13 4.07 6.05
 -4 7 11 -7.54 -11.43
 -4 7 9 -5.28 -29.79
 -4 7 7 -17.61 23.66
 -4 7 5 5.74 -6.72
 -4 7 3 5.37 16.27
 -4 7 1 29.38 3.53
 -4 7 33 5.79 -2.12
 -5 7 30 0.60 -6.21
 -5 7 28 9.85 -0.65
 -5 7 26 16.63 -4.21
 -5 7 24 7.73 10.25
 -5 7 22 -5.13 -1.58
 -5 7 20 -10.66 -9.72
 -5 7 18 6.14 -5.98
 -5 7 16 5.66 -2.80
 -5 7 14 0.58 -6.03
 -5 7 12 0.03 -24.85
 -5 7 10 -1.95 31.20
 -5 7 8 -21.06 31.09
 -5 7 6 -13.30 -9.26
 -5 7 4 13.57 -1.52
 -5 7 2 -30.57 -16.05
 -5 7 0 0.78 0.52
 -5 7 32 -0.92 2.04
 -6 7 31 0.74 -2.51
 -6 7 29 -9.01 -11.56
 -6 7 27 -4.78 -5.15
 -6 7 25 9.35 11.42
 -6 7 23 -3.80 8.30
 -6 7 21 3.55 10.82
 -6 7 19 4.82 1.23
 -6 7 17 -8.84 4.19
 -6 7 15 -11.04 1.11
 -6 7 13 -23.21 -11.00
 -6 7 11 12.56 -15.42
 -6 7 9 3.19 6.74
 -6 7 7 3.55 16.71
 -6 7 5 -20.27 -20.86
 -6 7 3 -16.97 -11.80
 -6 7 1 23.53 -7.16
 7 7 32 5.56 -8.16
 7 7 30 2.65 -7.07
 7 7 28 3.62 -0.81
 7 7 26 6.61 6.05
 7 7 24 0.29 2.35
 7 7 22 3.07 11.16
 7 7 20 6.24 -3.25
 7 7 18 2.64 -14.19
 7 7 16 1.63 6.86
 7 7 14 -12.41 -11.72
 7 7 12 -9.93 24.70
 7 7 10 -6.94 -3.88
 7 7 8 -8.84 -12.02
 7 7 6 8.55 -5.95
 7 7 4 21.25 0.51
 7 7 2 -7.90 9.50
 7 7 0 -23.95 1.57
 7 8 29 -1.87 -1.55
 7 8 27 -3.77 -2.13
 7 8 25 -2.69 -1.84
 7 8 23 -5.28 3.30
 7 8 21 0.74 5.05
 7 8 17 -3.57 1.46
 7 8 15 10.22 -7.52
 7 8 13 -0.10 17.58
 7 8 11 22.96 1.39
 7 8 9 -9.76 -14.80
 7 8 7 -17.79 2.08
 7 8 5 -27.17 4.72
 7 8 3 -5.36 -3.43
 7 8 1 26.10 -8.14
 7 8 19 -2.60 -4.34
 7 8 31 2.60 0.18
 6 8 30 -1.25 7.91
 6 8 28 7.45 -1.48
 6 8 26 9.59 -5.57
 6 8 24 1.46 7.74
 6 8 22 -5.43 -6.99
 6 8 18 -6.97 -8.99
 6 8 16 9.77 4.72
 6 8 14 20.50 1.39
 6 8 12 -10.56 -18.44
 6 8 10 12.78 15.04
 6 8 8 -3.85 9.29
 6 8 6 -4.99 2.46
 6 8 4 -7.75 -13.08
 6 8 2 10.29 -2.07
 6 8 0 12.09 -0.11
 6 8 20 -1.92 1.97
 6 8 32 -11.59 -0.23
 5 8 29 -3.00 -3.41
 5 8 27 -8.70 -5.79
 5 8 25 1.92 -3.07
 5 8 23 -2.00 13.61
 5 8 21 1.49 -4.76
 5 8 19 -7.47 3.54
 5 8 17 13.40 -3.29
 5 8 15 -8.74 8.64
 5 8 13 5.62 29.36
 5 8 11 -11.83 5.21
 5 8 9 -11.51 11.58
 5 8 7 2.43 -4.40
 5 8 5 -20.33 -7.42
 5 8 3 7.65 -10.97
 5 8 1 -24.87 17.35
 5 8 31 -4.05 -2.58
 5 8 33 -1.92 7.09
 4 8 30 -1.62 2.73
 4 8 28 -3.78 0.89
 4 8 26 4.59 -6.73
 4 8 24 8.75 0.15
 4 8 22 -9.48 -1.36
 4 8 20 19.10 0.82
 4 8 18 6.89 -19.00
 4 8 16 8.11 1.06
 4 8 14 -2.84 -22.91
 4 8 12 -4.32 -6.14
 4 8 10 22.01 12.00
 4 8 8 5.05 12.32
 4 8 6 -13.41 5.20
 4 8 4 -35.74 -28.58
 4 8 2 9.86 6.43
 4 8 0 28.37 -6.18
 4 8 32 -5.72 3.69
 3 8 29 0.05 1.91
 3 8 27 0.60 -4.89
 3 8 25 -4.48 -2.21
 3 8 23 -5.16 7.58
 3 8 21 -13.09 -3.16
 3 8 19 -17.43 2.88
 3 8 17 8.96 -1.43
 3 8 15 -2.15 15.23
 3 8 13 5.42 30.66
 3 8 11 11.95 10.77
 3 8 9 -4.82 -10.41
 3 8 7 -16.21 -11.35
 3 8 5 -27.47 17.63
 3 8 3 9.89 16.62
 3 8 1 -21.69 7.25
 3 8 31 -8.71 0.21
 3 8 33 2.44 4.87
 2 8 28 -1.18 -6.07
 2 8 26 2.93 -1.37
 2 8 24 9.49 -0.73
 2 8 22 1.68 2.81
 2 8 20 -7.74 -14.47
 2 8 18 -1.66 -15.44
 2 8 16 -1.04 -13.09
 2 8 14 19.36 -18.65
 2 8 12 15.52 -17.78
 2 8 10 -4.87 3.88
 2 8 8 -20.31 17.36
 2 8 6 -0.10 -9.39
 2 8 4 -11.72 -31.00
 2 8 2 -14.36 3.91
 2 8 0 -19.73 -4.40
 2 8 30 -5.60 1.95
 2 8 32 -3.78 10.93
 2 8 34 5.23 -5.32
 1 8 27 1.84 0.99
 1 8 25 -6.32 -0.59
 1 8 23 -6.91 6.21
 1 8 21 -11.58 10.75
 1 8 19 14.91 -10.81
 1 8 17 12.63 0.13
 1 8 15 -5.53 0.17
 1 8 13 -33.59 -1.65
 1 8 11 -6.90 16.17
 1 8 9 19.45 38.45
 1 8 7 -3.98 -13.89
 1 8 5 -0.04 -13.79
 1 8 3 -7.65 -8.40
 1 8 1 30.63 2.07
 1 8 29 -3.76 -8.46
 1 8 31 -7.18 -1.81
 1 8 33 -2.97 1.74
 0 8 28 10.17 -6.27
 0 8 26 -4.41 4.41
 0 8 24 5.04 -3.47
 0 8 22 3.21 -2.83
 0 8 20 -2.23 -11.47
 0 8 18 6.42 1.96
 0 8 16 -22.99 -14.84
 0 8 14 -4.76 24.99
 0 8 12 7.51 -13.23
 0 8 10 34.94 -50.43
 0 8 8 -4.50 -0.44
 0 8 6 -26.64 -3.11
 0 8 4 -12.66 18.74
 0 8 2 -20.22 3.59
 0 8 0 -28.98 0.34
 0 8 30 -2.03 0.30
 0 8 32 -1.87 6.19
 0 8 34 -5.58 -0.91
 -1 8 29 -10.30 -3.41
 -1 8 27 5.78 5.04
 -1 8 25 5.95 -3.50
 -1 8 23 -1.17 -2.77
 -1 8 21 -6.59 -2.80
 -1 8 19 -0.03 -17.09
 -1 8 17 -8.96 0.50
 -1 8 15 34.32 -13.13
 -1 8 13 -8.04 13.34
 -1 8 11 -13.62 -5.47
 -1 8 9 -0.10 2.30
 -1 8 7 1.90 -13.10
 -1 8 5 20.10 1.53
 -1 8 3 8.99 49.38
 -1 8 1 -0.26 1.45
 -1 8 31 -10.41 3.11
 -1 8 33 -3.17 -2.16
 -2 8 28 5.84 -9.04
 -2 8 26 0.64 -9.19
 -2 8 24 1.26 7.20
 -2 8 22 4.57 6.39
 -2 8 20 -12.69 -3.49
 -2 8 18 6.08 10.96
 -2 8 16 -1.98 -9.27
 -2 8 14 15.40 16.18
 -2 8 12 -15.65 0.93
 -2 8 10 20.97 -8.03
 -2 8 8 0.41 -7.87
 -2 8 6 0.88 -1.95
 -2 8 4 9.99 -13.42
 -2 8 2 -32.86 4.97
 -2 8 0 37.13 0.61
 -2 8 30 -1.19 3.68
 -2 8 32 3.48 -1.03
 -3 8 29 -6.68 -5.11
 -3 8 27 -4.35 6.90
 -3 8 25 -5.56 8.25
 -3 8 23 -10.20 -1.15
 -3 8 21 1.65 4.55
 -3 8 19 18.55 -31.16
 -3 8 17 5.00 -19.58
 -3 8 15 -18.18 -14.57
 -3 8 13 -8.58 -1.67
 -3 8 11 6.30 -1.65
 -3 8 9 3.16 28.11
 -3 8 7 10.81 -2.69
 -3 8 5 -4.62 -4.56
 -3 8 3 17.20 20.05
 -3 8 1 -14.62 -17.45
 -3 8 31 -1.26 0.28
 -3 8 33 -14.23 7.89
 -4 8 30 -4.36 10.94
 -4 8 28 4.05 -3.72
 -4 8 26 1.26 -3.18
 -4 8 24 -4.15 0.94
 -4 8 22 5.44 -8.07
 -4 8 20 -7.65 3.46
 -4 8 18 -8.42 7.32
 -4 8 16 7.87 8.03
 -4 8 14 12.70 3.73
 -4 8 12 20.10 8.88
 -4 8 10 35.90 -13.11
 -4 8 8 3.39 -20.13
 -4 8 6 -22.55 12.70
 -4 8 4 -21.26 1.12
 -4 8 2 20.59 -38.79
 -4 8 0 68.62 0.52
 -4 8 32 -3.30 -4.83
 -5 8 31 2.58 2.36
 -5 8 29 -8.42 10.17
 -5 8 27 -6.91 1.33
 -5 8 25 -2.31 -7.27
 -5 8 23 -7.67 -4.33
 -5 8 21 -1.25 -6.25
 -5 8 19 -6.23 1.96
 -5 8 17 -2.47 0.23
 -5 8 15 -0.75 0.51
 -5 8 13 2.50 -4.51
 -5 8 11 -24.72 2.40
 -5 8 9 4.62 -22.59
 -5 8 7 30.30 15.45
 -5 8 5 7.95 18.42
 -5 8 3 -8.89 14.47
 -5 8 1 -12.89 23.72
 -6 8 30 -2.73 -4.32
 -6 8 28 3.06 -4.72
 -6 8 26 -8.62 3.89
 -6 8 24 -6.33 6.68
 -6 8 22 7.94 2.29
 -6 8 20 17.73 -8.47
 -6 8 18 4.46 -13.88
 -6 8 16 7.42 2.07
 -6 8 14 -5.51 0.96
 -6 8 12 4.60 21.54
 -6 8 10 -4.65 1.48
 -6 8 8 20.71 -17.52
 -6 8 6 6.28 -5.22
 -6 8 4 5.63 4.12
 -6 8 2 5.34 -23.20
 -6 8 0 2.49 -1.69
 -6 8 32 -1.10 -1.31
 -7 8 31 -1.66 3.33
 -7 8 29 -2.15 1.58
 -7 8 27 1.47 -3.77
 -7 8 25 -0.36 -6.24
 -7 8 23 -5.58 1.89
 -7 8 21 -16.48 5.56
 -7 8 19 -7.74 1.32
 -7 8 17 16.16 -1.31
 -7 8 15 -12.86 6.21
 -7 8 13 5.11 -0.39
 -7 8 11 8.27 14.93
 -7 8 9 10.62 -4.53
 -7 8 7 0.42 0.24
 -7 8 5 -3.42 7.39
 -7 8 3 -3.89 9.25
 -7 8 1 -3.61 -8.13
 8 8 32 -4.54 -4.07
 8 8 30 -9.55 -0.11
 8 8 28 7.19 7.73
 8 8 26 9.03 1.94
 8 8 24 -0.10 -4.18
 8 8 22 5.16 -2.03
 8 8 20 -3.72 9.11
 8 8 18 -5.37 3.71
 8 8 16 -6.80 -16.47
 8 8 14 -0.06 8.12
 8 8 12 -2.07 -2.40
 8 8 10 -3.66 25.06
 8 8 8 11.14 9.27
 8 8 6 2.88 -16.00
 8 8 4 -0.77 2.38
 8 8 2 -6.22 -1.49
 8 8 0 17.30 0.00
 8 9 11 4.02 0.92
 8 9 9 10.42 -1.59
 8 9 7 8.72 15.31
 8 9 5 -11.31 -2.05
 8 9 3 15.78 -10.24
 8 9 1 -2.08 15.68
 8 9 13 -3.40 2.09
 8 9 15 -13.14 -8.17
 8 9 17 3.89 -6.49
 8 9 19 1.39 0.47
 8 9 21 -7.46 -7.80
 8 9 23 -2.46 8.04
 8 9 25 1.06 -1.92
 8 9 27 -7.19 2.68
 8 9 29 -4.16 1.73
 8 9 31 -1.36 -3.07
 7 9 16 5.41 -2.42
 7 9 14 -4.82 -0.44
 7 9 12 -7.52 11.30
 7 9 10 -11.00 -2.07
 7 9 8 -7.91 -8.57
 7 9 6 14.36 -5.05
 7 9 4 7.37 9.03
 7 9 2 -2.88 1.94
 7 9 0 -15.52 0.28
 7 9 18 0.89 -1.06
 7 9 20 9.43 -2.18
 7 9 22 -4.43 5.41
 7 9 24 12.50 -3.29
 7 9 26 -0.35 -4.25
 7 9 28 -4.49 -0.23
 7 9 30 0.67 -3.15
 7 9 32 8.23 1.04
 6 9 19 1.33 12.45
 6 9 17 -14.44 12.48
 6 9 15 0.64 5.39
 6 9 13 16.37 -7.94
 6 9 11 6.33 -12.01
 6 9 9 9.11 -13.18
 6 9 7 -2.67 7.02
 6 9 5 7.78 7.09
 6 9 3 1.01 6.81
 6 9 1 -8.20 4.65
 6 9 21 -7.54 -4.65
 6 9 23 10.08 -0.10
 6 9 25 -3.76 -4.04
 6 9 27 -7.41 0.59
 6 9 29 -2.78 -0.99
 6 9 31 -0.54 1.75
 5 9 20 4.19 -2.52
 5 9 18 1.55 3.82
 5 9 16 -7.08 -18.24
 5 9 14 -8.78 -5.85
 5 9 12 -21.01 -5.82
 5 9 10 -20.14 6.02
 5 9 8 6.58 8.58
 5 9 6 23.72 1.28
 5 9 4 21.02 9.26
 5 9 2 -9.34 -15.98
 5 9 0 9.69 -0.07
 5 9 22 5.41 6.70
 5 9 24 0.26 -8.44
 5 9 26 -0.59 1.69
 5 9 28 1.09 -2.35
 5 9 30 1.57 2.74
 5 9 32 5.18 2.03
 4 9 19 2.33 4.45
 4 9 17 -11.92 10.07
 4 9 15 1.16 -0.88
 4 9 13 2.09 7.54
 4 9 11 17.10 -2.90
 4 9 9 16.81 -8.05
 4 9 7 9.66 -4.69
 4 9 5 2.83 -8.01
 4 9 3 -3.84 14.49
 4 9 1 -10.83 -2.77
 4 9 21 -2.62 8.73
 4 9 23 5.77 -3.38
 4 9 25 0.39 3.06
 4 9 27 -2.81 5.01
 4 9 29 -11.09 -6.24
 4 9 31 0.68 -4.24
 4 9 33 -0.10 2.85
 3 9 20 0.07 3.78
 3 9 18 2.19 16.08
 3 9 16 -9.06 5.21
 3 9 14 -3.62 -4.85
 3 9 12 -10.05 -3.03
 3 9 10 -12.16 -18.37
 3 9 8 -10.57 -12.71
 3 9 6 2.91 11.23
 3 9 4 36.08 27.48
 3 9 2 18.24 21.89
 3 9 0 6.98 7.11
 3 9 22 8.45 3.91
 3 9 24 4.83 -5.42
 3 9 26 1.22 -5.14
 3 9 28 11.12 -0.59
 3 9 30 -0.19 -0.32
 3 9 32 -0.27 0.91
 2 9 21 5.41 -6.54
 2 9 19 -9.08 7.70
 2 9 17 -7.03 16.94
 2 9 15 -3.26 18.79
 2 9 13 -0.72 -6.36
 2 9 11 -2.12 -8.85
 2 9 9 16.85 -1.39
 2 9 7 17.59 18.43
 2 9 5 12.26 1.55
 2 9 3 -22.74 -21.10
 2 9 1 -23.31 -22.20
 2 9 23 2.18 -3.53
 2 9 25 4.93 2.79
 2 9 27 -0.50 3.56
 2 9 29 0.69 -5.59
 2 9 31 -2.41 -5.10
 2 9 33 -1.04 -0.65
 1 9 20 10.39 20.81
 1 9 18 10.27 -1.00
 1 9 16 11.06 -6.21
 1 9 14 2.92 -9.20
 1 9 12 -9.84 5.48
 1 9 10 -37.92 5.78
 1 9 8 11.41 0.32
 1 9 6 24.96 -21.73
 1 9 4 33.67 24.24
 1 9 2 4.84 55.13
 1 9 0 -19.12 1.75
 1 9 22 0.32 8.54
 1 9 24 -1.00 3.42
 1 9 26 -2.10 -2.47
 1 9 28 1.00 1.87
 1 9 30 5.30 -8.65
 1 9 32 3.56 5.48
 0 9 25 12.26 2.80
 0 9 21 -0.10 0.63
 0 9 19 -23.69 -2.59
 0 9 17 -5.21 -5.59
 0 9 15 -12.05 8.39
 0 9 13 4.39 8.37
 0 9 11 19.89 41.80
 0 9 9 -11.27 -12.56
 0 9 7 -20.78 -7.70
 0 9 5 3.84 13.70
 0 9 3 3.50 -30.49
 0 9 1 -12.77 -20.01
 0 9 23 -0.98 1.90
 0 9 27 -1.22 -9.49
 0 9 29 1.06 3.78
 0 9 31 -3.34 2.67
 0 9 33 3.13 -0.54
 -1 9 26 -2.74 2.05
 -1 9 20 0.64 7.42
 -1 9 18 3.65 1.80
 -1 9 16 16.90 20.36
 -1 9 14 -2.32 -2.87
 -1 9 12 16.29 -33.00
 -1 9 10 -23.23 -2.13
 -1 9 8 -12.95 2.38
 -1 9 6 11.10 -18.48
 -1 9 4 -15.02 3.25
 -1 9 2 23.19 23.78
 -1 9 0 -7.67 1.43
 -1 9 22 6.24 -3.77
 -1 9 24 0.02 2.77
 -1 9 28 -7.05 8.25
 -1 9 30 1.63 -7.09
 -1 9 32 5.91 -3.12
 -2 9 27 8.14 -1.44
 -2 9 25 -1.60 -5.46
 -2 9 21 -0.87 -3.22
 -2 9 19 -11.19 19.36
 -2 9 17 -5.61 11.83
 -2 9 15 1.63 7.12
 -2 9 13 -17.80 -15.28
 -2 9 11 -9.30 19.44
 -2 9 9 -12.27 2.93
 -2 9 7 9.13 12.44
 -2 9 5 15.63 20.99
 -2 9 3 -8.43 -45.25
 -2 9 1 -8.69 20.06
 -2 9 23 -9.59 -11.58
 -2 9 29 8.02 4.97
 -2 9 31 2.97 7.91
 -2 9 33 1.80 -0.78
 -3 9 28 -13.23 -8.07
 -3 9 26 -13.38 6.51
 -3 9 24 4.15 2.64
 -3 9 22 11.19 7.15
 -3 9 20 17.98 5.43
 -3 9 18 7.94 -20.59
 -3 9 16 1.65 -30.87
 -3 9 14 -5.53 21.03
 -3 9 12 2.28 2.59
 -3 9 10 -19.04 10.32
 -3 9 8 0.36 -16.21
 -3 9 6 12.43 -27.04
 -3 9 4 -13.91 16.87
 -3 9 2 3.40 12.75
 -3 9 0 -60.88 -0.98
 -3 9 30 -0.59 -7.77
 -3 9 32 11.81 -0.60
 -4 9 29 5.75 7.79
 -4 9 27 11.63 -0.21
 -4 9 25 7.06 -9.06
 -4 9 23 5.01 -8.83
 -4 9 21 -12.50 -0.61
 -4 9 19 -7.00 14.57
 -4 9 17 -5.47 30.13
 -4 9 15 14.51 8.01
 -4 9 13 -8.64 0.82
 -4 9 11 -11.69 -7.45
 -4 9 9 -29.15 -19.65
 -4 9 7 -8.25 4.40
 -4 9 5 20.14 -0.05
 -4 9 3 15.10 4.94
 -4 9 1 -8.72 31.50
 -4 9 31 -0.65 5.77
 -5 9 28 -1.45 0.48
 -5 9 26 -0.01 10.24
 -5 9 24 0.11 -8.04
 -5 9 22 6.78 -3.00
 -5 9 20 -6.76 -9.25
 -5 9 18 5.77 -12.65
 -5 9 16 0.50 -7.10
 -5 9 14 13.75 3.02
 -5 9 12 6.26 -5.97
 -5 9 10 1.21 15.28
 -5 9 8 -14.82 10.10
 -5 9 6 -15.10 -15.16
 -5 9 4 -9.91 -2.16
 -5 9 2 -8.97 15.73
 -5 9 0 -15.68 0.90
 -5 9 30 -0.53 -11.78
 -5 9 32 4.04 1.95
 -6 9 29 4.82 5.13
 -6 9 27 -4.48 -4.45
 -6 9 25 1.05 4.78
 -6 9 23 1.55 4.04
 -6 9 21 0.43 7.89
 -6 9 19 4.20 8.45
 -6 9 17 -5.30 0.57
 -6 9 15 4.38 -15.24
 -6 9 13 0.16 9.51
 -6 9 11 -18.41 -12.79
 -6 9 9 -3.39 9.33
 -6 9 7 0.15 15.86
 -6 9 5 1.00 -7.62
 -6 9 3 5.09 -23.15
 -6 9 1 10.02 -0.20
 -6 9 31 1.20 -1.83
 -7 9 28 -6.82 9.59
 -7 9 26 -0.68 -0.76
 -7 9 24 2.99 -7.93
 -7 9 22 4.41 -3.97
 -7 9 20 9.66 -0.20
 -7 9 18 3.13 1.98
 -7 9 16 -6.63 -12.03
 -7 9 14 4.86 0.67
 -7 9 12 -15.52 13.21
 -7 9 10 -0.77 -13.08
 -7 9 8 1.31 -10.90
 -7 9 6 3.06 -5.97
 -7 9 4 -2.78 6.73
 -7 9 2 -1.57 19.52
 -7 9 0 -35.78 -0.21
 -7 9 30 10.16 -4.67
 -8 9 29 9.61 7.87
 -8 9 27 -0.66 5.05
 -8 9 25 -4.94 4.11
 -8 9 23 -1.15 -6.89
 -8 9 21 -4.82 -4.81
 -8 9 19 -2.95 8.79
 -8 9 17 2.51 -3.30
 -8 9 15 22.44 5.84
 -8 9 13 14.41 9.27
 -8 9 11 -6.55 -10.04
 -8 9 9 -15.60 12.25
 -8 9 7 -11.27 4.76
 -8 9 5 8.86 -0.71
 -8 9 3 -3.59 -1.32
 -8 9 1 12.40 8.54
 9 9 28 -3.83 -4.97
 9 9 26 -0.69 -5.58
 9 9 24 5.86 2.22
 9 9 22 4.04 -4.07
 9 9 20 7.51 3.18
 9 9 18 0.19 0.71
 9 9 16 6.30 1.83
 9 9 14 1.43 4.50
 9 9 12 -5.44 -6.49
 9 9 10 -3.89 -1.54
 9 9 8 4.43 -1.43
 9 9 6 -5.22 6.37
 9 9 4 -4.80 -6.68
 9 9 2 -3.77 4.35
 9 9 0 -19.10 -0.74
 9 10 9 3.09 -2.41
 9 10 7 -3.87 -10.56
 9 10 5 12.87 5.46
 9 10 3 -12.67 -0.44
 9 10 1 -2.28 -6.21
 9 10 11 -2.72 -6.18
 9 10 13 3.56 -5.39
 9 10 15 3.28 0.93
 9 10 17 2.65 12.42
 9 10 19 3.03 -9.18
 9 10 21 6.28 -2.09
 9 10 23 -1.29 -1.55
 9 10 25 -0.07 -3.10
 9 10 27 4.75 5.45
 9 10 29 -8.36 5.88
 8 10 10 4.73 -4.39
 8 10 8 -2.55 7.82
 8 10 6 8.24 -18.58
 8 10 4 -3.90 30.65
 8 10 2 -10.47 1.78
 8 10 0 15.24 -1.32
 8 10 12 1.18 1.41
 8 10 14 -13.30 9.39
 8 10 16 -7.60 1.37
 8 10 18 5.77 5.19
 8 10 20 -4.47 13.34
 8 10 22 4.71 -8.74
 8 10 24 -9.20 -3.17
 8 10 26 -3.39 0.11
 8 10 28 7.03 -8.01
 8 10 30 -0.63 8.81
 7 10 15 7.32 -4.49
 7 10 13 -4.64 -3.68
 7 10 11 -12.49 0.17
 7 10 9 9.83 -11.00
 7 10 7 -1.24 1.77
 7 10 5 0.89 0.95
 7 10 3 -4.21 -0.04
 7 10 1 -4.39 -7.29
 7 10 17 1.06 8.54
 7 10 19 -1.18 -6.53
 7 10 21 18.87 2.18
 7 10 23 -6.12 -8.60
 7 10 25 -1.07 0.46
 7 10 27 5.33 8.07
 7 10 29 -7.51 5.00
 7 10 31 5.70 -1.25
 6 10 18 7.68 -1.83
 6 10 16 -8.27 13.55
 6 10 14 1.31 3.36
 6 10 12 9.36 -5.21
 6 10 10 8.53 -6.80
 6 10 8 -5.06 1.33
 6 10 6 -7.69 4.76
 6 10 4 -6.54 -3.80
 6 10 2 -2.25 7.73
 6 10 0 20.80 -0.07
 6 10 20 -6.92 3.70
 6 10 22 -0.11 -12.93
 6 10 24 -4.78 4.85
 6 10 26 -2.39 0.97
 6 10 28 8.76 -7.91
 6 10 30 1.48 6.03
 6 10 32 -4.62 -1.03
 5 10 19 -0.31 -6.06
 5 10 17 5.94 -1.07
 5 10 15 4.33 -3.18
 5 10 13 2.40 6.07
 5 10 11 -27.46 7.84
 5 10 9 -8.31 4.61
 5 10 7 9.95 -11.76
 5 10 5 -3.54 1.89
 5 10 3 4.13 5.64
 5 10 1 -18.91 0.64
 5 10 21 10.09 -1.35
 5 10 23 -8.45 3.70
 5 10 25 -1.10 -1.12
 5 10 27 1.36 3.36
 5 10 29 2.19 3.66
 5 10 31 0.43 -2.14
 4 10 18 8.60 -1.42
 4 10 16 -6.05 -11.24
 4 10 14 -11.12 -11.32
 4 10 12 5.80 13.78
 4 10 10 10.97 -6.80
 4 10 8 4.56 0.31
 4 10 6 -3.09 -2.66
 4 10 4 -13.47 -11.70
 4 10 2 5.82 1.13
 4 10 0 6.70 -1.73
 4 10 20 11.69 -1.19
 4 10 22 -3.66 -7.19
 4 10 24 -0.73 2.60
 4 10 26 -0.29 0.79
 4 10 28 -0.15 0.33
 4 10 30 5.69 2.36
 4 10 32 4.92 -1.04
 3 10 19 -10.16 -0.84
 3 10 17 -4.62 -4.66
 3 10 15 18.27 12.42
 3 10 13 6.65 12.90
 3 10 11 -0.12 5.41
 3 10 9 -9.55 -13.79
 3 10 7 -20.83 -14.02
 3 10 5 -9.57 9.40
 3 10 3 -5.15 9.89
 3 10 1 6.23 8.49
 3 10 21 1.11 -11.03
 3 10 23 -10.57 -1.18
 3 10 25 -4.61 2.80
 3 10 27 -2.08 -0.34
 3 10 29 -2.79 13.95
 3 10 31 1.42 -2.21
 2 10 20 4.01 -3.99
 2 10 18 0.68 -6.35
 2 10 16 -3.86 -21.02
 2 10 14 12.15 -13.12
 2 10 12 6.26 -15.44
 2 10 10 -11.48 9.85
 2 10 8 -0.97 8.71
 2 10 6 1.69 -0.87
 2 10 4 1.21 -24.59
 2 10 2 6.04 -4.41
 2 10 0 -17.52 -1.10
 2 10 22 -2.51 -8.03
 2 10 24 0.99 2.26
 2 10 26 -2.53 -5.44
 2 10 28 -10.94 -0.51
 2 10 30 6.86 15.97
 2 10 32 6.22 -0.03
 1 10 19 5.92 4.27
 1 10 17 4.05 -2.06
 1 10 15 -1.37 4.48
 1 10 13 -16.64 9.37
 1 10 11 17.66 3.88
 1 10 9 0.96 4.41
 1 10 7 9.07 -11.22
 1 10 5 -17.32 -3.09
 1 10 3 -2.45 -0.01
 1 10 1 23.42 6.86
 1 10 21 5.79 3.28
 1 10 23 -11.01 -3.86
 1 10 25 -3.52 -3.79
 1 10 27 -3.85 -1.10
 1 10 29 -5.96 7.54
 1 10 31 7.85 1.71
 1 10 33 -4.07 -5.68
 0 10 20 13.34 -7.93
 0 10 18 -0.32 -0.12
 0 10 16 -9.06 -6.40
 0 10 14 -8.26 -2.88
 0 10 12 -8.25 -12.01
 0 10 10 19.08 -15.89
 0 10 8 13.65 -11.24
 0 10 6 -8.32 23.62
 0 10 4 -0.07 4.72
 0 10 2 -14.03 -4.97
 0 10 0 -19.42 -4.41
 0 10 22 4.29 -11.66
 0 10 24 -5.44 -2.44
 0 10 26 -6.20 3.94
 0 10 28 -0.62 4.97
 0 10 30 0.61 8.12
 0 10 32 0.11 -5.71
 -1 10 19 -0.65 -0.95
 -1 10 17 -2.71 0.40
 -1 10 15 8.53 5.31
 -1 10 13 24.24 16.06
 -1 10 11 0.83 4.73
 -1 10 9 -6.30 -7.88
 -1 10 7 2.97 -3.93
 -1 10 5 6.79 -11.70
 -1 10 3 20.52 45.64
 -1 10 1 2.91 12.72
 -1 10 21 2.54 -6.93
 -1 10 23 5.27 -3.37
 -1 10 25 -5.17 -0.94
 -1 10 27 -2.69 3.60
 -1 10 29 -3.23 3.06
 -1 10 31 -3.98 1.07
 -1 10 33 -0.78 1.03
 -2 10 20 -7.69 3.12
 -2 10 18 -0.13 4.03
 -2 10 16 7.19 6.91
 -2 10 14 5.10 -15.22
 -2 10 12 -2.30 4.15
 -2 10 10 0.71 -3.73
 -2 10 8 8.03 2.13
 -2 10 6 -8.46 -5.53
 -2 10 4 12.31 -14.97
 -2 10 2 -22.27 -4.22
 -2 10 0 25.82 0.80
 -2 10 22 -7.39 9.07
 -2 10 24 3.38 -9.06
 -2 10 26 7.46 -9.79
 -2 10 28 4.64 4.98
 -2 10 30 1.29 -0.06
 -2 10 32 0.98 0.36
 -3 10 25 -12.81 4.81
 -3 10 23 5.95 11.18
 -3 10 21 13.49 1.16
 -3 10 19 17.28 -10.13
 -3 10 17 -4.34 -10.66
 -3 10 15 -33.80 -5.60
 -3 10 13 -4.03 3.68
 -3 10 11 1.21 10.28
 -3 10 9 27.82 6.31
 -3 10 7 3.88 7.85
 -3 10 5 13.18 -0.38
 -3 10 3 27.09 14.37
 -3 10 1 -11.19 -11.52
 -3 10 27 -21.16 4.95
 -3 10 29 5.80 -1.05
 -3 10 31 -7.24 1.93
 -4 10 26 7.10 -5.97
 -4 10 24 -1.81 -4.94
 -4 10 22 -6.05 -7.03
 -4 10 20 -4.95 6.79
 -4 10 18 -5.14 14.41
 -4 10 16 8.12 11.10
 -4 10 14 3.48 -3.26
 -4 10 12 10.41 -2.91
 -4 10 10 15.18 -16.31
 -4 10 8 4.70 -8.30
 -4 10 6 -9.25 -11.60
 -4 10 4 -24.36 4.08
 -4 10 2 11.99 -13.98
 -4 10 0 35.89 -0.48
 -4 10 28 12.78 8.94
 -4 10 30 -3.39 -2.19
 -4 10 32 4.45 -4.55
 -5 10 29 -2.69 4.63
 -5 10 27 -14.61 3.69
 -5 10 25 0.38 -6.84
 -5 10 23 3.23 7.10
 -5 10 21 8.77 0.28
 -5 10 19 -5.59 -1.44
 -5 10 17 -19.98 8.06
 -5 10 15 -3.51 6.35
 -5 10 13 -9.67 -6.35
 -5 10 11 -3.39 -2.60
 -5 10 9 1.50 -1.34
 -5 10 7 5.17 4.99
 -5 10 5 38.50 15.55
 -5 10 3 6.90 7.88
 -5 10 1 -12.93 18.27
 -5 10 31 2.68 4.37
 -6 10 28 10.12 -7.43
 -6 10 26 -0.93 -2.95
 -6 10 24 -5.17 2.89
 -6 10 22 4.64 1.55
 -6 10 20 2.40 5.36
 -6 10 18 13.15 4.74
 -6 10 16 0.25 -2.77
 -6 10 14 -19.40 0.03
 -6 10 12 3.45 -6.24
 -6 10 10 3.62 16.11
 -6 10 8 10.61 -21.48
 -6 10 6 1.28 -25.21
 -6 10 4 6.10 4.02
 -6 10 2 6.63 -7.12
 -6 10 0 -16.12 0.63
 -6 10 30 -3.97 0.10
 -7 10 29 -2.10 -3.33
 -7 10 27 -2.51 2.47
 -7 10 25 -4.87 -1.24
 -7 10 23 -1.23 -0.95
 -7 10 21 -0.29 9.42
 -7 10 19 -5.69 -5.91
 -7 10 17 -9.89 -3.52
 -7 10 15 -4.32 5.26
 -7 10 13 -4.47 -6.55
 -7 10 11 26.32 8.64
 -7 10 9 -6.78 11.14
 -7 10 7 -5.60 12.28
 -7 10 5 1.43 -2.45
 -7 10 3 -3.71 3.00
 -7 10 1 11.79 -4.79
 -8 10 28 5.03 -3.44
 -8 10 26 7.81 -6.93
 -8 10 24 2.25 2.60
 -8 10 22 -0.10 -2.08
 -8 10 20 -3.91 -1.32
 -8 10 18 -8.23 9.29
 -8 10 16 -4.08 -1.53
 -8 10 14 2.19 -12.87
 -8 10 12 2.45 -8.13
 -8 10 10 -1.83 0.99
 -8 10 8 8.70 -11.19
 -8 10 6 -9.30 8.84
 -8 10 4 2.61 -4.72
 -8 10 2 3.27 -7.39
 -8 10 0 2.14 -0.03
 -9 10 29 -3.31 -5.05
 -9 10 27 -11.36 0.01
 -9 10 25 -4.43 -3.53
 -9 10 23 0.78 -0.02
 -9 10 21 3.06 1.82
 -9 10 19 -6.64 3.04
 -9 10 17 -11.05 1.63
 -9 10 15 -4.63 3.85
 -9 10 13 4.42 4.24
 -9 10 11 3.52 -8.15
 -9 10 9 -1.81 -0.51
 -9 10 7 5.54 -7.54
 -9 10 5 5.43 -2.46
 -9 10 3 6.95 12.79
 -9 10 1 2.52 3.13
 10 10 30 -2.39 2.12
 10 10 28 2.47 -8.49
 10 10 26 -0.60 0.38
 10 10 24 -2.29 0.16
 10 10 22 -2.15 -0.28
 10 10 20 2.48 -2.72
 10 10 18 -0.36 8.76
 10 10 16 -4.42 12.55
 10 10 14 0.94 3.81
 10 10 12 -15.31 -8.81
 10 10 10 5.30 0.74
 10 10 8 -1.68 -1.10
 10 10 6 4.53 -2.59
 10 10 4 0.04 6.71
 10 10 2 -5.44 -0.79
 10 10 0 2.31 0.33
 10 11 7 0.01 6.58
 10 11 5 1.21 -4.51
 10 11 3 14.79 -6.38
 10 11 1 5.71 -4.78
 10 11 9 4.31 4.99
 10 11 11 -6.89 10.52
 10 11 13 4.76 -4.99
 10 11 15 0.01 -0.98
 10 11 17 -5.36 -5.63
 10 11 19 -9.96 2.41
 10 11 21 1.31 -1.60
 10 11 23 2.56 0.29
 10 11 25 -3.48 0.26
 10 11 27 -4.22 4.31
 10 11 29 2.44 -1.15
 9 11 8 1.52 -5.40
 9 11 6 -10.81 4.47
 9 11 4 -4.30 -12.63
 9 11 2 -2.99 4.20
 9 11 0 -1.30 -0.46
 9 11 10 2.04 -3.93
 9 11 12 6.19 -0.20
 9 11 14 -2.06 2.36
 9 11 16 5.02 -6.50
 9 11 18 0.48 -6.64
 9 11 20 5.32 1.31
 9 11 22 2.64 5.25
 9 11 24 5.36 2.15
 9 11 26 2.50 2.38
 9 11 28 2.85 -5.67
 9 11 30 3.65 -12.53
 8 11 11 9.43 8.98
 8 11 9 -5.61 6.55
 8 11 7 10.52 13.61
 8 11 5 -11.31 -3.36
 8 11 3 22.57 -8.86
 8 11 1 5.47 7.41
 8 11 13 -4.54 -1.73
 8 11 15 -6.56 -8.04
 8 11 17 -1.43 -2.25
 8 11 19 -2.75 0.53
 8 11 21 -11.24 -2.84
 8 11 23 -3.79 7.03
 8 11 25 1.09 2.30
 8 11 27 0.86 -1.23
 8 11 29 5.29 1.55
 7 11 16 5.74 -1.20
 7 11 14 -0.46 4.58
 7 11 12 11.34 -6.45
 7 11 10 -4.49 10.99
 7 11 8 -7.54 -12.03
 7 11 6 4.91 -2.69
 7 11 4 -3.80 -11.82
 7 11 2 -0.19 -6.24
 7 11 0 -8.99 -0.21
 7 11 18 4.66 -8.80
 7 11 20 -6.71 0.73
 7 11 22 -1.90 7.67
 7 11 24 11.04 0.21
 7 11 26 2.63 3.86
 7 11 28 -3.56 -1.97
 7 11 30 1.64 -11.18
 6 11 17 -2.61 -1.82
 6 11 15 9.89 6.58
 6 11 13 -1.51 -12.17
 6 11 11 14.29 2.22
 6 11 9 -2.36 2.71
 6 11 7 -5.99 4.31
 6 11 5 5.29 9.47
 6 11 3 2.58 5.72
 6 11 1 7.53 9.02
 6 11 19 -8.50 1.81
 6 11 21 -5.88 0.84
 6 11 23 -2.29 8.59
 6 11 25 0.69 -1.19
 6 11 27 -0.64 -4.45
 6 11 29 3.24 3.11
 6 11 31 2.28 -4.07
 5 11 18 -5.00 -9.71
 5 11 16 2.24 -1.65
 5 11 14 -7.99 5.68
 5 11 12 0.56 -9.66
 5 11 10 -8.62 13.19
 5 11 8 7.49 5.67
 5 11 6 7.88 -5.82
 5 11 4 5.36 -14.77
 5 11 2 -1.86 -19.33
 5 11 0 -8.13 1.86
 5 11 20 -4.12 7.38
 5 11 22 1.40 3.81
 5 11 24 6.66 -3.49
 5 11 26 -0.47 4.77
 5 11 28 -5.12 -1.91
 5 11 30 -3.49 -0.75
 4 11 17 19.31 -0.40
 4 11 15 0.81 -0.43
 4 11 13 -6.11 0.13
 4 11 11 31.28 -4.68
 4 11 9 0.70 7.67
 4 11 7 -2.32 3.36
 4 11 5 -6.92 9.50
 4 11 3 -5.00 10.82
 4 11 1 10.92 -16.76
 4 11 19 -5.39 0.41
 4 11 21 -4.59 3.29
 4 11 23 -2.53 6.78
 4 11 25 -1.04 -5.57
 4 11 27 1.87 -2.96
 4 11 29 -2.65 -1.03
 4 11 31 3.70 -0.28
 3 11 18 -5.97 -6.50
 3 11 16 -12.32 19.84
 3 11 14 5.98 -0.67
 3 11 12 -16.76 2.91
 3 11 10 -4.96 4.57
 3 11 8 1.65 -7.44
 3 11 6 10.82 11.17
 3 11 4 15.20 -6.91
 3 11 2 -11.50 8.67
 3 11 0 0.21 1.32
 3 11 20 -8.46 -0.58
 3 11 22 6.38 3.47
 3 11 24 13.37 -6.02
 3 11 26 -0.55 10.19
 3 11 28 4.42 0.10
 3 11 30 -5.72 -5.03
 3 11 32 -3.61 -0.39
 2 11 19 5.29 1.44
 2 11 17 12.80 13.32
 2 11 15 -1.45 2.33
 2 11 13 14.72 2.65
 2 11 11 -3.13 -17.03
 2 11 9 6.90 4.52
 2 11 7 4.39 9.23
 2 11 5 -12.90 11.00
 2 11 3 -17.93 -4.42
 2 11 1 6.77 -28.24
 2 11 21 -6.73 -1.38
 2 11 23 0.92 4.67
 2 11 25 -11.80 1.01
 2 11 27 5.69 0.74
 2 11 29 5.83 -11.63
 2 11 31 -1.53 -5.51
 1 11 18 6.09 2.58
 1 11 16 -3.67 -5.02
 1 11 14 -1.96 -8.76
 1 11 12 -20.79 23.76
 1 11 10 -17.45 -4.70
 1 11 8 1.88 13.65
 1 11 6 11.97 -4.53
 1 11 4 23.24 -1.56
 1 11 2 0.08 12.15
 1 11 0 -14.06 0.97
 1 11 20 0.69 0.26
 1 11 22 -0.59 11.05
 1 11 24 7.87 -14.28
 1 11 26 2.31 6.49
 1 11 28 9.62 1.25
 1 11 30 5.69 -7.06
 1 11 32 -4.35 5.35
 0 11 19 -1.50 -9.29
 0 11 17 -6.50 2.28
 0 11 15 -1.77 -8.24
 0 11 13 9.19 5.81
 0 11 11 -2.93 18.74
 0 11 9 12.45 2.13
 0 11 7 -13.76 -5.22
 0 11 5 -21.31 -0.64
 0 11 3 -14.00 -30.43
 0 11 1 5.78 -17.91
 0 11 21 -12.24 -0.38
 0 11 23 7.87 16.56
 0 11 25 -3.34 2.65
 0 11 27 -4.63 -3.59
 0 11 29 -6.04 -5.95
 0 11 31 -3.91 -6.49
 -1 11 18 3.61 6.00
 -1 11 16 -1.91 7.92
 -1 11 14 -1.19 4.61
 -1 11 12 0.73 -30.32
 -1 11 10 -4.30 -20.42
 -1 11 8 -20.32 16.08
 -1 11 6 5.90 12.47
 -1 11 4 -15.11 2.54
 -1 11 2 16.68 0.63
 -1 11 0 24.41 -0.19
 -1 11 20 -4.04 1.53
 -1 11 22 4.95 -2.62
 -1 11 24 9.34 -3.88
 -1 11 26 3.92 0.06
 -1 11 28 6.11 -0.59
 -1 11 30 6.59 0.68
 -1 11 32 2.78 1.98
 -2 11 19 -1.44 -0.13
 -2 11 17 -4.89 10.47
 -2 11 15 0.57 -7.29
 -2 11 13 -15.93 -3.35
 -2 11 11 -3.88 0.84
 -2 11 9 8.44 13.33
 -2 11 7 10.15 -2.36
 -2 11 5 -10.77 13.06
 -2 11 3 -19.34 -22.93
 -2 11 1 -11.42 -8.62
 -2 11 21 -5.14 -4.04
 -2 11 23 -14.95 -2.29
 -2 11 25 2.41 6.79
 -2 11 27 1.38 -0.34
 -2 11 29 -6.47 -5.22
 -2 11 31 3.35 -3.42
 -3 11 30 3.56 6.87
 -3 11 24 -4.69 10.18
 -3 11 22 4.19 -2.51
 -3 11 20 -1.93 6.02
 -3 11 18 12.02 -20.49
 -3 11 16 11.27 -20.67
 -3 11 14 4.92 4.36
 -3 11 12 7.81 -3.66
 -3 11 10 -1.42 17.71
 -3 11 8 -27.97 5.34
 -3 11 6 -1.37 0.87
 -3 11 4 -4.91 -6.55
 -3 11 2 -9.09 -7.54
 -3 11 0 4.08 1.23
 -3 11 26 5.06 -0.46
 -3 11 28 2.31 -14.07
 -3 11 32 -0.99 1.32
 -4 11 29 -12.33 -2.26
 -4 11 25 15.30 6.37
 -4 11 23 -3.04 0.72
 -4 11 21 -7.82 -1.14
 -4 11 19 -8.40 -5.79
 -4 11 17 -2.16 6.07
 -4 11 15 0.98 3.40
 -4 11 13 3.45 -1.25
 -4 11 11 6.48 0.75
 -4 11 9 -10.46 5.60
 -4 11 7 -2.21 0.01
 -4 11 5 -18.16 -3.29
 -4 11 3 -1.07 16.18
 -4 11 1 11.25 -14.35
 -4 11 27 3.31 -0.18
 -4 11 31 4.31 -5.28
 -5 11 28 7.53 -5.93
 -5 11 26 2.48 2.49
 -5 11 24 -4.55 0.15
 -5 11 22 -2.10 -12.38
 -5 11 20 -9.50 -4.69
 -5 11 18 -0.70 -10.12
 -5 11 16 15.30 0.33
 -5 11 14 14.89 -6.34
 -5 11 12 21.56 -7.13
 -5 11 10 -0.91 8.63
 -5 11 8 -16.86 10.70
 -5 11 6 -17.49 18.18
 -5 11 4 -13.70 -12.19
 -5 11 2 -26.23 -8.00
 -5 11 0 19.89 -1.16
 -5 11 30 -5.98 4.59
 -6 11 29 -6.15 -7.21
 -6 11 27 -2.11 5.03
 -6 11 25 7.04 3.22
 -6 11 23 -5.24 9.13
 -6 11 21 -1.99 0.69
 -6 11 19 5.31 -0.91
 -6 11 17 6.59 -10.76
 -6 11 15 -0.84 -4.15
 -6 11 13 0.88 4.81
 -6 11 11 -6.47 3.53
 -6 11 9 7.33 8.28
 -6 11 7 4.59 11.69
 -6 11 5 -4.50 0.25
 -6 11 3 -5.70 -13.05
 -6 11 1 14.31 -18.58
 -7 11 28 1.42 -2.18
 -7 11 26 -2.63 -5.22
 -7 11 24 9.90 -0.43
 -7 11 22 -4.57 -3.46
 -7 11 20 -0.03 0.27
 -7 11 18 6.35 -0.78
 -7 11 16 -3.63 3.43
 -7 11 14 -2.89 -0.37
 -7 11 12 1.14 4.52
 -7 11 10 -0.91 -11.78
 -7 11 8 0.58 -3.00
 -7 11 6 -1.13 -9.89
 -7 11 4 -8.59 12.26
 -7 11 2 -5.40 14.44
 -7 11 0 -24.91 -0.86
 -8 11 27 6.72 4.89
 -8 11 25 1.38 1.47
 -8 11 23 -1.14 3.30
 -8 11 21 -3.78 -0.21
 -8 11 19 2.37 -6.90
 -8 11 17 13.84 5.41
 -8 11 15 8.65 -0.29
 -8 11 13 1.91 -1.01
 -8 11 11 -5.23 2.58
 -8 11 9 -3.26 7.41
 -8 11 7 -6.93 1.96
 -8 11 5 14.48 0.85
 -8 11 3 1.46 -6.22
 -8 11 1 3.09 5.22
 -9 11 30 7.16 -2.69
 -9 11 28 -1.50 -0.61
 -9 11 26 2.44 3.73
 -9 11 24 4.34 1.61
 -9 11 22 -1.20 2.36
 -9 11 20 -2.94 -5.99
 -9 11 18 6.12 5.33
 -9 11 16 -4.54 8.69
 -9 11 14 1.18 6.80
 -9 11 12 7.41 -3.08
 -9 11 10 1.31 -3.87
 -9 11 8 -6.15 -1.56
 -9 11 6 -7.56 -1.77
 -9 11 4 -8.42 -9.41
 -9 11 2 -0.69 -7.47
 -9 11 0 -5.74 -1.53
 -10 11 29 -3.76 -2.86
 -10 11 27 8.81 -4.07
 -10 11 25 1.56 2.97
 -10 11 23 -1.68 1.72
 -10 11 21 -6.98 1.77
 -10 11 19 11.75 -3.73
 -10 11 17 4.72 -5.50
 -10 11 15 -1.39 -14.46
 -10 11 13 -5.50 -4.19
 -10 11 11 0.93 16.13
 -10 11 9 0.38 6.86
 -10 11 7 9.25 -1.69
 -10 11 5 -6.42 -1.43
 -10 11 3 3.29 -4.21
 -10 11 1 2.11 -1.44
 11 11 28 1.12 -2.13
 11 11 26 -4.03 -2.51
 11 11 24 3.13 -2.38
 11 11 22 0.59 -0.84
 11 11 20 0.16 3.22
 11 11 18 0.92 -8.55
 11 11 16 1.43 -5.66
 11 11 14 4.46 -6.66
 11 11 12 6.18 2.80
 11 11 10 3.21 -2.00
 11 11 8 -6.70 12.50
 11 11 6 -0.72 0.13
 11 11 4 6.54 4.28
 11 11 2 -4.79 7.46
 11 11 0 -3.71 0.27
 11 12 9 -6.50 5.37
 11 12 7 9.75 -4.78
 11 12 5 -10.07 -1.69
 11 12 3 -5.83 -1.58
 11 12 1 4.25 6.50
 11 12 11 -1.02 2.93
 11 12 13 4.18 1.74
 11 12 15 5.44 9.84
 11 12 17 6.00 0.68
 11 12 19 -2.35 6.66
 11 12 21 -5.34 1.96
 11 12 23 -1.89 2.69
 11 12 25 -0.31 3.64
 11 12 27 3.83 -4.33
 10 12 8 -7.33 -13.91
 10 12 6 0.64 4.46
 10 12 4 0.98 2.95
 10 12 2 4.49 -7.84
 10 12 0 -7.43 -2.13
 10 12 10 -6.85 8.06
 10 12 12 -5.24 -4.47
 10 12 14 4.28 -7.31
 10 12 16 -1.24 6.83
 10 12 18 -4.29 -2.66
 10 12 20 -0.98 -7.19
 10 12 22 0.28 3.63
 10 12 24 -2.14 -1.01
 10 12 26 2.47 2.46
 10 12 28 -2.80 2.83
 9 12 7 0.05 -4.01
 9 12 5 -1.89 -3.92
 9 12 3 -7.67 4.96
 9 12 1 -8.28 10.60
 9 12 9 -4.07 1.74
 9 12 11 7.23 1.85
 9 12 13 8.59 9.78
 9 12 15 7.09 -0.18
 9 12 17 2.78 0.32
 9 12 19 -2.98 0.00
 9 12 21 -1.36 -0.45
 9 12 23 0.56 1.07
 9 12 25 -2.32 -3.24
 9 12 27 -3.12 0.55
 9 12 29 -0.84 9.30
 8 12 12 -7.93 2.67
 8 12 10 -1.51 1.80
 8 12 8 -6.54 0.38
 8 12 6 -4.11 -6.64
 8 12 4 3.38 8.42
 8 12 2 3.42 -1.26
 8 12 0 7.11 -0.14
 8 12 14 -0.16 -0.70
 8 12 16 0.57 -4.51
 8 12 18 -1.66 -6.16
 8 12 20 0.62 0.82
 8 12 22 0.63 0.63
 8 12 24 -0.73 -6.77
 8 12 26 -5.29 0.34
 8 12 28 0.82 2.20
 8 12 30 -7.27 5.96
 7 12 15 9.81 -4.65
 7 12 13 3.54 15.88
 7 12 11 -8.47 -7.80
 7 12 9 5.16 1.94
 7 12 7 -2.46 4.86
 7 12 5 2.47 -6.85
 7 12 3 -2.57 -1.64
 7 12 1 -4.92 -5.04
 7 12 17 -5.22 0.38
 7 12 19 -1.15 11.34
 7 12 21 2.15 -8.78
 7 12 23 0.33 -5.58
 7 12 25 -3.17 -2.12
 7 12 27 -1.73 3.15
 7 12 29 -0.18 3.20
 6 12 16 -9.99 9.67
 6 12 14 7.22 -9.05
 6 12 12 -8.91 -4.14
 6 12 10 5.68 -3.18
 6 12 8 -4.21 -2.11
 6 12 6 -14.32 2.80
 6 12 4 -6.27 -0.37
 6 12 2 7.56 8.81
 6 12 0 17.57 -0.12
 6 12 18 2.79 -1.44
 6 12 20 9.23 -10.66
 6 12 22 4.00 -0.43
 6 12 24 -5.79 -4.48
 6 12 26 -2.81 2.38
 6 12 28 3.45 -0.49
 6 12 30 -4.54 1.18
 5 12 17 2.86 -4.15
 5 12 15 -0.43 -8.86
 5 12 13 -3.92 18.39
 5 12 11 -12.64 -2.21
 5 12 9 0.53 3.97
 5 12 7 0.64 -10.02
 5 12 5 7.48 -1.03
 5 12 3 -2.00 -1.53
 5 12 1 -7.66 -3.72
 5 12 19 4.63 3.18
 5 12 21 -3.09 -0.19
 5 12 23 -2.12 -2.91
 5 12 25 -7.28 0.92
 5 12 27 -1.16 2.96
 5 12 29 5.88 0.26
 5 12 31 -2.59 -1.50
 4 12 16 -5.27 -0.84
 4 12 14 -5.84 -6.71
 4 12 12 3.97 6.54
 4 12 10 -0.52 -16.09
 4 12 8 -0.52 4.81
 4 12 6 -4.29 -4.22
 4 12 4 -2.57 -3.96
 4 12 2 17.99 -0.53
 4 12 0 -6.08 0.49
 4 12 18 2.63 7.59
 4 12 20 7.58 -6.78
 4 12 22 4.29 -4.39
 4 12 24 -1.32 -3.15
 4 12 26 5.48 0.80
 4 12 28 5.96 0.75
 4 12 30 0.12 -0.87
 3 12 17 -9.67 -10.73
 3 12 15 7.23 8.24
 3 12 13 -2.81 -10.18
 3 12 11 -4.55 2.08
 3 12 9 7.61 2.17
 3 12 7 -21.46 -12.14
 3 12 5 -0.56 -8.64
 3 12 3 -11.89 -2.49
 3 12 1 16.74 9.03
 3 12 19 -3.15 4.60
 3 12 21 0.38 1.95
 3 12 23 -0.84 -0.16
 3 12 25 -1.25 2.70
 3 12 27 -3.13 0.49
 3 12 29 -1.35 -2.28
 3 12 31 -4.55 -0.09
 2 12 18 -7.13 -1.60
 2 12 16 1.50 -1.89
 2 12 14 -6.48 0.49
 2 12 12 17.21 -11.36
 2 12 10 10.16 -5.55
 2 12 8 -0.93 4.01
 2 12 6 -0.02 -0.66
 2 12 4 6.15 -0.92
 2 12 2 5.94 -2.71
 2 12 0 3.42 -0.73
 2 12 20 -0.58 -0.20
 2 12 22 0.84 -2.05
 2 12 24 3.31 5.33
 2 12 26 4.40 -9.38
 2 12 28 -3.83 -3.12
 2 12 30 -4.50 6.02
 1 12 17 9.84 -7.80
 1 12 15 1.32 -1.01
 1 12 13 -7.34 -4.68
 1 12 11 7.17 -8.10
 1 12 9 -4.55 10.69
 1 12 7 -1.84 -6.04
 1 12 5 -7.63 -8.26
 1 12 3 3.71 0.96
 1 12 1 7.15 -14.17
 1 12 19 -4.06 6.10
 1 12 21 0.53 11.97
 1 12 23 -10.92 0.79
 1 12 25 9.02 1.34
 1 12 27 6.92 -4.01
 1 12 29 -0.76 -2.67
 1 12 31 -2.52 5.82
 0 12 18 -7.27 -6.78
 0 12 16 -0.99 2.12
 0 12 14 -6.63 -1.54
 0 12 12 -8.24 0.33
 0 12 10 27.89 3.28
 0 12 8 15.34 -3.73
 0 12 6 3.95 7.66
 0 12 4 2.46 0.12
 0 12 2 -16.56 2.61
 0 12 0 10.18 -0.01
 0 12 20 3.33 -2.84
 0 12 22 -0.99 -10.26
 0 12 24 -8.77 12.88
 0 12 26 8.97 0.91
 0 12 28 -3.09 0.19
 0 12 30 -5.33 -0.43
 0 12 32 -3.80 -4.52
 -1 12 17 -3.52 -3.49
 -1 12 15 8.62 9.77
 -1 12 13 34.76 13.29
 -1 12 11 1.63 -5.65
 -1 12 9 -11.37 -9.83
 -1 12 7 -12.51 -4.25
 -1 12 5 -3.76 -13.71
 -1 12 3 21.71 21.76
 -1 12 1 8.62 10.24
 -1 12 19 -1.88 4.96
 -1 12 21 1.36 1.28
 -1 12 23 3.10 0.26
 -1 12 25 3.40 3.68
 -1 12 27 2.36 -3.10
 -1 12 29 2.08 2.22
 -1 12 31 -4.98 -1.57
 -2 12 18 -12.58 0.72
 -2 12 16 11.79 -3.56
 -2 12 14 -4.76 -12.76
 -2 12 12 -6.64 11.27
 -2 12 10 -2.18 5.69
 -2 12 8 12.42 6.13
 -2 12 6 -0.85 5.44
 -2 12 4 -1.49 -14.36
 -2 12 2 -0.41 -18.32
 -2 12 0 9.34 2.37
 -2 12 20 -6.40 -4.50
 -2 12 22 -8.66 7.82
 -2 12 24 3.38 -1.98
 -2 12 26 8.47 -3.46
 -2 12 28 -1.30 0.72
 -2 12 30 1.83 -1.57
 -3 12 23 6.73 6.35
 -3 12 21 4.96 9.24
 -3 12 19 20.04 13.00
 -3 12 17 -4.73 -1.98
 -3 12 15 -14.10 4.31
 -3 12 13 -2.60 3.49
 -3 12 11 -7.30 0.42
 -3 12 9 26.97 -15.74
 -3 12 7 15.33 1.96
 -3 12 5 5.27 2.91
 -3 12 3 17.69 -1.23
 -3 12 1 -6.59 9.74
 -3 12 25 -11.34 -10.22
 -3 12 27 -5.44 3.02
 -3 12 29 1.70 4.33
 -3 12 31 -5.49 -1.32
 -4 12 30 3.04 -3.44
 -4 12 24 2.91 1.69
 -4 12 22 -0.32 -1.94
 -4 12 20 0.59 -10.96
 -4 12 18 -10.20 4.23
 -4 12 16 -2.47 4.36
 -4 12 14 -4.35 3.46
 -4 12 12 -10.32 2.31
 -4 12 10 -7.76 -19.87
 -4 12 8 10.76 -3.73
 -4 12 6 2.72 -3.41
 -4 12 4 -11.91 0.05
 -4 12 2 15.97 5.30
 -4 12 0 -2.09 1.50
 -4 12 26 2.86 1.99
 -4 12 28 3.63 -4.24
 -5 12 29 -1.74 8.70
 -5 12 27 -2.86 1.96
 -5 12 25 -1.37 -5.34
 -5 12 23 3.45 3.85
 -5 12 21 1.30 6.64
 -5 12 19 0.11 4.20
 -5 12 17 -2.96 8.29
 -5 12 15 7.75 0.23
 -5 12 13 -5.82 7.60
 -5 12 11 -12.05 -1.94
 -5 12 9 11.71 -8.49
 -5 12 7 -1.55 0.76
 -5 12 5 18.55 4.13
 -5 12 3 19.01 3.27
 -5 12 1 -9.86 19.30
 -6 12 28 0.47 -7.95
 -6 12 26 5.52 -3.63
 -6 12 24 -5.47 5.14
 -6 12 22 1.29 -0.08
 -6 12 20 1.72 -0.75
 -6 12 18 1.18 -0.60
 -6 12 16 -10.91 -0.67
 -6 12 14 -4.96 8.52
 -6 12 12 -7.15 -3.33
 -6 12 10 -4.75 -6.78
 -6 12 8 1.21 -6.48
 -6 12 6 2.78 -9.50
 -6 12 4 6.37 -10.83
 -6 12 2 1.66 2.42
 -6 12 0 -4.49 1.35
 -7 12 27 -0.51 3.71
 -7 12 25 -6.06 5.97
 -7 12 23 -3.77 -8.04
 -7 12 21 3.21 3.96
 -7 12 19 -0.86 -2.50
 -7 12 17 5.78 -8.00
 -7 12 15 8.72 -4.15
 -7 12 13 -13.08 1.89
 -7 12 11 0.78 11.10
 -7 12 9 4.04 13.34
 -7 12 7 5.53 2.66
 -7 12 5 -13.10 6.47
 -7 12 3 3.11 5.09
 -7 12 1 7.39 -14.55
 -8 12 28 -0.20 1.60
 -8 12 26 0.04 -3.98
 -8 12 24 -7.68 5.73
 -8 12 22 1.65 -3.46
 -8 12 20 1.02 -3.34
 -8 12 18 -10.50 0.69
 -8 12 16 0.07 6.44
 -8 12 14 -2.15 7.90
 -8 12 12 2.22 -11.79
 -8 12 10 2.57 -13.29
 -8 12 8 -2.31 -6.56
 -8 12 6 0.12 12.15
 -8 12 4 -4.16 -3.67
 -8 12 2 -6.02 -1.24
 -8 12 0 18.28 1.46
 -9 12 29 -1.10 0.84
 -9 12 27 -3.61 4.32
 -9 12 25 -0.58 -4.87
 -9 12 23 0.15 -8.53
 -9 12 21 1.78 -0.29
 -9 12 19 -5.30 -0.62
 -9 12 17 5.96 -1.74
 -9 12 15 -5.19 13.09
 -9 12 13 -2.16 -9.46
 -9 12 11 -1.80 -3.74
 -9 12 9 -3.84 1.77
 -9 12 7 6.53 0.91
 -9 12 5 6.15 8.57
 -9 12 3 -1.69 13.41
 -9 12 1 -1.92 2.57
 -10 12 28 -0.59 -0.50
 -10 12 26 -4.66 -0.22
 -10 12 24 0.36 4.72
 -10 12 22 0.70 -1.33
 -10 12 20 4.10 0.53
 -10 12 18 -2.36 -7.21
 -10 12 16 2.94 5.72
 -10 12 14 -11.35 2.04
 -10 12 12 -3.10 3.36
 -10 12 10 4.82 1.19
 -10 12 8 5.42 3.11
 -10 12 6 -1.00 -0.61
 -10 12 4 -3.45 8.95
 -10 12 2 -6.30 -0.77
 -10 12 0 -1.65 0.58
 -11 12 27 0.92 -3.11
 -11 12 25 -0.69 -3.49
 -11 12 23 -0.77 1.13
 -11 12 21 -0.39 -2.44
 -11 12 19 2.36 -1.57
 -11 12 17 7.43 4.25
 -11 12 15 -11.73 10.73
 -11 12 13 -1.18 -7.41
 -11 12 11 0.10 -3.38
 -11 12 9 -0.74 -1.64
 -11 12 7 3.20 3.35
 -11 12 5 -1.57 1.55
 -11 12 3 -7.84 4.00
 -11 12 1 6.68 5.66
 12 12 26 4.79 -1.21
 12 12 24 1.25 -3.19
 12 12 22 -4.15 0.65
 12 12 20 2.70 3.06
 12 12 18 -5.33 -2.08
 12 12 16 1.43 -6.07
 12 12 14 -0.93 -2.08
 12 12 12 3.05 1.26
 12 12 10 -4.31 -6.60
 12 12 8 -10.21 -11.17
 12 12 6 1.98 -0.90
 12 12 4 1.90 -3.32
 12 12 2 -3.91 1.40
 12 12 0 -10.63 1.20
 12 13 9 -0.29 -4.59
 12 13 7 0.23 7.31
 12 13 5 3.80 -3.12
 12 13 3 -6.55 -5.05
 12 13 1 6.42 -0.53
 12 13 11 0.88 -1.66
 12 13 13 -5.04 3.60
 12 13 15 -3.73 -2.66
 12 13 17 2.03 6.75
 12 13 19 5.36 -2.62
 12 13 21 -1.34 0.13
 12 13 23 -1.95 -0.13
 12 13 25 -0.77 2.19
 11 13 8 2.80 9.25
 11 13 6 -2.78 0.83
 11 13 4 15.70 2.17
 11 13 2 0.46 3.10
 11 13 0 -6.95 0.25
 11 13 10 6.48 -0.22
 11 13 12 -5.90 -3.14
 11 13 14 1.09 -2.58
 11 13 16 -5.14 -4.11
 11 13 18 7.45 -0.95
 11 13 20 -3.49 -2.92
 11 13 22 -4.16 -2.41
 11 13 24 3.27 -2.35
 11 13 26 0.63 -2.24
 10 13 7 -0.61 -1.83
 10 13 5 2.17 -6.47
 10 13 3 0.57 3.98
 10 13 1 9.20 -5.83
 10 13 9 6.34 1.17
 10 13 11 -6.90 -9.53
 10 13 13 -0.02 8.29
 10 13 15 -2.49 2.48
 10 13 17 -5.86 2.48
 10 13 19 4.54 3.25
 10 13 21 4.95 -3.39
 10 13 23 -2.79 3.59
 10 13 25 -0.88 1.49
 10 13 27 -2.76 -0.85
 9 13 8 3.65 2.51
 9 13 6 2.58 7.07
 9 13 4 -0.10 4.79
 9 13 2 -4.36 -8.87
 9 13 0 11.06 2.16
 9 13 10 5.56 -8.87
 9 13 12 -11.26 4.32
 9 13 14 -9.70 -8.50
 9 13 16 2.45 -0.85
 9 13 18 4.31 2.47
 9 13 20 3.95 -3.07
 9 13 22 0.56 0.53
 9 13 24 2.25 3.45
 9 13 26 4.61 -1.92
 9 13 28 2.90 -10.77
 8 13 11 2.17 -5.45
 8 13 9 4.11 -5.85
 8 13 7 3.80 0.76
 8 13 5 7.40 -2.40
 8 13 3 -4.93 -1.51
 8 13 1 -3.64 -1.67
 8 13 13 9.42 7.57
 8 13 15 -14.20 6.34
 8 13 17 -5.31 3.86
 8 13 19 10.89 3.41
 8 13 21 -5.55 -2.00
 8 13 23 -6.32 0.39
 8 13 25 6.97 4.39
 8 13 27 0.41 2.84
 8 13 29 -1.92 5.84
 7 13 14 -4.14 -12.93
 7 13 12 -3.87 -0.61
 7 13 10 -12.56 0.77
 7 13 8 7.24 2.08
 7 13 6 3.67 3.97
 7 13 4 -2.77 7.27
 7 13 2 0.13 0.94
 7 13 0 -5.02 0.38
 7 13 16 7.62 5.77
 7 13 18 7.23 1.75
 7 13 20 -4.66 1.47
 7 13 22 6.26 3.43
 7 13 24 3.90 4.72
 7 13 26 0.22 -4.23
 7 13 28 2.29 -12.06
 6 13 15 0.95 8.78
 6 13 13 9.99 0.93
 6 13 11 6.31 5.05
 6 13 9 9.00 -5.70
 6 13 7 -4.16 0.68
 6 13 5 6.73 1.67
 6 13 3 -4.56 3.81
 6 13 1 -8.12 -1.75
 6 13 17 -6.71 0.86
 6 13 19 -3.11 -2.78
 6 13 21 -4.20 1.99
 6 13 23 -5.35 8.60
 6 13 25 12.22 -2.17
 6 13 27 2.06 3.29
 6 13 29 -5.15 1.34
 5 13 14 -6.25 -5.82
 5 13 12 2.59 3.52
 5 13 10 -12.32 0.67
 5 13 8 5.07 5.25
 5 13 6 -3.52 8.12
 5 13 4 -0.74 -10.74
 5 13 2 -0.99 8.49
 5 13 0 1.87 -0.65
 5 13 16 -0.87 -6.66
 5 13 18 0.57 1.63
 5 13 20 3.81 11.16
 5 13 22 5.30 3.71
 5 13 24 4.22 6.90
 5 13 26 -3.47 -4.99
 5 13 28 -2.81 -11.62
 5 13 30 -5.90 2.31
 4 13 15 3.15 -0.10
 4 13 13 3.51 -2.95
 4 13 11 16.95 0.37
 4 13 9 -0.19 8.03
 4 13 7 11.75 6.44
 4 13 5 -4.00 13.07
 4 13 3 6.32 5.86
 4 13 1 -23.96 -20.85
 4 13 17 6.22 6.80
 4 13 19 -3.77 -1.69
 4 13 21 -9.54 -2.02
 4 13 23 -5.09 1.80
 4 13 25 9.84 -3.87
 4 13 27 3.35 2.11
 4 13 29 -1.33 3.38
 3 13 16 -7.83 2.65
 3 13 14 4.92 7.97
 3 13 12 -13.47 2.27
 3 13 10 -10.68 13.00
 3 13 8 0.35 -13.64
 3 13 6 10.94 10.98
 3 13 4 -1.02 -10.01
 3 13 2 -11.60 38.35
 3 13 0 -1.01 -2.17
 3 13 18 -2.24 -10.05
 3 13 20 -0.07 -0.46
 3 13 22 5.34 -1.93
 3 13 24 0.89 7.82
 3 13 26 -4.15 3.88
 3 13 28 -6.20 -1.15
 3 13 30 1.12 -1.40
 2 13 17 10.29 11.53
 2 13 15 8.50 0.03
 2 13 13 5.87 3.15
 2 13 11 12.11 2.07
 2 13 9 -14.24 -5.20
 2 13 7 -1.06 0.18
 2 13 5 -12.20 22.37
 2 13 3 4.73 -4.70
 2 13 1 -10.35 -5.98
 2 13 19 2.86 -3.86
 2 13 21 -1.24 -6.96
 2 13 23 -8.21 2.52
 2 13 25 -6.61 1.09
 2 13 27 1.41 1.84
 2 13 29 5.68 2.44
 2 13 31 6.12 -1.85
 1 13 16 -2.76 -12.85
 1 13 14 -13.65 4.64
 1 13 12 -9.45 0.16
 1 13 10 -16.25 19.38
 1 13 8 1.47 6.47
 1 13 6 24.58 -8.65
 1 13 4 10.18 3.27
 1 13 2 1.02 7.76
 1 13 0 -36.11 -0.87
 1 13 18 -2.47 -3.37
 1 13 20 6.29 6.15
 1 13 22 2.89 -6.54
 1 13 24 5.96 -12.09
 1 13 26 -6.34 4.81
 1 13 28 -2.01 4.83
 1 13 30 6.81 0.53
 0 13 17 6.47 3.08
 0 13 15 6.47 -0.32
 0 13 13 2.23 -8.57
 0 13 11 0.57 14.04
 0 13 9 -13.38 -11.38
 0 13 7 -6.25 -7.61
 0 13 5 -6.46 13.43
 0 13 3 -13.74 -2.88
 0 13 1 -3.13 8.78
 0 13 19 1.87 -1.68
 0 13 21 -3.54 2.04
 0 13 23 3.50 8.80
 0 13 25 -18.88 -9.43
 0 13 27 -6.72 0.97
 0 13 29 -4.03 -0.12
 0 13 31 0.64 4.01
 -1 13 16 -6.52 4.45
 -1 13 14 -12.66 11.74
 -1 13 12 -3.05 -7.40
 -1 13 10 2.55 -1.73
 -1 13 8 -6.44 -1.23
 -1 13 6 17.05 -1.46
 -1 13 4 6.85 2.66
 -1 13 2 -3.54 10.39
 -1 13 0 3.19 -1.61
 -1 13 18 -5.61 -8.39
 -1 13 20 4.08 -7.44
 -1 13 22 12.54 -12.41
 -1 13 24 11.14 -9.47
 -1 13 26 -4.11 13.11
 -1 13 28 2.72 0.34
 -1 13 30 3.35 1.26
 -2 13 17 11.82 13.32
 -2 13 15 1.43 -4.77
 -2 13 13 3.68 -3.27
 -2 13 11 -10.05 -13.83
 -2 13 9 -7.96 -1.35
 -2 13 7 -0.31 -5.58
 -2 13 5 -7.79 12.25
 -2 13 3 9.41 16.73
 -2 13 1 -26.39 -3.62
 -2 13 19 3.80 5.88
 -2 13 21 -5.26 2.05
 -2 13 23 -8.43 -1.35
 -2 13 25 -16.20 -0.79
 -2 13 27 -4.73 -0.64
 -2 13 29 -1.64 -2.22
 -2 13 31 -3.29 6.40
 -3 13 30 3.74 -2.44
 -3 13 22 4.06 -8.48
 -3 13 20 2.92 -0.80
 -3 13 18 5.68 -13.26
 -3 13 16 2.28 -10.08
 -3 13 14 3.09 -0.99
 -3 13 12 -5.69 14.71
 -3 13 10 0.66 16.02
 -3 13 8 -19.33 1.95
 -3 13 6 11.21 -11.35
 -3 13 4 11.18 -20.95
 -3 13 2 -9.93 7.82
 -3 13 0 9.01 -2.04
 -3 13 24 -1.09 -9.02
 -3 13 26 6.95 4.66
 -3 13 28 2.36 6.35
 -4 13 29 8.72 1.79
 -4 13 23 4.88 2.95
 -4 13 21 -1.87 2.50
 -4 13 19 0.58 -1.86
 -4 13 17 1.32 8.11
 -4 13 15 -3.18 2.91
 -4 13 13 9.38 -3.29
 -4 13 11 6.11 -2.72
 -4 13 9 -3.32 -0.02
 -4 13 7 -1.36 -8.73
 -4 13 5 -14.92 8.75
 -4 13 3 -0.23 5.14
 -4 13 1 4.00 -9.14
 -4 13 25 -10.64 4.53
 -4 13 27 -11.43 -1.23
 -5 13 28 -0.93 11.74
 -5 13 26 0.03 6.75
 -5 13 24 1.74 -14.30
 -5 13 22 3.67 -13.74
 -5 13 20 -2.40 -4.46
 -5 13 18 1.04 8.10
 -5 13 16 0.11 4.48
 -5 13 14 -1.80 -3.94
 -5 13 12 12.82 -6.14
 -5 13 10 -7.30 -4.73
 -5 13 8 -11.43 -1.70
 -5 13 6 7.31 6.32
 -5 13 4 -10.24 0.64
 -5 13 2 -4.35 -0.10
 -5 13 0 7.77 -4.84
 -6 13 29 3.63 -1.13
 -6 13 27 -2.32 3.38
 -6 13 25 -6.36 -5.58
 -6 13 23 -0.25 3.07
 -6 13 21 -0.62 6.93
 -6 13 19 7.95 0.02
 -6 13 17 -1.60 1.89
 -6 13 15 -3.67 4.33
 -6 13 13 5.43 -6.49
 -6 13 11 0.09 4.61
 -6 13 9 9.14 -7.80
 -6 13 7 6.80 -3.89
 -6 13 5 9.83 5.17
 -6 13 3 1.36 -13.61
 -6 13 1 -1.64 -0.79
 -7 13 28 -1.04 1.43
 -7 13 26 -5.20 -1.00
 -7 13 24 12.29 -3.64
 -7 13 22 0.86 -2.66
 -7 13 20 -0.60 3.16
 -7 13 18 1.42 11.05
 -7 13 16 -4.55 -7.73
 -7 13 14 -10.21 -8.68
 -7 13 12 -5.10 9.01
 -7 13 10 -5.94 -7.12
 -7 13 8 4.76 0.17
 -7 13 6 0.36 -13.22
 -7 13 4 -1.60 8.86
 -7 13 2 2.68 12.68
 -7 13 0 -16.37 -0.46
 -8 13 27 3.83 0.50
 -8 13 25 -0.88 -2.36
 -8 13 23 -1.81 6.26
 -8 13 21 4.29 4.38
 -8 13 19 3.13 1.67
 -8 13 17 -5.23 0.11
 -8 13 15 6.49 -3.17
 -8 13 13 17.42 0.59
 -8 13 11 -1.01 2.36
 -8 13 9 2.00 -0.78
 -8 13 7 -1.94 -1.02
 -8 13 5 9.44 -10.73
 -8 13 3 6.99 -8.85
 -8 13 1 0.01 0.13
 -9 13 26 3.82 -0.35
 -9 13 24 4.34 -1.59
 -9 13 22 -0.03 -4.72
 -9 13 20 -3.25 2.61
 -9 13 18 -5.67 8.37
 -9 13 16 -1.48 -9.16
 -9 13 14 6.86 -0.19
 -9 13 12 -5.73 6.18
 -9 13 10 -0.21 -6.06
 -9 13 8 -12.55 1.55
 -9 13 6 -9.16 2.44
 -9 13 4 6.17 -6.67
 -9 13 2 1.38 -2.43
 -9 13 0 5.30 -1.90
 -10 13 27 -4.10 0.61
 -10 13 25 -2.05 6.52
 -10 13 23 -1.72 -0.92
 -10 13 21 4.36 5.41
 -10 13 19 2.16 -0.87
 -10 13 17 -2.94 -9.13
 -10 13 15 5.42 -11.73
 -10 13 13 1.45 3.24
 -10 13 11 0.83 5.22
 -10 13 9 13.55 9.14
 -10 13 7 8.20 -6.06
 -10 13 5 -7.39 -6.01
 -10 13 3 6.58 -6.08
 -10 13 1 -3.54 -8.55
 -11 13 26 -2.41 -6.32
 -11 13 24 -2.54 -1.59
 -11 13 22 4.84 1.56
 -11 13 20 -5.24 5.93
 -11 13 18 -2.67 3.07
 -11 13 16 0.28 -8.40
 -11 13 14 2.73 -2.82
 -11 13 12 0.63 -0.01
 -11 13 10 5.30 -4.59
 -11 13 8 -11.08 0.64
 -11 13 6 -1.41 -3.50
 -11 13 4 8.82 -5.17
 -11 13 2 2.89 5.69
 -11 13 0 5.20 -0.97
 -12 13 25 3.20 -1.96
 -12 13 23 0.69 -5.40
 -12 13 21 3.08 2.93
 -12 13 19 -5.69 -1.34
 -12 13 17 -5.47 -2.45
 -12 13 15 6.76 -3.71
 -12 13 13 2.31 -4.53
 -12 13 11 -1.32 -4.69
 -12 13 9 5.44 -1.76
 -12 13 7 1.04 7.00
 -12 13 5 -5.06 8.50
 -12 13 3 3.71 -5.52
 -12 13 1 -3.26 -7.97
 13 13 26 -3.45 5.56
 13 13 24 1.80 -0.27
 13 13 22 2.01 -1.03
 13 13 20 -2.75 -1.79
 13 13 18 6.29 -4.95
 13 13 16 -4.46 0.19
 13 13 14 -7.32 5.13
 13 13 12 5.61 4.42
 13 13 10 0.48 0.60
 13 13 8 1.13 5.55
 13 13 6 -1.38 -1.83
 13 13 4 2.55 2.85
 13 13 2 8.02 -6.92
 13 13 0 3.24 -2.62
 13 14 9 1.67 0.57
 13 14 7 -3.41 3.51
 13 14 5 -7.75 -2.19
 13 14 3 0.77 0.21
 13 14 1 -1.57 -2.18
 13 14 11 6.15 -7.50
 13 14 13 4.26 -1.06
 13 14 15 4.09 -0.24
 13 14 17 -7.42 -1.99
 13 14 19 -2.35 4.10
 13 14 21 2.71 2.88
 13 14 23 2.93 0.73
 13 14 25 -0.31 -2.51
 12 14 8 3.45 -0.55
 12 14 6 6.59 3.25
 12 14 4 -6.80 1.35
 12 14 2 -10.32 2.31
 12 14 0 -0.01 1.44
 12 14 10 3.15 -5.50
 12 14 12 2.31 -1.47
 12 14 14 -4.17 -5.38
 12 14 16 4.27 -3.53
 12 14 18 -6.34 3.87
 12 14 20 2.05 0.13
 12 14 22 3.00 -1.90
 12 14 24 -2.23 -3.44
 12 14 26 -3.84 -1.65
 11 14 7 0.66 -2.02
 11 14 5 -8.20 9.39
 11 14 3 -5.93 0.12
 11 14 1 -1.80 -5.83
 11 14 9 5.88 1.14
 11 14 11 -2.20 3.08
 11 14 13 6.12 -8.22
 11 14 15 7.72 8.13
 11 14 17 -0.65 -4.52
 11 14 19 2.08 6.25
 11 14 21 1.43 2.26
 11 14 23 4.34 -4.83
 11 14 25 2.70 -0.11
 10 14 8 0.58 -4.64
 10 14 6 3.69 2.46
 10 14 4 -5.73 -1.40
 10 14 2 -0.44 0.34
 10 14 0 2.18 -5.11
 10 14 10 -2.47 1.57
 10 14 12 7.82 -5.18
 10 14 14 -6.46 -4.33
 10 14 16 2.20 6.41
 10 14 18 -7.12 3.04
 10 14 20 -2.56 -1.81
 10 14 22 5.48 3.48
 10 14 24 -9.12 -2.30
 10 14 26 -1.22 -0.32
 9 14 7 0.51 0.25
 9 14 5 -7.40 3.10
 9 14 3 4.35 11.66
 9 14 1 -13.23 10.30
 9 14 9 0.79 6.73
 9 14 11 9.09 2.31
 9 14 13 0.46 -3.49
 9 14 15 4.33 -1.90
 9 14 17 4.52 -5.22
 9 14 19 -0.13 -0.79
 9 14 21 4.26 1.29
 9 14 23 4.97 -4.35
 9 14 25 1.17 2.31
 9 14 27 -2.25 -0.46
 8 14 10 5.16 2.96
 8 14 8 -5.51 -7.65
 8 14 6 3.99 3.59
 8 14 4 0.78 -12.88
 8 14 2 6.73 -5.28
 8 14 0 8.84 -1.48
 8 14 12 2.83 -7.63
 8 14 14 -5.88 1.89
 8 14 16 -0.64 3.46
 8 14 18 -6.68 -5.63
 8 14 20 -5.82 6.48
 8 14 22 0.16 -3.09
 8 14 24 -4.33 -4.23
 8 14 26 1.92 0.12
 8 14 28 -1.74 -0.53
 7 14 13 -2.72 -2.86
 7 14 11 0.34 -5.86
 7 14 9 -1.35 8.05
 7 14 7 7.14 -2.64
 7 14 5 -4.54 3.51
 7 14 3 0.75 2.46
 7 14 1 -2.09 1.93
 7 14 15 8.85 0.94
 7 14 17 -3.78 0.71
 7 14 19 -3.85 4.20
 7 14 21 4.42 -5.57
 7 14 23 0.72 -1.72
 7 14 25 0.37 0.59
 7 14 27 -1.43 -0.26
 6 14 12 -0.08 -9.43
 6 14 10 5.36 2.90
 6 14 8 -1.60 -16.60
 6 14 6 0.09 0.93
 6 14 4 -2.04 2.38
 6 14 2 15.15 8.95
 6 14 0 6.53 -1.08
 6 14 14 -9.70 -2.94
 6 14 16 -0.60 -1.92
 6 14 18 1.59 -0.03
 6 14 20 3.58 -4.28
 6 14 22 0.98 -6.61
 6 14 24 -9.88 -2.67
 6 14 26 -0.83 -0.33
 6 14 28 -1.58 0.33
 5 14 13 -7.38 8.73
 5 14 11 2.14 -4.38
 5 14 9 -5.35 -1.07
 5 14 7 6.45 -5.44
 5 14 5 13.23 -0.57
 5 14 3 -6.80 -6.99
 5 14 1 -3.62 2.28
 5 14 15 3.37 5.58
 5 14 17 -3.20 -3.49
 5 14 19 0.99 -2.36
 5 14 21 -2.97 0.87
 5 14 23 -1.72 -3.00
 5 14 25 -3.04 1.83
 5 14 27 -2.22 6.81
 5 14 29 2.95 7.73
 4 14 14 2.18 -5.79
 4 14 12 -4.47 -3.54
 4 14 10 -2.45 -4.90
 4 14 8 1.77 -2.18
 4 14 6 -1.53 -12.04
 4 14 4 3.87 5.69
 4 14 2 20.22 -7.65
 4 14 0 3.89 0.97
 4 14 16 5.98 -5.78
 4 14 18 4.96 5.32
 4 14 20 5.98 -3.02
 4 14 22 0.36 -9.08
 4 14 24 -0.30 -3.44
 4 14 26 0.75 -3.25
 4 14 28 1.01 -2.57
 4 14 30 6.97 3.45
 3 14 15 -7.43 0.18
 3 14 13 7.01 2.32
 3 14 11 -6.98 0.63
 3 14 9 9.21 -3.48
 3 14 7 -12.08 -1.90
 3 14 5 2.27 -18.90
 3 14 3 -14.48 -10.31
 3 14 1 19.32 5.55
 3 14 17 -12.27 1.79
 3 14 19 -2.34 5.52
 3 14 21 -0.23 4.20
 3 14 23 3.02 -0.27
 3 14 25 -5.28 -6.82
 3 14 27 -0.28 4.88
 3 14 29 -5.25 -0.18
 2 14 14 4.93 -8.96
 2 14 12 2.77 2.73
 2 14 10 11.50 -22.67
 2 14 8 9.17 0.81
 2 14 6 -3.48 -1.58
 2 14 4 13.09 12.69
 2 14 2 3.64 -2.62
 2 14 0 5.87 0.12
 2 14 16 -0.15 3.53
 2 14 18 -0.45 5.29
 2 14 20 6.95 -4.60
 2 14 22 8.02 -1.99
 2 14 24 7.41 -3.43
 2 14 26 -2.04 -2.90
 2 14 28 -2.21 -2.14
 2 14 30 -1.35 4.19
 1 14 15 -9.84 -2.17
 1 14 13 6.78 5.96
 1 14 11 -24.15 -3.07
 1 14 9 0.33 -1.30
 1 14 7 2.41 0.20
 1 14 5 -10.06 -23.84
 1 14 3 13.24 -7.82
 1 14 1 1.70 -6.83
 1 14 17 8.20 5.02
 1 14 19 4.50 3.84
 1 14 21 -10.79 11.88
 1 14 23 -6.08 -2.30
 1 14 25 0.87 -4.67
 1 14 27 6.71 1.14
 1 14 29 -0.47 -1.28
 0 14 30 0.74 0.10
 0 14 16 0.56 7.01
 0 14 14 1.98 -2.96
 0 14 12 -3.86 1.60
 0 14 10 19.92 -8.10
 0 14 8 6.48 4.06
 0 14 6 -0.91 7.05
 0 14 4 -1.17 -4.41
 0 14 2 -4.78 4.69
 0 14 0 20.78 3.70
 0 14 18 3.48 3.59
 0 14 20 4.84 -5.98
 0 14 22 -2.64 -4.50
 0 14 24 -1.11 7.73
 0 14 26 7.30 -4.30
 0 14 28 -0.87 2.54
 -1 14 17 -6.55 6.23
 -1 14 15 -4.42 6.41
 -1 14 13 5.01 2.60
 -1 14 11 -2.08 3.40
 -1 14 9 -4.43 -3.65
 -1 14 7 -2.92 -7.80
 -1 14 5 -1.75 -8.45
 -1 14 3 5.28 -0.91
 -1 14 1 4.98 4.87
 -1 14 19 -2.96 0.83
 -1 14 21 5.58 1.76
 -1 14 23 6.80 1.70
 -1 14 25 4.11 1.79
 -1 14 27 -3.28 -1.03
 -1 14 29 2.82 0.14
 -2 14 18 -3.16 0.59
 -2 14 16 4.47 -0.42
 -2 14 14 -0.55 2.08
 -2 14 12 9.47 -10.14
 -2 14 10 1.56 4.45
 -2 14 8 -2.90 1.88
 -2 14 6 -4.25 2.08
 -2 14 4 -12.17 17.58
 -2 14 2 0.16 -22.68
 -2 14 0 12.39 1.08
 -2 14 20 -3.80 1.18
 -2 14 22 -11.63 2.71
 -2 14 24 2.35 0.24
 -2 14 26 11.06 -6.22
 -2 14 28 -2.10 2.76
 -2 14 30 -1.77 -1.89
 -3 14 29 -2.68 1.13
 -3 14 21 4.42 3.88
 -3 14 19 4.05 8.32
 -3 14 17 2.88 -0.04
 -3 14 15 -3.59 2.15
 -3 14 13 -16.74 -6.49
 -3 14 11 0.33 2.27
 -3 14 9 10.35 4.30
 -3 14 7 11.80 6.67
 -3 14 5 14.31 0.31
 -3 14 3 -8.76 1.86
 -3 14 1 -4.43 0.93
 -3 14 23 -1.34 2.77
 -3 14 25 -2.15 -1.35
 -3 14 27 2.01 -3.75
 -4 14 28 -3.12 -12.49
 -4 14 22 -3.72 1.25
 -4 14 20 5.73 -4.62
 -4 14 18 -10.65 -10.28
 -4 14 16 -2.78 -6.32
 -4 14 14 -2.75 1.41
 -4 14 12 -6.30 0.22
 -4 14 10 8.09 4.93
 -4 14 8 -1.87 4.48
 -4 14 6 -8.21 -3.99
 -4 14 4 -0.04 5.12
 -4 14 2 -11.10 9.78
 -4 14 0 1.80 5.22
 -4 14 24 2.60 11.65
 -4 14 26 9.11 -4.09
 -5 14 29 -6.23 0.27
 -5 14 27 1.00 -1.56
 -5 14 25 4.60 2.44
 -5 14 23 -2.73 1.92
 -5 14 21 -0.55 -2.30
 -5 14 19 -13.01 7.15
 -5 14 17 5.60 -4.60
 -5 14 15 18.43 2.49
 -5 14 13 13.61 9.97
 -5 14 11 4.50 -6.38
 -5 14 9 -7.34 11.40
 -5 14 7 -8.41 4.46
 -5 14 5 -4.88 -0.64
 -5 14 3 8.81 16.02
 -5 14 1 -6.57 -3.37
 -6 14 28 -0.58 -5.38
 -6 14 26 7.69 -6.38
 -6 14 24 -0.73 5.64
 -6 14 22 -3.18 0.61
 -6 14 20 5.77 -1.52
 -6 14 18 -4.00 -14.36
 -6 14 16 -7.17 -6.18
 -6 14 14 -1.52 0.14
 -6 14 12 -11.59 2.47
 -6 14 10 7.71 15.42
 -6 14 8 -5.59 5.36
 -6 14 6 -7.94 7.47
 -6 14 4 1.40 -12.86
 -6 14 2 -8.82 -6.10
 -6 14 0 5.39 0.83
 -7 14 27 -1.78 -2.71
 -7 14 25 -3.14 4.79
 -7 14 23 -4.09 -3.05
 -7 14 21 -0.24 0.33
 -7 14 19 -1.65 -2.14
 -7 14 15 11.90 -3.77
 -7 14 13 3.78 3.60
 -7 14 11 8.72 6.97
 -7 14 9 -6.31 12.32
 -7 14 7 2.40 2.62
 -7 14 5 -14.63 2.45
 -7 14 3 -6.56 6.52
 -7 14 1 -0.33 2.37
 -7 14 17 14.42 0.89
 -8 14 26 -0.01 -2.05
 -8 14 24 -1.04 0.15
 -8 14 22 1.45 2.11
 -8 14 20 -3.20 -5.59
 -8 14 18 -0.81 -5.92
 -8 14 16 -10.04 2.27
 -8 14 14 -2.45 5.77
 -8 14 12 -3.07 -5.81
 -8 14 10 -2.58 -6.28
 -8 14 8 4.09 -0.08
 -8 14 6 0.84 3.90
 -8 14 4 -3.73 0.99
 -8 14 2 3.41 1.48
 -8 14 0 -5.91 0.46
 -9 14 27 1.53 -0.53
 -9 14 25 1.46 -3.80
 -9 14 23 3.45 -1.81
 -9 14 21 -3.73 -0.76
 -9 14 19 -0.41 0.04
 -9 14 17 2.79 7.32
 -9 14 15 4.97 4.83
 -9 14 13 6.64 -2.54
 -9 14 11 -1.80 -0.02
 -9 14 9 -4.40 -4.45
 -9 14 7 -0.98 7.01
 -9 14 5 4.11 10.02
 -9 14 3 -6.28 3.84
 -9 14 1 -3.70 13.11
 -10 14 26 -0.26 4.18
 -10 14 24 6.04 -0.02
 -10 14 22 -2.89 2.16
 -10 14 20 2.02 -2.90
 -10 14 18 -5.44 0.80
 -10 14 16 -7.21 -1.64
 -10 14 14 -1.91 2.30
 -10 14 12 -0.56 7.82
 -10 14 10 -1.90 -3.10
 -10 14 8 5.36 -8.02
 -10 14 6 -2.48 -7.07
 -10 14 4 -4.00 2.73
 -10 14 2 3.40 3.53
 -10 14 0 -4.70 -0.27
 -11 14 25 -2.67 -2.52
 -11 14 23 0.58 3.31
 -11 14 21 2.88 -1.38
 -11 14 19 5.80 5.93
 -11 14 17 2.83 0.76
 -11 14 15 0.10 4.42
 -11 14 13 -2.32 6.07
 -11 14 11 -8.65 0.40
 -11 14 9 -5.93 -0.23
 -11 14 7 14.11 0.05
 -11 14 5 2.40 -5.09
 -11 14 3 -6.35 -1.17
 -11 14 1 0.20 5.17
 -12 14 24 0.33 -4.40
 -12 14 22 -5.57 -3.47
 -12 14 20 -1.89 0.70
 -12 14 18 -2.59 -0.30
 -12 14 16 0.15 4.44
 -12 14 14 8.50 2.92
 -12 14 12 -1.76 1.09
 -12 14 10 -5.38 -3.18
 -12 14 8 -5.69 -3.79
 -12 14 6 -4.09 5.14
 -12 14 4 4.06 0.36
 -12 14 2 1.43 1.15
 -12 14 0 -6.81 2.00
 -13 14 25 -1.79 1.86
 -13 14 23 -0.61 2.80
 -13 14 21 6.46 -1.38
 -13 14 19 0.30 3.10
 -13 14 17 3.68 -3.62
 -13 14 15 -1.09 -4.51
 -13 14 13 -3.46 9.36
 -13 14 11 -2.89 0.05
 -13 14 9 2.66 3.02
 -13 14 7 2.01 -2.05
 -13 14 5 4.26 -12.07
 -13 14 3 -3.23 -0.31
 -13 14 1 6.85 3.15
 14 14 24 0.91 0.61
 14 14 22 -3.11 0.14
 14 14 20 1.62 -7.06
 14 14 18 -0.02 -0.13
 14 14 16 -1.29 -5.74
 14 14 14 3.33 -3.61
 14 14 12 -8.14 -2.37
 14 14 10 2.81 3.85
 14 14 8 12.11 -3.58
 14 14 6 -4.54 2.20
 14 14 4 -3.05 3.49
 14 14 2 -1.12 6.05
 14 14 0 -2.04 1.13
 14 15 9 1.60 2.11
 14 15 7 -1.81 -9.77
 14 15 5 2.40 3.24
 14 15 3 2.85 6.16
 14 15 1 5.37 0.66
 14 15 11 -2.29 9.52
 14 15 13 -5.81 1.67
 14 15 15 -7.26 2.99
 14 15 17 -3.62 -2.56
 14 15 19 5.37 -2.80
 14 15 21 2.78 4.36
 14 15 23 -1.20 -2.49
 13 15 8 -8.40 0.87
 13 15 6 8.09 -3.31
 13 15 4 3.84 -1.74
 13 15 2 -2.24 -0.11
 13 15 0 -7.53 -1.52
 13 15 10 -9.16 -0.83
 13 15 12 5.16 1.62
 13 15 14 -0.09 6.87
 13 15 16 0.29 2.67
 13 15 18 3.01 2.54
 13 15 20 -1.79 0.71
 13 15 22 3.04 -0.67
 13 15 24 -1.40 4.88
 12 15 7 -0.75 1.34
 12 15 5 4.72 1.60
 12 15 3 8.62 -2.62
 12 15 1 -0.29 3.12
 12 15 9 -7.81 0.89
 12 15 11 -4.81 6.86
 12 15 13 -8.75 7.87
 12 15 15 -5.88 -2.64
 12 15 17 2.07 2.26
 12 15 19 -0.57 -2.35
 12 15 21 -1.55 2.50
 12 15 23 -2.84 -1.09
 12 15 25 3.86 2.83
 11 15 8 -6.63 -1.96
 11 15 6 0.08 -6.85
 11 15 4 5.44 -9.58
 11 15 2 3.63 7.36
 11 15 0 -6.94 1.03
 11 15 10 1.84 2.68
 11 15 12 0.71 -2.69
 11 15 14 5.48 1.38
 11 15 16 -5.14 3.61
 11 15 18 0.48 -7.41
 11 15 20 -5.69 3.70
 11 15 22 -1.91 -0.19
 11 15 24 0.67 -0.42
 10 15 9 -5.17 1.90
 10 15 7 -5.09 0.50
 10 15 5 -2.56 1.48
 10 15 3 7.43 -1.27
 10 15 1 4.22 1.58
 10 15 11 -10.24 2.03
 10 15 13 -2.34 8.52
 10 15 15 -2.41 -6.45
 10 15 17 2.96 -1.40
 10 15 19 -0.93 2.66
 10 15 21 1.82 -0.80
 10 15 23 -0.17 3.68
 10 15 25 -2.95 -1.72
 9 15 8 0.73 0.12
 9 15 6 3.73 -1.04
 9 15 4 -2.48 -1.30
 9 15 2 -1.04 -7.80
 9 15 0 4.44 0.70
 9 15 10 -4.28 -4.14
 9 15 12 1.32 6.77
 9 15 14 -2.27 3.12
 9 15 16 0.24 -2.80
 9 15 18 -2.45 -4.93
 9 15 20 1.57 1.16
 9 15 22 -3.02 3.95
 9 15 24 3.64 -3.81
 9 15 26 -2.62 0.31
 8 15 9 -7.04 -0.14
 8 15 7 -10.84 4.34
 8 15 5 5.63 -7.12
 8 15 3 0.17 0.12
 8 15 1 -4.23 0.53
 8 15 11 -5.18 6.97
 8 15 13 3.78 1.91
 8 15 15 0.25 -2.00
 8 15 17 -1.21 -4.38
 8 15 19 6.98 -0.14
 8 15 21 -5.21 -0.94
 8 15 23 5.54 2.26
 8 15 25 -6.99 -0.16
 8 15 27 -6.41 10.01
 7 15 10 -0.34 3.07
 7 15 8 1.86 1.76
 7 15 6 -7.82 -1.80
 7 15 4 1.24 0.72
 7 15 2 -7.02 -4.53
 7 15 0 -2.51 0.94
 7 15 12 0.13 5.31
 7 15 14 4.73 0.80
 7 15 16 7.14 3.55
 7 15 18 0.06 0.41
 7 15 20 -3.03 0.33
 7 15 22 3.81 5.37
 7 15 24 -1.46 -8.98
 7 15 26 0.46 -1.08
 6 15 13 9.54 6.74
 6 15 11 -3.86 -3.66
 6 15 9 -2.29 8.43
 6 15 7 -10.14 8.75
 6 15 5 -4.25 -6.67
 6 15 3 -4.97 1.39
 6 15 1 10.61 -11.50
 6 15 15 -6.68 -4.24
 6 15 17 1.75 -4.98
 6 15 19 -0.20 -5.67
 6 15 21 -5.70 4.62
 6 15 23 5.88 6.56
 6 15 25 -3.21 2.05
 6 15 27 -5.63 3.36
 5 15 14 2.71 -7.05
 5 15 12 -5.19 14.25
 5 15 10 2.98 -3.93
 5 15 8 -2.71 4.38
 5 15 6 -12.42 2.11
 5 15 4 2.98 -4.13
 5 15 2 -7.52 -9.91
 5 15 0 -2.27 0.28
 5 15 16 -0.42 3.16
 5 15 18 -0.66 2.19
 5 15 20 5.63 9.02
 5 15 22 5.28 2.30
 5 15 24 0.15 -5.20
 5 15 26 -0.19 -4.40
 5 15 28 -3.09 -2.31
 4 15 13 8.77 -5.82
 4 15 11 -2.08 -0.38
 4 15 9 3.10 5.58
 4 15 7 5.29 10.43
 4 15 5 1.47 1.23
 4 15 3 -4.82 1.57
 4 15 1 -6.66 -4.67
 4 15 15 -9.23 3.24
 4 15 17 1.04 1.90
 4 15 19 -4.13 -5.87
 4 15 21 -5.96 1.92
 4 15 23 2.67 -0.16
 4 15 25 1.18 3.82
 4 15 27 0.86 5.02
 4 15 29 4.24 -2.08
 3 15 14 -5.04 7.64
 3 15 12 -6.02 -0.46
 3 15 10 -2.67 -1.53
 3 15 8 -6.84 -1.83
 3 15 6 -3.15 4.92
 3 15 4 -0.09 10.05
 3 15 2 -5.56 10.42
 3 15 0 -1.99 1.28
 3 15 16 8.43 -3.62
 3 15 18 0.32 -1.71
 3 15 20 -1.42 3.31
 3 15 22 2.06 2.24
 3 15 24 -7.48 7.56
 3 15 26 -1.28 -4.06
 3 15 28 -1.39 -3.67
 2 15 15 -0.42 6.90
 2 15 13 -2.57 -1.91
 2 15 11 12.90 10.88
 2 15 9 -1.73 5.16
 2 15 7 0.93 1.34
 2 15 5 -8.27 4.42
 2 15 3 -2.28 -12.81
 2 15 1 -1.20 -8.33
 2 15 17 -5.61 2.69
 2 15 19 -6.50 -15.07
 2 15 21 -3.01 -5.69
 2 15 23 -0.47 1.03
 2 15 25 9.83 7.82
 2 15 27 3.60 3.09
 2 15 29 -0.10 -0.31
 1 15 16 -0.48 -21.44
 1 15 14 1.65 1.64
 1 15 12 2.40 -18.59
 1 15 10 4.12 5.58
 1 15 8 -9.11 9.90
 1 15 6 3.84 4.11
 1 15 4 2.76 16.99
 1 15 2 -5.38 -6.26
 1 15 0 0.09 -2.25
 1 15 18 0.40 0.45
 1 15 20 4.19 15.37
 1 15 22 -2.82 2.68
 1 15 24 -2.18 6.81
 1 15 26 -1.93 -3.89
 1 15 28 -1.15 -5.10
 0 15 17 -4.69 1.38
 0 15 15 0.51 -9.41
 0 15 13 -3.05 -2.39
 0 15 11 7.76 12.63
 0 15 9 -0.42 5.08
 0 15 7 5.69 6.35
 0 15 5 -1.28 -1.07
 0 15 3 -13.13 -4.94
 0 15 1 -2.73 1.12
 0 15 19 -12.94 -3.66
 0 15 21 -2.59 -1.13
 0 15 23 0.56 0.22
 0 15 25 -1.61 -2.81
 0 15 27 0.28 -3.54
 0 15 29 -1.64 1.64
 -1 15 18 -3.13 -12.16
 -1 15 16 -2.16 -11.65
 -1 15 14 7.10 2.13
 -1 15 12 1.42 0.00
 -1 15 10 10.37 -1.88
 -1 15 8 -2.58 -1.26
 -1 15 6 -4.81 -0.24
 -1 15 4 11.47 -1.70
 -1 15 2 6.45 -3.49
 -1 15 0 5.13 -0.54
 -1 15 20 7.85 -4.40
 -1 15 22 3.67 -1.28
 -1 15 24 3.91 10.64
 -1 15 26 1.16 6.93
 -1 15 28 -3.55 -3.40
 -2 15 29 -3.89 4.57
 -2 15 19 -11.23 6.46
 -2 15 17 1.47 3.83
 -2 15 15 2.84 0.64
 -2 15 13 15.64 -0.94
 -2 15 11 2.06 -10.82
 -2 15 9 -1.93 5.22
 -2 15 7 -2.21 10.04
 -2 15 5 -19.16 1.22
 -2 15 3 7.99 -1.70
 -2 15 1 -5.23 2.33
 -2 15 21 -8.44 -1.50
 -2 15 23 -3.26 -0.93
 -2 15 25 -2.84 -1.53
 -2 15 27 -2.21 -2.73
 -3 15 28 3.69 -0.65
 -3 15 20 7.90 5.47
 -3 15 18 4.57 -7.11
 -3 15 16 -0.16 -13.89
 -3 15 14 0.64 -10.19
 -3 15 12 -4.46 17.94
 -3 15 10 1.37 7.55
 -3 15 8 -4.50 -7.98
 -3 15 6 8.02 -6.14
 -3 15 4 12.49 -21.71
 -3 15 2 12.13 -8.17
 -3 15 0 5.03 -4.99
 -3 15 22 -1.22 2.89
 -3 15 24 2.35 -5.60
 -3 15 26 0.88 0.08
 -4 15 27 -4.08 3.82
 -4 15 23 9.97 5.93
 -4 15 21 -2.74 -1.26
 -4 15 19 -5.49 -3.29
 -4 15 17 2.67 6.78
 -4 15 15 -4.35 1.42
 -4 15 13 7.12 -5.18
 -4 15 11 2.38 -1.92
 -4 15 9 -3.72 -1.71
 -4 15 7 3.51 2.45
 -4 15 5 -9.20 0.40
 -4 15 3 -9.06 -11.66
 -4 15 1 13.50 0.58
 -4 15 25 -9.22 3.24
 -5 15 28 -0.57 0.81
 -5 15 26 1.41 4.96
 -5 15 24 2.61 -12.39
 -5 15 22 -4.82 1.72
 -5 15 20 -3.14 0.37
 -5 15 18 4.41 8.24
 -5 15 16 -8.34 12.56
 -5 15 14 -3.24 -0.31
 -5 15 12 6.34 -6.72
 -5 15 10 -4.97 -14.64
 -5 15 8 5.55 -11.12
 -5 15 6 1.32 -3.64
 -5 15 4 5.07 4.44
 -5 15 2 14.69 -13.50
 -5 15 0 -3.01 -2.99
 -6 15 27 5.27 2.11
 -6 15 25 -1.75 1.58
 -6 15 23 10.31 5.73
 -6 15 21 -1.88 -0.04
 -6 15 19 -1.02 -0.51
 -6 15 17 -1.65 -0.70
 -6 15 15 -9.68 -3.63
 -6 15 13 -6.13 -7.01
 -6 15 11 2.86 3.97
 -6 15 9 5.41 -10.33
 -6 15 7 -2.80 -3.55
 -6 15 5 12.51 -0.73
 -6 15 3 2.99 -2.18
 -6 15 1 7.25 6.69
 -7 15 26 -3.61 0.31
 -7 15 24 2.63 -4.16
 -7 15 22 -6.59 9.08
 -7 15 20 0.53 8.91
 -7 15 18 -3.25 4.43
 -7 15 16 -2.15 0.61
 -7 15 14 -4.64 -3.07
 -7 15 12 -0.25 -4.27
 -7 15 10 -5.57 -2.33
 -7 15 8 3.64 0.68
 -7 15 6 9.26 -7.30
 -7 15 4 1.66 -0.32
 -7 15 2 -2.73 -4.85
 -7 15 0 -3.70 -0.18
 -8 15 27 4.04 2.96
 -8 15 25 1.98 2.46
 -8 15 23 1.15 4.83
 -8 15 21 3.56 -6.02
 -8 15 19 -0.17 2.93
 -8 15 17 2.66 0.15
 -8 15 15 -4.05 -4.11
 -8 15 13 -4.56 -5.21
 -8 15 11 9.50 5.14
 -8 15 9 -1.84 4.06
 -8 15 7 -0.85 -8.28
 -8 15 5 -3.04 -1.20
 -8 15 3 4.18 -3.76
 -8 15 1 9.87 -10.89
 -9 15 26 -1.52 -2.62
 -9 15 24 -1.63 1.64
 -9 15 22 -2.71 -1.86
 -9 15 20 -1.94 0.03
 -9 15 18 3.37 -1.83
 -9 15 16 -4.60 5.58
 -9 15 14 -0.21 -0.25
 -9 15 12 4.54 -8.61
 -9 15 10 -0.78 7.46
 -9 15 8 -16.55 -1.52
 -9 15 6 -2.54 8.35
 -9 15 4 8.80 -3.32
 -9 15 2 -1.12 -3.93
 -9 15 0 5.19 -0.36
 -10 15 25 0.70 6.61
 -10 15 23 -4.53 -0.88
 -10 15 21 4.02 0.70
 -10 15 19 0.75 -7.45
 -10 15 17 6.18 1.55
 -10 15 15 0.46 -3.99
 -10 15 13 -9.75 0.09
 -10 15 11 5.86 4.14
 -10 15 9 8.46 2.81
 -10 15 7 5.86 -5.79
 -10 15 5 -4.79 -0.01
 -10 15 3 -2.78 1.22
 -10 15 1 -0.27 -7.36
 -11 15 24 -5.10 3.23
 -11 15 22 -0.65 0.54
 -11 15 20 -4.60 -2.77
 -11 15 18 7.99 -3.34
 -11 15 16 -3.55 0.97
 -11 15 14 -3.03 -5.17
 -11 15 12 5.93 -3.72
 -11 15 10 0.57 4.52
 -11 15 8 -6.48 10.09
 -11 15 6 -3.40 -1.54
 -11 15 4 4.22 1.54
 -11 15 2 0.91 -5.12
 -11 15 0 0.88 -1.03
 -12 15 23 -1.58 0.04
 -12 15 21 0.95 -0.60
 -12 15 19 -2.75 -1.50
 -12 15 17 -0.46 -0.03
 -12 15 15 3.84 -0.42
 -12 15 13 -0.08 -2.90
 -12 15 11 -2.60 1.09
 -12 15 9 4.00 -2.23
 -12 15 7 -6.19 2.38
 -12 15 5 2.67 6.14
 -12 15 3 -5.35 -0.69
 -12 15 1 0.34 -4.61
 -13 15 24 -0.37 -0.81
 -13 15 22 3.75 0.86
 -13 15 20 -2.39 -2.99
 -13 15 18 2.37 0.31
 -13 15 16 1.16 3.92
 -13 15 14 -5.46 -2.22
 -13 15 12 4.54 -3.21
 -13 15 10 -2.17 -3.82
 -13 15 8 -2.07 -4.14
 -13 15 6 -0.21 0.58
 -13 15 4 0.64 7.27
 -13 15 2 2.30 1.70
 -13 15 0 -1.70 -0.94
 -14 15 23 -1.28 -0.19
 -14 15 21 -0.88 1.60
 -14 15 19 -2.96 -7.55
 -14 15 17 -4.71 -6.32
 -14 15 15 4.25 3.03
 -14 15 13 3.09 3.62
 -14 15 11 3.87 7.58
 -14 15 9 1.62 4.50
 -14 15 7 -0.64 -3.41
 -14 15 5 -5.10 -0.44
 -14 15 3 -3.96 2.02
 -14 15 1 -2.74 2.61
 15 15 20 -6.44 4.28
 15 15 18 -0.80 3.25
 15 15 16 5.66 2.50
 15 15 14 5.40 3.96
 15 15 12 4.14 4.57
 15 15 10 -2.49 2.86
 15 15 8 -9.97 4.21
 15 15 6 2.45 0.04
 15 15 4 6.05 -3.37
 15 15 2 -4.59 0.41
 15 15 0 -6.01 -0.26
 15 16 7 1.46 -1.82
 15 16 5 -2.31 5.15
 15 16 3 -4.15 -3.14
 15 16 1 2.82 5.44
 15 16 9 2.60 -2.02
 15 16 11 -0.56 -0.22
 15 16 13 2.15 -7.56
 15 16 15 -0.48 0.73
 15 16 17 2.26 4.60
 15 16 19 -2.07 5.31
 14 16 8 4.35 -5.26
 14 16 6 -1.57 -2.87
 14 16 4 -4.40 3.70
 14 16 2 5.65 2.80
 14 16 0 -1.69 1.94
 14 16 10 4.36 -5.80
 14 16 12 -1.14 -3.23
 14 16 14 -0.87 -0.97
 14 16 16 6.55 0.15
 14 16 18 4.78 -10.58
 14 16 20 0.12 -7.08
 13 16 7 -4.23 0.71
 13 16 5 -4.30 -4.36
 13 16 3 2.78 -7.07
 13 16 1 4.23 0.89
 13 16 9 5.75 1.13
 13 16 11 1.19 2.26
 13 16 13 3.67 -4.61
 13 16 15 3.78 -1.19
 13 16 17 -0.66 2.79
 13 16 19 -2.72 -2.16
 13 16 21 -2.77 2.15
 12 16 8 2.60 4.64
 12 16 6 3.24 -2.51
 12 16 4 -2.21 3.78
 12 16 2 -2.47 -3.46
 12 16 0 3.86 3.35
 12 16 10 -0.47 -5.66
 12 16 12 6.10 -5.36
 12 16 14 -3.32 -2.59
 12 16 16 5.74 -7.05
 12 16 18 3.27 2.76
 12 16 20 0.29 -7.06
 12 16 22 -0.75 -0.98
 11 16 9 11.91 -6.16
 11 16 7 -1.48 -3.38
 11 16 5 0.41 -0.08
 11 16 3 -3.87 3.12
 11 16 1 0.08 -1.10
 11 16 11 0.56 8.51
 11 16 13 3.21 -6.10
 11 16 15 10.84 6.40
 11 16 17 -4.93 3.02
 11 16 19 7.18 -3.68
 11 16 21 -5.85 -1.85
 11 16 23 1.10 1.69
 10 16 8 0.88 0.59
 10 16 6 -0.81 -6.08
 10 16 4 -0.57 2.30
 10 16 2 -0.01 -1.94
 10 16 0 10.57 -1.11
 10 16 10 0.62 -2.02
 10 16 12 5.71 -5.95
 10 16 14 -4.58 1.44
 10 16 16 0.48 -3.15
 10 16 18 -0.44 10.97
 10 16 20 -3.85 -3.71
 10 16 22 -0.44 3.01
 10 16 24 -4.56 4.61
 9 16 9 6.58 7.37
 9 16 7 0.64 0.14
 9 16 5 0.80 -2.86
 9 16 3 7.16 8.49
 9 16 1 -7.86 4.54
 9 16 11 3.63 -1.64
 9 16 13 3.38 -1.58
 9 16 15 5.54 -4.28
 9 16 17 -1.64 1.48
 9 16 19 8.62 -8.09
 9 16 21 -2.29 -0.45
 9 16 23 -0.18 -1.45
 9 16 25 7.94 5.72
 8 16 12 -7.14 0.97
 8 16 8 1.97 -3.32
 8 16 6 5.19 -0.05
 8 16 4 -3.10 -5.34
 8 16 2 2.07 -5.03
 8 16 0 14.78 -0.27
 8 16 10 8.74 -3.95
 8 16 14 -0.96 -0.04
 8 16 16 -6.14 4.25
 8 16 18 -6.57 9.65
 8 16 20 -4.07 -0.51
 8 16 22 -0.34 -4.44
 8 16 24 -4.24 9.41
 7 16 13 3.90 -2.97
 7 16 9 3.05 -1.59
 7 16 7 1.99 -3.04
 7 16 5 1.83 6.15
 7 16 3 -1.04 5.61
 7 16 1 -2.98 6.25
 7 16 11 -1.98 -4.58
 7 16 15 3.31 -0.40
 7 16 17 1.07 1.62
 7 16 19 3.22 1.56
 7 16 21 1.82 -1.78
 7 16 23 -2.11 1.81
 7 16 25 8.93 0.64
 6 16 14 -6.22 3.05
 6 16 12 5.78 -4.34
 6 16 10 -2.88 6.59
 6 16 8 3.24 -4.03
 6 16 6 7.76 -10.09
 6 16 4 1.94 5.40
 6 16 2 9.84 12.16
 6 16 0 -6.61 0.33
 6 16 16 1.65 0.16
 6 16 18 -7.32 3.25
 6 16 20 -1.63 -0.31
 6 16 22 -3.11 -7.43
 6 16 24 -3.66 1.24
 6 16 26 3.71 0.09
 5 16 15 5.43 5.66
 5 16 13 -10.26 -4.92
 5 16 11 6.90 6.46
 5 16 9 -6.42 -1.22
 5 16 7 3.73 -0.44
 5 16 5 1.65 9.05
 5 16 3 -0.49 -1.48
 5 16 1 -7.96 6.36
 5 16 17 4.60 -6.10
 5 16 19 2.67 -4.92
 5 16 21 -1.22 3.89
 5 16 23 4.44 4.71
 5 16 25 3.35 5.53
 5 16 27 5.90 4.68
 4 16 14 8.06 3.01
 4 16 12 4.28 -10.06
 4 16 10 7.95 10.45
 4 16 8 -0.81 -3.48
 4 16 6 4.62 -3.19
 4 16 4 -6.61 -6.62
 4 16 2 3.00 4.72
 4 16 0 15.91 -1.23
 4 16 16 7.25 -4.10
 4 16 18 -3.56 2.47
 4 16 20 -1.60 -3.73
 4 16 22 -6.18 -1.55
 4 16 24 0.09 -1.92
 4 16 26 3.32 -4.73
 4 16 28 1.96 -2.32
 3 16 15 -3.50 -6.24
 3 16 13 0.30 5.08
 3 16 11 -0.73 3.10
 3 16 9 -12.04 3.47
 3 16 7 2.69 0.75
 3 16 5 -10.57 -0.76
 3 16 3 4.99 -4.88
 3 16 1 -2.04 -0.83
 3 16 17 0.63 -1.52
 3 16 19 -1.13 5.83
 3 16 21 -1.12 1.22
 3 16 23 5.25 2.98
 3 16 25 -1.00 -1.36
 3 16 27 0.65 2.33
 2 16 16 3.23 0.87
 2 16 14 14.23 -1.83
 2 16 12 -1.39 -2.08
 2 16 10 9.01 1.71
 2 16 8 9.75 -2.48
 2 16 6 3.18 -0.49
 2 16 4 -0.09 6.75
 2 16 2 -2.08 6.71
 2 16 0 0.84 -0.39
 2 16 18 -7.05 -1.87
 2 16 20 10.10 -3.39
 2 16 22 0.28 -3.79
 2 16 24 3.77 -5.22
 2 16 26 -3.04 2.72
 2 16 28 -0.60 5.58
 1 16 17 10.17 -0.39
 1 16 15 -3.43 5.06
 1 16 13 2.73 9.49
 1 16 11 -12.58 4.37
 1 16 9 -15.54 -14.36
 1 16 7 -4.50 -2.00
 1 16 5 -8.02 -10.47
 1 16 3 5.82 -5.26
 1 16 1 -1.08 14.09
 1 16 19 -1.10 6.70
 1 16 21 -6.64 3.48
 1 16 23 -3.08 -2.28
 1 16 25 -7.19 -4.75
 1 16 27 3.59 2.90
 0 16 18 6.77 0.33
 0 16 16 7.93 2.18
 0 16 14 1.45 -3.50
 0 16 12 -10.06 2.30
 0 16 10 -2.34 4.47
 0 16 8 10.49 8.79
 0 16 6 3.74 0.06
 0 16 4 -3.05 -2.09
 0 16 2 0.47 -1.90
 0 16 0 -0.26 0.64
 0 16 20 6.07 -4.71
 0 16 22 -2.58 0.66
 0 16 24 4.03 -2.61
 0 16 26 -2.70 2.16
 0 16 28 1.53 -0.87
 -1 16 19 -6.15 -1.27
 -1 16 17 -5.97 7.88
 -1 16 15 -7.42 8.50
 -1 16 13 0.40 5.94
 -1 16 11 -6.63 1.03
 -1 16 9 -6.33 -14.14
 -1 16 7 -1.77 -5.00
 -1 16 5 -5.63 0.49
 -1 16 3 -2.70 7.51
 -1 16 1 -1.88 8.71
 -1 16 21 3.56 2.16
 -1 16 23 5.93 -2.00
 -1 16 25 -6.45 -4.55
 -1 16 27 6.82 6.81
 -2 16 28 1.94 -1.51
 -2 16 18 7.60 5.42
 -2 16 16 -1.35 9.72
 -2 16 14 3.34 -3.40
 -2 16 12 0.10 -6.40
 -2 16 10 -6.12 -2.25
 -2 16 8 3.29 -4.78
 -2 16 6 -4.61 0.22
 -2 16 4 -0.01 7.21
 -2 16 2 -6.02 1.51
 -2 16 0 -2.78 5.56
 -2 16 20 -3.41 -0.98
 -2 16 22 -2.26 0.30
 -2 16 24 4.81 -6.94
 -2 16 26 0.28 3.37
 -3 16 27 3.32 -0.87
 -3 16 19 3.92 -2.82
 -3 16 17 1.86 -3.33
 -3 16 15 -10.13 2.54
 -3 16 13 -15.55 3.04
 -3 16 11 -4.18 0.61
 -3 16 9 2.13 -1.31
 -3 16 7 8.36 8.17
 -3 16 5 1.52 0.25
 -3 16 3 -2.55 11.01
 -3 16 1 -3.08 4.34
 -3 16 21 1.47 2.52
 -3 16 23 -2.06 0.10
 -3 16 25 -4.70 1.24
 -4 16 26 5.77 -5.43
 -4 16 22 0.62 2.23
 -4 16 20 2.79 0.07
 -4 16 18 -2.62 4.18
 -4 16 16 5.10 2.96
 -4 16 14 1.58 -5.60
 -4 16 12 -4.99 -6.38
 -4 16 10 0.82 1.96
 -4 16 8 6.14 4.39
 -4 16 6 -0.67 1.58
 -4 16 4 -2.55 -2.90
 -4 16 2 -11.48 13.27
 -4 16 0 -7.87 12.24
 -4 16 24 -0.57 -0.86
 -5 16 27 -5.08 2.24
 -5 16 25 -0.30 5.32
 -5 16 23 0.74 -3.24
 -5 16 21 5.75 -7.76
 -5 16 19 -3.48 1.33
 -5 16 17 -5.56 -5.52
 -5 16 15 6.24 1.79
 -5 16 13 5.92 7.45
 -5 16 11 1.52 -0.23
 -5 16 9 -6.32 2.57
 -5 16 7 -5.54 -4.79
 -5 16 5 -0.92 6.18
 -5 16 3 1.25 11.86
 -5 16 1 -6.46 -3.48
 -6 16 26 2.70 -4.49
 -6 16 24 -4.02 -3.59
 -6 16 22 -1.38 -4.47
 -6 16 20 5.44 0.46
 -6 16 18 5.54 -3.07
 -6 16 16 -0.95 2.40
 -6 16 14 1.52 6.15
 -6 16 12 -7.87 -1.55
 -6 16 10 4.26 1.44
 -6 16 8 5.72 3.92
 -6 16 6 -2.05 3.45
 -6 16 4 -5.25 0.79
 -6 16 2 -4.65 -1.92
 -6 16 0 10.42 3.20
 -7 16 25 -3.62 3.46
 -7 16 23 -5.78 -2.79
 -7 16 21 4.87 -5.41
 -7 16 19 4.76 -2.64
 -7 16 17 8.17 3.80
 -7 16 15 6.26 -1.84
 -7 16 13 -3.30 4.96
 -7 16 11 0.72 -4.52
 -7 16 9 -0.04 2.51
 -7 16 7 -2.41 7.15
 -7 16 5 3.19 -7.06
 -7 16 3 -9.16 4.87
 -7 16 1 -4.36 1.83
 -8 16 26 0.05 1.14
 -8 16 24 -1.59 -5.37
 -8 16 22 2.99 -1.90
 -8 16 20 -2.53 1.00
 -8 16 18 -2.63 -5.34
 -8 16 16 2.84 3.15
 -8 16 14 0.48 4.00
 -8 16 12 -9.25 -4.44
 -8 16 10 -1.68 -6.76
 -8 16 8 15.09 4.33
 -8 16 6 3.04 -9.75
 -8 16 4 4.06 2.67
 -8 16 2 -1.16 3.32
 -8 16 0 -4.79 0.65
 -9 16 25 -0.72 -4.10
 -9 16 23 3.07 -2.21
 -9 16 21 -0.94 -0.97
 -9 16 19 -1.93 6.85
 -9 16 17 2.81 -3.67
 -9 16 15 1.93 7.88
 -9 16 13 6.89 2.21
 -9 16 11 1.05 -7.53
 -9 16 9 5.54 -10.17
 -9 16 7 -9.85 8.67
 -9 16 5 1.80 12.86
 -9 16 3 -5.41 7.23
 -9 16 1 2.56 3.60
 -10 16 24 5.99 -3.80
 -10 16 22 0.05 1.09
 -10 16 20 5.31 -1.67
 -10 16 18 -7.28 -1.98
 -10 16 16 -1.38 5.67
 -10 16 14 -5.53 -3.56
 -10 16 12 0.77 -0.81
 -10 16 10 -0.52 -1.87
 -10 16 8 8.50 2.82
 -10 16 6 4.18 -10.12
 -10 16 4 -7.34 -10.26
 -10 16 2 -0.95 0.10
 -10 16 0 -0.82 0.39
 -11 16 23 1.53 0.36
 -11 16 21 -0.69 0.45
 -11 16 19 4.26 9.71
 -11 16 17 2.92 0.72
 -11 16 15 -1.50 0.89
 -11 16 13 0.58 0.76
 -11 16 11 2.66 -0.92
 -11 16 9 -1.76 1.45
 -11 16 7 5.75 3.06
 -11 16 5 -1.13 4.07
 -11 16 3 4.60 2.81
 -11 16 1 1.70 3.79
 -12 16 22 -2.88 -1.16
 -12 16 20 -3.29 -3.29
 -12 16 18 -0.47 2.76
 -12 16 16 -3.03 -0.72
 -12 16 14 1.77 0.38
 -12 16 12 0.70 -6.63
 -12 16 10 1.60 1.10
 -12 16 8 -0.34 -4.86
 -12 16 6 0.24 6.68
 -12 16 4 -4.42 -6.56
 -12 16 2 -4.92 4.04
 -12 16 0 -2.68 0.59
 -13 16 21 -1.95 0.04
 -13 16 19 9.44 -1.03
 -13 16 17 0.21 1.11
 -13 16 15 1.43 -5.83
 -13 16 13 -1.37 -0.38
 -13 16 11 6.19 3.36
 -13 16 9 -3.82 11.79
 -13 16 7 2.78 2.24
 -13 16 5 -0.71 -1.46
 -13 16 3 5.27 0.61
 -13 16 1 5.64 -2.02
 -14 16 20 -2.09 0.10
 -14 16 18 0.81 3.14
 -14 16 16 -2.23 2.52
 -14 16 14 -0.12 5.30
 -14 16 12 -0.44 1.23
 -14 16 10 0.72 -1.32
 -14 16 8 0.12 -8.15
 -14 16 6 1.13 -1.70
 -14 16 4 -3.26 1.43
 -14 16 2 -1.37 1.53
 -14 16 0 3.02 -0.08
 -15 16 19 5.06 0.22
 -15 16 17 4.19 2.30
 -15 16 15 -5.75 -0.92
 -15 16 13 -5.60 -2.80
 -15 16 11 -6.14 1.99
 -15 16 9 -5.64 1.99
 -15 16 7 4.00 3.81
 -15 16 5 8.68 3.26
 -15 16 3 4.91 -3.58
 -15 16 1 -3.48 2.39
 16 16 18 0.61 -4.05
 16 16 16 5.37 -0.47
 16 16 14 -1.37 -3.90
 16 16 12 0.71 -5.42
 16 16 10 0.21 -1.43
 16 16 8 -1.07 1.65
 16 16 6 2.43 2.28
 16 16 4 -4.19 -0.83
 16 16 2 7.00 -8.68
 16 16 0 -5.94 0.68
 16 17 7 -2.50 5.65
 16 17 5 0.56 -8.27
 16 17 3 11.34 -1.18
 16 17 1 -3.90 -12.66
 16 17 9 -4.38 -1.38
 16 17 11 -6.04 -2.98
 16 17 13 -1.43 2.33
 16 17 15 1.25 -1.75
 16 17 17 -3.39 2.58
 15 17 6 -4.86 2.48
 15 17 4 2.31 -5.88
 15 17 2 -9.42 2.67
 15 17 0 12.77 0.55
 15 17 8 2.53 5.49
 15 17 10 0.84 4.05
 15 17 12 -3.32 4.50
 15 17 14 4.25 7.40
 15 17 16 -1.29 -5.30
 15 17 18 -0.41 2.47
 14 17 7 -2.16 4.52
 14 17 5 -4.59 -1.96
 14 17 3 2.55 3.19
 14 17 1 2.40 -8.24
 14 17 9 -1.46 -1.67
 14 17 11 0.22 -0.45
 14 17 13 2.35 3.07
 14 17 15 -5.55 -0.96
 14 17 17 -9.91 -0.97
 14 17 19 2.29 1.68
 13 17 8 -0.77 1.98
 13 17 6 4.76 2.10
 13 17 4 1.87 3.18
 13 17 2 -9.17 -3.11
 13 17 0 1.51 -1.48
 13 17 10 0.91 0.82
 13 17 12 -3.24 3.63
 13 17 14 -0.95 1.75
 13 17 16 1.66 0.75
 13 17 18 -4.33 3.41
 13 17 20 4.95 2.13
 12 17 9 -5.69 5.93
 12 17 7 3.25 10.09
 12 17 5 -1.44 2.20
 12 17 3 -1.00 -3.68
 12 17 1 -2.13 1.29
 12 17 11 -7.61 -4.51
 12 17 13 0.35 4.49
 12 17 15 -7.60 -0.37
 12 17 17 -0.81 -3.68
 12 17 19 -0.14 0.81
 12 17 21 0.95 0.85
 11 17 8 -7.56 -4.25
 11 17 6 -0.33 2.31
 11 17 4 -2.26 -0.23
 11 17 2 3.58 -3.07
 11 17 0 5.31 -0.35
 11 17 10 7.16 -0.10
 11 17 12 -2.47 3.13
 11 17 14 -0.11 0.11
 11 17 16 -1.30 0.10
 11 17 18 -1.32 -2.60
 11 17 20 1.85 2.51
 11 17 22 3.67 -4.85
 10 17 9 -6.53 3.10
 10 17 7 2.00 3.91
 10 17 5 -7.01 8.77
 10 17 3 -3.16 -4.24
 10 17 1 -3.69 -0.94
 10 17 11 -9.38 -3.70
 10 17 13 2.58 0.64
 10 17 15 -1.58 4.57
 10 17 17 4.93 -0.07
 10 17 19 0.45 0.54
 10 17 21 1.03 1.05
 10 17 23 -3.47 -7.90
 9 17 12 0.63 5.16
 9 17 10 -2.99 -3.56
 9 17 8 -0.49 -1.61
 9 17 6 10.62 6.40
 9 17 4 -2.91 1.00
 9 17 2 -0.60 -5.15
 9 17 0 1.05 0.57
 9 17 14 -10.05 1.26
 9 17 16 3.43 -2.12
 9 17 18 1.99 -11.14
 9 17 20 5.72 1.69
 9 17 22 3.77 0.45
 9 17 24 -1.24 -1.72
 8 17 13 0.49 -6.83
 8 17 9 -5.39 -0.80
 8 17 7 -7.48 0.36
 8 17 5 -6.81 2.87
 8 17 3 2.95 -4.11
 8 17 1 -2.64 3.19
 8 17 11 -1.80 6.18
 8 17 15 -1.39 3.46
 8 17 17 6.11 0.00
 8 17 19 -5.24 -0.29
 8 17 21 -1.43 -0.66
 8 17 23 4.41 -1.81
 7 17 14 2.33 3.72
 7 17 12 6.15 1.13
 7 17 10 0.90 -5.33
 7 17 8 1.85 0.60
 7 17 6 5.42 5.02
 7 17 4 -0.04 -7.88
 7 17 2 -2.53 -0.04
 7 17 0 -9.59 0.55
 7 17 16 -0.03 -3.98
 7 17 18 6.76 -6.80
 7 17 20 3.54 -0.55
 7 17 22 -2.14 3.28
 7 17 24 -1.70 -3.80
 6 17 13 -1.29 -1.33
 6 17 11 -5.41 -8.67
 6 17 9 2.92 -1.58
 6 17 7 -1.09 5.54
 6 17 5 -10.34 7.16
 6 17 3 3.96 -6.65
 6 17 1 7.46 -10.17
 6 17 15 -5.03 -5.65
 6 17 17 -4.32 5.74
 6 17 19 1.73 -1.38
 6 17 21 -6.75 -1.78
 6 17 23 -3.66 1.60
 6 17 25 0.35 2.21
 5 17 14 2.63 0.48
 5 17 12 -5.36 6.90
 5 17 10 5.72 -9.16
 5 17 8 4.02 -0.26
 5 17 6 0.69 -4.68
 5 17 4 5.02 -2.92
 5 17 2 -3.47 -4.08
 5 17 0 -3.23 -0.67
 5 17 16 -6.50 -3.79
 5 17 18 2.19 3.48
 5 17 20 9.55 -1.42
 5 17 22 1.85 -4.04
 5 17 24 -2.83 2.75
 5 17 26 -3.02 -7.62
 4 17 15 -8.68 0.40
 4 17 13 -0.53 -5.92
 4 17 11 -3.46 -4.23
 4 17 9 0.72 -11.06
 4 17 7 -4.03 1.86
 4 17 5 14.06 -3.31
 4 17 3 3.08 -0.47
 4 17 1 0.13 6.31
 4 17 17 0.32 3.96
 4 17 19 1.02 -2.26
 4 17 21 -0.56 0.46
 4 17 23 -6.65 -3.93
 4 17 25 -1.72 4.08
 4 17 27 -1.90 2.74
 3 17 16 2.17 3.72
 3 17 14 -7.13 9.06
 3 17 12 -0.83 -0.15
 3 17 10 0.10 -8.83
 3 17 8 2.74 2.90
 3 17 6 0.27 -9.72
 3 17 4 5.11 13.19
 3 17 2 0.84 -6.85
 3 17 0 -8.87 1.01
 3 17 18 5.16 2.69
 3 17 20 -3.65 -1.55
 3 17 22 2.40 -2.15
 3 17 24 -6.81 1.36
 3 17 26 -0.84 -4.08
 2 17 17 -3.12 4.96
 2 17 15 -10.95 7.59
 2 17 13 -5.23 -11.08
 2 17 11 -1.76 0.24
 2 17 9 2.86 -3.03
 2 17 7 -1.92 -1.34
 2 17 5 8.86 -3.20
 2 17 3 7.45 -10.57
 2 17 1 6.66 -0.71
 2 17 19 3.01 -16.25
 2 17 21 -1.18 3.36
 2 17 23 3.48 -4.66
 2 17 25 6.51 5.32
 2 17 27 1.03 1.45
 1 17 18 7.29 9.43
 1 17 16 1.45 -0.85
 1 17 14 -2.88 4.40
 1 17 12 3.73 -3.39
 1 17 10 10.28 -13.21
 1 17 8 -2.39 -4.38
 1 17 6 2.50 -1.59
 1 17 4 1.93 12.10
 1 17 2 -4.24 -0.23
 1 17 0 2.45 -0.04
 1 17 20 -3.86 2.32
 1 17 22 2.75 3.09
 1 17 24 -4.15 7.07
 1 17 26 0.21 -6.43
 0 17 27 -3.16 2.85
 0 17 17 -1.51 -2.41
 0 17 15 -10.24 -0.48
 0 17 13 -11.88 -6.73
 0 17 11 1.05 3.34
 0 17 9 2.12 7.33
 0 17 7 7.80 4.34
 0 17 5 11.63 -2.46
 0 17 3 2.93 -7.10
 0 17 1 -0.56 -2.79
 0 17 19 3.42 -5.15
 0 17 21 3.37 3.18
 0 17 23 -4.52 -6.77
 0 17 25 2.80 0.55
 -1 17 18 -0.18 3.25
 -1 17 16 3.92 1.37
 -1 17 14 5.21 3.41
 -1 17 12 3.91 -5.30
 -1 17 10 0.19 -5.76
 -1 17 8 -0.76 -5.37
 -1 17 6 3.16 -5.38
 -1 17 4 9.79 6.07
 -1 17 2 9.37 -6.91
 -1 17 0 2.05 -1.44
 -1 17 20 2.76 -5.80
 -1 17 22 4.63 -2.95
 -1 17 24 1.56 12.85
 -1 17 26 0.58 -4.31
 -2 17 27 -7.49 1.70
 -2 17 19 0.67 2.93
 -2 17 17 0.23 -3.70
 -2 17 15 3.36 5.26
 -2 17 13 -1.59 8.55
 -2 17 11 7.57 -3.15
 -2 17 9 7.44 -0.45
 -2 17 7 -7.94 2.42
 -2 17 5 -0.14 7.15
 -2 17 3 -12.82 -5.10
 -2 17 1 -2.88 -2.92
 -2 17 21 -3.15 -0.74
 -2 17 23 -7.61 -2.74
 -2 17 25 2.66 -0.55
 -3 17 26 -1.81 0.59
 -3 17 18 3.03 -1.39
 -3 17 16 -4.37 -8.22
 -3 17 14 3.66 -0.41
 -3 17 12 -5.71 9.10
 -3 17 10 -5.30 1.11
 -3 17 8 -0.75 0.11
 -3 17 6 13.02 -6.55
 -3 17 4 9.91 4.73
 -3 17 2 12.43 -8.18
 -3 17 0 9.69 -11.30
 -3 17 20 7.19 -0.15
 -3 17 22 2.61 -3.69
 -3 17 24 0.56 3.66
 -4 17 27 -2.39 1.61
 -4 17 25 -5.56 -0.78
 -4 17 23 -8.76 2.23
 -4 17 19 1.65 1.83
 -4 17 17 10.89 4.89
 -4 17 15 6.26 -1.92
 -4 17 13 -1.92 4.73
 -4 17 11 1.79 -4.25
 -4 17 9 -3.51 2.39
 -4 17 7 -7.47 1.49
 -4 17 5 2.10 -2.40
 -4 17 3 -10.83 -8.03
 -4 17 1 -10.77 -4.81
 -4 17 21 -2.02 0.17
 -5 17 26 2.74 4.86
 -5 17 24 2.52 0.64
 -5 17 22 0.00 -4.42
 -5 17 20 -5.24 -5.04
 -5 17 18 -2.58 -6.74
 -5 17 16 -2.08 9.69
 -5 17 14 -0.97 7.05
 -5 17 12 -4.53 0.97
 -5 17 10 0.87 -0.50
 -5 17 8 9.59 -5.92
 -5 17 6 -2.35 9.48
 -5 17 4 1.33 3.56
 -5 17 2 13.98 -0.64
 -5 17 0 5.82 -5.07
 -6 17 25 -1.35 3.93
 -6 17 23 1.03 2.20
 -6 17 21 -3.08 2.18
 -6 17 19 0.66 4.92
 -6 17 15 -3.26 -1.56
 -6 17 13 3.55 6.66
 -6 17 11 4.17 1.35
 -6 17 9 -8.71 -8.98
 -6 17 7 -7.14 -1.25
 -6 17 5 -5.40 3.61
 -6 17 3 6.53 -2.08
 -6 17 1 -11.83 4.88
 -6 17 17 3.70 -7.92
 -7 17 24 -1.61 -2.94
 -7 17 22 -1.45 8.23
 -7 17 20 -1.82 1.09
 -7 17 18 -7.05 -3.19
 -7 17 16 0.80 -1.69
 -7 17 14 3.42 -6.18
 -7 17 12 1.14 8.58
 -7 17 10 -8.91 9.56
 -7 17 8 4.46 2.38
 -7 17 6 11.02 5.64
 -7 17 4 -5.54 -4.69
 -7 17 2 3.60 3.83
 -7 17 0 -4.56 -0.02
 -8 17 25 1.65 5.68
 -8 17 23 2.09 2.73
 -8 17 21 -3.31 -5.06
 -8 17 19 1.93 4.63
 -8 17 17 0.20 5.03
 -8 17 15 1.84 -8.47
 -8 17 13 -1.90 8.22
 -8 17 11 -4.77 8.79
 -8 17 9 -3.32 -8.80
 -8 17 7 -7.85 -4.01
 -8 17 5 -7.71 6.55
 -8 17 3 3.09 -8.77
 -8 17 1 -1.89 -3.30
 -9 17 24 -3.19 3.57
 -9 17 22 -1.65 2.92
 -9 17 20 1.82 -4.31
 -9 17 18 5.00 -4.47
 -9 17 16 -7.74 -3.39
 -9 17 14 7.81 4.13
 -9 17 12 2.90 -0.62
 -9 17 10 -6.06 9.01
 -9 17 8 -5.07 2.94
 -9 17 6 -3.50 -0.51
 -9 17 4 5.57 -1.33
 -9 17 2 7.18 1.07
 -9 17 0 -1.54 0.32
 -10 17 23 -2.42 -0.06
 -10 17 21 -4.44 2.90
 -10 17 19 -6.95 -2.74
 -10 17 17 -3.20 -2.93
 -10 17 15 11.02 -4.88
 -10 17 13 -6.59 13.21
 -10 17 11 -2.15 4.22
 -10 17 9 -2.61 -11.66
 -10 17 7 -1.15 -8.15
 -10 17 5 4.44 -1.56
 -10 17 3 -1.09 1.73
 -10 17 1 -6.15 -1.70
 -11 17 22 4.12 3.91
 -11 17 20 -1.36 -4.85
 -11 17 18 1.48 -4.63
 -11 17 16 3.50 -3.10
 -11 17 14 -1.35 0.14
 -11 17 12 -1.74 -1.48
 -11 17 10 -3.10 4.58
 -11 17 8 -1.24 5.43
 -11 17 6 2.17 -5.42
 -11 17 4 5.12 3.55
 -11 17 2 2.47 -2.27
 -11 17 0 1.50 -1.56
 -12 17 21 -3.07 2.87
 -12 17 19 -6.01 1.67
 -12 17 17 1.30 -3.28
 -12 17 15 2.78 2.92
 -12 17 13 -0.58 1.71
 -12 17 11 -7.39 1.76
 -12 17 9 2.26 -8.64
 -12 17 7 -6.31 -5.33
 -12 17 5 8.52 -3.64
 -12 17 3 -1.73 -6.73
 -12 17 1 -4.32 -2.09
 -13 17 20 4.77 3.35
 -13 17 18 -2.67 -2.94
 -13 17 16 -0.46 3.95
 -13 17 14 -2.80 -0.43
 -13 17 12 -0.66 -1.64
 -13 17 10 -4.08 -8.38
 -13 17 8 4.59 -2.33
 -13 17 6 -1.60 -7.99
 -13 17 4 3.29 9.67
 -13 17 2 7.41 6.29
 -13 17 0 -1.43 0.24
 -14 17 19 -8.38 1.43
 -14 17 17 -4.09 -1.63
 -14 17 15 1.87 -1.61
 -14 17 13 2.50 -1.47
 -14 17 11 2.16 0.97
 -14 17 9 4.79 -2.56
 -14 17 7 -1.30 7.36
 -14 17 5 1.00 -4.38
 -14 17 3 -4.58 -7.06
 -14 17 1 -6.53 -1.81
 -15 17 18 -2.56 -0.42
 -15 17 16 -2.65 -3.27
 -15 17 14 -1.12 -1.64
 -15 17 12 5.41 -4.68
 -15 17 10 3.07 -0.76
 -15 17 8 1.11 -2.81
 -15 17 6 -3.74 -3.28
 -15 17 4 1.43 -0.73
 -15 17 2 -2.96 -2.53
 -15 17 0 4.90 0.71
 -16 17 17 -0.65 0.29
 -16 17 15 3.05 0.11
 -16 17 13 2.72 -4.83
 -16 17 11 0.59 -1.27
 -16 17 9 -0.55 1.17
 -16 17 7 3.94 1.80
 -16 17 5 -3.18 -3.25
 -16 17 3 -4.38 1.98
 -16 17 1 4.45 -10.97
 17 17 14 -5.72 6.32
 17 17 12 1.82 4.16
 17 17 10 2.57 -1.73
 17 17 8 2.02 5.66
 17 17 6 0.02 -2.85
 17 17 4 -0.30 -1.88
 17 17 2 -11.18 7.15
 17 17 0 10.83 -0.18
 17 18 5 0.57 1.57
 17 18 3 -2.48 -3.38
 17 18 1 -0.98 3.82
 17 18 7 2.54 0.35
 17 18 9 -3.23 0.37
 17 18 11 6.22 1.96
 17 18 13 7.12 3.74
 16 18 6 6.85 -4.11
 16 18 4 -4.50 7.70
 16 18 2 0.54 -0.60
 16 18 0 -5.20 -0.73
 16 18 8 -0.81 -3.61
 16 18 10 4.00 -0.22
 16 18 12 -2.50 -4.49
 16 18 14 -2.02 -8.26
 15 18 7 2.17 -2.46
 15 18 5 2.56 11.35
 15 18 3 -1.57 0.37
 15 18 1 -2.14 6.88
 15 18 9 -1.85 3.59
 15 18 11 -2.56 2.59
 15 18 13 6.14 -5.20
 15 18 15 -4.63 -1.75
 14 18 8 -2.22 -11.88
 14 18 6 -1.72 -5.33
 14 18 4 -3.62 2.20
 14 18 2 4.75 -0.18
 14 18 0 -4.99 -1.51
 14 18 10 5.93 -4.24
 14 18 12 0.83 -1.96
 14 18 14 1.20 1.31
 14 18 16 7.32 1.30
 13 18 7 3.25 4.04
 13 18 5 -4.82 -1.93
 13 18 3 3.32 -2.58
 13 18 1 0.25 6.00
 13 18 9 -1.41 1.67
 13 18 11 -0.76 9.11
 13 18 13 -4.19 -0.59
 13 18 15 2.74 -2.15
 13 18 17 -0.82 5.75
 13 18 19 -1.87 -0.72
 12 18 8 3.46 -7.28
 12 18 6 -0.15 -4.93
 12 18 4 -0.08 -0.95
 12 18 2 -3.74 -1.18
 12 18 0 3.37 -0.22
 12 18 10 -1.91 -5.91
 12 18 12 5.39 -7.16
 12 18 14 2.35 2.29
 12 18 16 3.02 -3.93
 12 18 18 1.12 2.69
 12 18 20 -3.40 1.57
 11 18 11 -1.24 12.93
 11 18 9 10.65 0.18
 11 18 7 0.28 2.18
 11 18 5 -0.91 -1.29
 11 18 3 6.14 7.78
 11 18 1 -5.39 1.31
 11 18 13 -5.02 -0.47
 11 18 15 -1.39 1.36
 11 18 17 -0.23 0.74
 11 18 19 -2.53 -0.69
 11 18 21 -1.20 5.88
 10 18 12 6.82 -9.80
 10 18 8 3.51 -0.89
 10 18 6 -4.23 -5.28
 10 18 4 -1.27 -0.21
 10 18 2 -3.01 2.42
 10 18 0 6.39 0.56
 10 18 10 -0.27 -14.66
 10 18 14 6.85 -2.23
 10 18 16 -2.76 3.61
 10 18 18 -8.10 10.22
 10 18 20 -2.70 6.62
 10 18 22 -3.81 2.81
 9 18 13 -8.70 0.31
 9 18 11 1.21 12.62
 9 18 9 11.57 8.20
 9 18 7 -1.00 1.63
 9 18 5 3.79 -6.65
 9 18 3 2.86 2.92
 9 18 1 -2.91 -0.50
 9 18 15 -0.41 -7.41
 9 18 17 -4.42 -1.17
 9 18 19 0.39 -3.53
 9 18 21 0.31 -2.83
 8 18 14 -0.52 6.68
 8 18 12 -1.60 -6.55
 8 18 10 -1.41 -9.82
 8 18 8 6.31 -0.31
 8 18 6 0.31 -3.31
 8 18 4 -3.58 8.39
 8 18 2 -4.74 2.03
 8 18 0 12.89 -0.22
 8 18 16 -5.60 -0.45
 8 18 18 -3.71 13.41
 8 18 20 0.64 1.24
 8 18 22 -1.04 -2.77
 7 18 13 -6.89 -5.20
 7 18 11 -1.66 2.74
 7 18 9 1.52 1.47
 7 18 7 -4.44 -1.01
 7 18 5 3.82 -1.86
 7 18 3 -7.69 4.67
 7 18 1 0.50 -4.51
 7 18 15 7.74 5.74
 7 18 17 0.48 2.28
 7 18 19 -0.92 1.22
 7 18 21 1.67 1.53
 7 18 23 1.59 -1.16
 6 18 14 -4.12 5.87
 6 18 12 3.11 3.25
 6 18 10 -5.95 6.09
 6 18 8 -1.02 3.28
 6 18 6 -0.21 -8.92
 6 18 4 4.26 2.96
 6 18 2 0.97 1.44
 6 18 0 0.29 -0.09
 6 18 16 -1.82 0.58
 6 18 18 -5.91 -1.64
 6 18 20 -1.10 2.90
 6 18 22 4.54 -2.89
 6 18 24 -0.27 -9.82
 5 18 15 8.40 2.19
 5 18 13 -3.15 -4.49
 5 18 11 -10.43 7.87
 5 18 9 -3.86 1.56
 5 18 7 -0.98 -1.16
 5 18 5 -7.05 4.43
 5 18 3 -7.25 9.02
 5 18 1 1.04 9.67
 5 18 17 9.48 2.95
 5 18 19 -1.43 -0.17
 5 18 21 1.65 5.43
 5 18 23 11.87 4.53
 5 18 25 -3.55 3.47
 4 18 16 -4.45 -4.18
 4 18 14 0.26 -0.32
 4 18 12 4.94 6.51
 4 18 10 6.79 0.09
 4 18 8 1.70 4.04
 4 18 6 0.59 5.00
 4 18 4 -11.66 -4.41
 4 18 2 -3.91 -5.52
 4 18 0 5.49 -0.70
 4 18 18 -5.11 2.92
 4 18 20 -1.14 -1.18
 4 18 22 -0.20 1.58
 4 18 24 2.22 -6.94
 3 18 17 -0.63 -0.78
 3 18 15 1.29 -3.68
 3 18 13 3.41 -5.02
 3 18 11 -13.90 1.94
 3 18 9 -9.49 6.02
 3 18 7 3.66 2.85
 3 18 5 -6.08 1.94
 3 18 3 1.69 3.02
 3 18 1 -4.51 5.72
 3 18 19 2.48 9.49
 3 18 21 3.14 3.91
 3 18 23 5.19 2.20
 3 18 25 3.56 -0.07
 2 18 16 2.11 1.62
 2 18 14 8.58 -0.17
 2 18 12 4.75 1.64
 2 18 10 7.70 6.73
 2 18 8 2.42 0.71
 2 18 6 -3.86 1.05
 2 18 4 -7.79 9.16
 2 18 2 -6.79 4.02
 2 18 0 0.74 0.46
 2 18 18 -10.90 0.37
 2 18 20 3.39 -3.25
 2 18 22 -2.89 -7.03
 2 18 24 -0.93 -0.32
 2 18 26 -1.99 -0.29
 1 18 17 3.33 -5.73
 1 18 15 0.06 -9.56
 1 18 13 0.49 -0.57
 1 18 11 0.04 5.98
 1 18 9 -7.90 3.44
 1 18 7 -3.26 0.03
 1 18 5 -5.45 -3.63
 1 18 3 -8.35 2.07
 1 18 1 -3.10 6.59
 1 18 19 -1.81 8.47
 1 18 21 -0.01 1.83
 1 18 23 -2.19 0.59
 1 18 25 -1.25 -0.26
 0 18 26 0.68 -2.85
 0 18 18 -1.89 -3.34
 0 18 16 -1.18 -1.89
 0 18 14 5.90 0.52
 0 18 12 -1.53 0.00
 0 18 10 2.28 4.89
 0 18 8 -0.28 6.36
 0 18 6 1.70 0.99
 0 18 4 -4.06 3.58
 0 18 2 -4.70 3.18
 0 18 0 0.89 -4.03
 0 18 20 1.00 -4.50
 0 18 22 -3.38 1.06
 0 18 24 0.86 -2.16
 -1 18 25 -2.89 1.73
 -1 18 19 -7.87 3.64
 -1 18 17 -0.85 -1.58
 -1 18 15 14.36 -3.68
 -1 18 13 3.53 -0.63
 -1 18 11 -2.50 -2.38
 -1 18 9 -1.94 6.00
 -1 18 7 -1.26 -1.51
 -1 18 5 -6.33 2.23
 -1 18 3 -5.14 5.50
 -1 18 1 -8.47 2.17
 -1 18 21 -5.26 0.35
 -1 18 23 -2.74 -1.17
 -2 18 26 1.25 4.35
 -2 18 24 3.18 -2.54
 -2 18 18 -2.27 -4.56
 -2 18 16 -6.05 -0.23
 -2 18 14 -6.68 0.85
 -2 18 12 6.51 -2.93
 -2 18 10 3.59 5.81
 -2 18 8 -0.49 -5.84
 -2 18 6 -6.52 -2.84
 -2 18 4 1.23 -6.05
 -2 18 2 4.15 12.12
 -2 18 0 -0.41 2.34
 -2 18 20 0.15 -6.72
 -2 18 22 4.34 -4.70
 -3 18 25 -0.09 -5.32
 -3 18 23 -4.55 2.77
 -3 18 17 -1.14 -4.26
 -3 18 15 8.28 0.19
 -3 18 13 1.97 -7.65
 -3 18 11 4.55 -1.56
 -3 18 9 -3.11 1.35
 -3 18 7 1.88 4.51
 -3 18 5 -7.32 -6.73
 -3 18 3 -0.59 2.00
 -3 18 1 2.40 5.30
 -3 18 19 -2.23 2.78
 -3 18 21 -6.98 6.54
 -4 18 24 6.51 -1.43
 -4 18 22 8.33 3.30
 -4 18 18 -2.01 -0.17
 -4 18 16 1.95 -6.25
 -4 18 14 -4.65 -9.57
 -4 18 12 -0.45 2.22
 -4 18 10 -2.69 3.01
 -4 18 8 9.86 -0.06
 -4 18 6 2.33 3.15
 -4 18 4 0.63 -5.73
 -4 18 2 2.57 2.68
 -4 18 0 -0.83 5.02
 -4 18 20 0.63 -4.20
 -5 18 25 -0.74 -7.25
 -5 18 23 0.15 1.35
 -5 18 21 -4.54 -0.79
 -5 18 19 -1.46 4.46
 -5 18 17 -12.84 5.51
 -5 18 15 3.71 -4.09
 -5 18 13 16.56 -7.65
 -5 18 11 -3.52 -0.15
 -5 18 9 -3.54 4.81
 -5 18 7 -7.94 -9.94
 -5 18 5 2.67 -12.16
 -5 18 3 -0.60 -0.78
 -5 18 1 2.93 -1.64
 -6 18 24 8.42 -0.49
 -6 18 22 5.43 -0.65
 -6 18 20 4.41 -0.75
 -6 18 18 5.81 -3.70
 -6 18 16 -4.48 -2.64
 -6 18 14 -6.14 -1.35
 -6 18 12 5.06 -0.70
 -6 18 10 8.62 -4.76
 -6 18 8 0.74 -0.65
 -6 18 6 -1.55 -2.80
 -6 18 4 1.66 3.80
 -6 18 2 9.62 -1.35
 -6 18 0 18.10 1.97
 -7 18 23 -6.73 3.63
 -7 18 21 0.47 -0.85
 -7 18 19 -1.35 1.55
 -7 18 17 -2.91 6.58
 -7 18 15 0.83 0.39
 -7 18 13 -4.85 -9.49
 -7 18 11 0.44 -8.29
 -7 18 9 -0.43 8.17
 -7 18 7 5.71 2.71
 -7 18 5 3.32 -15.62
 -7 18 3 -9.26 -6.85
 -7 18 1 -1.72 0.25
 -8 18 24 3.56 -3.08
 -8 18 22 4.14 -3.38
 -8 18 20 -1.36 4.09
 -8 18 18 -1.48 -1.80
 -8 18 16 6.63 -1.85
 -8 18 14 -1.53 -5.07
 -8 18 12 2.19 -10.57
 -8 18 10 5.55 5.39
 -8 18 8 0.15 -5.07
 -8 18 6 1.35 0.23
 -8 18 4 8.71 4.94
 -8 18 2 8.16 6.05
 -8 18 0 2.00 -0.16
 -9 18 23 0.65 0.05
 -9 18 21 0.88 3.95
 -9 18 19 -0.93 2.95
 -9 18 17 -6.38 -3.31
 -9 18 15 -6.67 0.75
 -9 18 13 3.78 -3.75
 -9 18 11 4.64 -6.47
 -9 18 9 1.82 1.97
 -9 18 7 6.02 1.13
 -9 18 5 -3.08 1.59
 -9 18 3 -8.27 3.96
 -9 18 1 -4.15 5.54
 -10 18 22 2.90 -5.20
 -10 18 20 4.58 4.15
 -10 18 18 0.13 6.94
 -10 18 16 -3.97 6.96
 -10 18 14 1.38 -2.39
 -10 18 12 3.72 -3.07
 -10 18 10 1.27 -3.62
 -10 18 8 -0.60 6.36
 -10 18 6 -1.30 4.95
 -10 18 4 -3.46 -1.80
 -10 18 2 4.15 -0.75
 -10 18 0 2.93 0.11
 -11 18 21 7.90 -2.12
 -11 18 19 -1.82 2.88
 -11 18 17 0.58 2.39
 -11 18 15 -3.20 -7.47
 -11 18 13 -2.10 1.15
 -11 18 11 2.36 3.88
 -11 18 9 4.97 2.15
 -11 18 7 0.07 4.68
 -11 18 5 -5.68 -0.46
 -11 18 3 -3.22 2.23
 -11 18 1 2.83 6.08
 -12 18 20 1.49 10.55
 -12 18 18 -0.68 0.02
 -12 18 16 -3.95 -0.25
 -12 18 14 8.19 2.09
 -12 18 12 1.32 -3.88
 -12 18 10 -5.39 1.71
 -12 18 8 0.50 4.08
 -12 18 6 -0.79 7.64
 -12 18 4 -3.66 -0.04
 -12 18 2 -4.67 -2.12
 -12 18 0 -2.64 -0.92
 -13 18 19 1.32 -2.02
 -13 18 17 4.66 1.79
 -13 18 15 -2.68 -1.49
 -13 18 13 -3.53 3.41
 -13 18 11 4.91 6.14
 -13 18 9 2.34 5.81
 -13 18 7 -2.13 1.43
 -13 18 5 -8.16 3.64
 -13 18 3 -0.14 3.74
 -13 18 1 9.30 -0.68
 -14 18 18 3.29 1.02
 -14 18 16 0.20 3.33
 -14 18 14 4.18 3.98
 -14 18 12 -2.03 1.14
 -14 18 10 -5.42 -7.47
 -14 18 8 -6.21 1.52
 -14 18 6 2.32 2.91
 -14 18 4 -1.78 -1.51
 -14 18 2 0.06 -3.15
 -14 18 0 1.90 0.30
 -15 18 17 0.91 3.25
 -15 18 15 -5.08 -0.98
 -15 18 13 -7.53 7.98
 -15 18 11 -5.99 5.67
 -15 18 9 7.41 4.15
 -15 18 7 -0.42 -0.83
 -15 18 5 2.75 1.83
 -15 18 3 1.90 -0.06
 -15 18 1 -0.91 5.90
 -16 18 14 9.53 1.56
 -16 18 12 0.40 -1.94
 -16 18 10 0.84 -7.84
 -16 18 8 -0.88 5.42
 -16 18 6 -4.73 2.21
 -16 18 4 -5.50 2.30
 -16 18 2 7.30 3.82
 -16 18 0 -2.78 -0.79
 -17 18 13 -6.86 5.18
 -17 18 11 -6.23 3.66
 -17 18 9 5.02 6.04
 -17 18 7 -2.17 2.09
 -17 18 5 3.24 -1.87
 -17 18 3 5.31 -4.39
 -17 18 1 -3.25 4.26
 18 18 10 2.93 9.59
 18 18 8 -2.02 -2.73
 18 18 6 -4.97 0.00
 18 18 4 -1.34 2.16
 18 18 2 3.55 -0.91
 18 18 0 6.04 0.24
 18 19 1 -0.70 3.98
 18 19 3 1.85 -0.06
 18 19 5 3.75 3.45
 18 19 7 0.44 -0.01
 17 19 4 -1.97 -0.32
 17 19 2 -1.14 1.47
 17 19 0 -1.76 0.33
 17 19 6 -1.75 0.52
 17 19 8 -3.11 1.05
 17 19 10 -0.63 -3.82
 16 19 7 3.57 4.49
 16 19 5 -0.64 -10.60
 16 19 3 6.45 -6.08
 16 19 1 2.17 1.80
 16 19 9 -1.86 4.27
 16 19 11 2.68 3.01
 16 19 13 -0.53 0.12
 15 19 8 -2.04 3.83
 15 19 6 -5.87 0.98
 15 19 4 3.05 0.22
 15 19 2 -1.80 1.54
 15 19 0 -0.44 0.33
 15 19 10 0.07 2.00
 15 19 12 -3.05 -5.90
 15 19 14 1.11 6.68
 14 19 9 2.69 0.30
 14 19 7 -1.42 1.04
 14 19 5 5.88 -1.28
 14 19 3 5.26 3.04
 14 19 1 -0.78 0.08
 14 19 11 4.95 -4.47
 14 19 13 1.67 -1.77
 14 19 15 -7.15 -1.72
 13 19 10 4.06 -0.94
 13 19 8 -5.87 8.37
 13 19 6 9.81 -3.18
 13 19 4 1.49 1.32
 13 19 2 -6.31 0.88
 13 19 0 0.37 0.93
 13 19 12 -0.99 -0.28
 13 19 14 -0.34 -4.64
 13 19 16 -0.59 1.85
 12 19 11 0.83 -6.50
 12 19 9 0.11 5.88
 12 19 7 -0.53 -3.51
 12 19 5 1.95 1.00
 12 19 3 2.96 3.55
 12 19 1 -1.49 8.07
 12 19 13 2.86 -1.99
 12 19 15 -8.54 -0.86
 12 19 17 0.76 -5.91
 11 19 12 -0.86 -1.72
 11 19 10 -0.59 5.72
 11 19 8 -8.86 -2.58
 11 19 6 6.65 0.44
 11 19 4 7.41 -0.33
 11 19 2 6.62 -7.84
 11 19 0 -5.00 -0.41
 11 19 14 1.25 0.04
 11 19 16 -1.37 -2.15
 11 19 18 1.18 1.45
 10 19 11 2.89 -4.87
 10 19 9 -14.77 1.70
 10 19 7 0.00 -2.98
 10 19 5 2.17 0.65
 10 19 3 -1.81 -0.42
 10 19 1 -0.55 5.62
 10 19 13 -0.58 -0.66
 10 19 15 6.81 4.93
 10 19 17 3.31 -3.16
 10 19 19 4.88 -3.70
 9 19 12 1.94 6.41
 9 19 10 3.86 3.39
 9 19 8 -4.30 -9.49
 9 19 6 3.95 0.53
 9 19 4 6.29 -1.71
 9 19 2 6.81 4.63
 9 19 0 -3.54 0.80
 9 19 14 -0.31 2.17
 9 19 16 2.90 -3.94
 9 19 18 0.85 -4.49
 9 19 20 -0.95 -6.16
 8 19 13 3.47 0.60
 8 19 11 -3.67 -0.59
 8 19 9 -10.87 8.45
 8 19 7 2.23 -0.29
 8 19 5 -1.96 -0.84
 8 19 3 4.50 -8.51
 8 19 1 -2.87 -1.22
 8 19 15 -4.01 -2.08
 8 19 17 4.62 -3.99
 8 19 19 2.34 4.79
 7 19 14 14.86 -5.65
 7 19 12 13.22 5.32
 7 19 10 4.04 -3.24
 7 19 8 -4.70 -8.96
 7 19 6 1.58 4.16
 7 19 4 7.69 -3.86
 7 19 2 7.47 7.24
 7 19 0 -8.14 0.35
 7 19 16 -0.18 -2.02
 7 19 18 0.55 -7.21
 7 19 20 -1.46 -3.93
 6 19 15 -7.37 -0.63
 6 19 13 -1.81 0.85
 6 19 11 2.94 -2.16
 6 19 9 1.30 -3.61
 6 19 7 4.53 3.95
 6 19 5 1.17 5.57
 6 19 3 0.92 -4.40
 6 19 1 -8.27 -5.40
 6 19 17 -3.61 4.34
 6 19 19 1.60 3.71
 6 19 21 -2.19 1.76
 5 19 16 2.95 -8.20
 5 19 14 3.52 -2.72
 5 19 12 7.24 -3.85
 5 19 10 4.12 4.10
 5 19 8 4.43 2.98
 5 19 6 -1.78 -2.42
 5 19 4 4.91 -4.00
 5 19 2 3.96 0.32
 5 19 0 10.48 0.95
 5 19 18 1.26 -5.44
 5 19 20 1.08 -0.44
 5 19 22 1.74 -3.04
 4 19 15 -0.06 1.61
 4 19 13 -0.55 4.26
 4 19 11 11.01 2.39
 4 19 9 -2.22 -10.24
 4 19 7 -8.20 -1.53
 4 19 5 3.55 -5.34
 4 19 3 10.35 0.65
 4 19 1 -5.97 -3.53
 4 19 17 1.25 -0.30
 4 19 19 -1.56 0.44
 4 19 21 -1.24 0.15
 4 19 23 -8.41 -0.77
 3 19 16 1.48 -6.15
 3 19 14 7.46 9.56
 3 19 12 2.51 -0.38
 3 19 10 -4.12 2.37
 3 19 8 0.46 8.34
 3 19 6 4.30 4.15
 3 19 4 3.90 -5.57
 3 19 2 -6.08 -6.60
 3 19 0 4.63 -0.94
 3 19 18 1.95 -8.76
 3 19 20 -0.19 -3.04
 3 19 22 -1.34 0.63
 3 19 24 1.93 -1.32
 2 19 17 -6.40 3.15
 2 19 15 4.27 -3.32
 2 19 13 1.06 -2.13
 2 19 11 1.67 2.68
 2 19 9 4.10 -6.69
 2 19 7 -4.41 -4.48
 2 19 5 -4.91 1.08
 2 19 1 5.82 -7.04
 2 19 3 18.29 -4.89
 2 19 19 -1.62 0.19
 2 19 21 -2.67 1.89
 2 19 23 3.47 2.05
 2 19 25 -5.46 -2.26
 1 19 18 1.44 0.66
 1 19 16 0.96 -5.74
 1 19 14 -4.53 9.07
 1 19 12 2.47 6.00
 1 19 10 -3.09 -6.54
 1 19 8 -0.21 -3.06
 1 19 6 2.50 -0.66
 1 19 4 -2.03 -9.04
 1 19 2 -1.40 2.44
 1 19 20 1.86 1.47
 1 19 22 3.78 4.08
 1 19 24 7.11 -1.55
 0 19 25 -8.45 -2.48
 0 19 19 2.91 -1.30
 0 19 17 0.60 -1.07
 0 19 15 -5.04 2.08
 0 19 13 -3.15 -4.72
 0 19 11 1.52 7.67
 0 19 9 -4.67 1.88
 0 19 7 -3.69 7.12
 0 19 5 4.20 -2.68
 0 19 3 12.22 -11.57
 0 19 1 7.54 -2.75
 0 19 21 4.30 1.89
 0 19 23 -1.19 1.23
 -1 19 24 9.20 -0.07
 -1 19 18 0.62 6.78
 -1 19 16 -7.71 9.16
 -1 19 14 -1.35 -9.27
 -1 19 12 8.85 -3.53
 -1 19 10 -7.90 -0.41
 -1 19 8 -1.71 -6.65
 -1 19 6 -4.90 -1.62
 -1 19 4 2.55 -4.04
 -1 19 2 10.12 -11.68
 -1 19 0 -3.50 0.27
 -1 19 20 -0.61 9.57
 -1 19 22 5.13 2.30
 -2 19 25 0.26 -2.85
 -2 19 23 3.11 3.00
 -2 19 17 1.77 1.52
 -2 19 15 -10.82 2.04
 -2 19 13 -1.37 8.45
 -2 19 11 -1.70 2.60
 -2 19 9 2.96 4.04
 -2 19 7 -1.42 0.33
 -2 19 5 2.73 2.48
 -2 19 3 -8.11 -2.20
 -2 19 1 1.45 -1.64
 -2 19 19 -0.97 -3.66
 -2 19 21 4.30 1.96
 -3 19 24 -1.74 2.51
 -3 19 22 0.56 0.81
 -3 19 20 -0.27 9.86
 -3 19 18 0.94 0.86
 -3 19 16 -3.65 4.47
 -3 19 14 -3.14 -5.57
 -3 19 12 0.00 6.60
 -3 19 10 -0.33 -4.10
 -3 19 8 -11.49 -2.59
 -3 19 6 4.53 4.87
 -3 19 4 3.16 4.61
 -3 19 2 5.65 -8.30
 -3 19 0 2.39 -1.90
 -4 19 23 -3.20 1.22
 -4 19 21 4.37 1.93
 -4 19 19 3.54 3.31
 -4 19 17 4.34 2.50
 -4 19 15 -5.96 6.01
 -4 19 13 -5.26 -1.87
 -4 19 11 4.27 -3.84
 -4 19 9 -0.92 11.69
 -4 19 7 -6.17 -6.23
 -4 19 5 3.24 -4.91
 -4 19 3 -7.89 1.57
 -4 19 1 -8.25 -0.86
 -5 19 24 0.36 2.36
 -5 19 22 -0.33 -1.49
 -5 19 20 -9.20 1.43
 -5 19 18 -5.65 -1.04
 -5 19 16 3.21 2.67
 -5 19 14 -7.61 3.32
 -5 19 12 -5.34 -5.07
 -5 19 10 3.26 4.51
 -5 19 8 5.40 1.99
 -5 19 6 0.18 16.90
 -5 19 4 4.32 12.61
 -5 19 2 1.46 -8.30
 -5 19 0 -1.88 -1.41
 -6 19 23 0.30 1.07
 -6 19 21 1.22 4.86
 -6 19 19 7.85 2.19
 -6 19 17 -3.40 -2.28
 -6 19 15 -2.43 3.49
 -6 19 13 2.79 12.23
 -6 19 11 7.57 -3.01
 -6 19 9 -5.40 -8.16
 -6 19 7 -5.25 -0.12
 -6 19 5 -1.32 -3.09
 -6 19 3 -11.74 9.24
 -6 19 1 -11.35 1.15
 -7 19 22 -0.99 1.27
 -7 19 20 -7.12 -3.53
 -7 19 18 -1.84 0.48
 -7 19 16 -0.38 0.06
 -7 19 14 0.59 -6.78
 -7 19 12 -1.25 5.29
 -7 19 10 4.96 8.66
 -7 19 8 1.11 5.20
 -7 19 6 -3.76 2.44
 -7 19 4 7.17 7.11
 -7 19 2 0.88 -4.49
 -7 19 0 6.44 -0.46
 -8 19 21 3.17 0.93
 -8 19 19 2.07 2.97
 -8 19 17 1.98 5.48
 -8 19 15 -4.01 0.33
 -8 19 13 -1.33 6.30
 -8 19 11 -9.11 1.71
 -8 19 9 1.38 -2.04
 -8 19 7 -3.86 2.98
 -8 19 5 -1.18 -2.57
 -8 19 3 -8.51 -8.36
 -8 19 1 -1.74 -11.05
 -9 19 22 -5.67 -3.15
 -9 19 20 4.29 -0.14
 -9 19 18 8.39 -4.68
 -9 19 16 2.38 5.06
 -9 19 14 -3.23 -0.37
 -9 19 12 3.08 -3.49
 -9 19 10 2.81 -2.52
 -9 19 8 0.43 2.37
 -9 19 6 -8.21 1.17
 -9 19 4 1.00 1.29
 -9 19 2 7.73 -7.42
 -9 19 0 9.53 -1.24
 -10 19 21 -2.49 -5.68
 -10 19 19 -8.56 -5.56
 -10 19 17 -1.39 -1.74
 -10 19 15 -1.48 4.75
 -10 19 13 -0.97 5.88
 -10 19 11 2.45 7.05
 -10 19 9 -2.35 -6.33
 -10 19 7 1.03 -5.51
 -10 19 5 2.38 -4.95
 -10 19 3 -1.60 -5.90
 -10 19 1 -2.52 -1.93
 -11 19 20 3.45 -5.73
 -11 19 18 10.35 3.02
 -11 19 16 4.41 -1.51
 -11 19 14 -3.66 -8.40
 -11 19 12 -2.50 -8.69
 -11 19 10 0.24 0.46
 -11 19 8 2.27 1.70
 -11 19 6 4.12 2.32
 -11 19 4 6.20 0.85
 -11 19 2 3.70 -2.03
 -11 19 0 -6.03 0.06
 -12 19 19 1.87 -7.93
 -12 19 17 -6.76 2.74
 -12 19 15 1.47 4.75
 -12 19 13 -1.40 1.42
 -12 19 11 2.77 0.47
 -12 19 9 3.04 -3.19
 -12 19 7 -1.37 -5.37
 -12 19 5 -2.45 -4.01
 -12 19 3 -3.60 -6.15
 -12 19 1 -0.55 2.20
 -13 19 18 7.67 4.79
 -13 19 16 2.08 -8.80
 -13 19 14 -0.41 -1.73
 -13 19 12 0.12 -9.84
 -13 19 10 -1.63 0.32
 -13 19 8 3.58 1.49
 -13 19 6 3.65 -0.78
 -13 19 4 7.27 2.35
 -13 19 2 6.28 -0.46
 -13 19 0 -11.47 0.04
 -14 19 15 5.34 -1.19
 -14 19 13 -0.97 -4.44
 -14 19 11 13.26 1.74
 -14 19 9 -2.47 -0.87
 -14 19 7 -0.10 3.39
 -14 19 5 -0.93 -1.17
 -14 19 3 -8.32 -0.87
 -14 19 1 -5.22 4.29
 -15 19 14 -2.77 0.12
 -15 19 12 3.81 -8.64
 -15 19 10 0.41 5.21
 -15 19 8 1.38 -3.78
 -15 19 6 -1.70 0.29
 -15 19 4 4.18 0.00
 -15 19 2 1.18 -3.09
 -15 19 0 -2.13 0.33
 -16 19 13 -2.20 -3.86
 -16 19 11 2.05 1.76
 -16 19 9 -1.13 3.53
 -16 19 7 4.02 -2.34
 -16 19 5 1.90 -5.53
 -16 19 3 -4.11 1.67
 -16 19 1 0.34 -0.74
 -17 19 10 -3.12 -2.84
 -17 19 8 -6.98 -3.39
 -17 19 6 -3.45 0.15
 -17 19 4 1.82 3.79
 -17 19 2 -0.08 0.23
 -17 19 0 -4.24 0.54
 -18 19 7 4.93 0.91
 -18 19 5 3.68 0.78
 -18 19 3 -0.26 -2.54
 -18 19 1 -1.02 2.41
 17 20 1 0.66 -0.36
 17 20 3 -5.60 0.40
 17 20 5 -3.13 -2.61
 17 20 7 0.00 -2.12
 16 20 4 -0.23 6.66
 16 20 2 -4.16 0.47
 16 20 0 1.77 0.22
 16 20 6 6.60 -2.02
 16 20 8 3.83 -2.09
 15 20 7 1.53 -2.33
 15 20 5 -5.22 6.78
 15 20 3 0.37 -2.46
 15 20 1 -0.45 -5.80
 15 20 9 -0.19 -4.67
 15 20 11 -5.28 4.40
 14 20 8 -0.68 -10.55
 14 20 6 -1.34 0.17
 14 20 4 -2.84 -4.00
 14 20 2 -0.58 -1.49
 14 20 0 5.83 -0.14
 14 20 10 -4.22 0.88
 14 20 12 -4.41 7.45
 13 20 9 -7.87 -3.30
 13 20 7 0.05 5.60
 13 20 5 -7.40 -0.12
 13 20 3 1.25 1.00
 13 20 1 0.99 1.15
 13 20 11 0.95 4.46
 13 20 13 0.34 3.65
 13 20 15 6.86 4.74
 12 20 10 -4.25 3.04
 12 20 8 9.58 -11.20
 12 20 6 -4.19 -6.43
 12 20 4 -8.13 -1.35
 12 20 2 -2.48 -5.40
 12 20 0 8.34 0.25
 12 20 12 -6.37 6.12
 12 20 14 -0.65 3.46
 11 20 11 -1.00 5.86
 11 20 9 2.14 6.20
 11 20 7 -7.34 10.85
 11 20 5 -4.44 4.31
 11 20 3 0.12 -1.56
 11 20 1 -2.66 -6.48
 11 20 13 5.34 2.40
 11 20 15 1.85 4.10
 10 20 12 -1.71 4.17
 10 20 10 -2.80 -12.45
 10 20 8 5.96 -0.79
 10 20 6 -2.12 2.44
 10 20 4 -5.36 1.19
 10 20 2 -4.89 3.09
 10 20 0 4.31 -0.10
 10 20 14 1.63 -11.59
 10 20 16 -2.68 4.72
 9 20 13 2.46 3.42
 9 20 11 3.15 10.86
 9 20 9 9.81 7.71
 9 20 7 -6.97 -0.41
 9 20 5 -9.89 -7.86
 9 20 3 -10.54 0.35
 9 20 1 4.09 -3.88
 9 20 15 -7.56 0.57
 8 20 14 -3.40 -7.74
 8 20 12 -6.87 -6.12
 8 20 10 -6.29 -1.53
 8 20 8 7.37 8.56
 8 20 6 -1.26 0.86
 8 20 4 3.85 5.69
 8 20 2 -0.37 -0.30
 8 20 0 -3.47 0.35
 8 20 16 1.00 0.57
 8 20 18 3.79 2.70
 7 20 13 -5.69 1.46
 7 20 11 2.78 -2.87
 7 20 9 3.03 3.49
 7 20 7 -13.39 0.87
 7 20 5 -4.35 -6.84
 7 20 3 -11.27 -2.55
 7 20 1 3.01 -0.02
 7 20 15 2.45 8.53
 7 20 17 -2.17 0.32
 7 20 19 -4.02 -5.39
 6 20 14 -2.49 -2.40
 6 20 12 -5.64 -2.23
 6 20 10 -1.12 5.39
 6 20 8 -0.47 5.92
 6 20 4 -5.39 -0.83
 6 20 2 8.39 -7.91
 6 20 0 7.10 -0.36
 6 20 6 -0.51 -4.56
 6 20 16 -0.96 -1.58
 6 20 18 -1.08 -1.61
 6 20 20 -0.94 -2.33
 5 20 15 5.61 -2.91
 5 20 13 -4.48 1.05
 5 20 11 -7.51 -0.40
 5 20 9 -2.75 0.47
 5 20 7 -2.80 -9.38
 5 20 3 -7.23 4.52
 5 20 1 0.18 13.44
 5 20 5 -1.14 1.47
 5 20 17 2.58 4.59
 5 20 19 -1.74 -0.58
 5 20 21 -4.81 -1.08
 4 20 16 -7.19 -2.69
 4 20 14 -7.91 -2.10
 4 20 12 -4.72 -4.20
 4 20 10 2.50 3.29
 4 20 8 6.05 5.36
 4 20 6 11.05 0.62
 4 20 4 -10.81 3.97
 4 20 2 1.94 -8.53
 4 20 0 -0.04 1.29
 4 20 18 1.06 -0.30
 4 20 20 -0.23 -2.35
 4 20 22 -0.31 -0.22
 3 20 17 -3.15 7.57
 3 20 15 -1.81 2.64
 3 20 13 0.37 -7.77
 3 20 11 -1.39 -10.35
 3 20 9 -2.83 -8.05
 3 20 7 -8.35 -4.00
 3 20 5 0.02 -0.79
 3 20 3 1.28 0.27
 3 20 1 4.40 11.34
 3 20 19 -2.96 1.20
 3 20 21 -1.07 4.11
 3 20 23 0.57 -0.90
 2 20 16 5.76 9.52
 2 20 14 -4.55 -1.66
 2 20 12 -9.07 -2.39
 2 20 10 0.74 9.31
 2 20 8 9.24 7.23
 2 20 6 4.01 -6.43
 2 20 4 -2.09 5.95
 2 20 2 -0.57 -2.73
 2 20 0 -3.51 0.09
 2 20 18 7.05 -2.91
 2 20 20 -3.68 -4.93
 2 20 22 -1.64 -5.21
 1 20 23 -3.17 -2.86
 1 20 17 2.06 0.86
 1 20 15 -5.10 -6.49
 1 20 13 3.20 1.94
 1 20 11 3.99 -2.61
 1 20 9 5.40 -5.52
 1 20 7 -2.71 -1.00
 1 20 5 -2.50 -2.69
 1 20 3 -11.55 5.31
 1 20 1 1.77 5.93
 1 20 19 -4.05 -4.20
 1 20 21 -3.50 1.26
 0 20 22 -0.65 -0.13
 0 20 18 4.05 0.17
 0 20 16 2.43 2.79
 0 20 14 3.05 -1.27
 0 20 12 -5.61 -3.71
 0 20 10 -3.75 -7.10
 0 20 8 4.74 3.41
 0 20 6 5.36 2.33
 0 20 4 0.75 8.74
 0 20 2 -1.84 5.50
 0 20 0 2.33 0.69
 0 20 20 -3.72 -0.75
 -1 20 23 -1.60 -0.57
 -1 20 21 -5.92 -2.77
 -1 20 17 -0.51 -8.50
 -1 20 15 14.39 2.38
 -1 20 13 -1.02 6.13
 -1 20 11 -1.78 0.26
 -1 20 9 14.66 -1.63
 -1 20 7 3.90 -0.38
 -1 20 5 1.17 0.07
 -1 20 3 -5.89 4.44
 -1 20 1 -8.92 -3.63
 -1 20 19 -2.27 -7.35
 -2 20 22 -4.20 -5.55
 -2 20 20 -1.58 -6.75
 -2 20 18 1.55 4.89
 -2 20 16 4.83 -1.51
 -2 20 14 1.19 -0.04
 -2 20 12 1.62 -9.71
 -2 20 10 -9.85 -0.97
 -2 20 8 6.51 0.69
 -2 20 6 -4.10 -0.01
 -2 20 4 0.08 2.91
 -2 20 2 1.42 10.39
 -2 20 0 3.57 1.29
 -3 20 23 4.59 3.90
 -3 20 21 -0.77 -3.24
 -3 20 19 2.61 -6.26
 -3 20 17 -5.66 -4.42
 -3 20 15 4.96 -6.74
 -3 20 13 -1.00 5.31
 -3 20 11 13.65 4.61
 -3 20 9 7.83 -8.39
 -3 20 7 1.24 7.82
 -3 20 5 -2.21 -8.48
 -3 20 3 -3.42 1.80
 -3 20 1 2.64 3.16
 -4 20 22 -3.04 -2.46
 -4 20 20 -0.71 -1.21
 -4 20 18 6.00 -1.27
 -4 20 16 4.53 -2.17
 -4 20 14 12.24 -3.82
 -4 20 12 -7.40 -4.88
 -4 20 10 -12.09 -1.53
 -4 20 8 13.03 -4.19
 -4 20 6 -1.01 6.56
 -4 20 4 -2.28 1.64
 -4 20 2 1.10 3.47
 -4 20 0 -5.40 0.07
 -5 20 21 2.18 -7.55
 -5 20 19 -3.91 -4.02
 -5 20 17 1.96 1.40
 -5 20 15 1.58 -0.72
 -5 20 13 5.22 5.47
 -5 20 11 -4.71 1.85
 -5 20 9 -3.47 6.62
 -5 20 7 0.15 -2.82
 -5 20 5 -2.54 -7.49
 -5 20 3 4.50 -6.64
 -5 20 1 4.70 1.78
 -6 20 22 2.12 -5.06
 -6 20 20 5.96 1.41
 -6 20 18 5.05 -9.28
 -6 20 16 7.93 1.93
 -6 20 14 -1.91 -4.36
 -6 20 12 0.80 -2.24
 -6 20 10 2.52 -8.19
 -6 20 8 -5.56 -6.27
 -6 20 6 2.99 2.53
 -6 20 4 -4.86 -3.02
 -6 20 2 6.54 4.34
 -6 20 0 5.12 0.86
 -7 20 21 -0.72 -3.46
 -7 20 19 -4.22 -0.62
 -7 20 17 -0.39 0.21
 -7 20 15 0.63 11.58
 -7 20 13 -3.44 4.38
 -7 20 11 -8.19 -0.40
 -7 20 9 2.18 -1.07
 -7 20 7 11.07 -3.62
 -7 20 5 -3.43 2.51
 -7 20 3 -4.83 0.07
 -7 20 1 -3.55 3.85
 -8 20 20 2.02 -5.70
 -8 20 18 5.25 -1.20
 -8 20 16 9.63 -7.40
 -8 20 14 4.74 -5.15
 -8 20 12 -2.41 -3.17
 -8 20 10 -7.11 3.79
 -8 20 8 -3.50 -2.17
 -8 20 6 4.30 0.44
 -8 20 4 7.19 4.60
 -8 20 2 0.61 9.59
 -8 20 0 -4.67 1.10
 -9 20 19 0.77 -2.32
 -9 20 17 -5.48 -0.81
 -9 20 15 0.72 2.22
 -9 20 13 2.05 3.53
 -9 20 11 2.51 -2.94
 -9 20 9 -4.45 0.09
 -9 20 7 1.87 -1.88
 -9 20 5 3.75 -1.49
 -9 20 3 -4.27 10.79
 -9 20 1 -7.81 4.85
 -10 20 18 -2.57 5.47
 -10 20 16 -2.15 -0.99
 -10 20 14 2.59 4.12
 -10 20 12 -0.42 4.06
 -10 20 10 1.22 2.16
 -10 20 8 -1.18 0.26
 -10 20 6 -2.87 -1.12
 -10 20 4 -1.52 5.06
 -10 20 2 -0.32 0.35
 -10 20 0 7.38 1.23
 -11 20 17 2.82 -4.48
 -11 20 15 0.53 3.47
 -11 20 13 -3.76 -1.72
 -11 20 11 -1.34 -1.48
 -11 20 9 -2.38 0.45
 -11 20 7 -2.99 1.64
 -11 20 5 2.77 0.07
 -11 20 3 -4.71 1.84
 -11 20 1 3.21 1.60
 -12 20 16 -1.00 2.14
 -12 20 14 2.16 -0.70
 -12 20 12 2.68 6.62
 -12 20 10 -3.56 4.18
 -12 20 8 1.17 -1.42
 -12 20 6 -0.51 -6.97
 -12 20 4 0.44 4.04
 -12 20 2 1.53 -1.61
 -12 20 0 1.89 0.03
 -13 20 15 -8.73 3.94
 -13 20 13 0.93 3.22
 -13 20 11 -2.52 -1.52
 -13 20 9 -2.01 -3.12
 -13 20 7 -4.18 0.04
 -13 20 5 4.60 -0.66
 -13 20 3 -1.14 3.76
 -13 20 1 5.04 1.16
 -14 20 14 3.47 -2.44
 -14 20 12 -5.02 9.93
 -14 20 10 -5.69 -4.39
 -14 20 8 1.03 -2.91
 -14 20 6 -1.99 -5.47
 -14 20 4 0.02 0.00
 -14 20 2 4.49 -4.63
 -14 20 0 9.05 0.05
 -15 20 11 -3.34 3.82
 -15 20 9 -0.83 -3.77
 -15 20 7 -3.74 -0.82
 -15 20 5 6.32 -1.52
 -15 20 3 1.56 -2.83
 -15 20 1 0.60 0.12
 -16 20 8 6.74 -3.85
 -16 20 6 -1.30 -1.72
 -16 20 4 -8.41 3.02
 -16 20 2 3.39 1.42
 -16 20 0 6.33 -0.21
 -17 20 7 1.64 4.18
 -17 20 5 2.35 2.26
 -17 20 3 2.89 -5.46
 -17 20 1 -1.33 -6.13
 16 21 1 5.05 3.71
 16 21 3 1.86 -0.20
 16 21 5 1.29 -6.99
 15 21 4 2.56 4.75
 15 21 2 0.19 -3.52
 15 21 0 -7.22 -0.49
 15 21 6 -9.80 2.91
 15 21 8 -2.98 5.23
 14 21 7 4.93 7.61
 14 21 5 10.94 -6.50
 14 21 3 -3.51 -3.26
 14 21 1 0.10 4.77
 14 21 9 7.20 0.94
 13 21 8 -0.71 9.80
 13 21 6 -6.71 6.66
 13 21 4 -5.22 7.14
 13 21 2 4.39 -5.34
 13 21 0 7.27 0.25
 13 21 10 1.38 -4.36
 12 21 9 12.34 0.09
 12 21 7 5.47 -3.77
 12 21 5 3.33 -8.58
 12 21 3 -1.13 0.99
 12 21 1 -3.27 4.31
 12 21 11 5.65 -9.06
 11 21 10 -3.13 2.13
 11 21 8 -2.49 7.85
 11 21 6 3.57 9.33
 11 21 4 11.76 -2.46
 11 21 2 4.26 -7.80
 11 21 0 -9.17 -0.33
 11 21 12 -11.02 -4.64
 10 21 11 14.46 -17.68
 10 21 9 -2.25 -6.54
 10 21 7 -2.08 -2.70
 10 21 5 -0.47 -0.86
 10 21 3 -2.71 -2.66
 10 21 1 13.33 2.18
 9 21 12 -8.40 -1.27
 9 21 10 3.85 7.05
 9 21 8 5.74 -1.67
 9 21 6 3.61 1.54
 9 21 4 -2.02 0.32
 9 21 2 5.50 2.35
 9 21 0 -5.47 0.61
 8 21 13 -3.01 4.95
 8 21 11 0.82 -8.56
 8 21 9 -4.29 -7.19
 8 21 7 9.34 0.54
 8 21 5 6.77 11.17
 8 21 3 -1.78 -10.65
 8 21 1 -0.01 -8.47
 8 21 15 2.19 4.08
 7 21 14 8.16 -0.85
 7 21 12 10.39 -1.64
 7 21 10 -2.41 0.95
 7 21 8 -0.32 -6.30
 7 21 6 0.72 6.55
 7 21 4 0.98 4.60
 7 21 2 7.77 3.94
 7 21 0 6.24 0.41
 7 21 16 0.12 -2.20
 7 21 18 0.22 -3.32
 6 21 15 -4.48 6.26
 6 21 13 -5.25 5.76
 6 21 11 4.15 -1.05
 6 21 9 1.78 -12.49
 6 21 7 5.08 3.98
 6 21 5 7.49 2.29
 6 21 3 -2.26 3.20
 6 21 1 -16.70 -1.13
 6 21 17 -3.96 8.53
 6 21 19 3.11 4.43
 5 21 14 -0.52 0.37
 5 21 12 4.03 -4.59
 5 21 10 0.25 4.19
 5 21 8 3.17 5.36
 5 21 6 -8.13 1.17
 5 21 4 2.55 1.16
 5 21 0 17.99 0.12
 5 21 2 6.53 -1.62
 5 21 16 8.92 -2.63
 5 21 18 7.41 -1.51
 5 21 20 -0.09 7.88
 4 21 15 -6.79 8.20
 4 21 13 0.51 6.58
 4 21 11 1.48 3.90
 4 21 9 -1.13 -6.35
 4 21 7 -3.57 2.73
 4 21 5 2.01 -6.40
 4 21 3 1.50 -3.29
 4 21 1 -10.23 -3.75
 4 21 17 -1.26 4.81
 4 21 19 3.25 -1.93
 4 21 21 7.00 -4.10
 3 21 20 5.73 3.26
 3 21 16 6.41 -0.11
 3 21 14 2.65 4.90
 3 21 12 3.68 -0.38
 3 21 10 -3.45 -3.47
 3 21 8 -6.34 1.70
 3 21 6 -0.97 9.08
 3 21 4 1.62 8.83
 3 21 2 -3.01 -2.00
 3 21 0 -0.38 -1.56
 3 21 18 5.83 -5.32
 2 21 19 -1.08 5.65
 2 21 17 -9.06 5.11
 2 21 15 -0.64 -2.03
 2 21 13 0.64 0.07
 2 21 11 -1.20 5.68
 2 21 9 4.95 -0.78
 2 21 7 5.59 -1.52
 2 21 5 -0.30 4.11
 2 21 3 1.29 -3.76
 2 21 1 -3.88 -2.91
 2 21 21 2.15 -3.98
 1 21 20 10.54 2.82
 1 21 18 0.83 2.56
 1 21 16 -1.20 -7.63
 1 21 14 -6.61 5.61
 1 21 12 -4.50 -2.92
 1 21 10 -0.34 -7.79
 1 21 8 -4.47 -0.14
 1 21 6 2.04 2.46
 1 21 4 -3.70 -5.50
 1 21 2 -2.83 1.80
 1 21 0 0.90 -0.45
 1 21 22 2.53 3.67
 0 21 21 -2.89 -8.07
 0 21 19 6.06 1.65
 0 21 17 -0.98 1.51
 0 21 15 1.89 2.75
 0 21 13 -1.55 7.61
 0 21 11 2.35 0.31
 0 21 9 -2.94 6.01
 0 21 7 -4.67 3.03
 0 21 5 0.15 7.53
 0 21 3 8.03 -0.52
 0 21 1 -0.84 -5.25
 -1 21 20 9.43 4.10
 -1 21 18 -3.83 4.15
 -1 21 16 -11.69 1.21
 -1 21 14 2.65 -4.75
 -1 21 12 -1.43 -4.66
 -1 21 10 0.40 -1.51
 -1 21 8 -4.28 -6.06
 -1 21 6 -0.50 -1.17
 -1 21 4 -5.03 -7.29
 -1 21 2 -0.72 -6.02
 -1 21 0 -3.96 -1.68
 -1 21 22 1.76 4.16
 -2 21 21 0.19 -2.67
 -2 21 19 -1.98 3.21
 -2 21 17 4.73 2.02
 -2 21 15 -0.69 1.81
 -2 21 13 -7.89 8.07
 -2 21 11 -5.27 -1.34
 -2 21 9 0.66 10.79
 -2 21 7 1.78 0.26
 -2 21 5 10.38 5.52
 -2 21 3 2.74 -3.66
 -2 21 1 -1.64 -2.03
 -3 21 20 1.86 4.90
 -3 21 18 -1.48 -3.54
 -3 21 16 1.24 1.20
 -3 21 14 -3.13 8.26
 -3 21 12 0.75 5.83
 -3 21 10 0.53 -13.89
 -3 21 8 -10.15 -6.15
 -3 21 6 0.56 -0.79
 -3 21 4 -8.28 4.32
 -3 21 2 2.30 0.88
 -3 21 0 3.86 -1.73
 -4 21 21 2.42 -0.91
 -4 21 19 5.07 4.52
 -4 21 17 -2.72 2.54
 -4 21 15 -2.52 7.38
 -4 21 13 -4.95 -3.34
 -4 21 11 -2.80 5.84
 -4 21 9 6.72 7.37
 -4 21 7 -2.08 -9.07
 -4 21 5 9.69 -4.04
 -4 21 3 1.86 -4.35
 -4 21 1 -5.02 -4.76
 -5 21 20 -3.60 1.00
 -5 21 18 -2.37 8.13
 -5 21 16 -2.16 -5.91
 -5 21 14 -2.20 -0.26
 -5 21 12 1.78 -2.75
 -5 21 10 -7.48 -6.48
 -5 21 8 2.57 6.28
 -5 21 6 2.71 7.52
 -5 21 4 7.03 2.86
 -5 21 2 1.15 0.14
 -5 21 0 -0.51 -2.03
 -6 21 19 5.68 4.66
 -6 21 17 -10.58 5.09
 -6 21 15 2.15 -2.00
 -6 21 13 3.22 5.16
 -6 21 11 6.01 5.00
 -6 21 9 2.30 -8.43
 -6 21 7 -2.14 -3.21
 -6 21 5 -2.28 -4.82
 -6 21 3 1.59 3.91
 -6 21 1 -5.98 0.82
 -7 21 18 -2.24 -1.51
 -7 21 16 -6.51 -6.01
 -7 21 14 -4.01 -1.45
 -7 21 12 1.56 1.32
 -7 21 10 8.04 6.34
 -7 21 8 -0.20 3.56
 -7 21 6 -2.38 -2.12
 -7 21 4 5.35 -9.49
 -7 21 2 6.10 0.75
 -7 21 0 5.67 -0.23
 -8 21 19 -3.99 12.83
 -8 21 17 -0.18 2.89
 -8 21 15 1.45 -0.91
 -8 21 13 3.27 -7.29
 -8 21 11 -3.66 -5.22
 -8 21 9 -2.13 5.24
 -8 21 7 0.41 -0.51
 -8 21 5 -2.05 3.07
 -8 21 3 4.68 -9.63
 -8 21 1 0.87 -4.30
 -9 21 18 -3.70 -4.47
 -9 21 16 -0.21 -1.27
 -9 21 14 -7.17 -0.59
 -9 21 12 -2.16 3.50
 -9 21 10 6.72 -9.58
 -9 21 8 2.09 -1.45
 -9 21 6 4.05 4.10
 -9 21 4 -4.22 -2.10
 -9 21 2 3.50 -1.04
 -9 21 0 0.87 -0.33
 -10 21 17 2.43 -2.17
 -10 21 15 1.81 -0.64
 -10 21 13 5.71 -1.78
 -10 21 11 -2.43 3.89
 -10 21 9 0.17 2.50
 -10 21 7 1.13 -4.26
 -10 21 5 0.98 -0.34
 -10 21 3 3.55 -2.75
 -10 21 1 -5.50 -0.69
 -11 21 16 -3.23 -2.42
 -11 21 14 2.66 -5.65
 -11 21 12 -1.09 -2.11
 -11 21 10 -0.76 -4.58
 -11 21 8 0.80 -0.04
 -11 21 6 2.72 6.08
 -11 21 4 5.00 1.85
 -11 21 2 -4.03 7.56
 -11 21 0 -0.37 0.25
 -12 21 15 5.12 -4.28
 -12 21 13 -1.54 2.40
 -12 21 11 -0.90 4.63
 -12 21 9 0.00 2.02
 -12 21 7 2.23 1.76
 -12 21 5 -7.67 -0.10
 -12 21 3 -2.59 -2.16
 -12 21 1 -7.75 -9.17
 -13 21 12 2.02 -7.49
 -13 21 10 -3.00 -1.68
 -13 21 8 3.24 4.83
 -13 21 6 3.07 6.98
 -13 21 4 0.78 -1.09
 -13 21 2 -2.04 3.91
 -13 21 0 2.28 -1.20
 -14 21 11 6.79 3.03
 -14 21 9 0.41 -0.44
 -14 21 7 -4.03 2.05
 -14 21 5 -4.16 7.08
 -14 21 3 -4.07 3.45
 -14 21 1 -8.90 1.26
 -15 21 8 5.10 4.59
 -15 21 6 7.39 1.80
 -15 21 4 1.67 -0.99
 -15 21 2 -3.90 0.70
 -15 21 0 -6.50 -0.15
 -16 21 5 -3.22 2.01
 -16 21 3 -1.48 7.97
 -16 21 1 0.90 3.10
 15 22 1 -2.15 -2.97
 15 22 3 -2.27 -7.91
 14 22 4 2.79 1.95
 14 22 2 1.96 4.01
 14 22 0 2.63 -0.17
 13 22 7 3.23 -9.46
 13 22 5 -1.09 -5.42
 13 22 3 3.72 6.44
 13 22 1 -5.07 4.08
 12 22 8 -7.24 -17.17
 12 22 6 -4.17 0.20
 12 22 4 -3.66 4.79
 12 22 2 1.35 2.79
 12 22 0 5.08 1.02
 12 22 10 -9.72 -1.26
 11 22 9 -1.44 12.29
 11 22 7 9.74 5.00
 11 22 5 5.16 -2.56
 11 22 3 -4.37 -7.02
 11 22 1 -7.60 -8.67
 10 22 10 -13.64 -13.41
 10 22 8 -6.36 -18.01
 10 22 6 -3.54 2.84
 10 22 4 5.32 13.99
 10 22 2 -3.07 20.05
 10 22 0 -1.37 0.01
 9 22 11 -3.48 14.47
 9 22 9 6.12 9.26
 9 22 7 5.62 -5.79
 9 22 5 -3.16 -14.30
 9 22 3 -6.56 5.36
 9 22 1 -5.09 -3.13
 8 22 12 -2.54 -0.97
 8 22 10 -3.55 -2.96
 8 22 8 -3.05 -0.16
 8 22 6 -3.46 -0.46
 8 22 4 14.29 -1.09
 8 22 2 -0.22 2.94
 8 22 0 -5.39 -0.34
 7 22 13 -0.60 4.87
 7 22 11 -8.98 -2.52
 7 22 9 0.80 5.21
 7 22 7 -0.06 0.67
 7 22 5 1.21 -9.44
 7 22 3 -3.94 6.49
 7 22 1 -8.14 4.71
 7 22 15 -0.65 1.93
 6 22 14 0.61 -5.57
 6 22 12 -3.10 3.91
 6 22 10 1.88 -3.69
 6 22 8 0.72 -9.35
 6 22 6 -3.38 -1.86
 6 22 4 -5.41 4.31
 6 22 2 4.45 -3.77
 6 22 0 12.30 -1.45
 6 22 16 -0.14 3.08
 5 22 15 0.10 -13.62
 5 22 13 2.52 1.07
 5 22 11 -11.00 4.87
 5 22 9 -0.42 5.48
 5 22 7 11.53 2.94
 5 22 5 9.87 -8.66
 5 22 3 -0.93 -1.16
 5 22 1 -11.73 7.86
 5 22 17 -0.11 -2.99
 4 22 16 -3.85 -3.91
 4 22 14 5.48 0.22
 4 22 12 1.55 -1.84
 4 22 10 5.02 0.95
 4 22 8 7.01 -5.61
 4 22 6 -2.53 -0.63
 4 22 4 -6.67 14.68
 4 22 2 0.12 5.82
 4 22 0 4.08 1.16
 4 22 18 -4.87 0.38
 3 22 15 5.33 -8.76
 3 22 13 3.01 -4.02
 3 22 11 0.62 -1.84
 3 22 9 -6.94 -1.76
 3 22 7 -4.09 4.02
 3 22 5 5.33 -7.63
 3 22 3 8.41 -4.79
 3 22 1 -0.27 1.08
 3 22 17 -10.00 -3.11
 3 22 19 -5.43 -2.63
 2 22 16 8.25 1.05
 2 22 14 -1.28 3.04
 2 22 12 2.57 2.56
 2 22 10 3.68 16.22
 2 22 8 6.30 1.07
 2 22 6 2.15 -10.71
 2 22 4 -1.92 -1.87
 2 22 2 -1.74 3.16
 2 22 0 5.17 0.53
 2 22 18 3.45 2.65
 2 22 20 -5.90 -0.22
 1 22 17 1.11 -4.46
 1 22 15 2.69 -1.41
 1 22 13 5.74 -10.42
 1 22 11 5.45 3.63
 1 22 9 -9.29 -1.72
 1 22 7 -8.44 -1.89
 1 22 5 0.66 -0.25
 1 22 3 0.89 6.66
 1 22 1 0.27 6.03
 1 22 19 -7.67 -5.08
 0 22 18 1.99 -0.51
 0 22 16 -0.89 0.80
 0 22 14 -7.58 -0.13
 0 22 12 8.92 3.68
 0 22 10 -3.84 7.10
 0 22 8 6.92 0.18
 0 22 6 5.43 -6.57
 0 22 4 -0.20 1.01
 0 22 2 6.81 0.19
 0 22 0 2.36 3.82
 0 22 20 -2.52 7.45
 -1 22 17 3.48 0.44
 -1 22 15 9.54 5.43
 -1 22 13 -1.42 -10.98
 -1 22 11 0.62 -1.79
 -1 22 9 2.52 -5.57
 -1 22 7 -11.43 -1.52
 -1 22 5 1.25 -1.30
 -1 22 3 0.61 1.03
 -1 22 1 -2.20 4.26
 -1 22 19 -7.31 -6.64
 -2 22 18 5.14 2.83
 -2 22 16 -5.34 -1.23
 -2 22 14 -3.05 -2.51
 -2 22 12 4.89 3.87
 -2 22 10 -9.72 7.49
 -2 22 8 5.75 4.65
 -2 22 6 3.51 -2.48
 -2 22 4 -2.63 -1.74
 -2 22 2 1.86 3.79
 -2 22 0 1.60 0.36
 -2 22 20 -2.89 -0.39
 -3 22 17 -0.20 1.77
 -3 22 15 -0.03 -9.43
 -3 22 13 0.44 -6.89
 -3 22 11 10.13 -0.41
 -3 22 9 -1.77 -3.92
 -3 22 7 -8.42 -0.10
 -3 22 5 -4.57 -1.56
 -3 22 3 4.18 0.53
 -3 22 1 3.77 1.76
 -3 22 19 -2.68 -2.49
 -4 22 18 0.49 -6.93
 -4 22 16 -6.87 1.54
 -4 22 14 2.53 -1.09
 -4 22 12 1.10 -3.10
 -4 22 10 0.60 5.37
 -4 22 8 5.40 -1.85
 -4 22 6 -1.40 0.97
 -4 22 4 -8.26 0.73
 -4 22 2 -3.11 5.95
 -4 22 0 -3.59 1.57
 -5 22 17 12.41 -1.15
 -5 22 15 4.19 -0.16
 -5 22 13 -4.09 -3.75
 -5 22 11 -2.66 -3.37
 -5 22 9 -7.36 8.17
 -5 22 7 -3.77 4.67
 -5 22 5 2.07 6.75
 -5 22 3 -0.78 -6.13
 -5 22 1 3.87 -4.51
 -5 22 19 -9.10 -1.41
 -6 22 16 -1.73 4.34
 -6 22 14 -3.29 -3.12
 -6 22 12 3.60 -1.35
 -6 22 10 6.96 -3.75
 -6 22 8 -2.58 -3.88
 -6 22 6 -1.31 -5.16
 -6 22 4 -8.67 5.39
 -6 22 2 -3.75 -1.94
 -6 22 0 -0.92 -0.68
 -6 22 18 -1.16 -10.13
 -7 22 15 -1.65 3.28
 -7 22 13 -0.16 5.93
 -7 22 11 -6.53 1.52
 -7 22 9 2.92 -3.42
 -7 22 7 4.61 2.86
 -7 22 5 -0.94 5.92
 -7 22 3 -7.55 6.22
 -7 22 1 1.67 2.22
 -7 22 17 4.74 -0.18
 -8 22 16 -0.90 -1.34
 -8 22 14 7.15 -4.40
 -8 22 12 -0.41 0.54
 -8 22 10 -5.30 1.98
 -8 22 8 -0.13 1.37
 -8 22 6 -5.60 2.06
 -8 22 4 3.00 -2.97
 -8 22 2 -4.64 -2.01
 -8 22 0 -0.90 -0.29
 -9 22 15 0.58 2.26
 -9 22 13 -0.01 5.28
 -9 22 11 5.91 -1.22
 -9 22 9 -2.19 -1.41
 -9 22 7 -0.32 2.99
 -9 22 5 -6.53 -5.23
 -9 22 3 5.53 4.65
 -9 22 1 0.19 -2.04
 -10 22 14 0.90 3.40
 -10 22 12 -2.80 2.17
 -10 22 10 2.72 4.35
 -10 22 8 0.14 -2.29
 -10 22 6 -6.18 -1.03
 -10 22 4 -4.09 -8.35
 -10 22 2 2.12 -1.07
 -10 22 0 12.06 -0.84
 -11 22 13 -5.85 0.96
 -11 22 11 1.23 -7.04
 -11 22 9 2.65 -0.73
 -11 22 7 -0.01 0.09
 -11 22 5 -0.18 0.58
 -11 22 3 3.95 -6.02
 -11 22 1 1.79 3.76
 -12 22 12 1.32 0.75
 -12 22 10 3.83 1.31
 -12 22 8 -2.43 -1.24
 -12 22 6 1.27 -9.25
 -12 22 4 -1.56 -1.60
 -12 22 2 12.11 -1.78
 -12 22 0 -5.32 0.98
 -13 22 9 0.62 1.02
 -13 22 7 -0.97 -3.63
 -13 22 5 4.30 -1.61
 -13 22 3 0.40 -0.68
 -13 22 1 3.30 12.55
 -14 22 8 -2.53 -4.45
 -14 22 6 -3.99 -1.12
 -14 22 4 2.10 -2.11
 -14 22 2 7.34 -10.27
 -14 22 0 -2.18 0.17
 -15 22 1 5.81 4.74
 13 23 2 1.78 0.87
 13 23 0 9.94 0.19
 13 23 4 -9.72 5.11
 12 23 5 7.76 -1.47
 12 23 3 5.24 -1.62
 12 23 1 -9.15 -1.04
 12 23 7 -2.05 -1.64
 11 23 8 -6.03 12.97
 11 23 6 4.96 -0.27
 11 23 4 3.88 -6.76
 11 23 2 -0.86 7.49
 11 23 0 -8.52 0.47
 10 23 9 7.95 3.78
 10 23 7 -9.74 -3.50
 10 23 5 -7.11 2.82
 10 23 3 5.71 -8.69
 10 23 1 12.26 -4.93
 9 23 10 2.23 3.83
 9 23 8 -6.03 8.30
 9 23 6 -3.36 3.40
 9 23 4 -6.32 -1.78
 9 23 2 0.08 5.66
 9 23 0 -3.28 -1.79
 8 23 11 1.36 2.57
 8 23 9 2.08 -1.03
 8 23 7 5.63 -2.36
 8 23 5 3.60 0.94
 8 23 3 3.03 -6.27
 8 23 1 -3.81 -2.99
 7 23 12 14.29 -6.30
 7 23 10 1.19 4.65
 7 23 8 -12.97 6.29
 7 23 6 -10.35 10.67
 7 23 4 -2.03 1.79
 7 23 2 8.64 -0.94
 7 23 0 7.56 0.37
 6 23 13 -2.68 -0.90
 6 23 11 9.31 0.55
 6 23 9 1.38 -1.01
 6 23 7 -0.36 -1.55
 6 23 5 -1.55 -6.12
 6 23 3 -0.29 -2.09
 6 23 1 -5.38 8.29
 6 23 15 -1.31 -2.75
 5 23 14 -2.41 8.17
 5 23 12 1.93 -6.11
 5 23 10 0.56 7.79
 5 23 8 -8.44 2.96
 5 23 6 -4.21 2.25
 5 23 4 -0.30 4.15
 5 23 2 7.97 -6.43
 5 23 0 2.29 -0.52
 5 23 16 6.86 -0.52
 4 23 15 -5.49 5.17
 4 23 13 -1.51 -1.75
 4 23 11 -0.69 -0.29
 4 23 9 -6.49 -6.26
 4 23 7 0.45 -5.13
 4 23 5 -0.04 -4.38
 4 23 3 -2.20 -8.91
 4 23 1 1.98 1.46
 4 23 17 0.87 2.98
 3 23 14 -3.55 3.11
 3 23 12 -1.90 -0.86
 3 23 10 1.72 -5.34
 3 23 8 -7.04 0.25
 3 23 6 -4.35 5.72
 3 23 4 4.03 9.07
 3 23 2 3.78 -0.96
 3 23 0 -2.94 0.91
 3 23 16 2.76 5.62
 2 23 15 -5.34 -2.02
 2 23 13 1.83 3.81
 2 23 11 -6.88 -3.51
 2 23 9 3.99 -3.41
 2 23 7 10.02 -0.62
 2 23 5 3.18 -3.19
 2 23 3 -9.04 -3.27
 2 23 1 -5.70 -0.15
 2 23 17 -0.18 3.97
 1 23 14 -0.72 -0.21
 1 23 12 -12.09 1.89
 1 23 10 0.79 -10.39
 1 23 8 -1.96 -2.32
 1 23 6 -4.13 2.53
 1 23 4 5.10 -1.01
 1 23 2 3.54 -4.17
 1 23 0 4.02 -1.63
 1 23 16 -3.59 -2.97
 1 23 18 2.11 0.26
 0 23 15 0.98 3.52
 0 23 13 5.41 7.47
 0 23 11 1.57 -1.18
 0 23 9 -0.99 4.10
 0 23 7 3.71 1.11
 0 23 5 -3.02 2.16
 0 23 3 -2.02 4.95
 0 23 1 -3.90 -4.02
 0 23 17 0.55 -0.99
 -1 23 16 -3.48 -2.92
 -1 23 14 1.97 -6.88
 -1 23 12 0.86 2.67
 -1 23 10 -1.56 1.86
 -1 23 8 0.23 -7.60
 -1 23 6 1.66 5.28
 -1 23 4 3.38 -7.73
 -1 23 2 -6.13 -3.11
 -1 23 0 -4.89 -0.35
 -1 23 18 -5.45 1.80
 -2 23 13 1.54 -0.79
 -2 23 11 5.59 -0.57
 -2 23 9 -1.87 5.18
 -2 23 7 3.46 5.87
 -2 23 5 0.62 2.06
 -2 23 3 1.47 4.43
 -2 23 1 1.93 -1.40
 -2 23 15 2.01 4.49
 -2 23 17 3.20 -2.75
 -3 23 16 0.60 -0.85
 -3 23 14 -1.71 4.96
 -3 23 12 -1.87 4.07
 -3 23 10 0.82 -2.59
 -3 23 8 7.65 -2.22
 -3 23 6 0.29 -2.81
 -3 23 4 1.85 -0.72
 -3 23 2 -4.24 -0.20
 -3 23 0 -8.49 -3.34
 -4 23 15 2.53 0.90
 -4 23 13 4.35 1.85
 -4 23 11 1.21 3.21
 -4 23 9 -1.20 -0.23
 -4 23 7 -2.85 1.22
 -4 23 5 4.02 -0.94
 -4 23 3 -2.02 0.63
 -4 23 1 4.29 -0.37
 -4 23 17 0.02 2.16
 -5 23 14 5.83 -1.15
 -5 23 12 -2.45 0.60
 -5 23 10 -5.33 -0.48
 -5 23 8 3.33 2.73
 -5 23 6 1.58 -2.56
 -5 23 4 10.18 -3.75
 -5 23 2 3.07 1.93
 -5 23 0 -3.78 0.52
 -5 23 16 -2.77 -1.33
 -6 23 13 1.68 3.28
 -6 23 11 5.94 4.79
 -6 23 9 0.32 1.50
 -6 23 7 -1.56 0.14
 -6 23 5 -2.67 -5.36
 -6 23 3 4.08 -0.78
 -6 23 1 -1.24 -1.94
 -6 23 15 0.56 -2.23
 -7 23 14 -2.21 3.12
 -7 23 12 -2.44 -4.25
 -7 23 10 -0.70 2.58
 -7 23 8 -4.95 3.47
 -7 23 6 0.47 -3.24
 -7 23 4 0.76 -2.40
 -7 23 2 -0.80 3.68
 -7 23 0 13.49 0.09
 -8 23 13 -1.28 -7.82
 -8 23 11 2.39 1.64
 -8 23 9 0.69 6.57
 -8 23 7 -0.73 -4.62
 -8 23 5 8.43 -0.23
 -8 23 3 1.95 -3.26
 -8 23 1 -5.05 -5.47
 -9 23 12 -0.10 -1.25
 -9 23 10 -4.07 -6.67
 -9 23 8 -4.15 1.65
 -9 23 6 3.99 1.57
 -9 23 4 -4.26 13.15
 -9 23 2 -1.81 1.69
 -9 23 0 0.41 1.99
 -10 23 11 -0.30 7.31
 -10 23 9 1.90 5.51
 -10 23 7 1.45 0.07
 -10 23 5 6.66 -0.17
 -10 23 3 -5.74 -1.75
 -10 23 1 -4.98 1.66
 -11 23 10 -3.28 -2.68
 -11 23 8 -1.58 -0.09
 -11 23 6 -2.31 4.48
 -11 23 4 -0.56 10.65
 -11 23 2 -4.64 1.25
 -11 23 0 3.64 0.88
 -12 23 7 3.49 7.04
 -12 23 5 0.06 -3.40
 -12 23 3 -5.40 -1.48
 -12 23 1 -5.97 -11.44
 -13 23 4 -1.02 7.48
 -13 23 2 -3.00 4.61
 -13 23 0 17.03 0.94
 11 24 3 -12.07 -8.55
 11 24 1 6.07 -7.03
 10 24 6 -3.73 0.11
 10 24 4 3.37 10.62
 10 24 2 3.50 4.38
 10 24 0 -0.01 1.01
 9 24 7 9.98 -1.96
 9 24 5 -1.33 0.23
 9 24 3 -8.35 -3.00
 9 24 1 2.95 -1.88
 8 24 8 -1.68 -0.78
 8 24 6 6.19 -0.52
 8 24 4 -2.64 -5.99
 8 24 2 3.90 -13.86
 8 24 0 10.57 1.02
 7 24 9 1.66 -3.11
 7 24 7 3.63 -4.34
 7 24 5 2.04 5.35
 7 24 3 -3.37 5.73
 7 24 1 -2.60 0.20
 6 24 10 -3.01 -1.15
 6 24 8 0.61 -0.66
 6 24 6 5.13 -3.54
 6 24 4 -1.89 -1.66
 6 24 2 -3.97 -7.75
 6 24 0 13.62 1.75
 5 24 11 -0.76 1.24
 5 24 9 12.12 4.89
 5 24 7 3.08 4.13
 5 24 5 -2.67 -7.24
 5 24 3 5.59 0.02
 5 24 1 -1.27 -2.77
 5 24 13 6.02 4.12
 4 24 12 -4.13 -2.34
 4 24 10 6.60 -3.72
 4 24 8 0.91 7.92
 4 24 6 -7.12 6.99
 4 24 4 -5.48 1.98
 4 24 2 -4.95 0.76
 4 24 0 5.20 -0.79
 4 24 14 2.96 -2.32
 3 24 13 0.52 1.49
 3 24 11 -2.28 4.18
 3 24 9 2.12 4.72
 3 24 7 4.31 2.64
 3 24 5 -0.99 -5.02
 3 24 3 5.69 -6.18
 3 24 1 2.18 -0.07
 3 24 15 3.05 -3.67
 2 24 14 1.62 2.10
 2 24 12 7.16 -0.16
 2 24 10 1.97 0.16
 2 24 8 -0.47 1.09
 2 24 6 -4.82 6.38
 2 24 4 -9.55 -3.27
 2 24 2 2.51 -4.60
 2 24 0 8.38 0.05
 1 24 13 -3.89 -8.19
 1 24 11 0.42 3.01
 1 24 9 3.95 8.35
 1 24 7 -0.35 1.03
 1 24 5 -6.00 -0.40
 1 24 3 2.00 4.76
 1 24 1 -0.02 3.50
 1 24 15 -0.19 -1.97
 0 24 14 2.37 0.19
 0 24 12 1.53 2.56
 0 24 10 1.49 -5.86
 0 24 8 0.98 3.49
 0 24 6 3.45 5.72
 0 24 4 -0.63 -2.04
 0 24 2 -0.01 -9.18
 0 24 0 8.65 -0.57
 0 24 16 -3.36 1.77
 -1 24 13 -7.40 -1.43
 -1 24 11 -4.60 -13.04
 -1 24 9 6.66 1.23
 -1 24 7 -12.44 -6.95
 -1 24 5 -4.44 -3.07
 -1 24 3 -1.84 8.44
 -1 24 1 7.44 3.90
 -1 24 15 1.72 1.06
 -2 24 14 2.44 -0.73
 -2 24 12 -3.19 7.69
 -2 24 10 -1.21 -0.20
 -2 24 8 -1.99 7.42
 -2 24 6 6.41 1.52
 -2 24 4 1.43 -1.19
 -2 24 2 0.01 -12.40
 -2 24 0 -0.64 -0.09
 -3 24 13 -2.05 -2.33
 -3 24 11 -0.53 -3.46
 -3 24 9 0.43 -1.99
 -3 24 7 -7.47 -7.63
 -3 24 5 -6.54 -2.26
 -3 24 3 -2.52 -0.08
 -3 24 1 10.77 3.05
 -4 24 12 1.64 -3.57
 -4 24 10 1.42 1.11
 -4 24 8 0.13 2.94
 -4 24 6 -1.09 3.47
 -4 24 4 -0.14 1.48
 -4 24 2 -1.07 -0.83
 -4 24 0 -4.61 0.97
 -4 24 14 -3.60 -0.35
 -5 24 13 -6.84 -1.98
 -5 24 11 2.15 -1.32
 -5 24 9 0.51 -4.07
 -5 24 7 0.51 1.30
 -5 24 5 -2.32 4.54
 -5 24 3 -4.49 -2.44
 -5 24 1 0.97 -3.29
 -6 24 12 3.42 -3.74
 -6 24 10 1.01 -0.76
 -6 24 8 0.07 -5.46
 -6 24 6 1.89 -0.57
 -6 24 4 -2.12 6.67
 -6 24 2 -1.33 -2.86
 -6 24 0 -6.50 -1.19
 -7 24 11 -0.67 1.50
 -7 24 9 2.04 -4.09
 -7 24 7 7.14 0.49
 -7 24 5 -0.65 2.10
 -7 24 3 -1.01 -0.09
 -7 24 1 2.21 10.13
 -8 24 10 3.05 -1.28
 -8 24 8 -0.91 -4.09
 -8 24 6 -2.70 4.69
 -8 24 4 -1.29 -2.08
 -8 24 2 2.04 -7.57
 -8 24 0 -7.57 -0.16
 -9 24 9 3.33 -2.57
 -9 24 7 4.75 -2.09
 -9 24 5 -5.72 -1.61
 -9 24 3 4.13 3.06
 -9 24 1 5.61 2.00
 -10 24 8 -2.93 -2.76
 -10 24 6 0.75 -0.25
 -10 24 4 4.86 -6.70
 -10 24 2 -1.94 -2.71
 -10 24 0 4.53 0.20
 -11 24 5 -3.47 -2.47
 -11 24 3 5.06 3.00
 -11 24 1 0.19 0.47
 9 25 4 6.93 -2.47
 9 25 2 -9.49 6.75
 9 25 0 -3.41 -1.71
 8 25 5 -1.48 -6.77
 8 25 3 7.94 11.91
 8 25 1 -7.52 2.92
 7 25 6 -2.38 7.43
 7 25 4 2.13 -2.34
 7 25 2 -5.82 2.40
 7 25 0 -0.96 -0.55
 6 25 9 0.09 -6.76
 6 25 7 -0.40 -4.01
 6 25 5 -6.15 3.65
 6 25 3 4.47 3.12
 6 25 1 1.29 2.14
 5 25 10 -6.12 3.75
 5 25 8 -1.60 -2.45
 5 25 6 10.34 -0.80
 5 25 4 -1.65 5.26
 5 25 2 -6.94 1.86
 5 25 0 -10.18 -0.74
 4 25 9 -9.89 -15.52
 4 25 7 -2.04 -10.20
 4 25 5 5.24 6.03
 4 25 3 0.81 2.96
 4 25 1 4.48 1.00
 4 25 11 0.99 2.62
 3 25 10 0.09 6.61
 3 25 8 1.17 7.71
 3 25 6 2.06 -6.32
 3 25 4 3.75 -0.90
 3 25 2 -4.03 2.77
 3 25 0 -4.91 2.35
 3 25 12 0.58 -3.44
 2 25 11 5.30 -5.84
 2 25 9 -1.54 -6.93
 2 25 7 -3.78 -2.59
 2 25 5 4.18 5.19
 2 25 3 -2.42 5.42
 2 25 1 -7.67 -0.76
 1 25 12 -6.30 4.94
 1 25 10 -3.00 4.06
 1 25 8 -0.13 -2.71
 1 25 6 0.68 -8.88
 1 25 4 1.87 -3.12
 1 25 2 6.06 1.24
 1 25 0 -1.22 0.64
 0 25 11 3.69 2.31
 0 25 9 -2.37 1.65
 0 25 7 3.63 4.33
 0 25 5 2.40 2.87
 0 25 3 -4.46 -9.51
 0 25 1 -6.65 3.03
 0 25 13 2.50 -1.05
 -1 25 12 5.34 1.74
 -1 25 10 -4.26 0.71
 -1 25 8 0.46 -6.55
 -1 25 6 -4.85 3.69
 -1 25 4 -4.26 1.93
 -1 25 2 7.90 5.28
 -1 25 0 -3.46 1.60
 -2 25 11 2.99 4.15
 -2 25 9 0.54 1.32
 -2 25 7 9.66 4.46
 -2 25 5 0.40 1.73
 -2 25 3 -4.31 -5.51
 -2 25 1 -6.89 -1.92
 -3 25 10 -1.73 -2.51
 -3 25 8 3.54 -3.45
 -3 25 6 3.73 -0.67
 -3 25 4 5.51 0.99
 -3 25 2 0.28 6.96
 -3 25 0 -6.03 -2.34
 -4 25 11 -3.55 2.31
 -4 25 9 -3.77 1.00
 -4 25 7 0.23 2.30
 -4 25 5 -3.12 2.77
 -4 25 3 -3.95 -2.43
 -4 25 1 3.95 1.45
 -5 25 10 -1.26 -4.27
 -5 25 8 2.86 -1.84
 -5 25 6 2.04 -4.69
 -5 25 4 4.45 -3.25
 -5 25 2 6.49 2.20
 -5 25 0 -4.69 1.67
 -6 25 9 -0.13 2.73
 -6 25 7 -3.94 7.97
 -6 25 5 -4.42 -3.46
 -6 25 3 2.93 -1.59
 -6 25 1 0.64 4.69
 -7 25 8 3.59 3.22
 -7 25 6 1.04 -0.53
 -7 25 4 -0.33 -2.47
 -7 25 2 -4.11 -1.62
 -7 25 0 5.48 -0.68
 -8 25 7 -4.03 0.01
 -8 25 5 0.50 -4.45
 -8 25 3 5.31 6.67
 -8 25 1 -2.82 1.28
 -9 25 0 -0.65 0.84
 -9 25 2 -3.20 -0.31
 -9 25 4 0.24 -1.77
 6 26 2 2.36 -0.40
 6 26 0 0.86 2.26
 5 26 5 -2.55 -6.43
 5 26 3 4.21 -0.35
 5 26 1 0.79 1.40
 4 26 6 -3.07 3.13
 4 26 4 -3.65 -1.92
 4 26 2 -2.40 0.48
 4 26 0 0.29 -1.48
 3 26 7 3.62 -3.36
 3 26 5 7.56 1.18
 3 26 3 8.57 0.18
 3 26 1 -2.70 0.18
 2 26 8 0.51 -6.41
 2 26 6 1.25 -0.36
 2 26 4 -7.21 1.26
 2 26 2 -0.40 3.79
 2 26 0 11.57 0.22
 1 26 7 -0.28 0.60
 1 26 5 6.13 0.71
 1 26 3 11.54 6.18
 1 26 1 -9.71 -4.19
 0 26 8 1.28 -4.59
 0 26 6 7.45 -1.60
 0 26 4 0.64 -0.15
 0 26 2 -9.69 10.86
 0 26 0 16.17 -4.47
 -1 26 7 -5.58 -7.28
 -1 26 5 4.36 -0.38
 -1 26 3 13.51 11.20
 -1 26 1 -7.88 -4.49
 -2 26 8 -0.99 -0.40
 -2 26 6 2.99 -1.83
 -2 26 4 0.41 -1.19
 -2 26 2 -1.92 6.35
 -2 26 0 9.15 -0.68
 -3 26 7 -1.12 -0.50
 -3 26 5 -0.26 -0.99
 -3 26 3 1.00 -4.43
 -3 26 1 -3.56 -4.83
 -4 26 6 1.80 -0.08
 -4 26 4 2.72 7.85
 -4 26 2 -4.06 7.90
 1 1 0 -418.75 2.10
 1 19 0 2.32 1.59
 19 19 0 -2.94 -0.47
 -18 20 0 9.09 -0.14
 18 20 0 0.49 -0.14
 -17 21 0 -10.51 0.05
 17 21 0 -0.76 0.37
 -16 22 0 -1.47 0.44
 16 22 0 -0.15 0.55
 -15 23 0 5.21 -0.46
 15 23 0 -4.22 -0.02
 -14 24 0 -0.26 -0.81
 -12 24 0 0.77 0.68
 12 24 0 4.19 0.55
 14 24 0 -0.65 0.61
 -11 25 0 -4.70 -1.45
 11 25 0 -8.27 0.55
 -8 26 0 1.28 -0.49
 -6 26 0 2.69 0.78
 -4 26 0 0.63 -0.96
 8 26 0 9.69 0.15
 -5 27 0 2.27 0.66
 -3 27 0 -3.74 0.88
 -1 27 0 0.22 0.81
 1 27 0 1.07 1.41
 3 27 0 1.45 0.97
 5 27 0 0.37 0.97
 0 1 1 -166.01 432.70
 -19 20 1 -1.89 -2.90
 19 20 1 1.30 3.00
 -18 21 1 3.17 4.27
 18 21 1 0.56 3.23
 -14 23 1 -8.66 -5.53
 14 23 1 -3.43 -0.66
 -13 24 1 -2.22 4.69
 13 24 1 5.89 3.74
 -12 25 1 0.03 4.94
 -10 25 1 -1.40 5.31
 10 25 1 3.80 -5.32
 12 25 1 -3.68 2.26
 -9 26 1 1.12 -2.92
 -7 26 1 -1.78 -1.37
 -5 26 1 -4.08 -7.33
 7 26 1 -4.99 1.67
 9 26 1 0.44 2.85
 -6 27 1 -0.32 1.95
 -4 27 1 8.61 -0.92
 -2 27 1 0.40 -2.79
 0 27 1 2.17 -0.50
 2 27 1 -1.29 -1.20
 4 27 1 2.86 -3.33
 6 27 1 4.29 -4.30
 0 0 2 71.65 -0.95
 19 19 2 1.93 -4.53
 -18 20 2 -2.71 1.84
 18 20 2 -0.07 -5.30
 -17 21 2 -3.87 -0.54
 17 21 2 -0.20 -0.91
 -16 22 2 3.74 -4.48
 16 22 2 3.57 2.69
 -15 23 2 1.16 4.57
 15 23 2 -4.61 1.05
 -12 24 2 2.44 -1.03
 12 24 2 1.48 -9.12
 -11 25 2 -0.62 -3.98
 11 25 2 -4.41 6.26
 -8 26 2 -0.31 0.50
 -6 26 2 -5.95 0.27
 8 26 2 6.29 -6.44
 -5 27 2 4.40 -1.17
 -3 27 2 0.62 1.58
 -1 27 2 4.45 -3.57
 1 27 2 3.85 -6.12
 3 27 2 0.18 -3.26
 5 27 2 -3.18 3.08
 -19 20 3 -1.22 1.26
 19 20 3 0.18 2.27
 -18 21 3 0.31 1.35
 18 21 3 3.71 1.78
 -15 22 3 -0.04 -1.64
 -14 23 3 -2.61 -3.62
 14 23 3 2.10 -1.58
 -13 24 3 2.41 1.36
 13 24 3 -0.09 4.98
 -10 25 3 1.27 2.27
 10 25 3 4.69 3.38
 -9 26 3 1.25 -2.38
 -7 26 3 4.67 -2.50
 -5 26 3 -1.64 1.64
 7 26 3 0.00 0.85
 9 26 3 -3.11 -2.53
 -6 27 3 0.74 -2.82
 -4 27 3 -0.36 -4.98
 -2 27 3 -3.05 -2.11
 0 27 3 -5.81 -7.90
 2 27 3 -6.13 0.62
 4 27 3 -2.22 -1.51
 6 27 3 -0.15 -4.52
 19 19 4 -5.26 -0.26
 -18 20 4 -1.13 -0.08
 18 20 4 4.01 2.40
 -17 21 4 5.43 -1.11
 17 21 4 -0.56 -0.81
 -16 22 4 -0.11 3.56
 16 22 4 -0.97 6.25
 -15 23 4 -2.41 6.79
 15 23 4 -1.25 -0.58
 -12 24 4 1.43 -3.70
 12 24 4 -2.93 -0.97
 -11 25 4 -2.00 -1.40
 11 25 4 6.90 -4.87
 -8 26 4 -7.94 1.27
 -6 26 4 0.25 5.12
 6 26 4 6.16 -1.24
 8 26 4 -3.06 -4.01
 -5 27 4 -2.10 -1.77
 -3 27 4 5.47 -6.09
 -1 27 4 -5.05 -4.34
 1 27 4 -2.17 -6.34
 3 27 4 -0.79 -3.38
 5 27 4 -3.44 2.15
 -15 22 5 -1.31 -9.21
 15 22 5 -0.78 -2.46
 -14 23 5 4.50 -1.40
 14 23 5 7.89 0.83
 -13 24 5 -0.87 1.94
 11 24 5 0.53 -1.81
 13 24 5 -4.04 0.34
 -10 25 5 -2.13 0.44
 10 25 5 -9.60 0.86
 -9 26 5 1.64 6.61
 -7 26 5 4.11 2.53
 -5 26 5 1.00 1.60
 7 26 5 -0.83 -0.16
 9 26 5 0.25 6.77
 -4 27 5 -7.76 -0.38
 -2 27 5 -3.44 3.12
 0 27 5 -4.46 3.01
 2 27 5 -4.80 3.16
 4 27 5 -0.84 0.03
 19 19 6 -3.45 -0.13
 -18 20 6 0.75 1.29
 18 20 6 -0.46 4.23
 -17 21 6 1.43 -1.61
 17 21 6 -4.41 0.18
 -16 22 6 -4.49 0.28
 14 22 6 1.27 1.32
 16 22 6 2.40 -2.63
 -13 23 6 -5.69 4.62
 13 23 6 -5.16 1.91
 -12 24 6 3.03 -1.66
 12 24 6 -4.35 0.19
 -11 25 6 3.80 0.98
 -9 25 6 0.50 1.40
 9 25 6 -3.14 2.71
 11 25 6 6.75 -1.07
 -8 26 6 -1.94 -2.97
 -6 26 6 4.17 -3.70
 6 26 6 -0.76 -0.81
 8 26 6 6.57 0.12
 -3 27 6 2.57 -4.69
 -1 27 6 -7.21 0.27
 1 27 6 -3.84 -2.63
 3 27 6 -6.21 2.80
 -16 21 7 -2.26 -1.17
 16 21 7 3.61 4.90
 -15 22 7 -0.98 0.94
 15 22 7 1.08 -5.77
 -14 23 7 0.72 3.05
 14 23 7 2.44 5.29
 -13 24 7 -0.89 -3.76
 -11 24 7 2.72 -3.95
 11 24 7 9.24 10.69
 13 24 7 -3.96 -1.00
 -10 25 7 -1.85 1.32
 8 25 7 -1.58 -0.07
 10 25 7 -5.60 -2.30
 -7 26 7 -0.66 0.83
 -5 26 7 -0.54 -3.12
 5 26 7 -0.62 2.76
 7 26 7 2.72 -3.80
 -4 27 7 -4.57 4.46
 -2 27 7 -0.29 2.36
 0 27 7 0.26 5.46
 2 27 7 0.48 3.42
 4 27 7 3.43 -3.12
 19 19 8 -4.30 6.97
 -18 20 8 3.19 -4.41
 18 20 8 -0.60 -0.72
 -17 21 8 -3.99 3.50
 17 21 8 -2.01 -0.07
 14 22 8 -11.11 -6.31
 -13 23 8 2.85 0.98
 13 23 8 4.66 3.55
 -12 24 8 -3.05 -1.50
 10 24 8 1.31 -13.60
 12 24 8 0.65 -5.70
 -9 25 8 -0.92 2.22
 7 25 8 -1.67 6.29
 9 25 8 -2.06 5.39
 -6 26 8 -4.24 -3.21
 -4 26 8 -2.59 -0.73
 4 26 8 0.96 5.42
 6 26 8 -3.09 2.04
 -1 27 8 -1.84 4.21
 1 27 8 -2.64 0.32
 -18 19 9 0.93 3.72
 18 19 9 4.69 -3.66
 -17 20 9 -5.27 -3.15
 17 20 9 3.00 -4.06
 -16 21 9 2.46 2.06
 16 21 9 0.26 5.60
 -15 22 9 1.69 1.42
 13 22 9 -0.63 7.00
 15 22 9 1.25 0.88
 -14 23 9 0.66 -0.61
 -12 23 9 -2.12 2.40
 12 23 9 9.22 -0.15
 14 23 9 0.60 -2.96
 -11 24 9 4.17 -2.20
 9 24 9 2.68 0.91
 11 24 9 0.12 3.79
 -10 25 9 -2.11 4.01
 -8 25 9 -2.46 -0.20
 8 25 9 1.94 -5.40
 10 25 9 1.33 1.92
 -7 26 9 -0.89 1.39
 -5 26 9 0.63 0.08
 -3 26 9 1.30 2.41
 -1 26 9 -2.53 -0.44
 1 26 9 1.50 4.59
 3 26 9 -2.90 0.61
 5 26 9 5.06 3.38
 7 26 9 -0.29 1.79
 -16 20 10 -5.43 2.49
 16 20 10 -3.79 -4.63
 -15 21 10 1.31 1.09
 15 21 10 1.91 0.63
 -14 22 10 1.16 0.04
 14 22 10 -6.15 -0.52
 -13 23 10 -1.42 -4.81
 11 23 10 -1.64 -4.27
 13 23 10 -1.44 -3.27
 -10 24 10 1.75 -0.38
 8 24 10 1.63 2.35
 10 24 10 -4.69 -4.15
 -9 25 10 -3.15 2.60
 -7 25 10 -2.55 -0.14
 7 25 10 1.36 -2.90
 9 25 10 0.77 -1.36
 -6 26 10 2.28 6.26
 -4 26 10 4.02 0.42
 -2 26 10 2.38 -0.50
 0 26 10 -1.24 -3.27
 2 26 10 -3.74 -3.39
 4 26 10 4.27 0.62
 6 26 10 -0.34 4.50
 -18 19 11 2.72 3.58
 18 19 11 -3.90 -0.09
 -17 20 11 -0.37 0.02
 17 20 11 1.16 1.90
 -16 21 11 2.91 -6.18
 14 21 11 5.50 -6.32
 16 21 11 6.07 0.20
 -13 22 11 2.15 -3.93
 11 22 11 3.07 16.96
 13 22 11 5.78 9.53
 -12 23 11 -4.42 4.93
 10 23 11 6.90 -5.30
 12 23 11 0.28 -2.81
 -11 24 11 1.11 -3.46
 -9 24 11 1.45 -4.18
 7 24 11 -2.55 -3.37
 9 24 11 0.96 -1.99
 11 24 11 5.00 1.73
 -8 25 11 -0.34 -2.74
 -6 25 11 -5.56 -3.09
 6 25 11 -1.03 -0.80
 8 25 11 -7.23 0.97
 -5 26 11 6.23 -0.54
 -3 26 11 -2.54 0.23
 -1 26 11 -2.42 -5.69
 1 26 11 0.19 -1.26
 3 26 11 -4.25 0.89
 5 26 11 5.04 -1.42
 18 18 12 1.68 -2.87
 -17 19 12 1.91 -3.57
 17 19 12 0.75 -0.76
 -16 20 12 1.25 4.01
 16 20 12 -7.36 1.53
 -15 21 12 -2.96 -6.63
 13 21 12 -0.89 -1.80
 15 21 12 -2.85 -5.58
 -14 22 12 -1.36 1.66
 10 22 12 6.11 -0.42
 12 22 12 0.50 -3.59
 14 22 12 -0.49 -1.66
 -11 23 12 3.53 0.32
 9 23 12 2.33 0.39
 11 23 12 -5.25 0.91
 -10 24 12 -5.40 1.71
 -8 24 12 0.72 0.93
 6 24 12 -10.83 0.91
 8 24 12 -7.51 -5.82
 10 24 12 -4.55 -3.97
 -7 25 12 -7.50 4.48
 -5 25 12 -3.79 5.87
 -3 25 12 -3.51 -3.21
 5 25 12 2.32 0.56
 7 25 12 5.23 0.06
 -4 26 12 2.70 0.32
 -2 26 12 2.87 5.11
 0 26 12 -1.00 0.88
 2 26 12 0.65 4.28
 4 26 12 -4.75 -1.11
 -15 20 13 2.52 7.04
 15 20 13 6.43 -1.99
 -14 21 13 -2.98 -3.79
 10 21 13 1.42 4.12
 12 21 13 4.61 -2.67
 14 21 13 2.18 -0.40
 -13 22 13 -3.38 -0.64
 9 22 13 -2.07 0.65
 11 22 13 -3.16 1.66
 13 22 13 -5.04 3.42
 -12 23 13 4.29 0.02
 -10 23 13 3.83 -7.06
 8 23 13 2.03 3.09
 10 23 13 5.57 2.59
 12 23 13 2.55 0.70
 -9 24 13 0.45 5.67
 -7 24 13 -1.43 3.32
 7 24 13 -0.99 8.57
 9 24 13 -4.39 3.71
 -6 25 13 6.71 -1.92
 -4 25 13 3.72 1.70
 -2 25 13 -1.82 -0.34
 2 25 13 0.62 1.05
 4 25 13 0.06 -3.07
 6 25 13 1.89 -4.84
 -1 26 13 -1.50 -0.42
 1 26 13 -2.17 -4.73
 18 18 14 4.62 -7.29
 -17 19 14 -3.35 -1.32
 17 19 14 -3.20 5.92
 -16 20 14 4.91 -4.45
 14 20 14 -2.79 4.03
 16 20 14 -4.22 -0.46
 -13 21 14 3.71 2.08
 9 21 14 -3.47 3.07
 11 21 14 -6.35 -4.03
 13 21 14 0.29 -5.81
 -12 22 14 -3.69 1.23
 8 22 14 -0.78 -7.15
 10 22 14 4.83 -2.51
 12 22 14 5.99 2.16
 -11 23 14 0.60 -5.21
 -9 23 14 -3.73 -1.93
 7 23 14 5.97 -3.05
 9 23 14 -0.38 -3.77
 11 23 14 -4.81 -2.05
 -8 24 14 5.61 -0.93
 -6 24 14 -2.18 0.67
 6 24 14 -3.34 -2.73
 8 24 14 -1.89 -2.73
 -5 25 14 1.59 0.04
 -3 25 14 -1.83 2.27
 -1 25 14 -1.61 -0.68
 1 25 14 -0.53 2.11
 3 25 14 -0.40 0.87
 5 25 14 -0.62 6.56
 -17 18 15 -1.15 -4.92
 17 18 15 -0.93 -2.61
 -16 19 15 2.61 2.11
 16 19 15 0.61 -0.58
 -15 20 15 -5.05 2.71
 15 20 15 2.11 -1.10
 -14 21 15 3.77 -4.17
 10 21 15 8.61 8.14
 12 21 15 -2.30 2.16
 14 21 15 -3.94 -2.31
 -11 22 15 0.39 7.65
 9 22 15 -3.52 -4.73
 11 22 15 1.31 -5.17
 -10 23 15 -1.50 0.64
 -8 23 15 -1.59 3.15
 8 23 15 -1.50 0.74
 10 23 15 1.86 4.01
 -7 24 15 -3.40 -2.72
 -5 24 15 1.40 3.56
 -3 24 15 0.00 -2.16
 5 24 15 -4.23 -3.92
 7 24 15 -0.26 6.41
 -4 25 15 2.29 0.75
 -2 25 15 1.03 5.34
 0 25 15 2.45 5.74
 2 25 15 -1.49 1.33
 4 25 15 -0.68 -1.09
 17 17 16 -3.77 -1.69
 -16 18 16 -0.19 -0.17
 16 18 16 4.11 3.04
 -15 19 16 1.77 -2.99
 15 19 16 -0.25 -1.46
 -14 20 16 -0.23 5.75
 12 20 16 0.10 -3.84
 14 20 16 5.12 -1.15
 -13 21 16 1.15 -3.43
 9 21 16 -0.21 -5.36
 11 21 16 -4.59 -2.99
 13 21 16 -4.38 -3.60
 -12 22 16 -1.96 1.22
 -10 22 16 -6.43 -0.06
 8 22 16 -1.20 1.23
 10 22 16 -3.32 4.78
 12 22 16 0.91 1.91
 -9 23 16 3.35 -2.16
 -7 23 16 2.43 -2.57
 7 23 16 -0.87 -0.10
 9 23 16 2.51 0.57
 -6 24 16 -0.97 1.19
 -4 24 16 -1.29 -1.19
 -2 24 16 -3.21 -1.17
 2 24 16 1.37 1.76
 4 24 16 -0.65 1.75
 6 24 16 5.12 4.07
 -1 25 16 0.89 -1.99
 1 25 16 2.32 -3.00
 15 18 17 2.56 1.26
 -14 19 17 -8.82 -1.96
 14 19 17 -3.37 1.62
 -13 20 17 5.08 0.74
 9 20 17 -0.48 -0.99
 11 20 17 3.60 3.08
 13 20 17 3.75 6.27
 -12 21 17 2.34 -0.16
 8 21 17 -0.03 2.84
 10 21 17 1.54 0.60
 12 21 17 -0.91 -1.73
 -11 22 17 5.17 1.28
 -9 22 17 3.70 3.90
 7 22 17 1.09 -1.61
 9 22 17 1.31 -2.09
 11 22 17 3.29 -4.14
 -8 23 17 -1.77 3.12
 -6 23 17 -3.91 3.44
 6 23 17 -3.70 1.51
 8 23 17 1.06 -1.42
 -5 24 17 0.18 -3.17
 -3 24 17 -1.57 -3.14
 -1 24 17 1.82 -0.47
 1 24 17 0.87 -3.43
 3 24 17 -1.91 -2.32
 5 24 17 0.78 -0.76
 0 0 18 -37.84 0.53
 17 17 18 0.20 0.85
 -16 18 18 2.34 3.83
 14 18 18 1.12 -3.22
 16 18 18 -2.52 -2.07
 -15 19 18 3.27 -2.64
 13 19 18 -1.32 -0.58
 15 19 18 3.43 -3.32
 -12 20 18 -6.85 -0.83
 10 20 18 -2.68 5.14
 12 20 18 1.88 -1.26
 -11 21 18 0.50 -0.50
 9 21 18 2.07 -4.12
 11 21 18 1.15 -1.12
 -10 22 18 -2.32 1.04
 -8 22 18 2.84 -1.78
 6 22 18 -3.45 -2.99
 8 22 18 -1.18 -0.10
 10 22 18 -4.39 3.22
 -7 23 18 3.73 0.38
 -5 23 18 -0.03 5.96
 -3 23 18 -2.89 -1.74
 3 23 18 3.25 -4.82
 5 23 18 2.47 0.27
 7 23 18 -3.73 -1.37
 -4 24 18 -1.05 1.44
 -2 24 18 2.35 3.43
 0 24 18 -1.11 5.54
 2 24 18 0.62 7.08
 4 24 18 -2.07 1.68
 -16 17 19 -2.22 1.28
 16 17 19 2.81 -0.46
 -15 18 19 2.08 -2.39
 15 18 19 0.26 6.17
 -14 19 19 -7.51 -4.75
 12 19 19 2.24 -4.21
 14 19 19 -1.63 -4.42
 -13 20 19 -1.18 3.59
 -11 20 19 -2.40 0.17
 9 20 19 -3.74 -3.09
 11 20 19 -3.39 0.56
 13 20 19 -2.10 2.67
 -10 21 19 -3.38 2.35
 8 21 19 2.41 8.96
 10 21 19 -3.24 0.86
 -9 22 19 -0.15 -2.24
 -7 22 19 -3.65 0.21
 5 22 19 -4.06 1.17
 7 22 19 -0.15 -4.03
 9 22 19 2.14 0.13
 -6 23 19 4.89 1.47
 -4 23 19 6.67 3.46
 -2 23 19 1.91 4.06
 0 23 19 4.78 -4.70
 2 23 19 -0.67 0.76
 4 23 19 5.60 -1.67
 6 23 19 3.99 2.87
 0 0 20 -5.40 -1.37
 1 1 20 12.67 -3.91
 16 16 20 -2.26 -5.90
 -15 17 20 3.34 -0.59
 15 17 20 -0.73 2.65
 -14 18 20 -0.02 -0.31
 14 18 20 0.08 -1.84
 -13 19 20 0.35 -0.04
 11 19 20 5.13 -3.52
 13 19 20 3.55 0.48
 -12 20 20 -0.13 6.85
 -10 20 20 0.25 -1.54
 8 20 20 0.38 1.25
 10 20 20 -0.74 1.49
 12 20 20 -0.07 0.87
 -9 21 20 5.15 -0.06
 -7 21 20 -1.04 -2.52
 7 21 20 2.44 1.36
 9 21 20 3.06 -0.26
 -8 22 20 0.91 -4.05
 -6 22 20 1.32 -0.56
 -4 22 20 -1.48 0.51
 4 22 20 -3.11 0.72
 6 22 20 -2.10 -2.10
 8 22 20 -3.03 -1.55
 -3 23 20 -0.46 -3.04
 -1 23 20 -0.08 -3.39
 1 23 20 0.52 0.81
 3 23 20 2.97 -0.89
 0 1 21 -5.62 -10.57
 -15 16 21 2.30 -0.53
 15 16 21 -1.03 0.64
 -14 17 21 2.07 0.51
 14 17 21 -0.53 1.59
 -13 18 21 -0.08 -3.34
 13 18 21 -1.25 4.65
 -12 19 21 -6.54 -4.04
 8 19 21 -1.32 8.39
 10 19 21 -1.41 1.20
 12 19 21 -1.60 -6.50
 -11 20 21 1.02 2.70
 -9 20 21 -10.18 4.88
 7 20 21 -0.73 -4.56
 9 20 21 -1.00 -5.74
 11 20 21 -2.42 3.65
 -8 21 21 3.19 5.42
 -6 21 21 -0.25 0.43
 6 21 21 5.41 -0.87
 8 21 21 0.16 0.74
 -5 22 21 -1.33 0.05
 -3 22 21 0.97 0.84
 -1 22 21 1.54 3.89
 1 22 21 -1.05 2.58
 3 22 21 -0.06 4.97
 5 22 21 -4.01 1.86
 15 15 22 1.68 1.71
 -14 16 22 -4.51 -0.29
 14 16 22 -2.09 -3.91
 -13 17 22 7.93 1.01
 13 17 22 3.17 -3.54
 -12 18 22 -1.22 -2.11
 12 18 22 5.02 -0.02
 -11 19 22 -4.98 6.65
 7 19 22 1.64 2.76
 9 19 22 9.20 0.22
 11 19 22 -2.24 -1.88
 -10 20 22 5.29 1.93
 -8 20 22 0.46 0.00
 6 20 22 -2.19 -1.58
 8 20 22 -5.21 -1.62
 10 20 22 -3.08 2.87
 -7 21 22 -1.73 3.38
 -5 21 22 -4.43 6.56
 -3 21 22 -0.59 2.82
 3 21 22 -2.35 1.25
 5 21 22 -0.26 -1.95
 7 21 22 2.21 2.09
 -4 22 22 0.06 1.23
 -2 22 22 -0.26 -4.07
 0 22 22 3.90 -2.14
 2 22 22 -2.53 -3.83
 4 22 22 0.29 -1.75
 -13 16 23 -4.32 3.26
 13 16 23 1.54 4.24
 -12 17 23 -2.02 -2.17
 12 17 23 -2.66 -2.04
 -11 18 23 0.09 -4.18
 9 18 23 2.39 6.80
 11 18 23 2.55 3.51
 -10 19 23 2.39 3.81
 -8 19 23 2.52 2.98
 6 19 23 -7.74 -0.31
 8 19 23 0.55 -5.16
 10 19 23 -3.88 -9.17
 -7 20 23 -4.06 -0.10
 -5 20 23 -0.96 -1.44
 5 20 23 4.71 6.89
 7 20 23 -1.10 4.61
 -6 21 23 4.70 0.45
 -4 21 23 1.95 -1.29
 -2 21 23 0.37 -2.35
 0 21 23 -2.42 -0.76
 2 21 23 4.03 -0.15
 4 21 23 2.07 -0.90
 6 21 23 -1.01 -2.87
 15 15 24 -2.16 0.62
 -12 16 24 4.26 -0.94
 12 16 24 -0.26 1.19
 -11 17 24 -2.97 5.92
 11 17 24 -2.56 -0.99
 -10 18 24 2.41 -4.16
 8 18 24 0.79 3.86
 10 18 24 5.53 0.43
 -9 19 24 -0.65 -1.37
 -7 19 24 -0.07 -1.76
 5 19 24 -1.03 6.84
 7 19 24 1.31 0.64
 9 19 24 -3.01 1.04
 -6 20 24 -1.16 -1.11
 -4 20 24 -3.90 -3.95
 -2 20 24 -5.02 -4.69
 0 20 24 -3.60 1.86
 2 20 24 -6.66 6.20
 4 20 24 0.27 0.13
 6 20 24 0.92 -5.11
 -3 21 24 -4.03 3.90
 -1 21 24 -0.29 2.12
 1 21 24 2.76 -0.12
 3 21 24 -0.50 -2.90
 -14 15 25 -1.26 5.65
 -12 15 25 3.29 3.38
 14 15 25 5.42 3.02
 -11 16 25 0.34 -8.35
 11 16 25 2.62 0.28
 -10 17 25 -0.54 6.88
 8 17 25 -9.17 -1.31
 10 17 25 -3.12 -1.50
 -9 18 25 -2.39 -2.92
 -7 18 25 -2.88 -6.39
 7 18 25 1.36 -1.55
 9 18 25 1.90 -2.60
 -6 19 25 -0.52 2.30
 -4 19 25 -0.70 0.22
 4 19 25 -2.07 0.50
 6 19 25 4.75 -0.58
 -3 20 25 2.24 0.26
 -1 20 25 1.61 4.64
 1 20 25 2.95 1.59
 3 20 25 4.66 0.33
 -12 14 26 4.77 6.73
 14 14 26 -1.95 -0.14
 -13 15 26 -4.35 -1.84
 -11 15 26 -3.53 -7.39
 11 15 26 1.36 -2.86
 13 15 26 0.31 -1.94
 -10 16 26 -1.24 3.57
 8 16 26 10.47 -4.54
 10 16 26 6.39 -1.82
 -9 17 26 3.27 -1.74
 -7 17 26 3.20 -0.46
 7 17 26 0.74 0.46
 9 17 26 -2.37 3.37
 -8 18 26 0.68 3.70
 -6 18 26 -1.72 2.63
 -4 18 26 -0.03 1.18
 4 18 26 2.62 -2.47
 6 18 26 1.65 3.48
 8 18 26 0.26 -1.74
 -5 19 26 2.64 2.17
 -3 19 26 0.44 2.00
 -1 19 26 1.20 -0.66
 1 19 26 7.07 3.20
 3 19 26 2.27 3.37
 5 19 26 -3.23 -3.50
 -12 13 27 -5.85 3.86
 12 13 27 2.71 -0.33
 -13 14 27 2.88 -1.58
 -11 14 27 6.87 -3.53
 11 14 27 0.69 2.22
 13 14 27 -3.59 1.54
 -10 15 27 -6.19 5.99
 10 15 27 -3.86 4.52
 -9 16 27 1.32 -1.12
 -7 16 27 -4.33 -1.58
 7 16 27 1.44 -3.80
 9 16 27 -3.26 -6.97
 -8 17 27 -1.13 -0.65
 -6 17 27 -0.21 -2.39
 6 17 27 -7.11 -0.97
 8 17 27 -1.87 3.43
 -5 18 27 2.70 0.09
 -3 18 27 4.79 -3.95
 -1 18 27 3.67 -0.62
 1 18 27 -5.41 1.06
 3 18 27 -4.01 -0.24
 5 18 27 3.88 -0.21
 -2 19 27 -2.98 2.28
 0 19 27 0.27 -1.23
 2 19 27 0.74 -6.03
 12 12 28 -1.62 3.65
 -11 13 28 4.34 4.34
 -9 13 28 3.48 1.62
 11 13 28 -0.36 -3.26
 -10 14 28 -0.86 -6.66
 -8 14 28 -1.60 2.31
 10 14 28 0.03 0.84
 -9 15 28 1.59 -0.26
 -7 15 28 -0.48 -3.67
 7 15 28 5.63 -0.15
 9 15 28 5.79 -1.39
 -8 16 28 1.14 1.14
 -6 16 28 2.54 0.90
 -4 16 28 -2.37 -2.95
 6 16 28 4.09 -3.61
 8 16 28 -1.08 -1.56
 -5 17 28 -3.80 0.89
 -3 17 28 2.84 -0.64
 -1 17 28 2.14 0.56
 1 17 28 4.72 -6.71
 3 17 28 -0.83 -4.14
 5 17 28 -8.59 3.36
 -2 18 28 -3.44 -1.26
 0 18 28 -3.12 3.00
 2 18 28 2.74 7.88
 -8 11 29 -3.99 -3.27
 -11 12 29 0.18 3.18
 -7 12 29 3.96 3.56
 11 12 29 1.42 5.31
 -10 13 29 -2.09 -4.05
 -8 13 29 -6.24 -4.65
 10 13 29 -2.29 -0.87
 -9 14 29 -2.17 1.23
 -7 14 29 1.58 -2.14
 7 14 29 0.44 5.88
 9 14 29 0.69 4.12
 -8 15 29 -2.11 1.44
 -6 15 29 2.04 3.21
 -4 15 29 4.65 1.92
 6 15 29 0.89 -4.19
 8 15 29 2.10 -0.02
 -5 16 29 -1.16 3.80
 -3 16 29 0.50 2.55
 -1 16 29 -3.47 -3.60
 1 16 29 0.03 0.27
 3 16 29 0.49 -0.30
 5 16 29 1.65 -3.04
 -2 17 29 -1.17 2.32
 0 17 29 -0.65 -0.93
 2 17 29 -5.72 0.77
 9 9 30 10.52 3.69
 -8 10 30 -9.81 6.54
 -7 11 30 -2.07 4.80
 11 11 30 1.33 -1.88
 -10 12 30 1.06 0.53
 -8 12 30 4.56 0.50
 -6 12 30 10.75 -2.80
 10 12 30 0.27 0.58
 -9 13 30 1.18 1.60
 -7 13 30 -3.53 6.32
 -5 13 30 -5.86 -0.97
 7 13 30 4.77 -5.57
 9 13 30 2.43 -6.71
 -8 14 30 2.08 -0.51
 -6 14 30 -0.15 -1.76
 -4 14 30 -4.10 0.55
 6 14 30 5.48 0.99
 8 14 30 -5.06 2.03
 -5 15 30 -1.14 -2.99
 -3 15 30 6.75 -2.06
 -1 15 30 5.80 -1.21
 1 15 30 2.09 -2.07
 3 15 30 -0.19 -3.85
 5 15 30 -7.05 0.79
 -2 16 30 -3.68 -1.86
 0 16 30 -1.09 1.76
 2 16 30 0.03 -1.65
 -8 9 31 -6.19 -8.90
 -9 10 31 6.27 6.55
 -7 10 31 5.82 5.19
 9 10 31 -0.24 4.16
 -10 11 31 -5.05 1.69
 -8 11 31 -6.08 -0.56
 -6 11 31 1.28 2.13
 8 11 31 -5.38 -6.25
 10 11 31 0.21 -3.48
 -9 12 31 1.35 0.12
 -7 12 31 -0.52 -8.84
 -5 12 31 -0.46 -8.95
 7 12 31 3.15 7.09
 9 12 31 3.31 6.99
 -8 13 31 0.50 2.16
 -6 13 31 4.99 8.47
 -4 13 31 -0.50 3.83
 4 13 31 4.56 4.04
 6 13 31 2.29 -3.59
 8 13 31 -1.90 -6.14
 -5 14 31 -1.45 -1.61
 -3 14 31 -1.80 2.17
 -1 14 31 -1.69 -4.40
 1 14 31 -1.78 0.88
 3 14 31 -3.89 0.86
 5 14 31 -3.98 -5.34
 -2 15 31 -1.17 0.53
 0 15 31 0.08 3.67
 2 15 31 1.70 0.33
 0 0 32 -16.52 2.20
 -7 9 32 0.85 3.57
 9 9 32 2.54 -3.07
 -8 10 32 0.78 -5.99
 -6 10 32 4.02 -6.53
 8 10 32 -4.16 -2.63
 10 10 32 -2.96 4.72
 -7 11 32 -1.37 5.76
 -5 11 32 -6.06 7.83
 5 11 32 0.06 0.20
 7 11 32 1.53 1.18
 -6 12 32 -4.58 -2.99
 -4 12 32 1.33 -5.22
 -2 12 32 -3.16 -2.48
 2 12 32 0.67 0.37
 4 12 32 -2.07 -1.05
 6 12 32 0.82 3.71
 -5 13 32 1.52 2.82
 -3 13 32 7.22 5.32
 -1 13 32 10.44 4.64
 1 13 32 0.18 -1.43
 3 13 32 0.95 -5.33
 5 13 32 2.07 -1.85
 -2 14 32 -1.85 -5.00
 0 14 32 -4.12 -5.12
 2 14 32 0.59 -0.06
 0 1 33 5.26 -2.04
 -5 6 33 2.25 0.46
 -6 7 33 7.49 1.48
 -7 8 33 -4.24 -3.27
 -5 8 33 -9.96 3.48
 7 8 33 1.09 5.92
 -8 9 33 -1.95 -0.50
 -6 9 33 -0.48 0.68
 -4 9 33 1.15 -6.85
 6 9 33 1.16 -0.78
 8 9 33 2.12 1.68
 -7 10 33 -4.34 -3.66
 -5 10 33 -6.20 -0.45
 -3 10 33 -5.20 6.53
 3 10 33 -3.04 -7.39
 5 10 33 -4.67 -1.60
 7 10 33 -2.43 3.81
 -6 11 33 4.49 2.50
 -4 11 33 1.28 1.74
 -2 11 33 -3.63 -2.19
 0 11 33 2.98 -1.86
 2 11 33 1.17 3.11
 4 11 33 0.24 4.51
 6 11 33 -3.19 -0.34
 -3 12 33 -3.10 3.62
 -1 12 33 -0.61 3.51
 1 12 33 -0.70 1.27
 3 12 33 -2.86 3.61
 0 0 34 -5.30 0.12
 1 1 34 1.74 2.82
 0 2 34 -3.21 0.94
 2 2 34 -3.18 -4.00
 -1 3 34 4.12 1.54
 1 3 34 9.24 1.66
 3 3 34 3.21 -0.73
 -2 4 34 -6.84 -0.44
 4 4 34 -12.88 -1.21
 -3 5 34 0.83 0.47
 5 5 34 -0.59 0.73
 -4 6 34 -2.18 -4.54
 4 6 34 1.02 -2.39
 6 6 34 -0.21 3.25
 -5 7 34 -0.49 -6.17
 -3 7 34 -3.61 -5.11
 5 7 34 -1.02 -2.70
 7 7 34 2.42 1.77
 -6 8 34 -0.88 2.81
 -4 8 34 5.39 5.08
 -2 8 34 -5.53 4.39
 4 8 34 5.10 -6.44
 6 8 34 1.45 -0.04
 -5 9 34 0.10 0.68
 -3 9 34 -0.45 -5.10
 -1 9 34 7.60 2.10
 1 9 34 5.75 4.51
 3 9 34 0.92 6.21
 5 9 34 2.03 -0.11
 -4 10 34 8.41 -4.80
 -2 10 34 1.32 -4.94
 0 10 34 -6.12 -1.85
 2 10 34 -1.88 -2.09
 4 10 34 -0.34 -3.57
 -1 11 34 1.10 5.18
 1 11 34 1.22 4.48
 0 1 35 -0.34 7.70
 -1 2 35 0.48 -9.34
 1 2 35 -0.75 -5.31
 -2 3 35 3.06 5.45
 0 3 35 -1.06 0.11
 2 3 35 -1.60 0.23
 -3 4 35 -1.71 0.39
 -1 4 35 -4.37 0.13
 1 4 35 1.60 11.39
 3 4 35 3.75 6.82
 -4 5 35 3.97 -4.27
 -2 5 35 9.44 -2.17
 0 5 35 4.26 -1.33
 2 5 35 2.03 -3.73
 4 5 35 6.98 -1.03
 -5 6 35 -2.63 4.41
 -3 6 35 -4.49 2.35
 -1 6 35 -3.56 -2.56
 1 6 35 -0.39 -0.22
 3 6 35 -3.51 -5.26
 5 6 35 3.10 -2.93
 -6 7 35 0.60 -0.20
 -4 7 35 1.42 0.67
 -2 7 35 6.15 -2.28
 0 7 35 3.27 -0.89
 2 7 35 -0.40 3.77
 4 7 35 -1.56 4.07
 6 7 35 -7.35 -1.69
 -3 8 35 6.40 3.89
 -1 8 35 1.71 4.46
 1 8 35 -2.95 1.04
 3 8 35 -5.60 -3.89
 -2 9 35 -2.66 -3.54
 0 9 35 0.76 -8.36
 2 9 35 1.49 0.80
 0 0 0 0.00 0.00
# SQUEEZE RESULTS (Version = 260918)
# Note: Data are Listed for all Voids in the P1 Unit Cell
# i.e. Centre of Gravity, Solvent Accessible Volume,
# Recovered number of Electrons in the Void and
# Details about the Squeezed Material
;
loop_
  _platon_missing_refln_index_h
  _platon_missing_refln_index_k
  _platon_missing_refln_index_l
  _platon_missing_refln_theta
 1 1 0 2.938
 0 1 1 2.594
 0 0 2 3.107

_platon_squeeze_details
;
TITL (Cu3I4)4L4 in I-4 #82
CELL   21.2716   21.2716   28.4502     90.00     90.00     90.00
SPGR I-4
# Solvent Accessible Volume =      3836
# Electrons Found in S.A.V. =      1311
# Note: Atoms in Void are Labelled as Cxxx and Qxxx for all Others
C101 0.271 0.017 0.080 !       5.08 eA-3
C102 0.417 0.878 0.286 !       4.21 eA-3
C103 1.000 0.503 0.391 !       4.14 eA-3
Q104 0.920 0.061 0.198 !       4.10 eA-3
Q105 0.718 0.011 0.109 !       3.55 eA-3
C106 0.591 0.048 0.008 !       2.95 eA-3
Q107 1.000 0.499 0.141 !       2.84 eA-3
C108 0.510 0.267 0.103 !       2.66 eA-3
C109 0.059 0.107 0.576 !       2.64 eA-3
C110 0.559 0.607 0.076 !       2.64 eA-3
C111 0.380 0.544 0.940 !       2.54 eA-3
Q112 0.433 0.420 0.195 !       2.49 eA-3
C113 0.153 0.957 0.413 !       2.48 eA-3
C114 0.536 0.923 0.467 !       2.47 eA-3
C115 0.472 0.762 0.112 !       2.31 eA-3
C116 0.651 0.940 0.430 !       2.21 eA-3
C117 0.030 0.457 0.029 !       2.20 eA-3
C118 0.923 0.049 0.451 !       2.20 eA-3
C119 0.549 0.223 0.076 !       2.19 eA-3
C120 0.655 0.954 0.319 !       2.18 eA-3
C121 0.952 0.498 0.374 !       2.07 eA-3
C122 0.534 0.170 0.095 !       2.06 eA-3
Q123 0.028 0.452 0.142 !       1.98 eA-3
Q124 0.299 0.921 0.228 !       1.88 eA-3
Q125 0.773 0.443 0.635 !       1.87 eA-3
Q126 0.273 0.943 0.135 !       1.87 eA-3
Q127 0.644 0.149 0.308 !       1.85 eA-3
Q128 0.924 0.920 0.409 !       1.83 eA-3
Q129 0.881 0.061 0.081 !       1.83 eA-3
C130 0.516 0.122 0.188 !       1.82 eA-3
Q131 0.553 0.776 0.271 !       1.82 eA-3
C132 0.933 0.700 0.869 !       1.81 eA-3
C133 0.094 0.951 0.343 !       1.81 eA-3
C134 0.500 0.500 0.000 !       1.74 eA-3
Q135 0.342 0.887 0.242 !       1.73 eA-3
C136 0.535 0.975 0.164 !       1.71 eA-3
C137 0.484 0.956 0.424 !       1.67 eA-3
Q138 0.767 0.965 0.329 !       1.67 eA-3
Q139 0.658 1.001 0.435 !       1.67 eA-3
Q140 0.534 0.268 0.066 !       1.65 eA-3
C141 0.611 0.905 0.303 !       1.64 eA-3
Q142 0.055 0.657 0.252 !       1.61 eA-3
Q143 0.593 0.203 0.406 !       1.60 eA-3
C144 0.576 0.651 0.115 !       1.60 eA-3
Q145 0.770 0.250 0.112 !       1.56 eA-3
Q146 0.392 0.124 0.458 !       1.56 eA-3
C147 0.476 0.955 0.047 !       1.54 eA-3
C148 0.366 0.113 0.308 !       1.53 eA-3
C149 0.016 0.484 0.479 !       1.52 eA-3
C150 0.555 0.096 0.418 !       1.52 eA-3
Q151 0.172 0.625 0.157 !       1.52 eA-3
C152 0.611 0.942 0.296 !       1.52 eA-3
Q153 0.709 0.296 0.113 !       1.51 eA-3
Q154 0.421 0.359 0.167 !       1.48 eA-3
C155 0.564 0.955 0.057 !       1.48 eA-3
Q156 0.920 0.625 0.157 !       1.47 eA-3
Q157 0.054 0.999 0.002 !       1.47 eA-3
Q158 0.512 0.576 0.202 !       1.47 eA-3
C159 0.546 0.079 0.267 !       1.45 eA-3
Q160 0.332 0.750 0.111 !       1.44 eA-3
Q161 0.740 0.877 0.409 !       1.43 eA-3
C162 0.406 0.999 0.234 !       1.43 eA-3
Q163 0.069 0.375 0.343 !       1.43 eA-3
Q164 0.937 0.827 0.405 !       1.42 eA-3
Q165 0.352 0.939 0.033 !       1.42 eA-3
Q166 0.430 0.263 0.318 !       1.41 eA-3
C167 0.589 0.918 0.453 !       1.40 eA-3
Q168 0.814 0.468 0.159 !       1.40 eA-3
Q169 0.795 0.359 0.002 !       1.40 eA-3
Q170 0.773 0.422 0.155 !       1.38 eA-3
C171 0.549 0.828 0.380 !       1.37 eA-3
C172 0.051 0.985 0.486 !       1.37 eA-3
Q173 0.298 0.218 0.393 !       1.37 eA-3
C174 0.437 0.050 0.151 !       1.37 eA-3
C175 0.672 0.049 0.091 !       1.35 eA-3
Q176 0.637 0.548 0.192 !       1.35 eA-3
C177 0.566 0.921 0.239 !       1.32 eA-3
C178 0.968 0.993 0.493 !       1.32 eA-3
C179 0.624 0.034 0.074 !       1.32 eA-3
Q180 0.462 0.187 0.268 !       1.31 eA-3
Q181 0.603 0.685 0.108 !       1.31 eA-3
Q182 0.591 0.842-0.001 !       1.31 eA-3
C183 0.486 0.698 0.071 !       1.29 eA-3
Q184 0.350 0.903 0.357 !       1.28 eA-3
C185 0.395 0.060 0.124 !       1.28 eA-3
C186 0.545 0.872 0.442 !       1.28 eA-3
Q187 0.486 0.247 0.144 !       1.27 eA-3
C188 0.517 0.129 0.405 !       1.26 eA-3
Q189 0.441 0.298 0.051 !       1.26 eA-3
Q190 0.093 1.001 0.453 !       1.24 eA-3
Q191 0.986 0.894 0.396 !       1.24 eA-3
C192 0.919 0.066 0.492 !       1.24 eA-3
C193 0.612 0.081 0.345 !       1.24 eA-3
Q194 0.048 0.283 0.493 !       1.22 eA-3
Q195 0.519 0.423 0.179 !       1.21 eA-3
C196 0.431 0.028 0.095 !       1.19 eA-3
Q197 0.729 0.014 0.171 !       1.18 eA-3
Q198 0.317 0.798 0.179 !       1.17 eA-3
C199 0.531 0.829 0.114 !       1.17 eA-3
;
loop_
  _platon_squeeze_void_nr
  _platon_squeeze_void_average_x
  _platon_squeeze_void_average_y
  _platon_squeeze_void_average_z
  _platon_squeeze_void_volume
  _platon_squeeze_void_count_electrons
  _platon_squeeze_void_content
 1 -0.035 0.431 -0.134 3840 1325 ' '

_platon_squeeze_void_probe_radius  1.20
loop_
  _diffrn_refln_index_h
  _diffrn_refln_index_k
  _diffrn_refln_index_l
  _diffrn_refln_intensity_net
  _diffrn_refln_intensity_u
  _diffrn_refln_scale_group_code
 0 0 4 213379 3855.45 1
 0 0 6 56854.1 2518.39 1
 0 0 8 312402 6718.51 1
 0 0 10 163122 5368.87 1
 0 0 12 306525 8040.14 1
 0 0 14 10773.9 1730.86 1
 0 0 16 216295 7648.02 1
 0 0 22 27005.3 2455.45 4
 0 0 24 3020.96 985.454 4
 0 0 26 69747 4138.24 4
 0 0 28 3405.23 1170.49 4
 0 0 30 1614.03 832.324 4
 0 1 31 3747.21 1022.84 4
 0 -1 31 3503.54 945.212 4
 0 1 29 726.774 654.154 4
 0 -1 29 1075.32 777.811 4
 0 -1 27 23941.2 2452.33 4
 0 1 27 23515.2 2422.76 4
 0 -1 25 5971.59 1383.58 4
 0 1 25 6317.17 1337.76 4
 0 -1 23 3445.84 1030.98 4
 0 1 23 2813.91 942.209 4
 0 -1 19 10108.5 1887.83 1
 0 -1 17 41333.7 3649.26 1
 0 1 15 87258.7 4518.68 1
 0 -1 15 80390.4 4800.96 1
 0 1 13 38287.8 2758.09 1
 0 -1 13 41318.9 3351.74 1
 0 -1 11 184250 6356.34 1
 0 1 11 184169 5569.71 1
 0 1 9 91235.8 3531.71 1
 0 -1 9 86626.9 3997.91 1
 0 1 7 33061.7 1947.27 1
 0 -1 7 29052.4 2048.97 1
 0 1 5 106244 2829.8 1
 0 1 3 116994 2842.58 7
 0 1 3 111486 1982.86 1
 -1 0 3 105903 2723.89 1
 -1 0 5 140674 3820.32 1
 -1 0 7 43190.1 2526.22 1
 -1 0 9 81848.5 3725.67 1
 1 0 9 80839.5 3515.49 1
 1 0 11 194207 6104.65 1
 -1 0 11 193914 6378.63 1
 1 0 13 48604.3 3342 1
 -1 0 13 45551.5 3281.18 1
 -1 0 15 93018.5 5030.81 1
 1 0 15 94321.4 4880.77 1
 1 0 17 41348.3 3386.89 1
 -1 0 17 40383.1 3489.96 1
 -1 0 23 2524.78 872.985 4
 1 0 23 2494.92 750.865 6
 1 0 23 2317.72 818.41 4
 1 0 25 6898.48 1412.94 4
 -1 0 25 6120.82 1263.61 4
 -1 0 27 24104 2457.71 4
 1 0 27 24371.3 2473.28 4
 1 0 29 861.346 709.11 4
 -1 0 29 1013.68 881.947 4
 1 0 31 3949.71 959.618 4
 -1 0 31 4012.64 973.659 4
 1 -1 32 2078.79 732.667 4
 -1 1 30 16583 1975.76 4
 1 -1 30 18146.4 2011.24 4
 1 -1 28 12462.9 1815.9 4
 -1 1 28 14400.8 1950.67 4
 -1 1 26 5355.35 1187.51 4
 1 -1 26 5912.76 1267.97 4
 -1 1 24 4125.84 1048.65 4
 1 -1 24 3586.75 1108.28 4
 1 -1 24 2996.31 841.094 6
 -1 1 22 30235.4 2586.45 4
 1 -1 22 30422.7 2319.21 6
 1 -1 22 29554.2 2587.54 4
 1 -1 18 3091.05 975.515 1
 1 -1 16 3034.95 1014.11 1
 -1 1 16 2931.35 901.403 1
 1 -1 14 73550.3 4489.92 1
 -1 1 14 76541.6 4206.25 1
 -1 1 12 57983.6 3417.83 1
 1 -1 12 57406.7 3727.23 1
 1 -1 10 178833 5919.45 1
 -1 1 10 184885 5564.25 1
 -1 1 8 72186.6 3135.38 1
 -1 1 6 249881 5100.66 1
 -1 1 4 33551.4 1745.7 7
 -1 1 4 36665.5 1646.97 1
 -1 1 2 179691 3087.54 7
 -1 -1 2 172912 3490.12 1
 1 1 2 186309 3150.31 7
 -1 -1 4 39301.6 2070.14 1
 1 1 4 34919.9 1737.42 7
 -1 -1 6 283644 6272.99 1
 -1 -1 8 73072.8 3559.3 1
 1 1 8 81805.8 3071.22 1
 -1 -1 10 169313 6108.71 1
 1 1 10 167610 4966.26 1
 -1 -1 12 66339.9 3971.65 1
 1 1 12 77293.5 3801 1
 1 1 14 60132.3 3533.36 1
 -1 -1 14 53146.8 3804.86 1
 -1 -1 16 12226.9 1981.08 1
 -1 -1 18 1742.6 833.548 1
 -1 -1 22 32596.3 2654.5 4
 1 1 22 32798.5 2692.49 4
 1 1 24 2377.61 927.603 4
 -1 -1 24 2718.28 959.167 4
 1 1 26 7072.39 1339.33 4
 -1 -1 26 6059.96 1315.89 4
 -1 -1 28 12465.8 1839.18 4
 1 1 28 13160 1810.9 4
 -1 -1 30 19133 2062.04 4
 1 1 30 19707.3 2097.54 4
 1 1 32 4078.97 893.136 4
 1 2 31 610.718 510.27 4
 1 2 29 1654.58 683.706 4
 -1 -2 29 2233.3 844.96 4
 -1 -2 27 5774.3 1352 4
 1 2 27 5627.74 1293.79 4
 1 2 25 625.102 602.193 4
 -1 -2 25 1558.49 794.304 4
 -1 -2 23 8283.79 1543.1 4
 1 2 23 9208.01 1516.33 4
 -1 -2 19 27546.2 3275.07 1
 -1 -2 17 37057.7 3599.68 1
 -1 -2 15 101656 5617.52 1
 -1 -2 13 31986 3062.15 1
 1 2 13 36053 2422.47 1
 1 2 11 16505.8 1495.78 1
 -1 -2 11 12939.1 1823.18 1
 1 2 9 14744.4 1396.47 1
 -1 -2 9 3943.53 1080 1
 1 2 7 15057.1 1061.59 1
 -1 -2 7 11765.4 1451.84 1
 1 2 5 18756.6 870.356 1
 -1 -2 5 20587.6 1718.89 1
 1 2 3 301707 5681.68 7
 -1 -2 3 289724 5531.27 1
 -1 -2 1 204712 3839.53 1
 1 2 1 231261 4012.07 7
 1 2 -1 254347 3696.06 7
 -2 1 1 263332 3565.82 7
 -2 1 3 274568 4310.65 7
 -2 1 7 13139.2 1402.77 1
 -2 1 9 713.392 473.851 1
 -2 1 11 13658.4 1680.17 1
 -2 1 13 45169.7 3288.5 1
 2 -1 13 57415 3926.47 1
 2 -1 15 112104 5734.83 1
 2 -1 17 46771.4 3999.91 1
 -2 1 21 13461.1 1680.69 4
 2 -1 21 14361.6 1752.95 4
 2 -1 23 7332.03 1212.84 6
 2 -1 23 6969.43 1351.51 4
 -2 1 23 6866.29 1263.42 4
 2 -1 25 1957.53 842.805 4
 -2 1 25 1690.3 735.073 4
 2 -1 27 5004.68 1246.46 4
 -2 1 27 5368.45 1254.34 4
 -2 1 29 1909.02 791.13 4
 2 -1 29 1935.77 833.411 4
 2 -1 31 87.5461 534.53 4
 2 -1 33 798.281 450.199 4
 0 -2 30 5122.45 1214.56 4
 0 2 30 5449.17 1166.06 4
 0 -2 28 12280.1 1821.48 4
 0 2 28 12204.5 1751.89 4
 0 2 26 4448.75 1108.48 4
 0 -2 26 4674.12 1239.61 4
 0 -2 24 1830.9 916.018 4
 0 2 24 2661.39 958.48 4
 0 -2 22 15588.1 1894.5 4
 0 2 22 13640.8 1724.61 4
 0 -2 20 8057.46 1800.46 1
 0 -2 18 8414.67 1772.62 1
 0 -2 16 47110.5 3985.59 1
 0 -2 14 64583.4 4466.7 1
 0 2 14 71188.4 3656.44 1
 0 2 12 9732.08 1290.29 1
 0 -2 12 11976.3 2048.31 1
 0 -2 10 24974.1 2449.61 1
 -2 0 -10 27982.4 1004.46 2
 0 2 10 27924.8 1911.28 1
 0 2 8 52118.3 2241.53 1
 0 -2 8 48729.8 3057.77 1
 0 2 6 67341.5 3245.94 7
 0 2 6 67531.2 2113.95 1
 0 2 4 92685.6 3275.06 7
 0 2 2 133928 3805.1 7
 0 2 0 236919 3451.14 7
 -2 0 4 80507.9 3076.26 1
 -2 0 6 56926.1 2839.11 1
 -2 0 8 40901.3 2673.47 1
 -2 0 10 16033.6 1827.94 1
 -2 0 12 11310.3 1632.47 1
 2 0 12 11532.6 1587.01 1
 -2 0 14 61933.6 4081.93 1
 2 0 14 67284.7 4087.23 1
 2 0 16 57322.2 4033.78 1
 -2 0 16 51674.6 3918.17 1
 2 0 22 13630.8 1786.98 4
 2 0 22 14757.8 1720.3 6
 -2 0 22 12363.9 1654.69 4
 2 0 24 1955.99 794.507 4
 -2 0 24 1932.61 929.494 4
 2 0 26 5128.36 1179.36 4
 -2 0 26 5952.76 1298.8 4
 -2 0 28 13333.7 1850.06 4
 2 0 28 14212.1 1882.56 4
 -2 0 30 4871.9 1118.72 4
 2 0 30 5543.72 1128.77 4
 2 0 32 6331.19 1108.69 4
 1 -2 31 837.948 645.217 4
 -1 2 29 898.751 773.591 4
 1 -2 29 430.591 599.708 4
 1 -2 27 12243.1 1823.42 4
 -1 2 27 12216.8 1772.69 4
 -1 2 25 14044.6 1887.38 4
 1 -2 25 13940 1864.74 4
 -1 2 23 14770.6 1831.64 4
 1 -2 23 14053.3 1618.47 6
 1 -2 23 14724.9 1913.31 4
 1 -2 19 1520.35 916.694 1
 1 -2 17 12539.6 2138.3 1
 1 -2 15 115388 6124.86 1
 1 -2 13 223634 8003.73 1
 -2 -1 -13 229595 3505.81 2
 1 -2 11 80708.8 4436.5 1
 -1 2 11 84868.3 3757.69 1
 1 -2 9 129592 2693.48 8
 -1 2 9 153565 4545.66 1
 -1 2 7 63252.4 3289.06 7
 -1 2 5 108347 3789.86 7
 -1 2 3 1655.73 505.64 7
 -1 2 1 228933 3985.81 7
 -1 2 -1 235874 3568.59 7
 2 1 1 234489 3355.78 7
 -2 -1 3 16027.1 1413.24 1
 2 1 3 15478.4 1038.94 7
 -2 -1 5 185591 5034.99 1
 -2 -1 7 79243.7 3662.32 1
 -2 -1 9 151527 5523.46 1
 2 1 11 96889.2 3972.22 1
 -2 -1 11 85262.4 4489.2 1
 -2 -1 13 245418 8050.09 1
 2 1 13 284703 7431.61 1
 2 1 15 105736 4803.87 1
 -2 -1 15 95523.1 5384.08 1
 -2 -1 17 26203.2 2996.5 1
 -2 -1 19 4378.94 1425.87 1
 2 1 21 48237.4 3084.22 4
 -2 -1 21 45038.7 3040.93 4
 -2 -1 23 13848.1 1817.78 4
 2 1 23 13599.8 1827.83 4
 -2 -1 25 13273.2 1842.97 4
 2 1 25 13247.5 1846.1 4
 2 1 27 13760.2 1861.09 4
 -2 -1 27 13022.6 1877.64 4
 2 1 29 695.811 621.428 4
 -2 -1 29 138.558 557.698 4
 2 1 31 -122.136 453.865 4
 2 1 33 8850.43 1176.57 4
 2 -2 32 8729.74 1299.1 4
 2 -2 30 521.97 532.589 4
 2 -2 28 15586.5 2025.87 4
 -2 2 28 15894.5 2002 4
 2 -2 26 4581.18 1171.19 4
 -2 2 26 3792.75 1042.7 4
 2 -2 24 8749.48 1308.09 6
 -2 2 24 10972.4 1617.47 4
 2 -2 24 9070.22 1540.63 4
 2 -2 22 1645.45 583.412 6
 2 -2 22 1057.12 484.32 4
 -2 2 22 2669.87 890.686 4
 2 -2 18 23178.1 3006.56 1
 2 -2 16 30498.4 3251.5 1
 2 -2 14 61866.4 4451.36 1
 2 -2 10 74520.9 2260.77 8
 -2 2 6 42820.9 2568.78 7
 -2 2 4 13589.8 1293.85 7
 -2 2 2 25946.8 1743.91 7
 -2 2 0 725.433 289.73 7
 2 2 0 966.839 307.355 7
 -2 -2 0 518.508 337.761 1
 2 2 2 40484.3 2118.82 7
 -2 -2 2 34514.1 1963.1 1
 2 2 4 17375 1436.88 7
 -2 -2 4 18808.8 1688.13 1
 2 2 6 48338.9 2964.71 7
 -2 -2 6 42588.7 2814.74 1
 2 2 8 64978.9 2308.57 1
 -2 -2 8 56968.4 3453.21 1
 -2 -2 10 84753.3 4457.97 1
 2 2 10 100669 3403.49 1
 -2 -2 12 81704.1 4707.73 1
 2 2 12 96946.3 3741.69 1
 -2 -2 14 61615.7 4329.86 1
 -2 -2 16 30305 3277.34 1
 -2 -2 18 25425.1 3085.81 1
 -2 -2 20 4079.72 1356.24 1
 -2 -2 22 1649.99 803.177 4
 2 2 22 1051.87 675.367 4
 2 2 24 9086.73 1500.96 4
 -2 -2 24 9997.31 1582.54 4
 2 2 26 4486.95 1160.29 4
 -2 -2 26 3623.89 1202.1 4
 2 2 28 16842.4 1997.19 4
 -2 -2 28 15306.4 2062.54 4
 2 2 30 1355.06 710.458 4
 2 2 32 7711.03 1198.23 4
 2 3 31 4964.29 1092.33 4
 -2 -3 29 1446.6 734.262 4
 2 3 29 1555.85 658.316 4
 -2 -3 27 55073.7 3799.33 4
 2 3 27 54848.8 3701.13 4
 2 3 25 5883.41 1299.76 4
 -2 -3 25 5736.63 1331.12 4
 -2 -3 23 13760.7 1819.07 4
 2 3 23 15629.6 1893.02 4
 -2 -3 21 43125.3 3103.65 4
 2 3 21 45331.7 3081.18 4
 -2 -3 19 15777 2545.99 1
 -2 -3 17 11755.4 2147.9 1
 -2 -3 15 35535.9 3554.51 1
 -2 -3 13 12277.9 2025.92 1
 -2 -3 11 117916 5879.02 1
 2 3 11 124705 3269.18 1
 2 3 9 41707.4 1544.42 1
 -2 -3 9 37745.7 3063.42 1
 2 3 7 199817 6429.37 7
 -2 -3 7 198468 6500.17 1
 2 3 5 276993 6783.23 7
 -2 -3 5 256841 6694.29 1
 -2 -3 3 37047.3 2253.01 1
 2 3 3 39325.6 2495.12 7
 -2 -3 1 86897.5 3234.3 1
 2 3 1 98169 3096.43 7
 -3 2 -1 106018 2443.05 7
 2 3 -1 77623.2 2556.14 7
 -3 2 1 82860.4 2739.4 7
 -3 2 3 31570.2 1813.64 7
 -3 2 5 274800 6071.52 7
 3 -2 15 43281.2 3869.7 1
 3 -2 17 9340.82 1935.51 1
 3 -2 21 34412.9 2751.73 4
 -3 2 21 35796.2 2665.39 4
 -3 2 23 17655.3 2004.54 4
 3 -2 23 17469.3 1981.24 6
 3 -2 23 16963.7 2108.57 4
 3 -2 25 5626.21 1246.79 4
 3 -2 25 4301.62 1004.78 6
 -3 2 25 5992.77 1317.62 4
 3 -2 27 55062.7 3759.11 4
 -3 2 27 55014 3620.89 4
 3 -2 29 2014.93 861.503 4
 3 -2 31 3771.16 961.416 4
 3 -2 33 4324.07 834.803 4
 1 3 32 25241.9 2063.8 4
 1 3 30 3377.26 998.571 4
 -1 -3 30 3247.06 930.258 4
 1 3 28 11014.8 1682.66 4
 -1 -3 28 10508.9 1721.29 4
 -1 -3 26 64935.3 4104.43 4
 1 3 26 67432.4 4053.15 4
 1 3 24 32999.6 2734.58 4
 -1 -3 24 27818.5 2663.05 4
 -1 -3 22 2010.84 847.115 4
 1 3 22 1536.14 704.453 4
 -1 -3 20 84759.6 6024.11 1
 -1 -3 18 49553.8 4436.15 1
 -1 -3 16 35268.8 3555.57 1
 -1 -3 14 263802 9397.62 1
 -1 -3 12 392637 10685.5 1
 1 3 10 24191.9 1433.95 1
 -3 1 -10 20988.7 759.672 2
 -1 -3 10 19790.6 2275.4 1
 -3 1 -8 34515.7 932.975 2
 -1 -3 8 34644.3 2842.95 1
 -1 -3 6 602039 10244.2 1
 1 3 6 615975 10576.9 7
 1 3 4 14075.3 1621.18 7
 -1 -3 4 12701.4 1377.44 1
 1 3 2 15168.9 1517.56 7
 -1 -3 2 13012 1254.83 1
 1 3 0 415831 5748.62 7
 -3 1 0 402150 3398.25 7
 -1 -3 -2 13020.5 689.268 1
 -3 1 2 12420.5 486.362 2
 -3 1 2 13163.7 821.654 7
 1 3 -2 14127 1169.65 7
 3 -1 14 279316 8823.42 1
 3 -1 16 42458.2 3699.18 1
 3 -1 22 3411.68 1035.94 4
 3 -1 22 1420.6 649.733 6
 -3 1 22 2868.84 980.044 4
 -3 1 24 33484.7 2784.4 4
 3 -1 24 33437.8 2716.84 6
 3 -1 24 31689.6 2830.28 4
 -3 1 26 67143.5 4155.56 4
 3 -1 26 66302.9 4116.24 4
 -3 1 28 11612.9 1731.99 4
 3 -1 28 11467.9 1710.97 4
 3 -1 30 2765.28 875.009 4
 3 -1 32 23724.8 2031.47 4
 0 3 31 2198.38 756.167 4
 0 -3 31 2708.63 880.289 4
 0 3 29 3418.31 1031.48 4
 0 -3 29 4216.19 1103.08 4
 0 -3 27 24870.6 2542.47 4
 0 3 27 27361.7 2597.34 4
 0 3 25 4852.33 1174.26 4
 0 -3 25 4926.31 1216.33 4
 0 3 23 3720.14 952.698 4
 0 -3 23 2862.46 939.868 4
 0 -3 21 4002.92 936.039 4
 0 -3 21 5884.22 1661.9 1
 0 3 21 5115.15 1031.05 4
 0 -3 19 1453.22 859.583 1
 0 -3 17 1050.17 741.893 1
 0 -3 15 66542.6 4883.74 1
 0 -3 13 226.235 622.99 1
 -3 0 -11 145053 2342.56 2
 0 -3 11 142911 6309.15 1
 0 -3 9 38285.1 3002.63 1
 -3 0 -9 42162.6 1234.92 2
 0 3 9 39062.7 3126.29 7
 -3 0 -7 126669 2014.45 2
 0 -3 7 122102 3084.6 8
 0 3 5 63811.8 3303.08 7
 -3 0 -5 65767.3 1344.26 2
 0 3 3 11231.3 1335.93 7
 0 3 1 41019.7 1961.36 7
 0 3 -1 40111.8 1856.41 7
 -3 0 7 124521 4769.28 1
 -3 0 9 47797.9 3190.48 1
 -3 0 11 163037 6249.08 1
 3 0 13 589.725 476.916 1
 -3 0 13 212.186 410.552 1
 3 0 15 77798.4 4579.73 1
 -3 0 15 71100.7 4714.29 1
 3 0 21 6542.14 1268.64 4
 -3 0 21 6954.1 1231.93 4
 3 0 23 3757.17 1098.21 4
 3 0 23 4235.76 1114.92 6
 -3 0 23 3682 1064.29 4
 -3 0 25 4376.45 1180.18 4
 3 0 25 4657.03 1172.25 4
 -3 0 27 30844.5 2737.58 4
 3 0 27 31937.3 2817.41 4
 3 0 29 4653.28 1162.92 4
 3 0 31 3701.51 1031.94 4
 3 0 33 5611.45 936.195 4
 1 -3 32 333.903 426.679 4
 -1 3 30 1748.82 816.713 4
 1 -3 30 1773.49 765.018 4
 -1 3 28 1262.56 703.647 4
 1 -3 28 633.362 699.217 4
 1 -3 26 8498.21 1579.19 4
 -1 3 26 7649.6 1445.58 4
 1 -3 24 13730.9 1938.4 4
 -1 3 24 13030 1732.15 4
 1 -3 24 13154.6 1518.28 6
 -1 3 22 3568.82 873.135 4
 1 -3 22 4428.5 1201.25 4
 1 -3 20 22282.1 3067.37 1
 1 -3 18 8056.24 1941.44 1
 1 -3 16 84925.6 5627.52 1
 1 -3 14 21697.1 2785.9 1
 1 -3 12 9294.72 1845.9 1
 -3 -1 -12 10218.5 788.18 2
 1 -3 10 13767.7 1133.96 8
 -3 -1 -10 11575.6 811.308 2
 1 -3 8 44033.1 1825.69 8
 -3 -1 -8 47582.3 1508.7 2
 -1 3 6 76913.3 3859.21 7
 1 -3 6 83307.6 2287.73 8
 -3 -1 -6 81220.8 1768.93 2
 -3 -1 -4 43509.2 1209.6 2
 -1 3 4 44718.1 2777.11 7
 -1 3 2 11428.3 1357.52 7
 -3 -1 -2 11699 576.597 2
 1 -3 2 11885.1 819.253 8
 -1 3 0 149211 3483.53 7
 3 1 0 141025 2045.25 7
 -1 3 -2 21392.1 1466.57 7
 3 1 2 18973.5 989.316 7
 -3 -1 4 48083.6 2699.84 1
 -3 -1 6 84039.9 3908.59 1
 -3 -1 8 43222.8 3015.67 1
 -3 -1 10 12629.3 1860.45 1
 -3 -1 12 6678.63 1385.41 1
 3 1 12 7736.85 1263.81 1
 -3 -1 14 24763 2801.22 1
 3 1 14 27787.7 2455.65 1
 -3 -1 16 72201.3 4905.83 1
 3 1 22 5696.44 1282.57 4
 3 1 22 6232.9 1257.8 6
 -3 -1 22 5403.28 1226.29 4
 3 1 24 12603.1 1827.51 4
 -3 -1 24 12432.4 1792.48 4
 3 1 26 6619.07 1313.81 4
 -3 -1 26 6202.87 1364.03 4
 3 1 28 687.929 639.715 4
 -3 -1 28 1361.15 806.151 4
 3 1 30 2765.89 926.423 4
 3 1 32 -768.712 592.026 4
 2 -3 31 2487.95 808.12 4
 -2 3 29 89.9009 495.458 4
 2 -3 29 389.616 603.693 4
 -2 3 27 18522.1 2158.55 4
 2 -3 27 18565.5 2243.05 4
 -2 3 25 2206.82 801.319 4
 2 -3 25 2256.62 906.648 4
 2 -3 25 2851.65 892.771 6
 2 -3 23 4045.46 1105.87 4
 2 -3 23 4221.92 1075.6 6
 -2 3 23 4506.29 1026.63 4
 2 -3 21 1969 813.152 4
 -2 3 21 3846.25 1006.52 4
 2 -3 19 6474.89 1752.66 1
 2 -3 17 23711.5 3060.32 1
 2 -3 15 50075.1 4326.55 1
 -3 -2 -13 47228.7 1831.46 2
 2 -3 13 46295.3 3922.68 1
 2 -3 11 42117.5 2010.13 8
 2 -3 9 5142.13 715.24 8
 -2 3 7 50844 3470.52 7
 2 -3 7 50097.6 2002.58 8
 -2 3 5 41569 2728.41 7
 2 -3 5 40758.7 1553.16 8
 2 -3 3 9727.49 732.348 8
 -2 3 3 10044.5 1338.98 7
 3 2 -1 35876.9 1407.03 7
 -2 3 1 33555.8 1865.16 7
 2 -3 1 36618.5 1297.86 8
 3 2 1 35730.6 1794.31 7
 2 -3 -1 34283.4 1242.41 8
 -2 3 -1 34793.8 1761.49 7
 3 2 3 7469.33 940.295 7
 -3 -2 3 5478.01 1000.51 1
 3 2 5 29785.1 2011.15 7
 -3 -2 5 32063.8 2382.88 1
 -3 -2 7 49350.3 3143.54 1
 -3 -2 9 11358.2 1942.61 1
 -3 -2 11 41306.3 3304.01 1
 3 2 11 51299.4 2600.2 1
 -3 -2 13 50947.2 3969.48 1
 3 2 13 59118.2 3081.44 1
 -3 -2 15 36895.6 3514.4 1
 -3 -2 17 24590.3 3031.82 1
 -3 -2 19 8244.42 1902.32 1
 -3 -2 21 236.979 554.633 4
 3 2 21 411.676 533.575 6
 3 2 21 123.763 571.466 4
 -3 -2 23 4780.62 1178.84 4
 3 2 23 4648.38 1125.21 4
 -3 -2 25 1454.98 754.733 4
 3 2 25 2310.76 877.715 4
 3 2 27 20290 2243.62 4
 -3 -2 27 15914.8 2051.67 4
 3 2 29 219.455 590.763 4
 3 2 31 1426.34 746.184 4
 3 2 33 45.2578 460.659 4
 3 -3 32 -109.242 401.576 4
 3 -3 30 43.0125 484.515 4
 -3 3 28 7405.17 1347.71 4
 3 -3 28 7472.1 1425.61 4
 3 -3 26 15166.8 1760.29 6
 -3 3 26 17092.6 2020.38 4
 3 -3 26 15608.8 2057.01 4
 -3 3 24 19614.1 2202.25 4
 3 -3 24 17779.3 2128.19 4
 3 -3 24 20416.3 2083.6 6
 -3 3 22 3199.72 977.258 4
 3 -3 22 2576.62 651.722 6
 3 -3 22 3481.36 953.831 4
 3 -3 18 14098.4 2518.66 1
 3 -3 16 111318 6737.21 1
 3 -3 12 57071.3 2550.97 8
 3 -3 10 9403.89 1012.03 8
 -3 3 8 78739.1 4320.63 7
 -3 3 6 55284.6 3259.44 7
 -3 3 4 31761.8 2337.42 7
 3 3 -2 88848.7 2842.48 7
 -3 3 2 91312.3 3709.74 7
 -3 -3 0 38643.1 2133.88 1
 -3 3 0 38482.9 1841.65 7
 3 3 0 38173.3 1813.37 7
 -3 -3 2 154432 2037.81 2
 3 3 2 162919 4798.57 7
 3 -3 -2 145737 2548.27 8
 -3 3 -2 159706 3867.28 7
 -3 -3 2 141889 4412.98 1
 3 -3 -4 22421.1 1017.66 8
 3 3 4 19688.8 1753.29 7
 -3 -3 4 23156.2 2066.46 1
 -3 -3 6 47194.2 3095.93 1
 3 3 6 65712.2 3460.95 7
 -3 -3 8 100736 4880.36 1
 3 3 8 107767 2404.42 1
 -3 -3 10 7688.09 1554.07 1
 3 3 10 9679.36 889.286 1
 -3 -3 12 88965.8 5215.31 1
 -3 -3 14 39590.7 3686.78 1
 -3 -3 16 99103.1 6067.84 1
 -3 -3 18 15527 2611.27 1
 -3 -3 20 9613.67 2043.34 1
 -3 -3 22 5181.83 1324.84 4
 3 3 22 5598.94 1235.56 4
 3 3 24 16822.1 2068.94 4
 -3 -3 24 16658.9 2138.57 4
 3 3 26 15308.7 2002.76 4
 -3 -3 26 13921.6 1963.08 4
 -3 -3 28 8679.28 1478.25 4
 3 3 28 9764.99 1531.07 4
 3 3 30 191.949 537.041 4
 3 3 32 588.189 493.213 4
 3 4 31 333.632 548.409 4
 3 4 29 1756.39 692.104 4
 3 4 27 28073.8 2560.14 4
 -3 -4 27 26014.7 2625.17 4
 3 4 25 18632.6 2103.5 4
 -3 -4 25 17543.7 2294.71 4
 -3 -4 23 7635.2 1482.24 4
 3 4 23 7503.49 1367.53 4
 3 4 21 23701.3 2234.91 4
 -3 -4 21 22136.3 2358.54 4
 -3 -4 19 36898.7 4122.02 1
 -3 -4 17 91680.6 6201.37 1
 -3 -4 15 15174.7 2410.91 1
 -3 -4 13 21691.1 2753.83 1
 -3 -4 11 47100.5 3801.09 1
 -4 3 -9 154337 1826.15 2
 3 4 9 146685 6469.57 7
 -3 -4 9 148396 6255.83 1
 3 4 7 60703.3 3843.42 7
 -4 3 -7 68274.5 1264.25 2
 -3 -4 7 68865.9 4181.69 1
 4 -3 -7 60855.3 1751.23 8
 -3 -4 5 56260.7 1160.44 2
 -3 -4 5 52088.2 3377.72 1
 4 -3 -5 56892.6 1662.22 8
 -4 3 -5 53803.9 1148.16 2
 3 4 3 147026 5168.96 7
 -3 -4 3 146699 5139.29 1
 -4 3 -3 149950 1932.04 2
 -4 3 -3 146821 3875.43 7
 -3 -4 3 153451 2163.29 2
 3 4 1 203319 5152.61 7
 -4 3 -1 202006 4008.06 7
 -3 -4 -1 191996 4724.55 1
 -4 3 1 205669 4967.15 7
 3 4 -1 193474 4598.29 7
 3 4 -3 134281 4055.06 7
 -4 3 3 134346 4638.6 7
 -4 3 5 49342.2 2925.8 7
 -4 3 7 48461.1 3246.01 7
 4 -3 13 16823.1 1565.61 8
 4 -3 17 107116 6861.65 1
 4 -3 19 43419.7 4433.34 1
 4 -3 21 21044.7 2245.79 4
 4 -3 21 26220.5 2380.7 6
 -4 3 21 24608.1 2262.18 4
 -4 3 23 6407.92 1308.78 4
 4 -3 23 5234.18 1111.63 6
 4 -3 23 6422.76 1448.33 4
 4 -3 25 15235.3 1862.92 6
 -4 3 25 16749.4 2033.62 4
 4 -3 25 16507.8 2170.25 4
 4 -3 27 18266.4 2137.47 4
 4 -3 27 16682.7 1854.34 6
 4 -3 29 1254.06 762.667 4
 4 -3 31 -301.645 493.601 4
 4 -3 33 1211.84 479.404 4
 2 4 32 3489.31 842.27 4
 2 4 30 1346.31 775.29 4
 2 4 28 5758 1269.88 4
 -2 -4 28 5189.68 1285.72 4
 -2 -4 26 21624 2450.94 4
 2 4 26 24647.8 2377.49 4
 -2 -4 24 12357.8 1867.76 4
 2 4 24 12580.7 1743.84 4
 2 4 22 83225.9 4161.51 4
 -2 -4 22 74936.6 4282.86 4
 -2 -4 20 15838.9 2669.01 1
 -2 -4 18 73970 5587.65 1
 -2 -4 16 61707.4 4928.06 1
 -2 -4 14 43008.9 3909.17 1
 -2 -4 12 57382.4 4385.42 1
 -4 2 -10 5840.02 398.041 2
 2 4 10 12478.3 2010.2 7
 2 4 8 47357.4 3546.29 7
 -4 2 -8 53862.5 1187.95 2
 -2 -4 8 52541.7 3574.96 1
 2 4 6 138906 5671.38 7
 -4 2 -6 133937 1877.85 2
 -2 -4 4 218446 6173.38 1
 -4 2 -4 228902 2379.44 2
 -2 -4 2 107329 3880.27 1
 -4 2 -2 112449 1647.7 2
 -4 2 -2 125565 2800.2 7
 2 4 2 130053 4506.2 7
 -4 2 0 2925.94 513.167 7
 2 4 0 3621.82 769.487 7
 -4 2 0 2515.33 293.481 2
 -2 -4 0 2851.68 692.379 1
 -2 -4 -2 121690 2890.36 1
 -4 2 2 127524 3374.74 7
 2 4 -4 257977 5981.53 7
 -4 2 4 223119 5060.1 7
 4 -2 16 72300.3 5197.02 1
 4 -2 18 80377.7 5638.78 1
 4 -2 22 71322.8 4192.01 4
 4 -2 22 83291.5 4259.33 6
 -4 2 22 75165.5 4104.53 4
 -4 2 24 10088 1630.94 4
 4 -2 24 9101.31 1640.68 4
 4 -2 24 10007.1 1535.99 6
 -4 2 26 28154.7 2652.25 4
 4 -2 26 27172.9 2653.46 4
 4 -2 26 28861.4 2561.27 6
 4 -2 28 5862.98 1269.58 4
 4 -2 30 2126.23 818.351 4
 4 -2 32 2729.73 755.303 4
 -2 -4 -34 2294.76 598.294 9
 1 4 31 6010.5 1105.54 4
 -1 -4 29 4711.87 1171.29 4
 1 4 29 4357.11 1146.38 4
 1 4 27 41165.1 3078.82 4
 -1 -4 27 35792 3078.87 4
 1 4 25 2502.62 917.337 4
 -1 -4 25 1432.59 689.604 4
 -1 -4 23 4189.34 1188.02 4
 1 4 23 5487.59 1176.55 4
 1 4 21 34653.2 2584.79 4
 -1 -4 21 31072 2714.13 4
 -1 -4 19 5347.02 1549.15 1
 -1 -4 17 99429.1 6345.16 1
 -1 -4 15 121318 6853.57 1
 -1 -4 13 69774.7 4843.87 1
 -4 1 -11 46815.2 1238.66 2
 -1 -4 11 46745.9 3763.38 1
 -1 -4 9 5861.71 1346.08 1
 -4 1 -9 6722.56 495.563 2
 1 4 9 8546.53 1656.8 7
 -1 -4 7 32329.1 2776.29 1
 -4 1 -7 35346.8 1055.05 2
 -4 1 -5 221985 2540.82 2
 -1 -4 5 211239 6372.54 1
 -4 1 -3 26742.9 862.778 2
 1 4 3 29953.3 2459.88 7
 1 4 1 25928.7 1865.67 7
 -4 1 -1 25992.8 852.563 2
 -4 1 -1 25309.5 872.105 7
 -4 1 1 60628.6 1213.11 2
 -4 1 1 55404.8 1301.26 7
 -1 -4 -3 14663.8 754.748 1
 -4 1 3 12421.5 590.664 2
 4 -1 15 131149 6341.48 1
 4 -1 17 129206 6690.29 1
 -4 1 21 35214.7 2762.22 4
 4 -1 21 44714.7 3085.76 6
 4 -1 21 37076.1 2895.87 4
 4 -1 23 6129.47 1253.29 6
 -4 1 23 5840.89 1232.36 4
 4 -1 23 5611.28 1320.7 4
 -4 1 25 2032.88 922.278 4
 4 -1 25 1507.88 854.582 4
 4 -1 25 1176.53 637.44 6
 -4 1 27 33067.9 2868.5 4
 4 -1 27 33664.2 2916.61 4
 4 -1 29 4358.14 1200.81 4
 4 -1 31 7008.16 1184.75 4
 4 -1 33 17157.2 1542.3 4
 0 -4 30 2372 795.664 4
 0 4 30 3174.43 868.281 4
 0 -4 28 16538.9 2198.15 4
 0 4 28 19930.3 2195.09 4
 0 4 26 10411 1617.97 4
 0 -4 26 8575.75 1548.86 4
 0 4 24 10723.6 1601.41 4
 0 -4 24 9631.42 1714.9 4
 0 -4 22 4612.92 1190.73 4
 0 4 22 6099.65 1198.48 4
 0 -4 20 11012.5 2262.71 1
 0 -4 18 15938.1 2635.88 1
 0 -4 16 73056.5 5443.11 1
 0 -4 14 47607 4186.39 1
 -4 0 -12 16475.2 850.914 2
 0 -4 12 15470.1 2270.76 1
 0 4 10 27610.8 2977.05 7
 0 -4 10 29064.8 2898.64 1
 -4 0 -10 29447.6 1124.26 2
 0 4 8 45931.9 3454.13 7
 -4 0 -8 44605.5 1327.3 2
 0 4 6 82863 4358.02 7
 -4 0 -6 80705 1683.79 2
 0 4 4 7050.84 1345.65 7
 -4 0 -4 7122.24 566.701 2
 0 -4 4 7710.79 916.018 8
 0 4 2 135956 4513.2 7
 -4 0 -2 133016 1979.29 2
 0 4 0 10394.6 1177.43 7
 -4 0 0 7727.86 485.361 2
 -4 0 2 156710 1959.38 2
 0 4 -2 191796 4882.61 7
 -4 0 4 9213.25 547.831 2
 4 0 14 49801 3605.81 1
 4 0 22 5776.21 1163.79 6
 4 0 22 4197.17 1211.48 4
 -4 0 22 4010.45 1094.59 4
 4 0 24 7985.85 1480.3 4
 4 0 24 9165.08 1522.55 6
 -4 0 24 6927.33 1435.52 4
 4 0 26 8342.78 1565.87 4
 -4 0 26 7742.36 1512.16 4
 4 0 28 22520.5 2423.4 4
 4 0 30 2492.83 973.615 4
 4 0 32 11692.1 1410.45 4
 4 0 34 0.39078 337.481 4
 1 -4 31 1056.82 544.567 4
 1 -4 29 3452.74 989.933 4
 -1 4 29 2592.16 833.888 4
 1 -4 27 28292.5 2764.69 4
 -1 4 27 31433.9 2734.51 4
 -1 4 25 8773.82 1493.28 4
 1 -4 25 8524.46 1632.7 4
 -1 4 23 9749.38 1471.1 4
 1 -4 23 9378.54 1599.53 4
 1 -4 21 5005.81 1183.41 4
 -1 4 21 3990.31 924.418 4
 1 -4 19 26676.7 3471.22 1
 1 -4 17 7961.84 2091.06 1
 1 -4 15 113434 6668.52 1
 -4 -1 -13 30729.2 1314.49 2
 1 -4 13 28262.3 3235.29 1
 1 -4 11 70223.8 2919.19 8
 -4 -1 -11 74186.2 2041.89 2
 -4 -1 -9 23458.9 1106.34 2
 1 -4 9 19562.4 1483.69 8
 -1 4 9 19409.3 2397.37 7
 -1 4 7 38502.1 3146.09 7
 1 -4 7 42850.2 2063.28 8
 -4 -1 -7 42306.7 1382.44 2
 1 -4 5 15223.2 1170.45 8
 -1 4 5 15767.6 1879.37 7
 -1 4 3 20024.9 2058.22 7
 -4 -1 -3 15261.1 746.303 2
 1 -4 1 4003.71 670.132 8
 4 1 -1 4108.06 362.378 7
 -1 4 1 4212.16 810.816 7
 1 -4 -1 4749.92 781.813 8
 -1 4 -1 4430.38 770.952 7
 -4 -1 1 5402 413.738 2
 4 1 1 4479.89 408.973 7
 -1 4 -3 43860 2455.6 7
 -4 -1 3 21938.5 753.596 2
 -4 -1 5 13281.2 552.999 2
 -4 -1 7 52794.8 3422.42 1
 -4 -1 9 31111.7 2789.29 1
 -4 -1 11 98138.8 5242.19 1
 -4 -1 13 29732.1 3137.09 1
 4 1 13 31327.4 2593.16 1
 -4 -1 15 112053 6222.11 1
 -4 -1 21 7225.56 1240.38 4
 4 1 21 8157.74 1375.62 4
 4 1 21 8327.39 1341.87 6
 4 1 23 11454.2 1730.78 6
 4 1 23 9394.49 1587.36 4
 -4 -1 23 10626 1658.67 4
 -4 -1 25 8320.15 1500.41 4
 4 1 25 9186.29 1615.16 4
 4 1 27 30459.6 2786.56 4
 -4 -1 27 27816.2 2697.01 4
 4 1 29 2790.04 866.724 4
 4 1 31 1046.2 616.511 4
 4 1 33 4650.38 850.049 4
 2 -4 32 26350 2058.39 4
 2 -4 30 3716.9 932.792 4
 2 -4 28 12124.8 1788.41 4
 -2 4 28 15657.3 1903.66 4
 2 -4 26 33047.5 2941.39 4
 2 -4 26 29958.7 2346.78 6
 -2 4 26 37030 2930.34 4
 2 -4 24 45500.7 2943.08 6
 2 -4 24 47284.4 3567.92 4
 -2 4 24 52348.3 3395.78 4
 -2 4 22 6910.06 1281.8 4
 2 -4 22 7153.82 1383.19 4
 2 -4 22 6580.6 1163.36 6
 2 -4 20 30605.4 3877.49 1
 2 -4 18 6800.98 1806.7 1
 2 -4 16 12508.4 2298.58 1
 2 -4 14 321825 10972.3 1
 -4 -2 -14 288664 4527.99 2
 2 -4 12 406800 7317.6 8
 -4 -2 -12 413192 5423.25 2
 -4 -2 -10 134926 2999.25 2
 2 -4 10 129087 3827.25 8
 -2 4 10 131205 6507.44 7
 -2 4 8 141212 6182.13 7
 2 -4 8 135390 3614.15 8
 -4 -2 -6 938546 6910.86 2
 -2 4 6 915485 14556.7 7
 2 -4 6 921279 8704.79 8
 -4 -2 -4 215827 3133.07 2
 -2 4 4 233898 6853.21 7
 2 -4 4 229639 4087.8 8
 4 2 -2 12566.2 889.07 7
 2 -4 2 10877.6 916.989 8
 -2 4 2 12984.6 1546.11 7
 2 -4 0 153237 3144.35 8
 4 2 0 143151 2940.11 7
 -2 4 0 151769 4223.47 7
 4 2 2 15420.2 1190.52 7
 -2 4 -2 11506.3 1260.43 7
 2 -4 -2 10109 844.047 8
 -4 -2 2 14137.2 670.141 2
 -4 -2 4 235939 2476.29 2
 4 2 4 243256 5165.54 7
 -4 -2 6 888019 13739.4 1
 -4 -2 6 851466 4301.49 2
 -4 -2 8 152220 6082.48 1
 -4 -2 10 180274 6972.31 1
 4 2 12 469629 8395.68 1
 -4 -2 12 398606 11048 1
 -4 -2 14 322131 10423.9 1
 -4 -2 16 13060.8 2318.58 1
 4 2 22 7836.3 1418.38 6
 4 2 22 6305.99 1290.32 4
 -4 -2 22 5125.7 1159.22 4
 4 2 24 47869.7 3439.17 4
 -4 -2 24 40798 3249.32 4
 4 2 26 45800.2 3377.49 4
 -4 -2 26 39009.3 3143.64 4
 4 2 28 12622.6 1806.43 4
 4 2 30 2317.21 852.996 4
 4 2 32 30476.1 2208.88 4
 3 -4 31 945.533 625.494 4
 3 -4 29 2362.93 997.899 4
 3 -4 27 11022.9 1750.54 4
 -3 4 27 11753.8 1694.22 4
 3 -4 27 9742.53 1352.31 6
 3 -4 25 3400.4 1147.6 4
 3 -4 25 3285.17 886.187 6
 -3 4 25 3466.81 1108.94 4
 3 -4 23 8859.7 1436.85 6
 -3 4 23 9913.33 1489.04 4
 3 -4 23 7458.21 1394.46 4
 3 -4 21 62888.4 3509.55 6
 3 -4 21 56577.3 3638.24 4
 -3 4 21 61217 3508 4
 3 -4 19 11647.8 2435.81 1
 3 -4 17 98476.9 6755.56 1
 -4 -3 -15 25000.4 1500.26 2
 3 -4 15 29666.8 3506.29 1
 -4 -3 -13 64410.2 2409.2 2
 3 -4 11 961.801 700.452 8
 -3 4 9 9000.97 1703.84 7
 3 -4 9 8343.21 1015.14 8
 3 -4 7 28929.2 1670.93 8
 -3 4 7 28006.3 2725.55 7
 3 -4 5 106722 2925.56 8
 -3 4 5 109942 5002.12 7
 -4 -3 -3 149100 2701.83 2
 4 3 -3 151985 3794.42 7
 -3 4 1 162476 4634.37 7
 3 -4 1 160723 3244.67 8
 -4 -3 -1 154829 2540.39 2
 4 3 -1 157061 3498.81 7
 -3 4 -1 156293 4203.78 7
 3 -4 -1 152996 3049.33 8
 4 3 1 156815 4260.06 7
 3 -4 -3 136169 2914.6 8
 4 3 3 139657 4585.71 7
 -4 -3 5 94332.9 4489.02 1
 -4 -3 5 100808 1648.49 2
 4 3 7 19896.2 2052.41 7
 -4 -3 7 20065.3 2268.22 1
 -4 -3 7 19615.2 641.607 2
 -4 -3 9 16642.1 2148.09 1
 -4 -3 11 6730.63 1638.73 1
 -4 -3 13 59538.5 4507.03 1
 -4 -3 15 23076.2 2966.72 1
 -4 -3 17 84289.8 5860.68 1
 -4 -3 19 10738.3 2259.11 1
 -4 -3 21 67363 4046.28 4
 4 3 21 70393.3 3987.6 4
 4 3 23 8697.14 1541.13 4
 -4 -3 23 9671.53 1660.5 4
 4 3 25 2567.26 1120.05 4
 -4 -3 25 2934.81 1061.34 4
 4 3 27 11904 1744.59 4
 4 3 29 2582.64 733.039 4
 4 3 31 1625.56 728.934 4
 4 3 33 5727.86 871.234 4
 4 -4 32 646.218 525.858 4
 4 -4 30 1749.31 691.74 4
 4 -4 28 1784.85 864.707 4
 4 -4 26 4156.85 1117.25 4
 4 -4 26 3558.54 937.132 6
 -4 4 24 537.463 484.453 4
 4 -4 24 1222.49 748.68 6
 4 -4 24 1131.08 699.195 4
 -4 4 22 24461.7 2458.16 4
 4 -4 22 22816.6 2427.39 4
 4 -4 22 24588.2 2370.84 6
 4 -4 20 5061.87 1629.58 1
 4 -4 20 3582.35 998.054 4
 4 -4 18 18213.5 3029.34 1
 -4 -4 -16 8509.96 949.271 2
 4 -4 16 9273.07 2074.26 1
 -4 -4 -14 30732 1814.77 2
 4 -4 12 3059.14 721.01 8
 4 -4 10 25371.7 1832.76 8
 -4 4 8 40190.8 3376.9 7
 -4 4 6 68842.7 4044.88 7
 4 4 -4 85379.9 3406.08 7
 -4 4 4 93741.3 4562.42 7
 4 4 -2 11344.6 1163.79 7
 -4 4 2 11691.1 1555.08 7
 4 4 0 89223.5 3333.1 7
 -4 -4 0 84509.8 2040.6 2
 -4 4 0 86993.1 3263.07 7
 -4 4 -2 16505.1 1446.15 7
 4 4 2 15286.2 1695.05 7
 4 -4 -2 16359.7 1057.46 8
 -4 -4 2 9700.93 639.498 2
 -4 -4 2 8213.23 1333.01 1
 -4 4 -4 98495.6 3749.73 7
 -4 -4 4 89483.3 1687.3 2
 4 -4 -4 97664.5 2499.93 8
 -4 -4 4 83849.6 4315.08 1
 4 4 4 100764 4595.85 7
 4 -4 -6 70771.3 2181.46 8
 -4 -4 6 70041.4 1371.87 2
 -4 -4 6 69006.8 4091.8 1
 4 4 6 68060.7 3892.84 7
 -4 -4 8 37080.4 845.897 2
 -4 -4 8 40074.9 3309.9 1
 -4 -4 10 22077.6 2582.71 1
 -4 -4 12 2469.64 1106.07 1
 -4 -4 14 42461.9 3987 1
 -4 -4 16 8610.25 1901.53 1
 -4 -4 18 19073.9 2966.73 1
 -4 -4 20 4450.46 1453.42 1
 -4 -4 22 21603.6 2524.71 4
 4 4 22 24990.6 2371.09 4
 4 4 24 2732.52 863.281 4
 -4 -4 24 2972.57 1034.73 4
 4 4 26 3152.65 991.465 4
 -4 -4 26 1568.24 839.52 4
 4 4 28 3915.37 1025.7 4
 4 4 30 1408.64 749.889 4
 4 4 32 500.039 440.703 4
 4 5 31 2300.58 748.594 4
 4 5 29 2951.83 887.474 4
 4 5 27 3299.09 1020.9 4
 4 5 25 4127.54 982.824 4
 -4 -5 25 3645.78 1159.61 4
 -4 -5 23 10085.9 1677.65 4
 4 5 23 10413.1 1636.06 4
 -4 -5 21 26845.4 3742.01 1
 4 5 21 22884.7 2222.92 4
 -4 -5 21 20045.8 2242.45 4
 -4 -5 19 7164.95 1898.07 1
 -4 -5 17 7056.45 2193.64 1
 -4 -5 15 25134.9 3246.84 1
 -4 -5 13 54899.5 4532.17 1
 -4 -5 11 10309 1935.29 1
 5 -4 -9 14804.1 1051.43 8
 4 5 9 17195.4 2424.26 7
 -4 -5 9 19303.9 2492.89 1
 4 5 7 34636.3 3244.03 7
 -4 -5 7 34369.4 3052.92 1
 -4 -5 7 33757.6 944.115 2
 5 -4 -7 35050.3 1582.68 8
 5 -4 -5 20016.7 1190.43 8
 -4 -5 5 30399.6 2832.34 1
 -5 4 -5 20729.6 1809.34 7
 -4 -5 5 27733.7 989.011 2
 4 5 5 24922.9 2559.1 7
 -4 -5 3 8659.75 1426.12 1
 -4 -5 3 8373.98 605.684 2
 -5 4 -3 11395.8 1293.04 7
 4 5 3 8188.34 1450.69 7
 -5 4 -1 70503.7 2910.78 7
 -4 -5 1 72170.4 3668.67 1
 4 5 1 70925.6 3536.13 7
 -4 -5 1 72206 1877.75 2
 4 5 -1 86767.8 3589.82 7
 -5 4 1 94250.9 4071.6 7
 -5 4 3 7465.66 1363.73 7
 4 5 -3 7927.61 1190.84 7
 4 5 -5 17721 1784.89 7
 -5 4 5 16169.3 1907.51 7
 -5 4 7 48122.6 3452.21 7
 5 -4 11 21965.6 1821.74 8
 5 -4 13 50011.5 2950.83 8
 5 -4 17 8812.25 2180.02 1
 -4 -5 -17 6781.53 935.798 2
 5 -4 19 10124 2319.57 1
 5 -4 21 22534.9 2397.79 4
 -5 4 21 25072.8 2357.63 4
 5 -4 21 25761.6 2411.57 6
 5 -4 23 11387.1 1804.63 4
 -5 4 23 12381.7 1772.84 4
 5 -4 23 11022.7 1658.61 6
 5 -4 25 4545.14 1172.36 6
 5 -4 25 4986.09 1270.6 4
 5 -4 27 3332.06 1009.45 4
 5 -4 27 2455.44 766.509 6
 5 -4 29 894.724 641.231 4
 5 -4 31 1675.07 704.075 4
 5 -4 33 508.864 368.146 4
 3 5 32 755.742 480.929 4
 3 5 30 4543.48 1075.42 4
 3 5 28 5424.04 1174.49 4
 3 5 26 3360.03 955.748 4
 -3 -5 26 3842.76 1192.69 4
 -3 -5 24 2105.22 1015.62 4
 3 5 24 1789.55 785.241 4
 3 5 22 4640.65 1154.06 4
 -3 -5 22 5986.2 1788.1 1
 -3 -5 22 4712.06 1161.88 4
 -3 -5 20 18713 3091.94 1
 -3 -5 18 2295.83 1026.45 1
 -3 -5 16 18995 2872.17 1
 -3 -5 14 23124.3 3060.06 1
 -3 -5 12 25524.7 3141.61 1
 -5 3 -10 29059.5 899.873 2
 3 5 10 26584.2 3034.71 7
 -3 -5 10 28289.4 3051.46 1
 5 -3 -8 37717.7 1444.2 8
 -3 -5 8 40530.1 3482.52 1
 3 5 8 37754.3 3419.92 7
 -5 3 -8 43512 1123.49 2
 3 5 6 72948.1 4330.85 7
 -3 -5 6 77896.1 1400.22 2
 -5 3 -6 76702.3 1503.94 2
 -3 -5 6 82880.4 4716.34 1
 -3 -5 4 43702.6 1199.61 2
 -3 -5 4 40175.2 3025.34 1
 -5 3 -4 43216.3 1184.17 2
 -5 3 -2 9052.86 918.435 7
 3 5 2 9692.58 1491.93 7
 -5 3 0 28828.9 1854.1 7
 3 5 0 22838.4 1856.46 7
 -3 -5 0 24532.1 1933.5 1
 -3 -5 -2 10304.3 1137.33 1
 3 5 -2 12061.3 1451.21 7
 -5 3 4 44058.9 2602.44 7
 3 5 -4 48200.9 2804.45 7
 -5 3 6 63806.1 3484.06 7
 5 -3 18 2164.77 1067.58 1
 5 -3 20 13508.3 1724.48 6
 -5 3 20 15291.7 1746.7 4
 5 -3 20 12814.9 1719.9 4
 5 -3 22 3337.5 1005.66 6
 -5 3 22 2440.12 903.9 4
 5 -3 22 3521.34 1063.23 4
 5 -3 24 -489.938 704.584 4
 5 -3 24 973.888 656.502 6
 -5 3 24 250.056 518.589 4
 5 -3 26 1660.69 955.771 4
 5 -3 26 1853.81 889.285 6
 5 -3 28 5352 1206.72 4
 5 -3 30 2483.28 813.972 4
 5 -3 32 721.097 514.817 4
 -3 -5 -34 442.105 369.559 9
 2 5 31 5473.89 1045.49 4
 2 5 29 9702.55 1532.91 4
 2 5 27 2475.03 823.953 4
 -2 -5 27 2305.04 1078.68 4
 -2 -5 25 2783.1 1108.97 4
 2 5 25 3492.73 968.676 4
 -2 -5 23 6555.37 1417.77 4
 2 5 23 6923.95 1245.46 4
 -2 -5 23 8778.5 2030.17 1
 -2 -5 21 13057.7 1789.25 4
 2 5 21 13877.3 1768.5 4
 -2 -5 21 18648.9 3068.51 1
 -2 -5 19 7549.35 1951.93 1
 -2 -5 17 5707.07 1758.55 1
 -2 -5 15 5706.79 1538.53 1
 -2 -5 13 74537.2 5373.54 1
 -2 -5 11 15032.8 2295.12 1
 2 5 11 19421 2754.88 7
 2 5 9 12588.2 2159.28 7
 -2 -5 9 11671.2 1964.54 1
 -5 2 -9 16891.1 815.338 2
 -5 2 -7 173388 2427.99 2
 -2 -5 7 163015 6443.24 1
 -5 2 -5 16123.4 746.293 2
 2 5 5 19299.6 2326.28 7
 -2 -5 5 16567.2 2070.51 1
 -2 -5 3 88034 3998.97 1
 2 5 3 90219.2 4453.51 7
 -5 2 -3 94125.3 1733.34 2
 -5 2 -1 2683.58 575.546 7
 -5 2 -1 1871.87 326.105 2
 -2 -5 1 1113.86 570.482 1
 2 5 1 1277.47 764.288 7
 2 5 -1 791.335 541.336 7
 -2 -5 -1 248.591 400.261 1
 -5 2 1 492.805 370.072 7
 -5 2 1 861.874 360.93 2
 -5 2 3 88221.9 2783.78 7
 2 5 -3 99751.3 4082.8 7
 -2 -5 -3 96126.9 2355.87 1
 2 5 -5 13697.2 1646.1 7
 5 -2 17 7668.11 1734.32 1
 5 -2 21 13352.3 1798.36 4
 -5 2 21 14719 1812.71 4
 5 -2 21 16134.6 1973.53 6
 5 -2 23 8111.9 1417.91 6
 5 -2 23 7186.26 1469.03 4
 -5 2 23 7010.63 1356.2 4
 5 -2 25 1488.18 676.101 6
 5 -2 25 2786.7 1017.41 4
 5 -2 27 1649.51 925.187 4
 5 -2 27 1555.84 744.375 6
 5 -2 29 7163.12 1296.05 4
 5 -2 31 5302.7 1063.68 4
 5 -2 33 839.846 488.248 4
 1 5 30 3320.26 921.627 4
 1 5 28 10565.4 1594.59 4
 -1 -5 28 9793.78 1643.85 4
 1 5 26 4623.87 1055.55 4
 -1 -5 26 4522.82 1236.94 4
 1 5 24 425.945 577.903 4
 -1 -5 24 438.493 701.453 4
 -1 -5 22 24371.9 2594.04 4
 -1 -5 22 31163.4 3930.38 1
 1 5 22 25148.3 2294.48 4
 -1 -5 20 35712.6 4179.05 1
 -1 -5 18 24693.4 3359.07 1
 -1 -5 16 29633.5 3660.29 1
 -1 -5 14 3929.48 1374.64 1
 -1 -5 12 116784 6435.62 1
 -1 -5 10 15710 2245.75 1
 1 5 10 19289.9 2632.53 7
 -5 1 -10 16871.1 823.266 2
 -5 1 -8 64162.6 1562.1 2
 1 5 8 58429.1 4232.63 7
 -1 -5 8 65317.6 4204.79 1
 1 5 6 50837 3609.98 7
 -1 -5 6 46591.3 3388.61 1
 -5 1 -6 46816.9 1321.02 2
 -5 1 -4 19489.9 881.665 2
 1 5 4 22292.8 2330.09 7
 -5 1 -2 104618 1865.75 2
 1 5 2 101743 4363.89 7
 -5 1 0 5792.47 459.635 2
 1 5 0 10769.3 1340.62 7
 1 5 -2 117717 4215.29 7
 -5 1 2 96252.8 1700.97 2
 1 5 -4 35333.7 2506.55 7
 -1 -5 -4 19148.8 752.293 1
 5 -1 16 31416.4 3304.71 1
 -5 1 22 21755 2275.42 4
 5 -1 22 21748.7 2389.62 4
 5 -1 22 25801.8 2453.78 6
 -5 1 24 687.513 650.598 4
 5 -1 24 1268.16 791.527 6
 5 -1 24 -38.7451 603.345 4
 5 -1 26 3353.95 1097.35 4
 5 -1 26 3456.1 970.546 6
 5 -1 28 10922.9 1634.17 4
 5 -1 30 3461 913.6 4
 5 -1 32 743.375 447.506 4
 5 -1 34 -43.104 287.112 4
 0 -5 29 2760.11 1031.02 4
 0 5 29 3649.6 928.174 4
 0 5 27 2204.85 915.577 4
 0 -5 27 2434.75 987.571 4
 0 5 25 11085.3 1642.1 4
 0 -5 25 9241.44 1598.87 4
 0 5 23 34053.1 2688.49 4
 0 -5 23 28557.2 2744.68 4
 0 5 21 50484 3166.46 4
 0 -5 21 46410.9 3343.89 4
 0 -5 19 32784.7 3936.02 1
 0 -5 17 7630.51 2029.58 1
 0 -5 15 7724.56 1878.34 1
 0 -5 13 92286.4 6007.55 1
 0 5 11 56466.1 4594.03 7
 -5 0 -11 62920.3 1734.25 2
 0 -5 11 60647.5 4501.78 1
 0 5 9 109633 6061.44 7
 -5 0 -9 117780 2311.12 2
 -5 0 -7 28242.4 1126.05 2
 0 5 7 20424.2 2408.57 7
 -5 0 -5 48453.9 1390.3 2
 0 5 5 51280.3 3538.55 7
 0 5 3 257629 7444.3 7
 -5 0 -3 261512 3168.07 2
 0 5 1 139407 4782.44 7
 -5 0 -1 134945 2181.66 2
 -5 0 1 127412 2103.78 2
 0 5 -1 137538 4505.93 7
 0 5 -3 254604 6573.16 7
 -5 0 3 236342 2727.3 2
 0 5 -5 65212.2 3545.66 7
 -5 0 5 51690.3 1260.99 2
 5 0 15 7672.59 1611.99 1
 5 0 21 51325.1 3448.55 6
 5 0 21 45255 3242.21 4
 -5 0 21 43243.2 3173.65 4
 5 0 23 28498.9 2750.81 4
 -5 0 23 27272.9 2592.4 4
 5 0 23 29739 2696.59 6
 -5 0 25 10921.3 1691.28 4
 5 0 25 10886.6 1792.61 4
 5 0 25 12894.9 1859.21 6
 5 0 27 4834.45 1155.59 4
 5 0 29 1647.93 788.741 4
 5 0 31 5166.55 1033.03 4
 0 -5 -33 7880.54 1042.35 9
 5 0 33 9352.23 1157.62 4
 1 -5 30 782.763 641.724 4
 -1 5 28 5520.7 1163.26 4
 1 -5 28 5085.45 1195.26 4
 -1 5 26 9261.67 1436.8 4
 1 -5 26 8395.22 1548.71 4
 1 -5 24 16388.8 2145.65 4
 -1 5 24 17784.1 1991.25 4
 1 -5 22 22524.7 3391.21 1
 1 -5 22 17481.9 2158.45 4
 -1 5 22 17982.8 1910.28 4
 1 -5 20 38998.4 4393.24 1
 1 -5 18 23313.2 3377.41 1
 1 -5 16 83541.6 6171.43 1
 1 -5 14 51993.2 4631.43 1
 1 -5 12 66675.1 4966.48 1
 -5 -1 -12 63848.9 1968.77 2
 -1 5 10 21454 2777.39 7
 1 -5 10 21055.8 1732.69 8
 -5 -1 -10 22342.2 1127.08 2
 -5 -1 -8 12690.7 840.274 2
 1 -5 8 10247.1 1187.85 8
 -1 5 8 10164.8 1814.66 7
 -5 -1 -6 60435.8 1697.58 2
 1 -5 6 67546.4 2854.68 8
 -1 5 6 60062 3919.03 7
 1 -5 4 470529 7011.83 8
 -1 5 4 450149 10107.2 7
 -1 5 2 70459.3 3708.81 7
 1 -5 2 78280.7 2826.82 8
 -5 -1 -2 74258.8 1726.2 2
 1 -5 0 315913 5611.1 8
 -1 5 0 299918 6781.67 7
 -5 -1 2 79406.2 1657.93 2
 -1 5 -2 87803.1 3691.37 7
 -5 -1 4 388104 3461.32 2
 -1 5 -4 464030 8973.5 7
 -5 -1 6 69470.3 1410.87 2
 5 1 22 25161.7 2511.5 6
 5 1 22 20152.4 2239.48 4
 -5 -1 22 18483.9 2161.47 4
 -5 -1 24 12811.6 1841.72 4
 5 1 24 12616.3 1853.42 4
 5 1 24 14284.1 2014.07 6
 5 1 26 6505.55 1344.81 4
 5 1 28 5337.59 1221.24 4
 5 1 30 2173.19 754.492 4
 5 1 32 4790.53 949.795 4
 5 1 34 9070.18 976.312 4
 2 -5 31 114.7 465.139 4
 2 -5 29 1676.72 795.003 4
 2 -5 27 11980.2 1391.28 6
 -2 5 27 14950.2 1884.22 4
 2 -5 27 14304.8 1956.64 4
 2 -5 25 14232.1 1663.72 6
 -2 5 25 15230.2 1938.71 4
 2 -5 25 15843.6 2059.36 4
 2 -5 23 25146.7 2182.77 6
 -2 5 23 27853.4 2435.09 4
 2 -5 23 25230.8 2606.21 4
 -2 5 21 130550 4994.12 4
 2 -5 21 113071 5196.15 4
 2 -5 21 118569 4693.06 6
 2 -5 19 15408.8 2880.34 1
 2 -5 17 62535.3 5477.78 1
 2 -5 15 152477 8272.84 1
 -5 -2 -13 28557.7 1515.19 2
 2 -5 11 55485.9 2935.05 8
 -5 -2 -11 49301.5 1864.61 2
 -2 5 11 52771.5 4558.38 7
 -2 5 9 147744 7047.91 7
 -5 -2 -9 143311 3052.03 2
 2 -5 9 153285 4523.12 8
 -2 5 7 59444 4116.29 7
 2 -5 7 57975.6 2613.36 8
 -5 -2 -7 59341.1 1877.05 2
 2 -5 5 337578 5814.61 8
 -2 5 5 332641 8983.55 7
 -5 -2 -5 338666 4266.27 2
 2 -5 3 18623.2 1334.66 8
 -2 5 3 19603.3 2230.26 7
 5 2 -3 18513.8 1160.04 7
 -5 -2 -3 14701.2 834.284 2
 -2 5 1 471456 8750.12 7
 2 -5 1 484059 6418.13 8
 5 2 -1 445241 4971.01 7
 -2 5 -1 493680 8380.08 7
 5 2 1 481836 6078.08 7
 2 -5 -3 13300.9 1157.92 8
 5 2 3 10893.9 1013.84 7
 -2 5 -3 12682.6 1513.74 7
 -5 -2 3 8678.57 575.679 2
 -5 -2 5 395142 3511.64 2
 -2 5 -5 411040 8771.36 7
 -5 -2 7 48109.8 1151.03 2
 -5 -2 7 50937.2 3662.16 1
 -5 -2 9 137003 6269.47 1
 -5 -2 11 55422.7 4217.3 1
 -5 -2 13 28827.1 3427.37 1
 5 2 21 127634 5351.87 4
 -5 -2 21 111766 5195.3 4
 5 2 23 25578.2 2464.24 4
 -5 -2 23 23396.5 2456.79 4
 -5 -2 25 16929.2 2110.87 4
 5 2 25 17727.8 2214.64 4
 5 2 27 20418.6 2270.01 4
 5 2 29 3013.25 962.24 4
 5 2 31 2045.68 729.949 4
 5 2 33 14267.1 1345.56 4
 3 -5 32 4289.11 828.882 4
 3 -5 30 230.734 455.059 4
 3 -5 28 1442.86 821.062 4
 3 -5 26 17386.8 2132.44 4
 3 -5 26 15515.1 1726.94 6
 -3 5 26 18540.9 2067.03 4
 3 -5 24 18447.7 1981.44 6
 3 -5 24 21133.6 2398.29 4
 -3 5 24 22866.4 2278.36 4
 3 -5 22 45942.4 3488.99 4
 3 -5 22 50243.1 3226.38 6
 -3 5 22 53129 3354.94 4
 3 -5 20 50439.7 5211.77 1
 3 -5 18 18153.2 3057.62 1
 3 -5 16 108108 7194.9 1
 -5 -3 -14 2002.53 557.037 2
 -5 -3 -12 8370.86 869.634 2
 3 -5 12 9847.93 1446.46 8
 3 -5 10 157074 4798.52 8
 -3 5 10 155513 7665.57 7
 -5 -3 -10 140134 3374.41 2
 -3 5 8 19763 2522.91 7
 3 -5 8 19974.5 1594.64 8
 -5 -3 -8 20348.8 1281.61 2
 3 -5 6 245280 5144.69 8
 -3 5 6 243594 8175.63 7
 -5 -3 -6 233244 3892.51 2
 -5 -3 -4 149671 2924.86 2
 3 -5 4 148045 3797.15 8
 -3 5 4 152226 5925.32 7
 -3 5 2 134896 5225.64 7
 3 -5 2 132299 3376.96 8
 5 3 -2 120895 3261.72 7
 5 3 0 244898 4857.2 7
 -3 5 0 252065 6237.32 7
 3 -5 0 252195 4569.11 8
 5 3 2 143590 4587.72 7
 3 -5 -2 138035 3320.97 8
 -3 5 -2 143638 4737.75 7
 5 3 4 159308 4771.44 7
 -5 -3 4 177378 6453.33 1
 3 -5 -4 169264 3859.22 8
 -3 5 -4 168775 5405.74 7
 -5 -3 4 166345 2428.52 2
 5 3 6 229505 6403.79 7
 -5 -3 6 215026 2599.87 2
 -5 -3 8 30101.9 3043.77 1
 -5 -3 8 23989.3 815.788 2
 -5 -3 10 126500 6273.08 1
 -5 -3 12 7297.9 1704.39 1
 -5 -3 14 1682.12 996.49 1
 -5 -3 16 112492 6810.59 1
 5 3 20 37796.3 2812.22 4
 -5 -3 20 32256.3 2890.7 4
 5 3 22 43397.8 3246.39 4
 -5 -3 22 38115.7 3181.67 4
 5 3 24 16424.8 2129.45 4
 -5 -3 24 14620.9 2037.5 4
 5 3 26 15489.3 2023.79 4
 5 3 28 3845.41 1142.92 4
 5 3 30 1137.5 632.342 4
 5 3 32 6087.86 1007.07 4
 4 -5 31 2593.89 747.405 4
 4 -5 29 4378.7 1057.08 4
 4 -5 27 4264.9 1229.39 4
 4 -5 27 4232.73 972.54 6
 4 -5 25 3888.91 999.199 6
 4 -5 25 4542.92 1217.28 4
 4 -5 23 2095.48 858.047 6
 -4 5 23 1692.94 784.642 4
 4 -5 23 2614.44 1002.03 4
 4 -5 21 3298.4 1631.23 1
 4 -5 21 2690.66 939.35 6
 -4 5 21 1684.28 770.889 4
 4 -5 21 1353.36 749.782 4
 4 -5 19 13632 2739.07 1
 4 -5 17 14228.5 2689.22 1
 -5 -4 -15 43586.3 2090.6 2
 -5 -4 -13 24131.3 1599.72 2
 4 -5 13 24890.4 2137.61 8
 -5 -4 -11 81858.9 2795.8 2
 4 -5 11 84217.5 3694.15 8
 -5 -4 -9 32118.7 1694.42 2
 -4 5 9 40873.7 3830.66 7
 4 -5 9 39985.1 2376.84 8
 -5 -4 -7 39144.8 1775.89 2
 4 -5 7 38518.1 2204.75 8
 -4 5 7 39701 3477.5 7
 -4 5 5 160087 6390.25 7
 4 -5 5 149243 3961.47 8
 -5 -4 -5 157007 3286.55 2
 5 4 -5 154241 4759.4 7
 -4 5 3 39918.9 3082.34 7
 5 4 -3 40966.7 2270.66 7
 4 -5 3 36104 1900.75 8
 -5 -4 -3 36153 1493.65 2
 5 4 -1 28803.1 1845.85 7
 -5 -4 -1 26522 1208.03 2
 4 -5 1 29836.2 1677.68 8
 5 4 1 35820 2389.85 7
 -5 -4 1 32790.8 1236.23 2
 -4 5 -1 35428.6 2359.67 7
 -5 -4 3 40298.8 3097.91 1
 4 -5 -3 37138.2 1741.33 8
 -5 -4 3 39221.3 1278.21 2
 5 4 3 41141.2 2827.05 7
 -4 5 -3 40360 2599.42 7
 5 4 5 156797 5699.53 7
 -5 -4 5 159214 2402.64 2
 4 -5 -5 156745 3637.7 8
 -4 5 -5 163447 5510.94 7
 -5 -4 5 157425 6291.38 1
 4 -5 -7 51723.3 2151.52 8
 -5 -4 7 51797.6 3806.99 1
 -5 -4 7 52661.9 1281.15 2
 5 4 7 51327.2 3521.94 7
 -5 -4 9 15323.7 605.907 2
 -5 -4 9 17146.9 2346.47 1
 -5 -4 11 82232.7 5305.49 1
 -5 -4 13 22673.7 2911.88 1
 -5 -4 15 42589.2 4189.2 1
 -5 -4 17 13141.5 2517.93 1
 -5 -4 21 3530.86 1220.39 4
 5 4 21 3320.49 983.298 4
 -5 -4 23 1983.05 980.568 4
 5 4 23 2465.37 812.088 4
 5 4 25 3462.55 1050.7 4
 5 4 27 8234.05 1440.06 4
 5 4 29 9423.49 1479.47 4
 5 4 31 1465.73 601.701 4
 5 4 33 2407.27 621.362 4
 5 -5 32 15037.3 1392.62 4
 5 -5 30 6135.73 1111.22 4
 5 -5 28 1483.08 748.435 4
 5 -5 28 1588.17 644.96 6
 5 -5 26 15717.5 1851.74 6
 5 -5 26 16131 2056.41 4
 5 -5 24 4657.55 1085.39 6
 5 -5 24 4237.88 1164.37 4
 -5 5 22 1826.78 828.35 4
 5 -5 22 439.115 537.844 4
 5 -5 22 1399.78 645.632 6
 -5 5 20 59247.2 3408.86 4
 5 -5 20 51077.2 3501.52 4
 5 -5 20 58403 3538.77 6
 5 -5 18 85841.7 6793.96 1
 -5 -5 -16 2407.5 592.851 2
 -5 -5 -14 20541.1 1552.1 2
 5 -5 14 18242.5 1965.4 8
 -5 -5 -12 175186 4381.97 2
 5 -5 12 159816 5414.52 8
 5 -5 10 13154.7 1640.07 8
 5 -5 8 64894.8 2964.37 8
 -5 5 8 75350.2 5010.48 7
 5 5 -6 113555 4559.96 7
 -5 5 6 122934 5926.02 7
 5 -5 6 112857 3631.55 8
 -5 5 4 3506.01 1023.6 7
 5 5 -4 3292.47 800.615 7
 -5 -5 -2 29537.1 1463.24 2
 5 5 -2 27735.9 2023.98 7
 -5 5 2 32193.2 2822.66 7
 -5 -5 0 276628 3922.33 2
 -5 5 0 270024 6578.34 7
 5 5 0 268607 6425.66 7
 5 -5 0 254776 4739.33 8
 -5 -5 2 35356.4 2937.99 1
 5 -5 -2 29182.6 1617.08 8
 5 5 2 29657.3 2556.34 7
 -5 -5 2 32046.5 1245.48 2
 -5 5 -2 28684.7 2109.48 7
 5 5 4 2950.98 950.033 7
 -5 5 -4 3258.29 769.678 7
 -5 -5 4 3402.64 414.527 2
 5 -5 -4 3706.57 641.623 8
 -5 -5 4 3390.49 1026.51 1
 -5 -5 6 113111 2028.21 2
 -5 -5 6 114457 5682.02 1
 5 5 6 119221 5820.41 7
 -5 5 -6 110955 4704.64 7
 5 -5 -6 111111 3100.75 8
 5 5 8 49133.4 3861.22 7
 5 -5 -8 44862.6 2043.19 8
 -5 -5 8 45185 1138.06 2
 -5 -5 8 44522.1 3755.95 1
 -5 -5 10 10363.4 1889.74 1
 5 5 10 10353.2 2038.04 7
 -5 -5 12 170097 7925.64 1
 -5 -5 14 24998.3 3196.72 1
 -5 -5 16 4671.05 1553.59 1
 -5 -5 18 62956.6 5542.76 1
 -5 -5 20 42515 3129.43 4
 5 5 20 53007.4 3263.07 4
 5 5 22 1777.34 744.41 4
 -5 -5 22 997.5 554.307 4
 5 5 24 9164.37 1569.72 4
 5 5 26 24335.9 2402.55 4
 5 5 28 1454.63 844.864 4
 5 5 30 5657.48 1136.78 4
 5 5 32 16478.4 1457.84 4
 5 6 31 5455.98 894.077 4
 5 6 29 574.755 520.453 4
 5 6 27 22781.7 2300.22 4
 5 6 25 2078.16 868.715 4
 5 6 23 10637.5 1662.85 4
 -5 -6 21 19874.4 2198.41 4
 5 6 21 23104.4 2337.85 4
 -5 -6 19 4715.92 1574.36 1
 -5 -6 17 19220.1 3111.21 1
 -5 -6 15 35377.9 4013.44 1
 -5 -6 13 27055.2 3443.74 1
 -5 -6 11 51568 4401.78 1
 5 6 11 71137.2 5523.61 7
 6 -5 -9 11443.1 1148.16 8
 -5 -6 9 9504.79 1848.17 1
 5 6 9 11080 2139.66 7
 -6 5 -7 30056.8 2500.23 7
 -5 -6 7 29203.4 1020.11 2
 5 6 7 34552.9 3330.75 7
 6 -5 -7 32195.7 1732.76 8
 -5 -6 7 28861 2956.11 1
 -5 -6 5 48497 1446.31 2
 -5 -6 5 53649.5 3969.67 1
 -6 5 -5 50638.7 3105.41 7
 6 -5 -5 53435.5 2235.05 8
 5 6 5 49972.8 3596.96 7
 -6 5 -3 5394.19 949.139 7
 6 -5 -3 4899.51 717.828 8
 -5 -6 3 5570.67 1243.72 1
 -5 -6 3 5203.73 530.844 2
 5 6 3 6298.84 1412.36 7
 -6 5 -1 65141 3182.95 7
 -5 -6 1 72096.5 2105.15 2
 5 6 1 71204.3 3933.21 7
 -6 5 1 64923 3728.72 7
 -5 -6 -1 56667.5 1996.49 2
 5 6 -1 61618.9 3360.56 7
 5 6 -3 3182.61 815.234 7
 -6 5 3 2813.91 942.228 7
 5 6 -5 37678.8 2975.39 7
 -6 5 5 37878.2 3245.56 7
 -6 5 7 49794.7 3853.48 7
 5 6 -7 44062.9 3142.92 7
 5 6 -9 4725.88 1198.58 7
 -6 5 9 4786.94 1505.33 7
 6 -5 9 4132.22 948.522 8
 6 -5 11 78003 3711.79 8
 6 -5 13 31139.5 2574.12 8
 -5 -6 -15 44793.9 2445.02 2
 -5 -6 -17 22935.2 1748.96 2
 6 -5 19 1538.42 816.028 4
 6 -5 19 3711.31 1538 1
 6 -5 19 2366.26 846.455 6
 6 -5 21 20980.7 2291.58 4
 6 -5 21 26339.6 2546.52 6
 6 -5 23 12333.1 1807.06 6
 6 -5 23 10135.9 1745.77 4
 6 -5 25 1843.84 722.313 6
 6 -5 25 1591.21 643.565 4
 6 -5 27 19723.6 2215.53 4
 6 -5 27 17869.1 1932.73 6
 6 -5 29 1205.96 625.771 4
 6 -5 31 5184.1 928.404 4
 6 -5 33 3029.49 552.515 4
 4 6 30 9121.12 1294.11 4
 4 6 28 2701.89 808.122 4
 4 6 26 2186.46 854.61 4
 4 6 24 7183.67 1281.96 4
 -4 -6 24 7018.14 1472.29 4
 -4 -6 22 17002.1 3034.51 1
 4 6 22 16430.5 1977.43 4
 -4 -6 22 13823.5 1925.03 4
 4 6 20 34932.2 2610.25 4
 -4 -6 20 39807.6 4571.49 1
 -4 -6 20 30027.1 2641.07 4
 -4 -6 18 10296.9 2303.18 1
 -4 -6 16 12498.7 2581.02 1
 -4 -6 14 1379.47 877.212 1
 -4 -6 12 12905.5 2316.95 1
 4 6 10 2687.31 1401.29 7
 -4 -6 10 2492.9 1306.92 1
 6 -4 -8 13658.9 1078.4 8
 4 6 8 12771.8 2176.69 7
 -4 -6 8 12644.2 2071.29 1
 4 6 6 6898.17 1511.23 7
 -6 4 -6 6503.01 1075.92 7
 -4 -6 6 7515.89 1508.18 1
 -4 -6 6 7587.1 523.34 2
 6 -4 -6 6459.45 742.873 8
 -4 -6 4 6718.69 552.975 2
 -6 4 -4 7861.41 1055.71 7
 4 6 4 7678.28 1434.72 7
 -4 -6 4 6447.32 1317.93 1
 -4 -6 2 957.631 347.389 2
 4 6 2 552.813 679.616 7
 -4 -6 2 871.343 694.091 1
 -6 4 -2 595.608 374.383 7
 -6 4 0 110854 3981.38 7
 -4 -6 0 122462 4720.12 1
 4 6 0 114381 4661.83 7
 -6 4 2 1758.9 759.792 7
 4 6 -2 1492.28 658.757 7
 -6 4 4 12297.1 1582.54 7
 4 6 -4 10447.2 1506.67 7
 -6 4 6 10166.7 1545.47 7
 4 6 -6 9542.88 1489.2 7
 4 6 -8 13397.4 1896.47 7
 6 -4 12 20317 1870.33 8
 6 -4 14 1968.29 751.754 8
 6 -4 18 9162.6 2197.64 1
 6 -4 20 32509.7 2838.21 4
 6 -4 20 36761.2 2931.27 6
 6 -4 22 13781.2 1929.96 4
 6 -4 22 15016.6 1947.36 6
 6 -4 24 8489.31 1567.25 4
 6 -4 24 8550.98 1433.32 6
 6 -4 26 2331.84 978.774 4
 6 -4 26 2115.61 745.895 6
 6 -4 28 1429.06 692.092 6
 6 -4 28 2275.71 862.944 4
 6 -4 30 6117.88 1126.26 4
 6 -4 32 5731.91 895.735 4
 3 6 31 1253.19 566.529 4
 3 6 29 5729.88 1224.06 4
 3 6 27 20713.2 2181.23 4
 -3 -6 25 2315.34 998.16 4
 3 6 25 2902.78 880.365 4
 3 6 23 15569.4 1939.17 4
 -3 -6 23 14039.2 1978.3 4
 -3 -6 23 17096.9 3043.76 1
 -3 -6 21 49128.8 3485.28 4
 3 6 21 58908.4 3466.53 4
 -3 -6 21 63976.6 5842.79 1
 -3 -6 19 51763.3 5112.2 1
 -3 -6 17 31956.3 3830.25 1
 -3 -6 15 45619.6 4437.15 1
 -3 -6 13 53747.8 4639.99 1
 3 6 11 40725.3 4101 7
 -3 -6 11 40587.3 3838.1 1
 -6 3 -9 70515.6 1566.56 2
 -3 -6 9 69936.2 4852.58 1
 3 6 9 65712.5 4724.58 7
 -3 -6 7 27737.5 823.17 2
 3 6 7 28386.4 2905.74 7
 -6 3 -7 30099.5 1065.95 2
 6 -3 -7 29037.2 1374.09 8
 -3 -6 7 28298.9 2945.7 1
 -6 3 -5 143456 2290.55 2
 -3 -6 5 140049 5879.99 1
 3 6 5 138430 5895.38 7
 -3 -6 5 138793 2178.81 2
 -6 3 -3 17468.7 856.163 2
 3 6 3 12203.9 1886.46 7
 -3 -6 3 13861.4 1771.19 1
 -6 3 -3 13070.1 1142.3 7
 3 6 1 171222 5772.91 7
 -6 3 -1 182711 2681.09 2
 -6 3 -1 167478 3828.21 7
 3 6 -1 194817 5919.83 7
 -6 3 1 212471 5227.68 7
 -3 -6 -1 205518 5248.59 1
 -6 3 3 19315 1585.94 7
 3 6 -3 13547.9 1652.5 7
 3 6 -5 131654 5284.52 7
 -6 3 5 126007 4440.05 7
 3 6 -7 27929.1 2608.84 7
 6 -3 21 53628 3641.84 4
 6 -3 21 59971.5 3785.43 6
 -6 3 21 56126.2 3523.61 4
 6 -3 23 14605.1 1989.05 4
 6 -3 23 12512.5 1800.69 6
 6 -3 25 3684.06 1144.59 6
 6 -3 25 4026.5 1157.93 4
 6 -3 27 15992.5 2039.16 4
 6 -3 27 15756.9 1847.56 6
 6 -3 29 4147.52 1010.99 4
 6 -3 31 427.117 428.415 4
 6 -3 33 9505.53 1009.45 4
 2 6 30 3632.9 874.871 4
 2 6 28 405.15 551.841 4
 -2 -6 26 33019.5 3028.8 4
 2 6 26 34841 2803.19 4
 2 6 24 4216.07 1088.73 4
 -2 -6 24 3921.37 1065.61 4
 -2 -6 22 21708.9 3428.59 1
 2 6 22 23589.1 2268.49 4
 -2 -6 22 22618.8 2358.96 4
 -2 -6 20 64511.3 5789.77 1
 -2 -6 20 46486.9 3143.76 4
 -2 -6 18 175294 9175.4 1
 -2 -6 16 4596.62 1561.37 1
 -2 -6 14 4032.79 1442.36 1
 -2 -6 12 186792 8356.23 1
 2 6 12 151510 8296.91 7
 2 6 10 42348.1 3989.62 7
 -6 2 -10 46055.9 1365.67 2
 -2 -6 10 43679.1 3864.51 1
 2 6 8 192513 7663.16 7
 -6 2 -8 210995 2956.12 2
 -2 -6 8 197418 7814.09 1
 -2 -6 6 81256.2 4696.8 1
 -6 2 -6 85445.8 1857.67 2
 -2 -6 6 81900.8 1456.43 2
 2 6 6 76594.8 4535.51 7
 -2 -6 4 4956.27 1372.95 1
 2 6 4 7701.1 1572.23 7
 -6 2 -4 5601.56 512.879 2
 -6 2 -2 32545.6 1162.29 2
 2 6 2 27362 2538 7
 -6 2 -2 25714.1 1200.52 7
 -2 -6 2 28841.5 2451.91 1
 -6 2 0 912375 5799.77 2
 -6 2 0 903641 7438.02 7
 2 6 -2 28892.2 2324.26 7
 -2 -6 -2 35158.1 1947.83 1
 -6 2 2 34716.8 1165.2 2
 -6 2 2 29638.3 1354.38 7
 2 6 -4 15452.4 1850.78 7
 2 6 -6 86680.3 4439.58 7
 6 -2 20 44289.1 3257.15 4
 -6 2 20 43324.6 3105.25 4
 6 -2 20 50812.2 3429.69 6
 6 -2 22 19951.6 2279.04 4
 -6 2 22 19750.3 2164.89 4
 6 -2 22 24741.5 2467.78 6
 6 -2 24 2076.01 888.305 4
 6 -2 24 3632.17 1081.5 6
 6 -2 26 30584.7 2842.59 4
 6 -2 26 32030.6 2749.62 6
 6 -2 28 57.4965 595.128 4
 6 -2 30 4425.05 1066.16 4
 6 -2 32 11062.1 1296.17 4
 6 -2 34 945.656 340.793 4
 1 6 29 10166.7 1422 4
 -1 -6 29 9184.05 1520.78 4
 1 6 27 3185.78 985.744 4
 -1 -6 27 3744.87 1122.06 4
 1 6 25 5149.09 1136.01 4
 -1 -6 25 3335.76 1155.19 4
 -1 -6 23 3390.23 1030.44 4
 -1 -6 23 3298.58 1363.89 1
 1 6 23 3082.73 820.88 4
 -1 -6 21 2485.05 836.541 4
 1 6 21 3258.54 861.294 4
 -1 -6 21 4680.2 1762.06 1
 -1 -6 19 6639.1 1919.89 1
 -1 -6 17 9835.32 2179.47 1
 -1 -6 15 24011.7 3335.66 1
 -1 -6 13 1674.5 984.448 1
 -1 -6 11 4381.18 1335.87 1
 -6 1 -11 4904.65 488.844 2
 1 6 11 5166.59 1484.99 7
 -1 -6 9 26182.3 3001.92 1
 1 6 9 20552.4 2721.78 7
 -6 1 -9 25043.7 1123.3 2
 -6 1 -7 31848.2 1210.19 2
 -1 -6 7 29623.5 2820.99 1
 1 6 7 28605.4 2905.56 7
 -6 1 -5 13488.6 789.892 2
 1 6 5 9372.48 1726.54 7
 -1 -6 5 13508.9 1882.21 1
 1 6 3 19699.9 2380.38 7
 -6 1 -3 24190.9 1009.76 2
 -6 1 -1 26272.8 1036.45 2
 1 6 1 22367.4 2168.58 7
 1 6 -1 25458.5 2224.53 7
 -6 1 1 25668.6 1057.01 2
 -1 -6 -3 24907.6 1388.14 1
 -6 1 3 23485.3 973.916 2
 1 6 -3 21168.7 2114.33 7
 1 6 -5 9632.95 1498.85 7
 1 6 -7 43974 3290.15 7
 6 -1 21 5402.43 1213.71 6
 -6 1 21 4565.87 1124.27 4
 6 -1 21 4853.24 1190.82 4
 6 -1 23 3565.3 1098.12 6
 6 -1 23 2012.8 954.682 4
 6 -1 25 4122.26 1020.27 6
 6 -1 25 2901.84 1109.28 4
 6 -1 27 4951.2 1244.52 4
 6 -1 29 10349.4 1548.1 4
 6 -1 31 893.736 508.053 4
 -1 -6 -33 3117.03 715.43 9
 6 -1 33 3880.33 758.822 4
 0 -6 30 1306.52 583.617 4
 0 -6 28 5574.48 1349.77 4
 0 6 28 6050.95 1180.34 4
 0 -6 26 4525.35 1349.62 4
 0 6 26 5863.5 1265.34 4
 0 -6 24 4186.37 1249.41 4
 0 6 24 5119.69 1145.89 4
 0 -6 22 17163.4 2154.37 4
 0 6 22 20530.2 2022.56 4
 0 -6 22 22606.7 3457.08 1
 0 -6 20 13671.8 2736.8 1
 0 -6 18 14237.4 2758.17 1
 0 -6 16 9771.95 2247.01 1
 0 -6 14 29031.8 3583.85 1
 0 -6 12 10275.3 2050.06 1
 0 6 12 7579.22 1975.93 7
 -6 0 -12 8856.66 692.224 2
 -6 0 -10 118972 2514.96 2
 0 -6 10 121406 6358.8 1
 0 6 10 111661 6390.95 7
 -6 0 -8 30524.1 1254.7 2
 0 6 8 33178.2 3192.43 7
 0 6 6 13198.7 1941.91 7
 -6 0 -6 15944.5 906.632 2
 -6 0 -4 53105.6 1563.06 2
 0 6 4 43055 3449.34 7
 -6 0 -2 24974.7 1062.65 2
 0 6 2 26374.8 2542.36 7
 -6 0 0 261708 3319.53 2
 0 6 0 234402 6620.16 7
 -6 0 2 37723.9 1219.43 2
 0 6 -2 42752.4 2919.35 7
 0 6 -4 34581.2 2789.22 7
 -6 0 4 34967.9 1196.55 2
 0 6 -6 17704 2094.92 7
 -6 0 20 6088.16 1137.31 4
 6 0 20 8064.26 1398.45 6
 6 0 20 7219.95 1399.02 4
 6 0 22 14995.8 2014.63 4
 -6 0 22 13458.3 1849.71 4
 6 0 22 17511.6 2148.04 6
 6 0 24 4666.6 1142.17 6
 6 0 24 4012.23 1181.5 4
 6 0 26 3419.01 1114.99 4
 6 0 28 6707.32 1353.92 4
 6 0 30 1883.05 758.054 4
 6 0 32 1304.53 547.561 4
 0 -6 -32 1298.72 740.575 9
 6 0 34 2305.13 505.37 4
 1 -6 29 521.785 705.647 4
 -1 6 27 10840 1638.71 4
 1 -6 27 9310.87 1676.47 4
 1 -6 25 14785 2132.41 4
 -1 6 25 18881.4 2113.69 4
 1 -6 23 14604 2059.35 4
 -1 6 23 16700.3 1980.12 4
 1 -6 21 4748.74 1092.12 4
 1 -6 21 6432.8 1785.86 1
 -1 6 21 5056.09 1040.43 4
 1 -6 19 3169.42 1385.35 1
 1 -6 17 35232.3 4250.43 1
 1 -6 15 47739.2 4775.7 1
 -6 -1 -13 30604 1425.78 2
 1 -6 13 38291.7 4008.65 1
 -1 6 11 74269.1 5560.19 7
 -6 -1 -11 71079.6 2112.41 2
 -1 6 9 9466.33 1896.92 7
 -6 -1 -9 10338.7 794.768 2
 1 -6 9 9002.44 1291.21 8
 -6 -1 -7 49166.1 1656.44 2
 1 -6 7 48204.3 2689.39 8
 -1 6 7 45809 3736.05 7
 1 -6 5 32440.5 2278.3 8
 -6 -1 -5 33206.1 1392.3 2
 1 -6 3 20520.7 1708.29 8
 -1 6 3 21267.9 2483.36 7
 -6 -1 -3 22674.3 1067.73 2
 -6 -1 -1 57356.5 1604.78 2
 -1 6 1 53691.1 3387.97 7
 1 -6 1 57564.2 2718.31 8
 -6 -1 1 60326.3 1611.62 2
 -1 6 -1 60552.5 3403.39 7
 -1 6 -3 28383.1 2466.52 7
 -6 -1 3 31265.5 1170.31 2
 -6 -1 5 41481.5 1271.12 2
 -1 6 -5 45213.1 3296.83 7
 -1 6 -7 70748.5 4241.76 7
 6 1 21 4353.24 1023.33 4
 6 1 21 5530.18 1206.09 6
 -6 -1 21 4911.7 1238.8 4
 6 1 23 13686.1 1903.14 6
 6 1 23 12484.6 1875.28 4
 6 1 25 11039.2 1737.63 4
 6 1 27 11705.8 1875.34 4
 6 1 29 326.497 567.385 4
 6 1 31 3585.69 876.345 4
 1 -6 -31 4401.96 1064.15 9
 6 1 33 528.533 363.818 4
 2 -6 30 1808.14 704.842 4
 2 -6 28 6470.47 1339.95 4
 2 -6 26 14904.7 2003.96 4
 -2 6 26 16351.6 1964.19 4
 -2 6 24 4431.39 1087.41 4
 2 -6 24 4000.29 1161.7 4
 2 -6 24 4049.02 899.466 6
 2 -6 22 29398.5 2772.31 4
 -2 6 22 30680.3 2576.35 4
 2 -6 22 29120.9 2367.87 6
 2 -6 22 37685.2 4509.92 1
 2 -6 20 4449.82 1039.68 4
 2 -6 20 7167.44 2076.9 1
 2 -6 18 30090 4058.78 1
 2 -6 16 -170.956 597.922 1
 2 -6 14 27543 3600.13 1
 -6 -2 -14 24968.6 1385.08 2
 2 -6 12 14926.1 1686.62 8
 -6 -2 -12 17633.4 1193.51 2
 -2 6 12 14362.1 2564.02 7
 -2 6 10 204198 8900.11 7
 -6 -2 -10 192219 3712.55 2
 2 -6 10 201363 5925.71 8
 -6 -2 -8 45251.8 1738.92 2
 2 -6 8 49168.2 2856.89 8
 -2 6 6 112392 5654.89 7
 2 -6 6 115434 3979.11 8
 -6 -2 -6 113110 2553.55 2
 -2 6 4 14215.6 2141.3 7
 2 -6 4 13938.3 1373.26 8
 -6 -2 -4 14163.3 913.606 2
 -6 -2 -2 61309 1739.79 2
 2 -6 2 65858.8 2883.69 8
 6 2 -2 61018 1858.67 7
 6 2 0 7074.73 732.818 7
 -2 6 0 7679.08 1323.66 7
 2 -6 0 9392.61 1125.28 8
 -6 -2 2 53820 1534.88 2
 -2 6 -2 58954.8 3422.1 7
 6 2 2 57118.5 1949.71 7
 -2 6 -4 27137.7 2439.53 7
 -6 -2 4 22754.2 979.501 2
 -6 -2 6 95208 1870.88 2
 -2 6 -6 109853 5145.19 7
 6 2 20 7963.34 1386.96 4
 6 2 20 10620.9 1706.31 6
 -6 -2 20 7530.62 1430.92 4
 6 2 22 25034.6 2510.05 4
 6 2 22 28490.2 2743.97 6
 -6 -2 22 20618 2284.3 4
 6 2 24 2308.52 849.534 4
 6 2 26 14466.5 1963.87 4
 6 2 28 9560.2 1533.05 4
 6 2 30 1561.55 704.402 4
 2 -6 -30 3310.21 1068.46 9
 6 2 32 1592.66 663.035 4
 6 2 34 1957.52 469.441 4
 3 -6 31 4306.66 893.692 4
 3 -6 29 7523.44 1338.15 4
 3 -6 27 10818.8 1363.91 6
 3 -6 27 13394.7 1962.63 4
 3 -6 25 1000.71 719.547 4
 -3 6 25 1608.37 850.228 4
 3 -6 25 1785.65 710.898 6
 3 -6 23 4842.74 1292.45 4
 -3 6 23 4959.55 1099.24 4
 3 -6 23 4476.25 1044.9 6
 -3 6 21 14623.1 1768.51 4
 3 -6 21 11192.3 1533.53 6
 3 -6 21 13088.2 1929.85 4
 3 -6 19 34619.5 4461.95 1
 3 -6 17 42635 4891.85 1
 3 -6 15 18174.9 3145.37 1
 -6 -3 -15 16147.1 1224.89 2
 -6 -3 -13 91064.6 2832.36 2
 3 -6 13 83219 4154.17 8
 3 -6 11 202608 6143.05 8
 -6 -3 -11 194428 4061.71 2
 -3 6 9 326816 11015.3 7
 -6 -3 -9 311344 4958.73 2
 3 -6 9 323143 7206.23 8
 -3 6 7 253692 8827.75 7
 3 -6 7 261024 6044.06 8
 -6 -3 -7 246761 4188.39 2
 -6 -3 -5 79391.1 2258.3 2
 -3 6 5 88194.6 4943.43 7
 6 3 -5 83586.2 3147.39 7
 3 -6 5 91046.3 3433.06 8
 3 -6 3 152820 4173.29 8
 -6 -3 -3 150845 2880.47 2
 6 3 -3 148274 3783.1 7
 -3 6 3 157663 6704.91 7
 -6 -3 -1 113555 2400.66 2
 -3 6 1 115059 4905.56 7
 3 -6 1 117433 3558.82 8
 6 3 -1 112888 3152.88 7
 3 -6 -1 106469 3343.6 8
 -3 6 -1 109913 4582.8 7
 -6 -3 1 105292 2250.64 2
 -3 6 -3 163308 5766.78 7
 3 -6 -3 163264 4154.87 8
 -6 -3 3 155697 2614.74 2
 -3 6 -5 94568.7 4542.3 7
 3 -6 -5 86523.8 3091.53 8
 6 3 5 88101.4 3710.66 7
 -3 6 -7 257736 8081.26 7
 -6 -3 7 224832 2842.79 2
 -6 -3 9 259838 9217.91 1
 -6 -3 11 213797 8756.38 1
 6 3 21 8354.49 1545.76 6
 6 3 21 7928 1378.08 4
 -6 -3 21 6409.34 1374.54 4
 6 3 23 4768.23 1122.25 4
 6 3 25 3954.39 1114.81 4
 6 3 27 25005.1 2454.27 4
 6 3 29 6644.56 1240.52 4
 3 -6 -29 4893.27 1153.63 9
 6 3 31 1757.38 695.738 4
 6 3 33 4889.78 781.487 4
 4 -6 32 1271.06 467.721 4
 4 -6 30 1050.5 591.974 4
 4 -6 28 2349.55 839.872 4
 4 -6 28 1470.18 612.7 6
 4 -6 26 5125.35 1074.12 6
 4 -6 26 4184.33 1143.04 4
 4 -6 24 1721.45 837.756 4
 4 -6 24 1202.16 648.652 6
 4 -6 22 14492.7 1991.04 4
 4 -6 22 14517 1755.12 6
 -4 6 22 17341.9 1923.97 4
 -4 6 20 4395.77 976.016 4
 4 -6 20 4093.3 1068.76 6
 4 -6 20 3341.86 865.709 4
 4 -6 18 16921.7 3183.9 1
 -6 -4 -16 4690.11 723.599 2
 4 -6 16 7557.62 2237.73 1
 -6 -4 -14 7006.72 920.21 2
 -6 -4 -12 22315 1495.05 2
 4 -6 12 28521.1 2438.58 8
 -4 6 10 6999.37 1868.38 7
 4 -6 10 5704.86 1063.95 8
 -6 -4 -10 7070.55 872.192 2
 -4 6 8 64659.1 4806.61 7
 -6 -4 -8 68417.5 2441.79 2
 4 -6 8 61043.7 3117.92 8
 4 -6 6 29979.5 2033.78 8
 -4 6 6 33315.6 3173.36 7
 -6 -4 -6 29500.1 1543.45 2
 6 4 -6 32195.8 2367.68 7
 -6 -4 -4 48436.1 1809.19 2
 -4 6 4 48125.9 3623.96 7
 4 -6 4 45109.7 2332.85 8
 6 4 -4 45467 2496.92 7
 6 4 -2 18963 1463.95 7
 4 -6 2 20126.8 1535.05 8
 -6 -4 -2 20962.4 1125.12 2
 -4 6 2 22386.4 2427.77 7
 -6 -4 0 63192.5 1793.89 2
 -4 6 0 60174.3 3494.66 7
 4 -6 0 55092.6 2400.5 8
 6 4 0 63958.5 2975.51 7
 4 -6 -2 27851.3 1723.28 8
 -6 -4 2 26075.5 1151.25 2
 6 4 2 30546.4 2367.5 7
 -4 6 -2 25726.7 2203.69 7
 -4 6 -4 50756.4 3313.25 7
 -6 -4 4 52986.5 1556.94 2
 6 4 4 47619.4 3044.87 7
 4 -6 -4 47792.5 2219.46 8
 4 -6 -6 31980.7 1882.7 8
 -6 -4 6 30707.3 3231.43 1
 -6 -4 6 30160.2 1126.49 2
 -4 6 -6 33459.8 2756.8 7
 6 4 6 31888.5 2703.56 7
 -4 6 -8 65246.4 4229.26 7
 -6 -4 8 69343 1553.94 2
 -6 -4 8 73500 4866.06 1
 -6 -4 10 11198.7 2004.58 1
 -6 -4 12 28433.7 3377.65 1
 -6 -4 14 5430.65 1499.58 1
 6 4 20 4237.14 1089.23 4
 -6 -4 20 4333.92 1030.56 4
 6 4 22 20092.4 2257.79 4
 6 4 24 4707.36 1138.23 4
 6 4 26 4210.23 1090.42 4
 6 4 28 2793.97 872.145 4
 6 4 30 867.821 540.576 4
 6 4 32 1232.18 503.809 4
 5 -6 31 947.068 474.527 4
 5 -6 29 3324.4 812.467 4
 5 -6 27 5976.98 1105.17 6
 5 -6 27 7679.81 1414.92 4
 5 -6 25 643.027 698.627 4
 5 -6 25 794.013 624.255 6
 5 -6 23 1457.16 822.756 4
 5 -6 23 1038.28 655.549 6
 5 -6 21 50580.7 3396.95 6
 5 -6 21 42708.9 3320.06 4
 5 -6 19 15798 1879.31 6
 5 -6 19 14286.4 1789.21 4
 -6 -5 -17 34212.7 1983.93 2
 5 -6 17 41334.5 4937.73 1
 -6 -5 -15 62267.2 2691.96 2
 -6 -5 -13 697.556 435.497 2
 5 -6 13 1113.41 682.179 8
 -6 -5 -11 139010 3883.33 2
 5 -6 11 144059 5316.61 8
 5 -6 9 152221 5093.55 8
 -6 -5 -9 150427 3862.17 2
 6 5 -7 194663 6137.37 7
 5 -6 7 202334 5477.45 8
 -6 -5 -7 183997 4042.91 2
 -5 6 5 121433 5862.21 7
 -6 -5 -5 115646 3058.22 2
 5 -6 5 123307 4034.54 8
 6 5 -5 121293 4638.19 7
 -5 6 3 14902.5 2058.99 7
 5 -6 3 14782.8 1351.32 8
 -6 -5 -3 13329.9 1023.72 2
 6 5 -3 13375 1436.11 7
 -5 6 1 54519.7 3520 7
 6 5 -1 49303.1 2770.25 7
 5 -6 1 51713.3 2391.69 8
 -6 -5 -1 46179.8 1729.89 2
 -5 6 -1 54313.9 3191.72 7
 5 -6 -1 53709.7 2406.25 8
 -6 -5 1 49732.4 1663.44 2
 -6 -5 3 16389.8 918.096 2
 -5 6 -3 17865.2 1865.6 7
 5 -6 -3 17603.8 1409.32 8
 6 5 3 18015 2028.06 7
 5 -6 -5 117344 3484.98 8
 6 5 5 125702 5715.21 7
 -6 -5 5 109316 2249.17 2
 -6 -5 5 110624 5739.06 1
 -5 6 -5 122870 5178.11 7
 -5 6 -7 183854 6630.34 7
 -6 -5 7 163323 7218.72 1
 6 5 7 194090 7464.18 7
 5 -6 -7 187797 4511.98 8
 -6 -5 7 168391 2612.21 2
 -5 6 -9 131059 6085.49 7
 -6 -5 9 136123 7007.57 1
 6 5 9 143872 6900.74 7
 -6 -5 11 128881 6981.28 1
 -6 -5 13 4331.61 1421.95 1
 -6 -5 15 62984.9 5360.26 1
 -6 -5 17 32181.4 3992.08 1
 6 5 19 16701.3 1896.89 4
 6 5 21 50130.5 3361.34 4
 6 5 23 2009.95 962.311 4
 6 5 25 1629.21 724.82 4
 6 5 27 7766.05 1431.08 4
 6 5 29 4610.03 1045.65 4
 6 5 31 1307.14 578.488 4
 6 -6 32 8814.53 970.452 4
 6 -6 30 1129.46 570.805 4
 6 -6 28 17079.7 1691.42 6
 6 -6 28 19317.3 1994.34 4
 6 -6 26 10172.5 1610.86 4
 6 -6 26 11104.8 1542.9 6
 6 -6 24 906.253 623.2 6
 6 -6 24 1387.24 751.092 4
 6 -6 22 27388.7 2581.41 6
 6 -6 22 25690 2694.12 4
 6 -6 20 13183.1 2893.84 1
 6 -6 20 12638.1 1748.52 6
 6 -6 20 9749.95 1631.23 4
 6 -6 18 23422.3 3848.72 1
 -6 -6 -16 75423.2 3146.88 2
 -6 -6 -14 12919.5 1312.91 2
 6 -6 14 12643.2 1706.41 8
 6 -6 12 34241.9 2744.44 8
 -6 -6 -12 28252.1 1886.63 2
 -6 -6 -10 296745 5779.87 2
 6 -6 10 292791 7476.13 8
 6 6 -10 287835 9008.83 7
 6 6 -8 24677 2440.52 7
 -6 -6 -8 21035.1 1501.56 2
 6 -6 8 25053.7 2067.39 8
 -6 6 8 27480.2 3200.43 7
 6 6 -6 176191 6205.33 7
 6 -6 6 178735 5111.19 8
 -6 -6 -6 169276 4037.92 2
 6 -6 4 65663.4 3023.84 8
 -6 -6 -4 56680.7 2222.77 2
 -6 6 4 66633.6 4294.01 7
 6 6 -4 66137.4 3519.35 7
 -6 6 2 45266.9 3529.35 7
 6 -6 2 41197.2 2277.07 8
 -6 -6 -2 38611.1 1724.93 2
 6 6 -2 39634.4 2765.08 7
 6 -6 0 24845.4 1720.1 8
 6 6 0 23349.3 2198.03 7
 -6 6 0 23213.5 2241.36 7
 6 6 2 39750.4 3238.63 7
 6 -6 -2 42442.3 2314.99 8
 -6 6 -2 38358.6 2752.87 7
 -6 -6 2 35025.5 1420.48 2
 6 -6 -4 92793.5 3185.33 8
 -6 6 -4 90362.5 4185.24 7
 -6 -6 4 81890.1 2032.28 2
 -6 -6 4 87450.4 5142.4 1
 6 6 4 93634.5 4934.87 7
 6 -6 -6 171408 4364.77 8
 6 6 6 174523 7245.36 7
 -6 6 -6 163253 6146.23 7
 -6 -6 6 151986 2648.55 2
 -6 -6 6 151574 6954.93 1
 -6 6 -8 18040.4 2161.1 7
 6 -6 -8 19516.9 1516.87 8
 6 6 8 22446.2 2978.37 7
 -6 -6 8 16730.1 808.993 2
 -6 -6 8 15953.5 2421.71 1
 -6 -6 10 256147 9849.2 1
 -6 6 -10 249053 8648.34 7
 -6 -6 12 18023.5 2845.36 1
 -6 -6 14 8176.66 1964.26 1
 -6 -6 16 68284.3 5791.84 1
 -6 -6 18 19232.6 3153.01 1
 6 6 20 11202.7 1593.66 4
 6 6 22 27949.5 2577.96 4
 6 6 24 1728.77 887.445 4
 6 6 26 9529 1596.57 4
 6 6 28 26919.8 2324.78 4
 6 6 30 -88.1888 504.524 4
 6 6 32 9797.4 1022.18 4
 6 7 31 2776.64 623.329 4
 6 7 29 -603.796 605.263 4
 6 7 27 3697.59 967.312 4
 6 7 25 24800.2 2388.19 4
 6 7 23 21765.6 2224.11 4
 6 7 21 15254.3 1912.69 4
 -7 6 -21 9590.49 2307.06 7
 6 7 19 9685.51 1521.97 4
 -6 -7 17 56684.2 5503.72 1
 -6 -7 15 3519.14 1498.6 1
 -6 -7 13 857.049 689.076 1
 -7 6 -13 768.705 911.509 7
 -7 6 -11 3666.35 1137.2 7
 6 7 11 4503.9 1686.01 7
 -6 -7 11 5715.91 1618.16 1
 -7 6 -9 127.2 416.611 7
 7 -6 -9 1688.73 686.704 8
 -6 -7 9 609.134 595.475 1
 6 7 9 487.447 643.083 7
 7 -6 -7 33383.8 1986.49 8
 -7 6 -7 33028.9 2831.54 7
 -6 -7 5 69041.1 4767.65 1
 7 -6 -5 69405.1 2889.16 8
 -7 6 -5 67107.4 3663.29 7
 6 7 5 69659.2 4581.28 7
 -6 -7 5 66977.6 1864.72 2
 6 7 3 71740.1 4532.64 7
 -6 -7 3 71333.2 2075.89 2
 7 -6 -3 68004.9 2837.57 8
 -7 6 -3 64397.7 3473.58 7
 7 -6 -1 92231.2 3333.39 8
 6 7 1 93397.1 4986.2 7
 -7 6 -1 90438.6 4226.77 7
 6 7 -1 77923.7 4247.08 7
 7 -6 1 77737.2 3148.28 8
 -7 6 1 80812.6 4514.6 7
 -7 6 3 74783.6 4403.89 7
 6 7 -3 73427 4071.76 7
 -6 -7 -3 76058.1 2632.5 2
 7 -6 3 72582.8 3123.1 8
 -7 6 5 68270.5 4531.68 7
 7 -6 5 64864.3 3149.7 8
 6 7 -5 61689.6 3812.49 7
 -6 -7 -5 57132.7 2367.77 2
 7 -6 7 25240.4 2074.97 8
 -7 6 7 31754.3 3365.26 7
 7 -6 9 1052.6 703.975 8
 6 7 -9 -94.9529 795.316 7
 -7 6 9 504.303 870.225 7
 6 7 -11 6618.06 1526.77 7
 -6 -7 -11 5381.79 890.364 2
 7 -6 11 5839.11 1225.25 8
 6 7 -13 41.5308 512.708 7
 -6 -7 -13 741.709 390.858 2
 7 -6 13 1572.02 850.533 8
 6 7 -15 2587.77 1245.72 7
 -6 -7 -15 1915.54 609.545 2
 7 -6 15 3338.48 1124.37 8
 -6 -7 -17 47981.6 2623.8 2
 6 7 -17 43565.4 4908.46 7
 7 -6 19 9920.16 1605.02 4
 7 -6 19 10504.8 1588.18 6
 6 7 -19 10318.5 2616.25 7
 7 -6 19 15578.7 3065.01 1
 6 7 -21 15173.5 3206.82 7
 7 -6 21 14497.1 1959.53 4
 7 -6 21 14605.1 1905.2 6
 7 -6 23 25593.2 2519.92 6
 7 -6 23 23401 2480.85 4
 7 -6 25 20163.3 2157.71 6
 7 -6 25 20861.8 2290.59 4
 7 -6 27 2347.4 740.662 6
 7 -6 27 1776.8 754.149 4
 7 -6 29 602.729 431.849 6
 7 -6 29 462.911 445.295 4
 7 -6 31 2085.06 588.473 4
 -6 -7 -33 3224.62 647.184 9
 5 7 30 389.892 471.25 4
 5 7 28 1720.24 633.958 4
 5 7 26 571.903 578.228 4
 5 7 24 2696.49 964.99 4
 5 7 22 7230.48 1424.51 4
 5 7 20 3754.01 1062.95 4
 -5 -7 20 4817.51 1626.4 1
 -5 -7 18 8352.22 2175.16 1
 -5 -7 16 31334.7 3947.44 1
 -5 -7 14 1513.41 1026.77 1
 5 7 12 11977.9 2424.45 7
 -5 -7 12 9174.22 1996.82 1
 5 7 10 14466.4 2516.25 7
 -5 -7 10 12059.1 2317.87 1
 5 7 8 34006.7 3463.44 7
 -7 5 -8 31085.7 2618.91 7
 -5 -7 8 33658.2 3464.31 1
 7 -5 -8 34913.2 1891.09 8
 5 7 6 1102.79 553.848 7
 -5 -7 6 1088.76 833.4 1
 7 -5 -6 2407.07 571.094 8
 -5 -7 6 1637.03 271.928 2
 -7 5 -6 2750.56 795.968 7
 -7 5 -4 70958.6 3318.61 7
 7 -5 -4 77259.2 2805.95 8
 -5 -7 4 83436.4 4872.55 1
 -5 -7 4 79879 2032.39 2
 5 7 4 77345.2 4624.8 7
 -7 5 -2 28597.1 2078.56 7
 -5 -7 2 33213.8 2869.43 1
 -5 -7 2 30151.8 1394.13 2
 5 7 2 32862.9 3036 7
 -7 5 0 95509.8 4238.76 7
 -5 -7 0 88019 2530.41 2
 5 7 0 93053.4 4573.02 7
 -7 5 2 23438.9 2271.01 7
 5 7 -2 21131 2184.11 7
 5 7 -4 76071.9 4123.08 7
 -7 5 4 72512.8 4142.48 7
 5 7 -6 2855.68 998.601 7
 -7 5 6 1937.46 902.979 7
 5 7 -8 41720.3 3440.39 7
 5 7 -10 16751.5 2512.44 7
 7 -5 12 9632.32 1455.81 8
 5 7 -12 9085.33 1892.46 7
 7 -5 14 1798.26 735.486 8
 5 7 -14 2523.08 1037.82 7
 -5 -7 -16 32576.3 2179.95 2
 -5 -7 -18 10013.7 1240.79 2
 7 -5 18 6441.79 1174.24 6
 7 -5 20 3015.89 1031.33 4
 5 7 -20 1104.97 947.456 7
 7 -5 20 3583.27 1044.57 6
 7 -5 22 6414.64 1422.08 6
 7 -5 22 7352.16 1466.01 4
 7 -5 24 611.386 632.467 4
 7 -5 24 1295.16 694.079 6
 7 -5 26 1761.87 807.717 4
 7 -5 26 2117.93 782.055 6
 7 -5 28 2119.28 686.876 6
 7 -5 28 1240.65 677.061 4
 7 -5 30 -415.734 482.307 4
 7 -5 32 1259.59 447.258 4
 4 7 31 2106.15 650.904 4
 4 7 29 3023.41 841.882 4
 4 7 27 12608 1657.6 4
 4 7 25 30959.7 2654.78 4
 -4 -7 23 4421.67 1161.58 4
 4 7 23 5612.79 1272.59 4
 -4 -7 21 21628.8 2272.27 4
 4 7 21 25121.2 2284.17 4
 -4 -7 19 927.297 581.617 1
 -4 -7 17 108365 7462.74 1
 -4 -7 15 54873.9 5053.68 1
 -4 -7 13 19651.8 2945.39 1
 4 7 11 19131 2901.39 7
 -4 -7 11 19143.6 2824.11 1
 4 7 9 14493.7 2351.71 7
 -4 -7 9 16832.3 2444.6 1
 7 -4 -9 15474.9 1153.4 8
 -4 -7 7 56693.5 4269.13 1
 -4 -7 7 55599.6 1387.97 2
 4 7 7 49277.9 3976.34 7
 7 -4 -7 46741.1 2014.15 8
 -7 4 -7 44006.5 2810.4 7
 -4 -7 5 163457 6771.22 1
 -7 4 -5 144641 4580 7
 4 7 5 156111 6642.65 7
 -4 -7 5 158320 2649.38 2
 -4 -7 3 182979 6688.66 1
 4 7 3 170984 7158.91 7
 -4 -7 3 169502 3010.17 2
 -7 4 -1 61353.4 2781.57 7
 4 7 1 63653.1 3940.09 7
 -7 4 1 82165.7 3673.58 7
 4 7 -1 76995.1 4098.51 7
 -7 4 3 141792 4794.24 7
 4 7 -3 147402 5604.81 7
 4 7 -5 185513 6751.85 7
 -7 4 5 181140 5826.59 7
 4 7 -7 42554.1 3399.01 7
 4 7 -9 14145.4 2094.13 7
 4 7 -11 17605.1 2507.11 7
 7 -4 13 17321.9 1868.47 8
 7 -4 15 34410.6 2748.58 8
 -4 -7 -17 115985 4045.38 2
 7 -4 19 646.394 639.287 4
 7 -4 19 1475.12 668.583 6
 7 -4 21 34122.2 2877.62 6
 7 -4 21 31229 2837.91 4
 7 -4 23 5203.41 1152.34 6
 7 -4 23 2643.8 889.921 4
 7 -4 25 25694.4 2465.99 6
 7 -4 25 25985.1 2588.81 4
 7 -4 27 9184.69 1488.65 4
 7 -4 27 8144.49 1384.31 6
 7 -4 29 1844.95 729.035 4
 7 -4 31 1568.99 521.546 4
 -4 -7 -33 785.714 458.797 9
 7 -4 33 759.223 349.956 4
 3 7 30 11398.3 1426.69 4
 3 7 28 29897 2425.66 4
 3 7 26 13411.9 1722.7 4
 -3 -7 24 6679.8 1423.65 4
 3 7 24 7766.88 1441.41 4
 -3 -7 22 33459.3 2871.01 4
 -3 -7 22 41985.4 4773.13 1
 3 7 22 41426.6 2943.91 4
 3 7 20 8894.41 1317.38 4
 -3 -7 20 7734.43 1336.73 4
 -3 -7 20 11341.8 2530.43 1
 -3 -7 18 9031.37 2195.48 1
 -3 -7 16 31142.1 3928.17 1
 -3 -7 14 31132.7 3713.85 1
 3 7 12 62875.9 5379.63 7
 -3 -7 12 54922.1 4837.74 1
 -7 3 -10 292607 3468.73 2
 -3 -7 10 303068 10799.8 1
 3 7 10 277660 10161.2 7
 3 7 8 29300.1 3138.31 7
 -3 -7 8 28738.3 3223.35 1
 -7 3 -8 30719.4 1162.92 2
 7 -3 -8 33253.5 1564.57 8
 3 7 6 137156 6319.06 7
 -7 3 -6 144327 2507.56 2
 -3 -7 6 139237 6414.55 1
 -3 -7 6 133658 2217.45 2
 -3 -7 4 34919.2 3062.59 1
 -7 3 -4 37692.3 1319.86 2
 3 7 4 37355.6 3343.21 7
 -7 3 -4 36338.4 1954.67 7
 -7 3 -2 92194.4 2753.92 7
 -7 3 -2 95847.3 2134.96 2
 -3 -7 2 100236 4698.12 1
 3 7 0 6093.5 1305.41 7
 -7 3 0 4431.23 762.014 7
 -3 -7 -2 119098 3777.66 1
 -7 3 2 113088 3205.84 7
 3 7 -2 125056 5159.06 7
 3 7 -4 40499.9 3087.86 7
 3 7 -6 166086 6642.92 7
 3 7 -8 41765.7 3535.47 7
 3 7 -10 294995 9966.17 7
 7 -3 20 11659.5 1714.98 4
 7 -3 20 11787.1 1730.71 6
 7 -3 22 38740.5 3238.84 4
 7 -3 22 40840 3212.31 6
 7 -3 24 5898.1 1327.02 4
 7 -3 24 6166.42 1322.97 6
 7 -3 26 10833.8 1750.48 4
 7 -3 26 11781.4 1703.04 6
 7 -3 28 24380.1 2352.21 4
 7 -3 30 9007.39 1316.32 4
 7 -3 32 9047.47 1066.29 4
 7 -3 34 -90.3954 202.338 4
 2 7 29 4362.32 986.781 4
 2 7 27 38166.5 2869.01 4
 -2 -7 25 1046.94 791.079 4
 2 7 25 626.523 514.917 4
 2 7 23 24379.9 2280.49 4
 -2 -7 23 19055.3 2248.69 4
 -2 -7 21 21675.1 2270.24 4
 -2 -7 21 26756.4 3848.19 1
 2 7 21 23908.5 2166.54 4
 -2 -7 19 20439.7 3359.28 1
 -2 -7 17 15732.5 2826.77 1
 -2 -7 15 87585.9 6459.08 1
 2 7 13 20953.3 3168.28 7
 -2 -7 13 22718 3164.49 1
 2 7 11 193253 8774.04 7
 -2 -7 11 210164 8980.13 1
 -7 2 -11 192521 2965 2
 -2 -7 9 71406.2 5003.84 1
 -7 2 -9 77585.2 1945.04 2
 2 7 9 65423.4 4764.31 7
 -7 2 -7 147146 2686.2 2
 -2 -7 7 151603 6810.55 1
 2 7 5 59988.8 4178.31 7
 -2 -7 5 56504.7 4029.97 1
 -7 2 -5 62451.8 1745.77 2
 2 7 3 39531.7 3480.38 7
 -7 2 -3 31051.9 1397.64 7
 -7 2 -3 38419.6 1368.93 2
 -2 -7 3 40556.8 3214.36 1
 -2 -7 1 87620.5 4107.57 1
 -7 2 -1 83621.7 1936.77 2
 2 7 1 84384.2 4498.63 7
 -2 -7 -1 70483.5 3146.11 1
 -7 2 1 68342.3 1781.8 2
 2 7 -1 69117.7 3975.84 7
 -2 -7 -3 32780.6 1751.32 1
 2 7 -3 31154.9 2741.81 7
 2 7 -5 69939.8 4275.22 7
 2 7 -7 150381 6474.03 7
 2 7 -9 83064 5166.22 7
 7 -2 19 14550.3 1793.95 6
 7 -2 19 12125 1740.54 4
 7 -2 21 21599.1 2287.87 6
 7 -2 21 17705.4 2121.74 4
 7 -2 23 19931.8 2263.47 6
 7 -2 23 22492.5 2444.3 4
 7 -2 25 211.839 555.777 6
 7 -2 25 619.865 601.999 4
 7 -2 27 34346.9 2781.7 6
 7 -2 27 33425 2838.9 4
 7 -2 29 3741.72 1008.62 4
 7 -2 31 10487.6 1332.75 4
 -2 -7 -33 9714.07 1135.83 9
 7 -2 33 10138.6 1044.88 4
 -1 -7 28 702.237 606.468 4
 1 7 28 286.168 484.329 4
 -1 -7 26 454.588 729.155 4
 1 7 26 1009.99 696.138 4
 1 7 24 11188.5 1603.79 4
 -1 -7 24 9782.48 1710.81 4
 -1 -7 22 19158 2243.47 4
 1 7 22 23487.8 2151.56 4
 -1 -7 22 25101.5 3746.44 1
 -1 -7 20 32860.6 4209.59 1
 -1 -7 20 26462.9 2401.98 4
 1 7 20 31280.9 2492.02 4
 -1 -7 18 8981.47 2282.67 1
 -1 -7 16 41548.4 4663.35 1
 -1 -7 14 8999.28 2306.33 1
 -7 1 -12 131228 2641.97 2
 -1 -7 12 129133 7342.28 1
 1 7 12 122188 7292.28 7
 -7 1 -10 17213.2 985.251 2
 1 7 10 18933 2765.22 7
 -1 -7 10 16716.8 2541.79 1
 -1 -7 8 19221 2547.32 1
 -7 1 -8 20436.7 1041.54 2
 1 7 6 36826.3 3319.75 7
 -1 -7 6 34422.7 3148.19 1
 1 7 4 123893 6175.69 7
 -7 1 -4 139440 2612.89 2
 -7 1 -2 71771.2 1896.66 2
 1 7 2 71688.5 4217.96 7
 1 7 0 74505.5 4206.53 7
 -7 1 0 55393.6 1591.73 2
 1 7 -2 69390.1 3877.45 7
 -7 1 2 64404.8 1669.9 2
 -1 -7 -4 123948 2881.55 1
 -7 1 4 127160 2375.62 2
 1 7 -6 38743.7 3209.24 7
 1 7 -8 14313.7 2183.13 7
 7 -1 20 29255 2686.37 4
 7 -1 20 34286.3 2936.95 6
 7 -1 22 22867 2482.81 4
 7 -1 22 23593.9 2497.64 6
 7 -1 24 6099.68 1323.96 6
 7 -1 24 4880.16 1289.48 4
 7 -1 26 747.893 589.207 4
 7 -1 26 1771.22 800.358 6
 7 -1 28 644.712 608.111 4
 7 -1 30 5434.44 1039.33 4
 -1 -7 -32 5645.23 1058.94 9
 7 -1 32 7037.84 1035.57 4
 7 -1 34 1115.31 354.927 4
 0 -7 29 4705.52 1046.99 4
 0 7 27 15682.6 1842.16 4
 0 -7 27 14135.7 1921.47 4
 0 7 25 8814.75 1450.04 4
 0 -7 25 5935.4 1428.76 4
 0 -7 23 7391.68 1522.94 4
 0 7 23 8815.23 1471.88 4
 0 -7 21 19347.4 2133.82 4
 0 7 21 21620.6 2031.96 4
 0 -7 19 5130.63 1781.58 1
 0 -7 17 10628.2 2399.32 1
 0 -7 15 49657.8 4928.69 1
 0 -7 13 46482.2 4607.44 1
 0 7 13 42704.3 4458.79 7
 -7 0 -13 42550.3 1609.19 2
 0 -7 11 11237 2233.32 1
 -7 0 -11 10356.5 814.15 2
 0 7 11 9839.42 2165.47 7
 0 -7 9 29322.6 3317.48 1
 -7 0 -9 29421 1314.95 2
 0 7 9 23495.3 2874.85 7
 -7 0 -7 7936.15 716.997 2
 0 7 7 5041.77 1366.15 7
 -7 0 -5 31792 1306.47 2
 0 7 5 26068.7 2838.12 7
 -7 0 -3 12154.9 880.846 2
 0 7 3 12896.5 2149.52 7
 -7 0 -1 22890.3 1077.19 2
 0 7 1 19951.3 2254.24 7
 0 7 -1 26064.7 2440.79 7
 -7 0 1 31412.8 1238.52 2
 0 7 -3 9870.48 1719.15 7
 -7 0 3 8326.57 691.939 2
 -7 0 5 41369.5 1358.33 2
 0 7 -5 43210.6 3385.55 7
 0 7 -7 15681.9 2231.11 7
 0 7 -9 36944.9 3459.3 7
 7 0 21 20924.5 2293.16 6
 7 0 21 17195.6 2085.66 4
 7 0 23 6130.4 1342.75 6
 7 0 23 6065.21 1364.84 4
 7 0 25 11273.3 1815.09 4
 7 0 25 10923.2 1758.03 6
 7 0 27 15626.4 2046.64 4
 7 0 29 4945.39 1107.93 4
 0 -7 -31 329.52 681.521 9
 7 0 31 399.367 534.186 4
 0 -7 -33 9898.79 1058.7 9
 7 0 33 11241.7 1113.75 4
 1 -7 30 7165.67 1280.86 4
 1 -7 28 2646.44 949.366 4
 -1 7 26 28548.2 2486.06 4
 1 -7 26 25935.9 2627.54 4
 1 -7 24 10991.7 1791.34 4
 -1 7 24 12470 1652.34 4
 1 -7 22 3800.19 1505.54 1
 1 -7 22 4281.32 1289.52 4
 -1 7 22 5106.95 1016.03 4
 -1 7 20 55613.5 3199.31 4
 1 -7 20 62862.9 6052.74 1
 1 -7 18 130122 8608.64 1
 1 -7 16 172.486 586.536 1
 1 -7 14 66627 5794.34 1
 -7 -1 -14 56724.6 2012.17 2
 -7 -1 -12 81522.2 2387.62 2
 -1 7 12 81447.6 6088.11 7
 1 -7 12 88837 6240.21 1
 -1 7 10 14344.9 2466.7 7
 -7 -1 -10 17921 1118.31 2
 -7 -1 -8 128470 2858.22 2
 -1 7 8 96825 5700.86 7
 -1 7 6 163248 7037.62 7
 1 -7 6 165998 5235.04 8
 -7 -1 -4 6833.28 656.388 2
 -1 7 4 8708.58 1858.64 7
 -7 -1 -2 39053 1435.48 2
 -1 7 2 38052.2 3167.11 7
 -7 -1 0 200353 3180.67 2
 -1 7 0 198262 6807.23 7
 -7 -1 2 40314.6 1391.05 2
 -1 7 -2 37688.8 2905.37 7
 -1 7 -4 13691.3 2196.55 7
 -7 -1 4 10160.7 688.416 2
 -1 7 -6 185813 7010.67 7
 -7 -1 6 173820 2718.55 2
 -1 7 -8 87194.4 5227.36 7
 7 1 20 46004.4 3292.31 4
 7 1 20 51420.7 3511.37 6
 7 1 22 6291.03 1359.77 4
 7 1 22 7420.45 1441.24 6
 7 1 24 12879.2 1922.05 4
 7 1 24 13829.9 1996.33 6
 7 1 26 33828.1 2909.76 4
 7 1 28 3789.21 989.844 4
 7 1 30 7314.92 1209.45 4
 7 1 32 6252.67 996.02 4
 1 -7 -32 5930.84 989.018 9
 7 1 34 886.595 296.707 4
 2 -7 29 1630.88 854.74 4
 2 -7 27 7268.52 1408.52 4
 -2 7 25 5054.78 1150.67 4
 2 -7 25 5131.48 1367.22 4
 2 -7 23 20229.6 1975.73 6
 2 -7 23 24532.1 2646.22 4
 -2 7 23 27438.5 2480.86 4
 2 -7 21 19761.3 3418.03 1
 2 -7 21 15782.5 2063.27 4
 2 -7 21 13668.7 1634.78 6
 -2 7 21 16115.5 1864.13 4
 2 -7 19 6857.15 2105.3 1
 2 -7 17 11206.4 2606.84 1
 2 -7 15 7267.31 1999.43 1
 -7 -2 -15 5563.65 697.714 2
 -7 -2 -13 9562.81 977.853 2
 -2 7 13 5689.61 1669.67 7
 2 -7 13 8125.69 2023.87 1
 -7 -2 -11 2982.04 516.696 2
 2 -7 11 2818.43 778.682 8
 -2 7 11 3289.87 1401.64 7
 -2 7 9 46955.3 4180.14 7
 2 -7 9 51606.6 3136.55 8
 -7 -2 -9 51006 1964.55 2
 -2 7 7 23303.2 2825.74 7
 2 -7 7 26431.6 2262.84 8
 -7 -2 -7 21104 1213.95 2
 2 -7 5 69118.4 3299.81 8
 -2 7 5 63943.1 4465.05 7
 -7 -2 -5 62622.5 2005.41 2
 7 2 -3 11282.2 868.73 7
 -7 -2 -3 12376.8 869.31 2
 -2 7 3 15148.5 2319.78 7
 2 -7 3 11726.5 1369.36 8
 -7 -2 -1 39338.7 1481.75 2
 2 -7 1 36822.1 2265.65 8
 -2 7 1 36564.6 3056 7
 -7 -2 1 41278.4 1468.2 2
 2 -7 -1 38719.9 2270.21 8
 -2 7 -1 41786.8 3107.6 7
 -2 7 -3 20217.2 2208.46 7
 -7 -2 3 18090.5 965.582 2
 -2 7 -5 78106.5 4595.62 7
 -7 -2 5 64071.2 1715.82 2
 -7 -2 7 20766.8 930.645 2
 -2 7 -7 26562.9 2807.62 7
 -2 7 -9 54493 4216.98 7
 7 2 19 6170.64 1324.57 6
 7 2 19 4808.59 1224.89 4
 7 2 21 18135.6 2183.92 6
 7 2 21 17342.5 2134.69 4
 7 2 23 25348.2 2582.99 4
 7 2 23 24458.1 2627.19 6
 7 2 25 4406.31 1206.61 4
 7 2 27 6908.17 1404.45 4
 2 -7 -29 1309.12 779.518 9
 7 2 29 1560.25 701.399 4
 2 -7 -31 -101.036 488.931 9
 7 2 31 472.999 468.534 4
 7 2 33 2070.83 551.493 4
 3 -7 30 9660.93 1343.95 4
 3 -7 28 5620.79 1241.31 4
 3 -7 26 10301.9 1374.24 6
 3 -7 26 12754.9 1876.82 4
 3 -7 24 1859.01 706.601 6
 -3 7 24 2106.68 938.476 4
 3 -7 24 163.42 583.006 4
 3 -7 22 16894.6 1872.31 6
 3 -7 22 19794.1 2289.8 4
 -3 7 22 21965.6 2222.89 4
 3 -7 20 36437.6 2646.15 6
 3 -7 20 32939.3 2845.76 4
 -3 7 20 42200.6 2825.01 4
 3 -7 18 12289.4 2801.75 1
 3 -7 16 8018.26 2130.55 1
 -7 -3 -14 18140.3 1324.17 2
 -7 -3 -12 20339.7 1369.56 2
 3 -7 12 20319.5 2236.64 8
 -3 7 12 22078 3265.63 7
 3 -7 10 91853 4397.79 8
 -7 -3 -10 95915.4 2852.44 2
 -3 7 10 93465.7 6289.56 7
 -7 -3 -8 25785.6 1492.66 2
 -3 7 8 21399.6 2756.9 7
 3 -7 8 23047.2 2067.9 8
 -7 -3 -6 12408.1 956.521 2
 -3 7 6 11352.3 2047.31 7
 7 3 -6 10823.3 1196.93 7
 3 -7 6 11807.9 1462.66 8
 7 3 -4 68975.9 2687.46 7
 -7 -3 -4 62874.6 2028.03 2
 3 -7 4 72364.8 3247.41 8
 -3 7 4 71192.2 4780.81 7
 -7 -3 -2 13283 929.358 2
 7 3 -2 16185.7 1164.54 7
 3 -7 2 17548.8 1557.82 8
 -3 7 2 17375.6 2269.24 7
 7 3 0 35340.7 2083.4 7
 -3 7 0 32346.2 2768.58 7
 3 -7 0 29320.1 1949.61 8
 -7 -3 0 34953.7 1449.79 2
 -7 -3 2 13054.7 845.625 2
 3 -7 -2 17135.9 1536.55 8
 -3 7 -2 16756.2 1979.69 7
 7 3 2 15633.1 1270.91 7
 -7 -3 4 72590.6 1889.61 2
 3 -7 -4 77808.6 3122.36 8
 7 3 4 81311.4 3263.58 7
 -7 -3 6 14243.8 806.916 2
 -3 7 -6 14638.3 2072.08 7
 -7 -3 8 27289 1082.5 2
 -3 7 -8 20223.6 2493.39 7
 -3 7 -10 82818.7 5324.46 7
 7 3 20 40913.8 3267.56 6
 7 3 20 35340 2971.49 4
 7 3 22 19998 2275.2 4
 7 3 24 956.229 769.912 4
 7 3 26 15427.2 2004.74 4
 3 -7 -28 7871.46 1554.74 9
 7 3 28 8339.21 1461.56 4
 3 -7 -30 7480.63 1245.99 9
 7 3 30 9901.34 1367.9 4
 7 3 32 573.277 453.21 4
 4 -7 31 2501.31 678.836 4
 4 -7 29 -486.457 489.602 4
 4 -7 27 2277.76 873.314 4
 4 -7 27 1732.72 638.99 6
 4 -7 25 17519.5 1934.43 6
 4 -7 25 18666.8 2298.82 4
 4 -7 23 10242.3 1503.68 6
 4 -7 23 10523.6 1707.02 4
 4 -7 21 1239.42 813.324 4
 -4 7 21 2365.32 820.548 4
 4 -7 21 3710.83 1065.4 6
 4 -7 21 5256.46 1868.19 1
 4 -7 19 2191.62 745.71 6
 4 -7 19 1921.21 741.64 4
 4 -7 17 21152.6 3568.38 1
 -7 -4 -15 21593.4 1507.14 2
 -7 -4 -13 32609.7 1849.94 2
 4 -7 13 30768.8 2845.52 8
 -4 7 11 101695 6931.9 7
 4 -7 11 96042.4 4623.38 8
 -7 -4 -11 97734.6 3101.25 2
 -4 7 9 61993.2 4990.94 7
 4 -7 9 62836.7 3498.37 8
 -7 -4 -9 61211.3 2366.71 2
 -4 7 7 55011.5 4344.47 7
 4 -7 7 59388.7 3203.58 8
 7 4 -7 51329.9 2938.91 7
 -7 -4 -7 60403.4 2308.15 2
 -4 7 5 45923.4 3837.87 7
 7 4 -5 43798.7 2513.97 7
 -7 -4 -5 45614.3 1862.48 2
 4 -7 5 47674.5 2685.71 8
 -7 -4 -3 72454.6 2182.55 2
 -4 7 3 71965.8 4860.2 7
 7 4 -3 70010.9 2872.81 7
 4 -7 3 70397.1 3097.88 8
 -4 7 1 134208 5840.25 7
 -7 -4 -1 128915 2772.76 2
 7 4 -1 126946 4101.57 7
 4 -7 1 129015 4110.75 8
 -7 -4 1 121913 2592.39 2
 -4 7 -1 118981 5242.03 7
 4 -7 -1 115094 3785.13 8
 -4 7 -3 49850.6 3379.52 7
 7 4 3 50525.4 2951.08 7
 4 -7 -3 49647.1 2522.67 8
 -7 -4 3 58730.3 1794.49 2
 -4 7 -5 47122.5 3547.38 7
 4 -7 -5 42821.4 2337.8 8
 -7 -4 5 40587 1420.97 2
 7 4 5 45775.8 2956.7 7
 -7 -4 7 49061.7 1476.61 2
 -4 7 -7 47203.4 3688.46 7
 -4 7 -9 44954.8 3871.57 7
 -7 -4 9 44768.8 1314.68 2
 -4 7 -11 80454.1 5427.18 7
 7 4 19 3295.57 937.904 4
 7 4 19 4118.1 1156.02 6
 7 4 21 3203.74 1054.34 4
 7 4 23 8207.48 1537.23 4
 7 4 25 20415.4 2321.7 4
 7 4 27 2608.64 922.598 4
 4 -7 -27 1641.57 977.092 9
 7 4 29 656.488 510.415 4
 7 4 31 1729.65 625.878 4
 7 4 33 858.278 371.271 4
 5 -7 30 2126.79 662.323 4
 5 -7 28 1198.99 459.593 6
 5 -7 28 1675.09 756.572 4
 5 -7 26 11704.5 1533.71 6
 5 -7 26 14045.6 1927.11 4
 5 -7 24 7276.43 1402.29 6
 5 -7 24 9272.15 1620.07 4
 5 -7 22 40464.6 3000.45 6
 5 -7 22 38127.8 3289.11 4
 5 -7 20 25585.8 2377.38 6
 5 -7 20 23214.3 2470.34 4
 5 -7 18 20328.9 3641.84 1
 -7 -5 -16 4543.67 782.925 2
 -7 -5 -14 11869.7 1215.72 2
 5 -7 14 10023.7 1762.18 8
 -7 -5 -12 45774.2 2284.37 2
 5 -7 12 41401.6 3179.99 8
 -5 7 10 65834 5490.12 7
 7 5 -10 55117.3 3670.82 7
 -7 -5 -10 48911.4 2258.43 2
 5 -7 10 63474 3732.54 8
 7 5 -8 17899.9 1959.12 7
 -5 7 8 19948.3 2813.81 7
 5 -7 8 19217.1 1970.33 8
 -7 -5 -8 20887.2 1445.51 2
 -7 -5 -6 224652 4383.4 2
 7 5 -6 234045 6542.43 7
 -5 7 6 245153 8950.64 7
 5 -7 6 244192 6343.99 8
 -7 -5 -4 10483.2 965.183 2
 5 -7 4 12019.7 1428.28 8
 7 5 -4 11412.8 1352.81 7
 -5 7 4 13050.2 2071.17 7
 -7 -5 -2 130393 3006.48 2
 5 -7 2 122198 4130.55 8
 7 5 -2 125736 4375.97 7
 -5 7 2 136275 6455.02 7
 7 5 0 26075.8 2275.68 7
 -5 7 0 32087.6 2871.74 7
 5 -7 0 30424.4 2088.67 8
 -7 -5 0 25322.5 1271.42 2
 -7 -5 2 125683 2692.62 2
 5 -7 -2 120050 3856.82 8
 -5 7 -2 126270 5372.2 7
 -7 -5 4 11021.4 790.494 2
 5 -7 -4 11343 1268.03 8
 -5 7 -4 11211.8 1715.4 7
 7 5 4 12772.2 1834.08 7
 7 5 6 227075 7718.86 7
 5 -7 -6 203856 5126.27 8
 -5 7 -6 218586 7718 7
 -7 -5 6 201353 3168.33 2
 -7 -5 8 15522.7 816.052 2
 -5 7 -8 14523.3 2123.83 7
 7 5 8 15953.5 2225.92 7
 -5 7 -10 53008 4325.57 7
 -7 -5 10 39406 4025.99 1
 -5 7 -12 19993.8 2954.59 7
 -5 7 -20 18803 3287.89 7
 7 5 20 29119.4 2597.99 4
 7 5 22 40876.3 3162.65 4
 7 5 24 7213.78 1407 4
 5 -7 -24 9068.97 1876.01 9
 7 5 26 16288 1976.29 4
 7 5 28 4219.66 973.147 4
 7 5 30 4400.06 920.896 4
 7 5 32 3633.15 713.004 4
 6 -7 31 7044.87 934.048 4
 6 -7 29 2115.42 668.004 4
 6 -7 29 2082.15 620.68 6
 6 -7 27 6101.83 1211.24 4
 6 -7 27 6987.97 1188.5 6
 6 -7 25 4199.1 958.46 6
 6 -7 25 5834.89 1365.56 4
 6 -7 23 10455 1599.11 6
 6 -7 23 11076 1730.96 4
 6 -7 21 40505.1 3292.44 4
 7 6 -21 36798.5 4880.68 7
 6 -7 21 42897.8 3175.47 6
 6 -7 19 3028.52 1019.79 4
 7 6 -19 1119.82 855.379 7
 6 -7 19 1428.87 732.129 6
 6 -7 19 2852.95 1592.07 1
 -7 -6 -17 19254.2 1594.23 2
 7 6 -15 29935.1 3552.57 7
 -7 -6 -15 37402.9 2222.21 2
 7 6 -13 50040.4 4257.68 7
 6 -7 13 55959.2 3874.29 8
 -7 -6 -13 56777.6 2679 2
 7 6 -11 48777.7 3827.81 7
 -7 -6 -11 48453.3 2402.26 2
 6 -7 11 54190.6 3558.55 8
 -6 7 9 33265 3853.05 7
 6 -7 9 29092 2456.91 8
 7 6 -9 24997.8 2477.21 7
 -7 -6 -9 32042 1905.33 2
 -6 7 7 113617 6471.69 7
 -7 -6 -7 110548 3346.28 2
 7 6 -7 103136 4818.45 7
 6 -7 7 109252 4521.18 8
 7 6 -5 157840 5538.79 7
 6 -7 5 162471 5161.89 8
 -6 7 5 167855 7273.02 7
 -7 -6 -5 163603 3857.93 2
 7 6 -3 44937.2 2933.04 7
 6 -7 3 44750.7 2606.46 8
 -6 7 3 46967.4 3787.72 7
 -7 -6 -3 47627.4 2029.73 2
 -6 7 1 2015.55 989.664 7
 6 -7 1 2691.72 797.949 8
 -7 -6 -1 3706.14 561.73 2
 7 6 -1 3590.49 891.858 7
 6 -7 -1 7749.3 1075.52 8
 -6 7 -1 8059.01 1430.06 7
 -7 -6 1 10767.4 849.425 2
 7 6 1 10567.2 1717.1 7
 -7 -6 3 58676.1 1868.28 2
 -6 7 -3 53558.5 3512.18 7
 7 6 3 59097.9 3837.72 7
 6 -7 -3 56343.3 2725.31 8
 -7 -6 5 156348 2944.11 2
 6 -7 -5 151699 4441.97 8
 -6 7 -5 149292 6008.1 7
 7 6 7 122634 6534.91 7
 6 -7 -7 108259 3802.83 8
 -7 -6 7 108361 6328.5 1
 -6 7 -7 106936 5502.3 7
 -7 -6 7 106667 2298.31 2
 -6 7 -9 27915.8 2980.64 7
 -7 -6 9 36405.8 3859.95 1
 7 6 9 37594.1 3806.25 7
 -6 7 -11 46509.6 4094.86 7
 -7 -6 11 50554.6 4697.4 1
 -7 -6 13 60406.4 5259.69 1
 -6 7 -13 47653.4 4428.25 7
 -6 7 -15 32336.4 3949.55 7
 -6 7 -17 10491.2 2311.98 7
 7 6 19 2136.35 772.53 4
 -6 7 -19 2293.26 1323.32 7
 -6 7 -21 26480.9 4037.58 7
 7 6 21 52183.7 3454.87 4
 7 6 23 19876.2 2231.6 4
 7 6 25 6768.73 1298.33 4
 7 6 27 7990.14 1346.38 4
 7 6 29 2698.89 809.072 4
 7 6 31 8856.02 1075.79 4
 7 -7 32 516.098 283.199 4
 7 -7 30 1292.62 551.83 4
 7 -7 28 2042.96 680.91 4
 7 -7 28 2359.36 668.131 6
 7 -7 26 1965.32 651.143 6
 7 -7 26 2150.04 760.979 4
 7 -7 24 2254.26 964.749 4
 7 -7 24 2185.62 839.409 6
 7 -7 22 2801.76 1070.04 4
 7 -7 22 4619.92 1212.86 6
 7 -7 20 5397.94 1234.97 4
 7 -7 20 9184.21 2452.76 1
 7 7 -20 5469.92 1980.45 7
 7 -7 20 5105.48 1142.15 6
 -7 -7 -18 2804.41 684.379 2
 7 -7 18 3337.4 941.796 6
 7 -7 18 2903.42 985.859 4
 7 7 -18 381.511 621.858 7
 -7 -7 -16 4546.48 889.272 2
 7 7 -16 3970.15 1513 7
 -7 -7 -14 716.2 404.002 2
 7 7 -14 770.886 933.496 7
 7 -7 14 1701.75 956.392 8
 7 7 -12 1641.75 993.145 7
 7 -7 12 2043.34 837.164 8
 -7 -7 -12 1066.39 460.166 2
 7 7 -10 624.741 732.594 7
 7 -7 10 268.971 556.118 8
 -7 7 10 1085.85 1059.48 7
 -7 -7 -10 2705.11 839.629 2
 -7 -7 -8 29928.5 1871.02 2
 -7 7 8 29815.9 3488.56 7
 7 7 -8 28220.3 2774.18 7
 7 -7 8 26821.7 2364.24 8
 7 7 -6 8387.96 1443.16 7
 7 -7 6 7665.01 1230.3 8
 -7 -7 -6 10382.4 1106.45 2
 -7 7 6 8886.51 1795.51 7
 7 -7 4 10862.2 1403.37 8
 7 7 -4 10332.2 1569.71 7
 -7 7 4 10876.7 1921.46 7
 -7 -7 -4 13215.1 1225.54 2
 7 7 -2 15953.8 1913.69 7
 -7 7 2 16427.2 2251.72 7
 -7 -7 -2 17302.6 1217.58 2
 7 -7 2 16369.7 1614.57 8
 7 7 0 4775.82 1316.88 7
 -7 7 0 3726.32 1218.55 7
 -7 -7 0 6514.94 823.732 2
 7 -7 0 3884.53 926.889 8
 7 -7 -2 11512.3 1302.65 8
 -7 -7 2 11859.6 899.567 2
 -7 7 -2 12344.9 1753.4 7
 7 7 2 12188.7 1911.46 7
 7 -7 -4 11136 1305.35 8
 7 7 4 12248.6 1972.99 7
 -7 7 -4 11129.6 1618.71 7
 -7 -7 4 14357.7 975.237 2
 -7 -7 6 6069.86 580.032 2
 -7 7 -6 4213 1073.27 7
 7 7 6 4312.43 1285.33 7
 -7 -7 6 7103.28 1715.31 1
 7 -7 -6 3557.23 787.835 8
 -7 -7 8 33765.9 3724.96 1
 7 7 8 31827.8 3590.24 7
 7 -7 -8 27788.8 1974.19 8
 -7 -7 8 30926 1225.44 2
 -7 7 -8 25669.6 2736.38 7
 -7 7 -10 3260.19 1128.78 7
 -7 -7 10 4595.67 1548.41 1
 7 7 10 4752.97 1690.84 7
 -7 -7 12 1826.98 1043.77 1
 -7 7 -12 1567.84 953.816 7
 -7 7 -14 1380.01 879.826 7
 -7 -7 14 2980.7 1384.04 1
 -7 7 -16 2117.06 962.206 7
 7 7 18 2096.95 878.952 4
 -7 7 -18 1633.15 1178.83 7
 -7 7 -20 4169.74 1786.49 7
 7 7 20 6069.78 1194.65 4
 7 7 22 1185.02 765.541 4
 7 7 24 5460.53 1205.05 4
 7 7 26 2887.79 973.861 4
 7 7 28 3758.18 891.535 4
 7 7 30 942.162 510.947 4
 7 8 29 2029.64 612.772 4
 7 8 27 13414 1604.12 4
 7 8 25 7408 1241.94 4
 7 8 23 12261 1726.27 4
 7 8 21 36886.7 2841.83 4
 -8 7 -17 6156.03 1841.22 7
 -7 -8 15 24557.8 3666.38 1
 -8 7 -15 13442.2 2400.79 7
 -8 7 -13 16812.8 2530.31 7
 -7 -8 13 25792.4 3600.42 1
 -8 7 -11 20230.9 2705.16 7
 -7 -8 11 26357 3529.08 1
 7 8 11 25888.5 3592.68 7
 -8 7 -9 76828.6 4746.84 7
 7 8 9 98348.7 6478.19 7
 -7 -8 9 103941 6621.27 1
 8 -7 -9 85575.5 3502.61 8
 8 -7 -7 37953.2 2361.27 8
 -8 7 -7 39971.7 3182.8 7
 -7 -8 7 44929.6 1556.72 2
 7 8 7 39748.3 3871.57 7
 -7 -8 5 110385 2626.91 2
 7 8 5 105647 5860.98 7
 8 -7 -5 108754 3985.91 8
 8 -7 -3 43092.5 2574.63 8
 7 8 3 39671.4 3503.52 7
 -7 -8 3 40467.3 1699.65 2
 -8 7 -3 39701.7 3053.31 7
 -7 -8 1 71935 2402.33 2
 8 -7 -1 64124.6 3151.3 8
 7 8 1 76797.1 5045.16 7
 -8 7 -1 62995.5 4006.6 7
 -8 7 1 77263.6 4649.16 7
 7 8 -1 82365.7 4793.5 7
 8 -7 1 78647.2 3529.54 8
 -8 7 3 35977.2 3246.54 7
 8 -7 3 36998.5 2497.35 8
 -7 -8 -3 35563.3 1876.26 2
 7 8 -3 34574.7 3019.41 7
 -7 -8 -5 106447 3446 2
 8 -7 5 105338 4359.79 8
 -8 7 5 106497 5790.91 7
 7 8 -5 100342 5094.42 7
 -7 -8 -7 51021.6 2494.71 2
 -8 7 7 53632.7 4491.4 7
 7 8 -7 43247.8 3527.22 7
 8 -7 7 49238 3171.66 8
 -8 7 9 91779.2 6221.93 7
 8 -7 9 77706.5 4200.81 8
 7 8 -9 77206.7 4939.73 7
 -7 -8 -9 90536.2 3426.65 2
 -7 -8 -11 25790.4 1924.37 2
 7 8 -11 19974.5 2703.73 7
 8 -7 11 22197.2 2398.99 8
 8 -7 13 17621.3 2204.9 8
 7 8 -13 18805.2 2847.06 7
 -7 -8 -13 22486.7 1869.79 2
 8 -7 15 15562.5 2160.49 8
 7 8 -15 13873 2541.89 7
 7 8 -17 11584.1 2446.95 7
 8 -7 17 11654.7 1725.9 4
 8 -7 17 13516 1734.84 6
 -7 -8 -17 14059 1479.63 2
 8 -7 19 4580.2 1189.03 6
 8 -7 19 4530.94 1757.86 1
 8 -7 19 2641.49 802.688 4
 7 8 -19 1346.89 902.192 7
 8 -7 21 27481.8 2628.05 6
 8 -7 21 26853.1 2642.99 4
 8 -7 23 9992.11 1574.31 6
 8 -7 23 9373.93 1651.99 4
 8 -7 25 7225.42 1343.58 4
 8 -7 25 5395.32 1175.74 6
 8 -7 27 9422.1 1389.69 4
 8 -7 27 9066.94 1279.34 6
 8 -7 29 2277.69 668.435 4
 8 -7 29 1574.63 449.889 6
 8 -7 31 2762.27 555.863 4
 6 8 30 2346.66 571.573 4
 6 8 28 797.949 577.424 4
 6 8 26 10964.2 1495.76 4
 6 8 24 15393.1 1858.36 4
 6 8 22 2282.72 805.94 4
 -8 6 -18 11362.6 2353.74 7
 -6 -8 18 18971.8 3307.73 1
 -8 6 -16 9271.07 2034.16 7
 -6 -8 16 15146.3 2866.09 1
 -8 6 -14 18785.4 2716.57 7
 -6 -8 14 33461 4164.65 1
 6 8 12 50674.7 5083.41 7
 -6 -8 12 51814.2 4911.44 1
 -8 6 -12 36838 3457.94 7
 6 8 10 609.813 683.649 7
 -8 6 -10 178.333 358.29 7
 -6 -8 10 1098.84 749.881 1
 -8 6 -8 18767.7 2144.3 7
 8 -6 -8 19701.7 1627.2 8
 6 8 8 19296 2728.54 7
 -6 -8 8 24109.8 3093.63 1
 -6 -8 6 100422 2328.52 2
 6 8 6 89746.9 5418.14 7
 8 -6 -6 87369.7 3350.97 8
 -8 6 -6 78743.6 3988.37 7
 -6 -8 6 111560 6278.27 1
 -6 -8 4 65017.8 4584.34 1
 6 8 4 58016.5 4356.32 7
 -8 6 -4 54380 3171.21 7
 8 -6 -4 64533.9 2892.62 8
 -6 -8 4 58042.6 1898.72 2
 -6 -8 2 33210.9 3053.37 1
 8 -6 -2 29620.2 2028.27 8
 6 8 2 31256.2 3274.88 7
 -8 6 -2 27577 2303.69 7
 -6 -8 2 28134 1435.05 2
 -8 6 0 30675.8 2751.32 7
 6 8 0 34254.5 3146 7
 -6 -8 -2 19974.3 1404.92 2
 6 8 -2 19969.4 2345.64 7
 -8 6 2 20857.2 2283.18 7
 6 8 -4 66427.5 4137.02 7
 -8 6 4 67801.4 4314.65 7
 -8 6 6 105338 5573.42 7
 6 8 -6 97843.9 5221.64 7
 -8 6 8 20479 2628.81 7
 6 8 -8 19193.5 2468.68 7
 8 -6 8 16638.8 1796.5 8
 6 8 -10 586.667 577.316 7
 8 -6 10 941.796 657.613 8
 6 8 -12 47936.5 4316.71 7
 8 -6 12 49717.2 3476.55 8
 -6 -8 -14 35528.8 2331.47 2
 8 -6 14 26413.5 2714.75 8
 6 8 -14 28528.8 3655.44 7
 6 8 -16 9798.55 2402.4 7
 -6 -8 -16 12677.6 1407.78 2
 8 -6 18 19196 2120.4 6
 -6 -8 -18 20965.5 1733.42 2
 8 -6 18 19174.3 2147.63 4
 6 8 -18 17949.4 3218.78 7
 8 -6 20 12523.4 1848.97 4
 6 8 -20 10162 2576.77 7
 8 -6 20 13906.8 1988.79 6
 8 -6 22 573.925 744.064 4
 8 -6 22 1122.11 659.02 6
 8 -6 24 10994 1626.43 6
 8 -6 24 10243 1642.7 4
 8 -6 26 8629.36 1378.75 6
 8 -6 26 10081.5 1512.93 4
 8 -6 28 1474.96 652.05 6
 8 -6 28 1216.58 535.044 4
 8 -6 30 1876.49 562.862 4
 8 -6 32 2766.6 498.008 4
 5 8 29 597.635 474.621 4
 5 8 27 7097.91 1185.7 4
 5 8 25 4444.13 1031.48 4
 5 8 23 15289 1873.84 4
 5 8 21 218.62 482.515 4
 -5 -8 21 1867.93 1210.53 1
 -5 -8 19 23924.5 3675.73 1
 -5 -8 17 7129.21 2075.72 1
 -5 -8 15 19874.3 3150.31 1
 -5 -8 13 17886.9 2919.01 1
 5 8 11 3676.88 1245.04 7
 -5 -8 11 3519.66 1427.73 1
 -8 5 -11 3609.27 1059.68 7
 -8 5 -9 9139.15 1473.01 7
 5 8 9 13193.8 2293.79 7
 -5 -8 9 12908.5 2247.83 1
 8 -5 -9 11691.3 1122.01 8
 -8 5 -7 13451.1 1670.84 7
 5 8 7 15121 2357.89 7
 8 -5 -7 15572.2 1322.82 8
 -5 -8 7 16171.4 853.902 2
 -5 -8 7 17881.4 2501.14 1
 8 -5 -5 89220 3163.29 8
 5 8 5 86721.3 5284.13 7
 -5 -8 5 95830.8 2257.92 2
 5 8 3 19335.7 2631.49 7
 -5 -8 3 15061.7 1041.9 2
 -5 -8 3 17039.8 2300.44 1
 -8 5 -3 15796.4 1561 7
 5 8 1 51285.4 3872.52 7
 -5 -8 1 56921.7 3633.79 1
 -5 -8 1 50024.9 1938.81 2
 -8 5 1 48926.1 3133.89 7
 5 8 -1 47968.7 3569.97 7
 -8 5 3 19917.7 1993.32 7
 5 8 -3 23067.7 2528.86 7
 5 8 -5 83728.1 4802.45 7
 -8 5 5 80986.1 4224.88 7
 5 8 -7 17284.1 2351.33 7
 5 8 -9 7759.02 1682.74 7
 5 8 -11 2317.16 1073.53 7
 8 -5 13 19686.3 2131.45 8
 5 8 -13 19241.6 2821.81 7
 8 -5 15 13801.6 1928.04 8
 5 8 -15 16301.5 2946.94 7
 5 8 -17 8313.05 2303.29 7
 -5 -8 -17 9460.87 1198.11 2
 8 -5 19 23436.5 2531.22 4
 5 8 -19 23219.1 3953.62 7
 8 -5 19 25669.4 2517.63 6
 -5 -8 -19 28567.8 1981.96 2
 8 -5 21 1009.39 687.389 4
 8 -5 21 748.347 669.903 6
 5 8 -21 2848.06 1857.9 7
 8 -5 23 14113.5 1976.77 6
 8 -5 23 12986.4 1899.01 4
 8 -5 25 2620.82 953.073 6
 8 -5 25 3551.35 1123.88 4
 8 -5 27 7786.17 1353.2 4
 8 -5 27 6923.33 1267.62 6
 8 -5 29 456.253 460.405 4
 8 -5 31 4091.02 719.091 4
 8 -5 33 111.173 174.535 4
 -5 -8 -33 1170.87 466.15 9
 4 8 30 670.418 443.395 4
 4 8 28 1411.21 634.035 4
 4 8 26 3854.16 984.718 4
 4 8 24 3589.09 933.678 4
 4 8 22 5233.82 1088.99 4
 -4 -8 20 12828.9 2798.38 1
 -4 -8 18 22.6351 668.152 1
 -4 -8 16 43855 4735.49 1
 -4 -8 14 6600.9 1846.81 1
 -4 -8 12 10192.9 2153.74 1
 4 8 12 7848.69 1931.77 7
 4 8 10 12671.6 2304.38 7
 -4 -8 10 21900.3 3047.63 1
 4 8 8 1618.12 982.391 7
 -8 4 -8 562.687 401.752 7
 8 -4 -8 1026.75 438.386 8
 4 8 6 57368.2 4287.78 7
 -4 -8 6 104768 5938.21 1
 -8 4 -6 46294 2665.4 7
 -8 4 -6 72092.5 1955.44 2
 -4 -8 6 81847.4 1954.2 2
 -4 -8 4 94212.4 2328.46 2
 -4 -8 4 98712.8 5220.71 1
 4 8 4 99800.8 5673.23 7
 4 8 2 10296 1889.8 7
 -8 4 -2 8646.63 1028.25 7
 -4 -8 2 9142.86 1498.65 1
 -8 4 0 70064.6 3189.72 7
 -4 -8 0 78875.8 3835.9 1
 4 8 0 69235.2 4338.42 7
 4 8 -2 5698.79 1417.97 7
 -8 4 2 4887.61 809.678 7
 -4 -8 -2 4572.57 889.569 1
 -8 4 4 81284.8 3460.73 7
 4 8 -4 87073.8 4812.55 7
 4 8 -6 85062.5 5058.34 7
 4 8 -8 3902.15 1311.36 7
 4 8 -10 13931.7 2356.83 7
 4 8 -12 12907.3 2324.06 7
 8 -4 14 4852.37 1075.62 8
 4 8 -14 4735.78 1490.08 7
 4 8 -16 32016.7 4217.58 7
 8 -4 18 185.674 523.751 4
 -4 -8 -18 1208.02 507.433 2
 8 -4 18 796.646 587.548 6
 4 8 -18 1348.78 1329.03 7
 8 -4 20 8731.66 1499.88 6
 8 -4 20 8427.66 1481.16 4
 4 8 -20 8377.39 2401.51 7
 8 -4 22 4563.52 1266.14 4
 8 -4 22 6877.14 1402.16 6
 8 -4 24 1145.58 666.589 6
 8 -4 24 1794.06 782.494 4
 8 -4 26 2810.72 893.669 6
 8 -4 26 1977.92 874.999 4
 8 -4 28 1912.51 779.332 4
 8 -4 28 1013.07 641.874 6
 8 -4 30 791.991 501.345 4
 8 -4 32 1175.02 422.206 4
 -4 -8 -32 2072.72 697.945 9
 3 8 29 792.714 459.635 4
 3 8 27 5923.91 1104.4 4
 3 8 25 4724.16 1090.89 4
 -3 -8 23 9563.26 1530.48 4
 3 8 23 12820.9 1680.37 4
 -3 -8 21 5086.99 1919.93 1
 -3 -8 21 2804.14 870.918 4
 -3 -8 19 37592.2 4637.53 1
 -3 -8 17 21805.5 3450.17 1
 -3 -8 15 43655 4724.44 1
 3 8 13 1640.13 969.959 7
 -3 -8 13 4179.85 1527.81 1
 -8 3 -11 130516 2539.17 2
 3 8 11 117941 7130.7 7
 -3 -8 11 130401 7462.13 1
 -3 -8 9 7718.75 1707.26 1
 -8 3 -9 7855 646.456 2
 3 8 9 7648.8 1730.52 7
 -8 3 -7 18323.5 998.557 2
 3 8 7 14778.8 2197.03 7
 -3 -8 7 16355.7 2545.7 1
 -8 3 -5 65074.9 2682.21 7
 -8 3 -5 60150.6 1779.88 2
 -3 -8 5 59805.1 4300.16 1
 -3 -8 5 60309.2 1756.19 2
 -8 3 -3 18231.6 1262.04 7
 -8 3 -3 19110.7 1051.22 2
 -3 -8 1 70753.7 3927.47 1
 3 8 1 79786.6 4713.54 7
 -8 3 -1 66002.1 1983.5 2
 -8 3 -1 57638.5 2070.12 7
 3 8 -1 65589.1 4145.11 7
 -3 -8 -1 55236.5 2925.84 1
 3 8 -3 34787 3044.71 7
 -3 -8 -3 24239.9 1580.73 1
 3 8 -5 83704.7 4899.52 7
 3 8 -7 26358.1 2983.43 7
 3 8 -9 8972.96 1801.61 7
 3 8 -11 129074 7176.92 7
 3 8 -13 3337.65 1389.42 7
 3 8 -15 48021.8 5019.02 7
 3 8 -17 8421.25 2431.89 7
 3 8 -19 37108.2 5047.89 7
 8 -3 19 36410.6 2991.18 4
 8 -3 19 39424.4 3064.42 6
 3 8 -21 545.286 964.43 7
 8 -3 21 1856.74 650.718 6
 8 -3 21 1794.24 844.232 4
 8 -3 23 11341.8 1793.7 6
 8 -3 23 10424 1723.19 4
 8 -3 25 3061.5 1020.07 4
 8 -3 25 3427.69 1003.08 6
 8 -3 27 4904.51 1062.44 6
 8 -3 27 4383.05 1070.37 4
 8 -3 29 1112.85 539.498 4
 8 -3 31 10410.6 1194.55 4
 -3 -8 -33 8.77865 365.781 9
 8 -3 33 334.345 271.867 4
 2 8 28 6442.17 1134.52 4
 2 8 26 15498.1 1846.66 4
 2 8 24 1124.67 597.712 4
 -2 -8 24 1453.42 739.483 4
 -2 -8 22 4807.08 1216.25 4
 2 8 22 6357.22 1192.27 4
 -2 -8 22 5017.85 1776 1
 -2 -8 20 5931.95 1945.5 1
 -2 -8 18 10880.7 2510.04 1
 -2 -8 16 32079.5 4013.46 1
 -2 -8 14 22243.7 3392.24 1
 -8 2 -12 93008.1 2252.37 2
 2 8 12 85655.1 6166.27 7
 -2 -8 12 86199.1 6121.42 1
 -8 2 -10 66686.2 1924.29 2
 2 8 10 62450.8 4966.43 7
 -2 -8 10 65936.1 5202.16 1
 -2 -8 8 26495.9 3048.49 1
 2 8 8 22343.2 2837.55 7
 -8 2 -8 31959.9 1348.81 2
 -8 2 -6 61227.7 1811.08 2
 -2 -8 6 65770.1 4641.18 1
 2 8 6 55131.1 4224.77 7
 -2 -8 4 35814.4 3169.15 1
 -8 2 -4 30977.3 1465.22 7
 -8 2 -4 37720.7 1452.17 2
 2 8 4 41411.4 3804.5 7
 -8 2 -2 89587.1 2183.56 2
 -2 -8 2 87492.7 4441.97 1
 2 8 2 88945.3 5199.22 7
 -8 2 0 25155.2 1138.02 2
 -2 -8 0 25475.4 2173.16 1
 -8 2 2 89928.3 2223.09 2
 2 8 -2 93808.6 4975.05 7
 -2 -8 -2 86049.9 3315.05 1
 2 8 -4 58098 3997.43 7
 -2 -8 -4 42944 1703.44 1
 2 8 -6 52384.8 4065.6 7
 2 8 -8 24986.9 2907.59 7
 2 8 -10 76354.2 5392.4 7
 2 8 -12 77870.1 5800.22 7
 2 8 -14 19578.8 3183.65 7
 2 8 -16 23214.2 3611.63 7
 2 8 -18 6738.51 2206.84 7
 2 8 -20 2944.2 1542.73 7
 8 -2 20 2853.64 879.5 6
 8 -2 20 2520.85 813.486 4
 8 -2 22 4621.46 1187.61 4
 8 -2 22 5456.8 1289.64 6
 8 -2 24 1155.51 681.997 6
 8 -2 24 1890.25 807.682 4
 8 -2 26 13219.5 1922.55 4
 8 -2 26 13677.6 1813.95 6
 8 -2 28 4708.45 1064.3 4
 8 -2 30 593.549 451.955 4
 -2 -8 -32 2548.07 784.778 9
 8 -2 32 2752.15 650.522 4
 8 -2 34 4088.87 513.295 4
 1 8 27 4905.4 1094.85 4
 -1 -8 27 4046.87 1102.7 4
 -1 -8 25 6051.91 1395.86 4
 1 8 25 7351.71 1296.79 4
 1 8 23 17846.2 1911.11 4
 -1 -8 23 14166.8 1943.73 4
 -1 -8 21 36006.8 4566.42 1
 -1 -8 21 28414.2 2543.6 4
 -1 -8 19 3592.87 1631.07 1
 -1 -8 17 75068.9 6438.17 1
 -1 -8 15 33688.1 4150.84 1
 1 8 13 52425.6 5004.68 7
 -1 -8 13 66105.3 5505.35 1
 -1 -8 11 17262.8 2739.46 1
 -8 1 -11 18278.8 1079.53 2
 1 8 11 17329.6 2726.84 7
 -1 -8 9 19667.1 2734.44 1
 -8 1 -9 20900.1 1172.59 2
 1 8 9 14293.2 2343.8 7
 -8 1 -7 128371 2747.76 2
 -1 -8 7 123478 6365.32 1
 1 8 5 172480 7686.13 7
 -1 -8 5 183298 7340.41 1
 -8 1 -5 195533 3420.99 2
 -8 1 -3 197739 3349.31 2
 1 8 3 191275 7876.21 7
 1 8 1 28705.2 2841.73 7
 -8 1 -1 26090.4 1191.99 2
 -8 1 1 22623.6 1131.98 2
 1 8 -1 18062.1 2333.88 7
 1 8 -3 228749 7813.51 7
 -8 1 3 234326 3561.29 2
 -1 -8 -3 225978 4856.02 1
 1 8 -5 197709 7772.92 7
 1 8 -7 96650.2 5770.99 7
 1 8 -9 12230.8 2216.05 7
 1 8 -11 20223.7 2906.82 7
 1 8 -13 51944.8 5042.14 7
 1 8 -15 34218.1 4180.46 7
 1 8 -17 40571.9 4882.95 7
 8 -1 19 1608.17 801.597 6
 8 -1 19 1951.91 934.439 4
 1 8 -19 1612.86 1375.79 7
 1 8 -21 18674 3735.07 7
 8 -1 21 25630.8 2526.72 6
 8 -1 21 24185.1 2474.73 4
 8 -1 23 13283.1 1907.83 6
 8 -1 23 12494.6 1878.44 4
 8 -1 25 5609.77 1269.89 6
 8 -1 25 6506.25 1449.55 4
 8 -1 27 2345.45 915.733 4
 8 -1 29 2670.51 946.849 4
 8 -1 31 7678.61 1132.05 4
 -1 -8 -31 9755.87 1478.58 9
 8 -1 33 3285.58 617.56 4
 -1 -8 -33 1956.17 536.08 9
 0 -8 28 22549.4 2216.8 4
 0 8 26 4183.49 1050.02 4
 0 -8 26 3632.14 1151.66 4
 0 8 24 1635.57 823.566 4
 0 -8 24 1330.43 775.451 4
 0 -8 22 18896.3 3396.73 1
 0 -8 22 16165.4 2043.79 4
 0 8 22 19614.6 2038.21 4
 0 -8 20 9790.37 2441.94 1
 0 -8 18 6355.11 2110.39 1
 0 -8 16 28799.4 3946.77 1
 0 8 14 20276.2 3246 7
 0 -8 14 25735.9 3644.88 1
 0 -8 12 46512.2 4625.89 1
 -8 0 -12 43496.1 1737.43 2
 0 8 12 40203.3 4326.1 7
 0 -8 10 126641 7016.31 1
 -8 0 -10 116908 2801.01 2
 0 8 8 64689.8 4918.66 7
 -8 0 -8 73236.1 2187.94 2
 0 8 6 61676.8 4561.96 7
 -8 0 -6 71539.1 2122.69 2
 -8 0 -4 54662.5 1803.77 2
 0 8 4 54362.4 4375.14 7
 0 8 2 58014.4 4199.35 7
 -8 0 -2 53350.7 1769.5 2
 0 8 0 61226.4 4106.25 7
 -8 0 0 59641.9 1846.39 2
 -8 0 2 52819.2 1685.92 2
 0 8 -2 55308.4 3834.64 7
 -8 0 4 65316.8 1811.04 2
 0 8 -4 73364.7 4588.32 7
 -8 0 6 54610.8 1691.41 2
 0 8 -6 58570.2 4369.77 7
 0 8 -8 69151.9 4810.65 7
 0 8 -10 100366 6194.72 7
 0 8 -12 41468.1 4267.15 7
 0 8 -14 16677.4 3009.87 7
 0 8 -20 7745.24 2409.84 7
 8 0 20 9203.01 1515.25 6
 8 0 20 8019.99 1407.08 4
 0 8 -22 10536.5 2714.43 7
 8 0 22 15216.2 2030.17 6
 8 0 22 12963.5 1921.17 4
 8 0 24 601.073 572.54 6
 8 0 24 1767.41 851.414 4
 8 0 26 2595.97 1013.25 4
 8 0 28 24562.3 2377.28 4
 0 -8 -30 5505.3 1237.11 9
 8 0 30 4580.56 933.341 4
 0 -8 -32 9119.55 1240.68 9
 8 0 32 8154.74 1049.35 4
 8 0 34 870.655 313.11 4
 1 -8 29 256.074 566.403 4
 1 -8 27 19460.4 2136.81 4
 1 -8 25 13199.8 1906.57 4
 -1 8 25 14216.3 1759.98 4
 -1 8 23 4398.67 1043.26 4
 1 -8 23 2917.75 901.919 4
 1 -8 21 78660.5 4186.36 4
 1 -8 21 107547 8001.72 1
 1 -8 19 8680.3 2470 1
 1 -8 17 65400.3 6183.01 1
 1 -8 15 19268 3214.67 1
 1 -8 13 4685.35 1871.27 1
 -1 8 13 2541.22 1415.92 7
 -1 8 11 150438 8063.79 7
 1 -8 11 148829 8297.26 1
 -8 -1 -11 142325 3302.08 2
 -1 8 9 144641 7388.75 7
 -8 -1 -9 161309 3467.9 2
 -1 8 7 122626 6524.87 7
 -8 -1 -7 124107 2921.78 2
 -8 -1 -5 188816 3473.82 2
 -1 8 5 180503 7944.06 7
 -8 -1 -3 21940.3 1173.13 2
 -1 8 3 29931.2 3242.11 7
 -1 8 1 108372 5506.44 7
 -8 -1 -1 97943.2 2393.27 2
 -8 -1 1 97851.2 2330.49 2
 -1 8 -1 113394 5583.19 7
 -8 -1 3 30915.4 1297.15 2
 -1 8 -3 40982.3 3584.02 7
 -8 -1 5 183787 3064.55 2
 -1 8 -5 211710 8056.17 7
 -8 -1 7 117489 2430.09 2
 -1 8 -7 146723 7128.42 7
 -1 8 -9 158716 7551.28 7
 -1 8 -11 154006 8081.09 7
 -1 8 -13 4404.89 1606.45 7
 -1 8 -15 21976.2 3369.47 7
 8 1 19 5885.38 1349.09 6
 8 1 19 6684.62 1373.72 4
 -1 8 -19 2964.54 1483.27 7
 8 1 21 81419 4515.9 4
 8 1 21 85719 4720.95 6
 8 1 23 4883.72 1294.85 4
 8 1 23 5557.26 1235.96 6
 8 1 25 11608.7 1828.1 4
 8 1 27 18213.2 2112.82 4
 8 1 29 899.836 653.032 4
 8 1 31 3806.86 846.526 4
 1 -8 -31 4520.28 1008.68 9
 8 1 33 6119.37 812.623 4
 2 -8 28 -318.422 521.144 4
 2 -8 26 16468.2 2006.39 4
 -2 8 24 13371.7 1699.66 4
 2 -8 24 10400.2 1638.95 4
 2 -8 22 54044.3 3182.49 6
 -2 8 22 70860.3 3818.41 4
 2 -8 22 76526.1 6712.33 1
 2 -8 22 59830 3826.48 4
 2 -8 20 20047.3 1940.15 6
 2 -8 20 25698.2 4074.63 1
 2 -8 18 11945.2 2678.06 1
 2 -8 16 17823 3342.77 1
 -8 -2 -14 576.303 300.659 2
 2 -8 14 706.565 777.954 1
 -8 -2 -12 41445.8 1915.3 2
 -2 8 12 38862.9 4352.11 7
 -8 -2 -10 198765 4014.63 2
 -2 8 10 203663 9187.66 7
 -2 8 8 5960.35 1502.18 7
 -8 -2 -8 6819.57 808.346 2
 2 -8 8 5542.06 1152.48 8
 -2 8 6 282297 9851.34 7
 -8 -2 -6 274846 4374.69 2
 2 -8 6 286131 7380.6 8
 8 2 -4 41086.1 1712.93 7
 -2 8 4 50713.8 4344.43 7
 2 -8 4 44070.6 2839.45 8
 -8 -2 -4 49161.4 1801.65 2
 2 -8 2 42249.4 2627.86 8
 -8 -2 -2 49091.9 1787.97 2
 -2 8 2 47512.5 3878.35 7
 -8 -2 0 15226.5 959.722 2
 -2 8 0 15068.2 2065.92 7
 2 -8 0 13193.2 1516.83 8
 -8 -2 2 46006.6 1618.29 2
 -2 8 -2 44167 3448.08 7
 -8 -2 4 56830.4 1773.25 2
 -2 8 -4 54757.1 4016.01 7
 -8 -2 6 258544 3632.12 2
 -2 8 -6 322515 10219.7 7
 -2 8 -8 2206.3 1053.08 7
 -8 -2 8 3575.78 448.209 2
 -2 8 -10 197290 8699.2 7
 -2 8 -12 20598.1 3029.99 7
 -2 8 -14 840.224 1083.76 7
 -2 8 -16 16965.4 3161.09 7
 -2 8 -18 11001.1 2522.14 7
 -2 8 -20 21815.5 3712.6 7
 8 2 20 28388.2 2673.54 6
 8 2 20 23690.1 2450.45 4
 8 2 22 76628.3 4590.4 6
 8 2 22 65102.3 4196.45 4
 8 2 24 10314.2 1697.86 4
 8 2 26 17559 2149.44 4
 8 2 28 1306.65 773.522 4
 2 -8 -28 3605.5 1201.61 9
 8 2 30 9136.78 1302.62 4
 2 -8 -30 7107.27 1306.93 9
 8 2 32 1124.93 512.593 4
 3 -8 29 5153.05 1032.77 4
 3 -8 27 2192.41 642.005 6
 3 -8 27 3773.32 992.166 4
 3 -8 25 102.715 580.563 4
 3 -8 25 475.679 602.984 6
 3 -8 23 2873.1 769.821 6
 3 -8 23 3345.59 950.062 4
 -3 8 21 19291.5 1973.67 4
 3 -8 21 14529.9 1968.43 4
 3 -8 21 15629.6 1853.45 6
 3 -8 19 15152.1 3195.07 1
 3 -8 19 11926.9 1536.62 6
 3 -8 17 3189.42 1475.03 1
 3 -8 15 17311.7 3213.22 1
 -8 -3 -15 15050.5 1223.18 2
 -8 -3 -13 12075.4 1109.93 2
 -3 8 13 11166.7 2483.97 7
 -8 -3 -11 65220.1 2463.92 2
 3 -8 11 64467.8 4027.58 8
 -3 8 11 68422.9 5623.05 7
 -3 8 9 13182.3 2322.51 7
 3 -8 9 14040.9 1863.79 8
 -8 -3 -9 12460.9 1057.41 2
 8 3 -7 27220.1 2047.74 7
 -8 -3 -7 26699.5 1489.42 2
 3 -8 7 26617.5 2374.53 8
 -3 8 7 24763.4 3026.03 7
 -3 8 5 40884.2 3847.88 7
 -8 -3 -5 45012.2 1812.81 2
 8 3 -5 37550.2 2039.41 7
 3 -8 5 40877.1 2746.27 8
 -8 -3 -3 19936.6 1198.15 2
 -3 8 3 22482.6 2926.01 7
 8 3 -3 19224.7 1326.37 7
 -8 -3 -1 38002.7 1559.3 2
 -3 8 1 40574 3450.78 7
 8 3 -1 35614.9 1831.34 7
 3 -8 1 36806.2 2431.83 8
 -3 8 -1 33013.2 3052.09 7
 -8 -3 1 32517.4 1429.66 2
 8 3 1 26588.8 1335 7
 3 -8 -1 30981.6 2208.25 8
 -8 -3 3 16211.4 1000.06 2
 -3 8 -3 20051.7 2433.05 7
 3 -8 -3 18457.8 1684.03 8
 -8 -3 5 38971.3 1488.63 2
 -3 8 -5 35777.5 3279.63 7
 -3 8 -7 25254.2 3033.19 7
 -8 -3 7 28309 1224.52 2
 -8 -3 9 10289 690.557 2
 -3 8 -9 12171.7 2157.57 7
 -3 8 -11 52110 4636.35 7
 -3 8 -13 10405.5 2319.56 7
 -3 8 -15 9435.66 2213.28 7
 -3 8 -17 2947.96 1563.46 7
 -3 8 -19 14508.8 3132.08 7
 8 3 19 16991.2 2053.55 4
 8 3 19 21294 2312.13 6
 8 3 21 20111.6 2348.54 6
 8 3 21 17819.5 2223.79 4
 8 3 23 4074.4 1149.8 4
 8 3 25 1219.68 702.284 4
 3 -8 -27 3043.78 1152.96 9
 8 3 27 3105 963.114 4
 8 3 29 5267.3 1090.8 4
 3 -8 -29 5101.4 1154.4 9
 8 3 31 2964.1 752.377 4
 8 3 33 497.674 332.508 4
 4 -8 30 1836.98 616.518 4
 4 -8 28 2106.92 593.785 6
 4 -8 28 4691.8 1097.8 4
 4 -8 26 21707 1949.73 6
 4 -8 26 25546.4 2441.53 4
 4 -8 24 2087.34 745.459 6
 4 -8 24 2945.23 1029.1 4
 4 -8 22 18318.4 2197.48 4
 4 -8 22 17963.5 1986.81 6
 4 -8 20 32724.2 2659.98 6
 4 -8 20 30372.2 2704.91 4
 4 -8 18 80649.4 7355.93 1
 4 -8 18 59238 3337.51 6
 4 -8 16 6425.01 2221.06 1
 -8 -4 -16 5075.26 733.321 2
 -8 -4 -14 21419.4 1575.7 2
 4 -8 14 18936.2 2389.66 8
 -4 8 12 18333.9 3079.93 7
 -8 -4 -12 20527.7 1475.21 2
 4 -8 12 14894.2 2044.16 8
 -8 -4 -10 2158.65 555.753 2
 -4 8 10 839.775 995.371 7
 8 4 -8 90393 4000.55 7
 -4 8 8 102550 6303.15 7
 4 -8 8 102544 4658.65 8
 -8 -4 -8 109794 3140.9 2
 8 4 -6 192830 5378.21 7
 4 -8 6 216018 6402.4 8
 -8 -4 -6 215549 4215.35 2
 -4 8 6 212022 8752.16 7
 4 -8 4 1915.15 728.49 8
 8 4 -4 2761.03 781.651 7
 -4 8 4 747.032 910.898 7
 4 -8 2 24052.9 2073.75 8
 -8 -4 -2 30200.4 1440.5 2
 8 4 -2 25074.8 1780.76 7
 -4 8 2 26311.5 3063.96 7
 -4 8 0 404283 10701.3 7
 4 -8 0 386782 7636.16 8
 8 4 2 35242.4 2195.53 7
 -4 8 -2 35723.7 3285.9 7
 -8 -4 2 39414.9 1563.5 2
 4 -8 -2 33328.6 2264.08 8
 -4 8 -4 658.576 668.672 7
 -8 -4 4 4304.69 598.516 2
 4 -8 -4 718.806 536.309 8
 8 4 4 3774.31 931.547 7
 -4 8 -6 210295 8133.59 7
 -8 -4 6 207252 3364.95 2
 -4 8 -8 97358.4 5939.92 7
 -8 -4 8 103549 2206.26 2
 -4 8 -10 1432.68 891.41 7
 -4 8 -12 19030.8 2862.84 7
 -4 8 -14 22093.6 3263.71 7
 -4 8 -16 4847.21 1904.29 7
 8 4 18 66943.7 4089.39 6
 8 4 18 67060.5 3853.81 4
 -4 8 -20 21373.6 3653.24 7
 8 4 20 30285.7 2781.81 4
 8 4 22 20894 2379.79 4
 8 4 24 1712.22 877.591 4
 4 -8 -26 32020.9 3178.54 9
 8 4 26 31103.7 2755.31 4
 8 4 28 4885.59 1124.09 4
 4 -8 -28 5203.04 1239.74 9
 8 4 30 2607.5 799.838 4
 8 4 32 1502.82 485.224 4
 5 -8 31 1520.83 487.957 4
 5 -8 29 2341.14 745.683 4
 5 -8 29 1517.42 494.623 6
 5 -8 27 7418.31 1286.35 4
 5 -8 27 6318.47 1055.39 6
 5 -8 25 2790.94 856.662 4
 5 -8 25 2204.53 823.434 6
 5 -8 23 2634.62 973.842 4
 5 -8 23 3030.49 920.463 6
 5 -8 21 1345.94 734.209 4
 5 -8 21 1465.03 724.499 6
 5 -8 21 3075.8 1574.27 1
 5 -8 19 4992.78 1034.81 6
 5 -8 19 8639.75 2476.73 1
 5 -8 17 21227.4 3878.62 1
 -8 -5 -17 13593.9 1282.89 2
 -8 -5 -15 33759.9 2008.17 2
 5 -8 13 12496.6 1972.63 8
 -8 -5 -13 14103.9 1312.53 2
 -8 -5 -11 107726 3458.44 2
 -5 8 11 119008 7739.8 7
 5 -8 11 115128 5464.05 8
 8 5 -9 15033.3 1817.02 7
 -5 8 9 16800.6 2708.49 7
 -8 -5 -9 19817.9 1439.04 2
 5 -8 9 17751 2138.49 8
 -5 8 7 178820 8190.41 7
 5 -8 7 185418 6128.25 8
 -8 -5 -7 186968 4181.91 2
 8 5 -7 169972 5706.59 7
 -5 8 5 4334.4 1232.28 7
 8 5 -5 4986.71 911.7 7
 5 -8 5 4455.11 984.328 8
 -5 8 3 60239.4 4739.36 7
 5 -8 3 59805.4 3189.98 8
 -8 -5 -3 56991 2091.28 2
 8 5 -3 54086.4 2905.94 7
 5 -8 1 2455.54 855.524 8
 -8 -5 -1 1602.8 491.162 2
 8 5 -1 1038.58 580.454 7
 8 5 1 2048.01 842.579 7
 -5 8 -1 2601.52 999.991 7
 -8 -5 3 49951 1777.48 2
 -5 8 -3 48104.9 3632.73 7
 8 5 3 50469.5 3286.98 7
 5 -8 -3 44531.6 2607.04 8
 -5 8 -5 8556.53 1598.82 7
 8 5 5 11513.4 1705.79 7
 -8 -5 5 8813.13 739.006 2
 5 -8 -5 7131.88 1107.26 8
 -5 8 -7 172191 7455.11 7
 -8 -5 7 184355 3153.02 2
 -8 -5 9 16058.5 853.964 2
 -5 8 -9 13664.1 2315.32 7
 -5 8 -11 91486.6 5967.41 7
 -5 8 -13 10915.7 2346.93 7
 -5 8 -15 25851.7 3607.08 7
 -5 8 -17 9047.51 2342.62 7
 -5 8 -19 4183.79 1617.5 7
 8 5 19 6219.64 1255.68 4
 -5 8 -21 2159.59 1369.68 7
 8 5 21 2223.02 719.558 4
 8 5 23 3905.78 1147.95 4
 5 -8 -23 1855.26 1102.46 9
 8 5 25 7224.63 1455.92 4
 5 -8 -25 5997 1517.09 9
 5 -8 -27 5904.6 1310 9
 8 5 27 8992.32 1439.14 4
 8 5 29 3798.81 849.987 4
 8 5 31 2130.4 617.089 4
 6 -8 30 1510.44 551.824 4
 6 -8 28 2537.88 662.2 6
 6 -8 28 2921.92 837.462 4
 6 -8 26 1808.11 797.598 4
 6 -8 26 1836.49 731.717 6
 6 -8 24 1355.79 691.728 6
 6 -8 24 48.5383 541.504 4
 6 -8 22 12996.1 1776.36 6
 6 -8 22 13337 1878.74 4
 6 -8 20 8285.53 1478 4
 6 -8 20 9812.68 1603.73 6
 6 -8 20 12939.8 3037.01 1
 8 6 -18 2518.63 1201.03 7
 6 -8 18 3723 1710.99 1
 6 -8 18 2980.64 899.49 6
 8 6 -16 537.722 484.585 7
 -8 -6 -16 2787.4 682.618 2
 8 6 -14 5835.14 1429.13 7
 -8 -6 -14 9227.36 1123.86 2
 6 -8 14 9466.91 1793.82 8
 8 6 -12 17170.2 2295.68 7
 -8 -6 -12 17528 1513.74 2
 6 -8 12 19407 2377.27 8
 -8 -6 -10 61824.5 2699.6 2
 -6 8 10 64928.4 5597.61 7
 8 6 -10 49632.4 3593.3 7
 6 -8 10 58838.2 3858.08 8
 -8 -6 -8 66400.6 2673.97 2
 8 6 -8 59789.7 3744.4 7
 -6 8 8 69419.8 5373.33 7
 6 -8 8 68158.9 3884.03 8
 -6 8 6 9166.62 1970.48 7
 -8 -6 -6 16125.5 1339.79 2
 6 -8 6 13275.6 1772.55 8
 8 6 -6 6890.74 1249.22 7
 -8 -6 -4 36051.9 1804.26 2
 -6 8 4 36977.5 3640.1 7
 6 -8 4 40027.5 2737.11 8
 8 6 -4 38889.5 2793.67 7
 8 6 -2 14534.3 1798.21 7
 -8 -6 -2 16484.1 1203.43 2
 -6 8 2 13660.7 2269.8 7
 6 -8 2 13699.8 1638.56 8
 8 6 0 20392.9 2300.38 7
 6 -8 0 19213.4 1797.2 8
 -6 8 0 19430.8 2498.12 7
 -8 -6 0 14971 1070.87 2
 -8 -6 2 21167.5 1260.87 2
 6 -8 -2 17462.3 1703.67 8
 8 6 2 20128.4 2265.71 7
 -6 8 -2 19130.6 2373.78 7
 -6 8 -4 28673.9 2836.87 7
 -8 -6 4 29398.3 1407.63 2
 8 6 4 35701.7 3246 7
 6 -8 -4 33621.2 2357.55 8
 6 -8 -6 5926.44 1034.8 8
 8 6 6 9909.92 1882.85 7
 -6 8 -6 10715 2004.48 7
 -8 -6 6 9510.66 767.844 2
 -6 8 -8 55227.7 4287.55 7
 -8 -6 8 58651.2 1733.2 2
 -6 8 -10 48455.2 4342.38 7
 -6 8 -12 18492.9 2758.7 7
 -6 8 -14 5907.21 1727.43 7
 -6 8 -16 674.668 946.927 7
 -6 8 -18 2270.04 1263.07 7
 6 -8 -18 5041.3 1530.24 9
 8 6 18 3959.65 1047.11 4
 8 6 20 4551.82 1188.4 4
 6 -8 -20 8050.94 1721.43 9
 -6 8 -20 4309.38 1712.1 7
 6 -8 -22 19063.8 2614.92 9
 8 6 22 14799.1 1948.7 4
 6 -8 -24 941.978 786.419 9
 8 6 24 376.68 550.643 4
 8 6 26 187.758 520.536 4
 8 6 28 3756.98 956.796 4
 8 6 30 1965.43 636.974 4
 8 6 32 -402.955 272.716 4
 7 -8 31 886.942 318.757 4
 7 -8 29 943.589 367.365 6
 7 -8 29 1256.03 539.788 4
 7 -8 27 3249.75 776.154 6
 7 -8 27 3409.61 868.823 4
 7 -8 25 12114.7 1579.83 6
 7 -8 25 13059.1 1780.44 4
 7 -8 23 2406.4 906.255 4
 7 -8 23 2634.63 937.8 6
 7 -8 21 13575.4 1892.85 4
 7 -8 21 11907.2 1700.14 6
 7 -8 19 5880.98 1270.34 4
 7 -8 19 7729.5 1477.72 6
 7 -8 17 13427.2 1721.55 6
 8 7 -17 11125.5 2242.05 7
 -8 -7 -17 16457.4 1539.11 2
 -8 -7 -15 18003.7 1611.35 2
 7 -8 15 13493.9 2091.51 8
 8 7 -15 13328.7 2346.56 7
 7 -8 13 7890.05 1660.68 8
 8 7 -13 5499.46 1398.73 7
 -8 -7 -13 5679.86 929.721 2
 8 7 -11 31315.8 3174.51 7
 7 -8 11 34306 3091.16 8
 -8 -7 -11 40343.5 2314.19 2
 -7 8 11 39344.4 4596.48 7
 8 7 -9 25852.7 2656.76 7
 -7 8 9 33410.3 3930.65 7
 -8 -7 -9 29779.1 1919.46 2
 7 -8 9 25461.2 2495.76 8
 8 7 -7 7498.85 1402.18 7
 7 -8 7 6162.49 1314.81 8
 -7 8 7 6121.48 1674.32 7
 -8 -7 -7 10780.5 1163.82 2
 8 7 -5 20050.5 2102.15 7
 -8 -7 -5 23644.5 1555.95 2
 -7 8 5 21105.7 2693.16 7
 7 -8 5 21025.4 2042.81 8
 -7 8 3 23004.9 2781.93 7
 -8 -7 -3 28840.1 1646.77 2
 7 -8 3 24695.1 2185.72 8
 8 7 -3 26901.2 2583.04 7
 7 -8 1 86087.8 3842.17 8
 8 7 -1 95309.9 4968.42 7
 -8 -7 -1 96737.4 2832.14 2
 -7 8 1 92284.7 5574.15 7
 -7 8 -1 94401.3 5185.93 7
 -8 -7 1 103249 2782.32 2
 8 7 1 104230 5418.83 7
 7 -8 -1 97841.2 4008.68 8
 -7 8 -3 19861.5 2303.96 7
 8 7 3 20726.8 2458.34 7
 -8 -7 3 26992.1 1398.88 2
 7 -8 -3 21234.4 1872.59 8
 -7 8 -5 20552.1 2368.92 7
 8 7 5 25737 2941.86 7
 -8 -7 5 24419.8 1265.63 2
 7 -8 -5 23304 1914.47 8
 -8 -7 7 14170.6 939.952 2
 8 7 7 13786.5 2451.04 7
 7 -8 -7 10713.9 1378.79 8
 -7 8 -7 10207.7 1736.22 7
 -7 8 -9 19164.4 2582.04 7
 8 7 9 26778.8 3524.2 7
 -7 8 -11 30268.1 3441.82 7
 -7 8 -13 7532.59 1894.17 7
 -7 8 -15 9125.01 2103.87 7
 -7 8 -17 14499.4 2834.24 7
 8 7 19 10623.7 1583.35 4
 -7 8 -19 5940.58 1813.01 7
 8 7 21 16303.9 2024.42 4
 8 7 23 2080.43 813.589 4
 8 7 25 22038.4 2214.67 4
 8 7 27 4062.98 1060.52 4
 8 7 29 2096.58 619.246 4
 8 7 31 1004.88 374.667 4
 -8 -8 -32 2963.5 647.414 9
 8 -8 30 1550.87 455.314 4
 8 -8 28 3780.21 764.545 6
 8 -8 28 3993.88 827.221 4
 8 -8 26 7825.51 1310.81 4
 8 -8 26 6771.13 1137.88 6
 8 -8 24 888.006 488.162 6
 8 -8 24 1031.1 557.039 4
 -8 8 24 778.405 787.816 10
 8 -8 22 6576.53 1285.45 4
 8 -8 22 7295 1398.32 6
 8 -8 20 4903.21 1266.98 4
 8 -8 20 4734.27 1118.66 6
 8 8 -18 5409.95 1938.98 7
 -8 -8 -18 6780.05 1003.67 2
 8 -8 18 5826.15 1276.17 4
 8 -8 18 5370.1 1247.34 6
 -8 -8 -16 2401.27 653.736 2
 8 8 -16 3043.5 1278.89 7
 8 -8 14 6174.93 1477.72 8
 8 8 -14 6102.69 1649.9 7
 -8 -8 -14 8184.81 1152.7 2
 -8 -8 -12 1651.19 618.647 2
 8 -8 12 1666.02 862.612 8
 8 8 -12 1616.36 981.829 7
 8 8 -10 28154.4 3034.04 7
 8 -8 10 29657.7 2819.35 8
 -8 8 10 35014 4125.08 7
 -8 -8 -10 31458.2 2089.07 2
 8 8 -8 9162.13 1662.68 7
 -8 -8 -8 11334.4 1203.03 2
 -8 8 8 11575.7 2266.12 7
 8 -8 8 10753.2 1635.42 8
 8 8 -6 61779 4023.58 7
 -8 8 6 67065.1 4938.18 7
 8 -8 6 68581.2 3893.99 8
 -8 -8 -6 72835.8 2877.29 2
 -8 8 4 12619.4 2102.52 7
 8 -8 4 11508.9 1550.93 8
 8 8 -4 13180.7 1932.82 7
 -8 -8 -4 14855.6 1280.78 2
 -8 8 2 10153.9 1839.87 7
 8 8 -2 9650.54 1680.71 7
 8 -8 2 12008.1 1636.88 8
 -8 -8 -2 10052.4 1017.63 2
 -8 8 0 -445.519 898.054 7
 8 8 0 70.2999 708.164 7
 -8 -8 0 270.793 337.38 2
 8 -8 0 752.303 636.323 8
 -8 8 -2 11791.3 1937.29 7
 8 -8 -2 13967.4 1646.55 8
 -8 -8 2 11884.7 993.195 2
 8 8 2 10898.2 1930.58 7
 8 -8 -4 11977.1 1453.31 8
 -8 -8 4 15516.7 1061.72 2
 8 8 4 12288.7 2036.15 7
 -8 8 -4 9897.78 1661.28 7
 8 8 6 76773.6 5329.92 7
 -8 -8 6 78550.1 2227.96 2
 8 -8 -6 68607.5 3401.06 8
 -8 8 -8 12446.5 1956.72 7
 8 -8 -8 14393.2 1581.12 8
 8 8 8 15762.6 2606.23 7
 -8 8 -10 28691.1 3171.89 7
 8 8 10 37975.8 4305.63 7
 -8 8 -12 2872.39 1152.12 7
 -8 8 -14 6138.03 1776.62 7
 -8 8 -16 2281.21 1111.31 7
 -8 8 -18 5208.47 1798.72 7
 8 8 20 6653.9 1319.82 4
 8 8 22 10979.9 1611.18 4
 8 8 24 1761.91 776.208 4
 8 8 26 12537.8 1512.55 4
 8 8 28 5180.42 936.163 4
 8 9 11 97019 7074.86 7
 8 9 9 57593.1 5102.21 7
 9 -8 -9 51020.4 2953.84 8
 -8 -9 7 74537.5 2179.65 2
 8 9 7 72830.2 5404.3 7
 9 -8 -7 72801.2 3609.28 8
 8 9 5 14060.8 2281.28 7
 -8 -9 5 13607.5 992.498 2
 -9 8 -5 13338 1886 7
 9 -8 -5 16847.9 1722.85 8
 8 9 3 21384.7 2744.91 7
 -9 8 -3 19159.2 2252.02 7
 9 -8 -3 21873.7 2073.19 8
 -8 -9 3 28116.5 1504.88 2
 -8 -9 1 37450.8 1845.61 2
 8 9 1 35858.1 3549.33 7
 9 -8 -1 42962.7 2924.44 8
 9 -8 1 34901.5 2664.07 8
 -8 -9 -1 36401.4 1932.95 2
 8 9 -1 37943.2 3641.93 7
 -8 -9 -3 27521.4 1737.12 2
 9 -8 3 21076.6 2130.46 8
 8 9 -3 21030 2611.7 7
 -8 -9 -5 15876.6 1408.73 2
 8 9 -5 16196.5 2200.61 7
 9 -8 5 18557.5 2061.69 8
 -8 -9 -7 64756.9 2935.45 2
 8 9 -7 57154.5 4172.13 7
 9 -8 7 60619 3847.82 8
 -8 -9 -9 50227.9 2669.72 2
 8 9 -9 44733.4 3810.46 7
 9 -8 9 44132.5 3411.95 8
 8 9 -11 76735.6 5376.24 7
 9 -8 11 78588.9 4796.43 8
 -8 -9 -11 89806.5 3684.18 2
 9 -8 13 2469.57 1009.47 8
 8 9 -13 1060.85 729.403 7
 8 9 -15 20652.6 3228.38 7
 -8 -9 -15 26387.4 2063.44 2
 9 -8 15 21430.8 2751.68 8
 8 9 -17 20586.1 3335.16 7
 9 -8 17 17473 2047.84 4
 -8 -9 -17 22690.5 1840.11 2
 9 -8 17 21845.8 2279.61 6
 -8 -9 -19 11998.7 1260.67 2
 9 -8 19 9800.46 1587.99 4
 9 -8 19 11758 1714.62 6
 9 -8 21 8725.02 1483.59 4
 -9 8 21 8655.71 1713.2 10
 9 -8 21 8300.68 1434.85 6
 -9 8 23 7668.21 1564.33 10
 9 -8 23 8407.6 1411.6 4
 9 -8 23 7668.64 1357.87 6
 9 -8 25 1755.41 707.594 6
 9 -8 25 1854.21 765.337 4
 9 -8 27 9681.61 1259.6 6
 9 -8 27 11286.1 1362.15 4
 9 -8 29 7251.5 886.43 6
 9 -8 29 7774.32 969.832 4
 -8 -9 -31 5883.74 922.601 9
 -7 -9 16 77428.5 6618.37 1
 -7 -9 14 6192.37 1920.79 1
 -7 -9 12 22252.6 3412.83 1
 -7 -9 10 37769.1 4271.47 1
 7 9 10 39869.1 4274.86 7
 -9 7 -10 28587.1 2898.54 7
 -9 7 -8 13420.3 1828.27 7
 9 -7 -8 17464 1713.26 8
 7 9 8 17123.5 2636.03 7
 -7 -9 6 10634.5 819.15 2
 -7 -9 6 10930.6 2097.23 1
 7 9 6 12705.5 2238.75 7
 9 -7 -6 13478 1478.94 8
 -9 7 -6 11125.5 1619.79 7
 -7 -9 4 152077 3316.08 2
 9 -7 -4 161657 5087.68 8
 7 9 4 156277 7215.34 7
 7 9 2 23382.4 2933.76 7
 -7 -9 2 28090.2 1565.77 2
 9 -7 -2 23783.9 2009.92 8
 -7 -9 0 84842.1 2790.1 2
 7 9 0 96056.6 5740.48 7
 9 -7 0 96173 4010.24 8
 7 9 -2 30480.3 3141.9 7
 9 -7 2 29119.6 2303.55 8
 -7 -9 -2 28857.8 1782.88 2
 7 9 -4 164252 7089.04 7
 9 -7 4 161845 5625.59 8
 -7 -9 -4 163757 4321.02 2
 7 9 -6 14901.2 2154.64 7
 -7 -9 -6 12700.7 1285.14 2
 9 -7 6 15487.3 1817.73 8
 7 9 -8 17900.3 2488.91 7
 -7 -9 -8 21492.6 1741.14 2
 9 -7 8 16819.4 2002.09 8
 7 9 -10 33643 3564.44 7
 9 -7 10 34919.1 3002.61 8
 -7 -9 -10 38965.5 2450.6 2
 7 9 -12 22242.3 3088.26 7
 9 -7 12 17580.1 2266.57 8
 -7 -9 -12 25215.2 2006.45 2
 7 9 -14 7075.58 2092.89 7
 -7 -9 -14 7119.99 1093.84 2
 9 -7 14 7980.25 1605.22 8
 9 -7 16 60237.3 3717.02 4
 -7 -9 -16 69796.5 3289.92 2
 9 -7 16 65437.6 3769.92 6
 7 9 -16 58536.9 5712.36 7
 -7 -9 -18 14062.1 1448.32 2
 7 9 -18 10864.1 2529.55 7
 9 -7 18 13323.2 1789.94 6
 9 -7 18 11173.6 1760.33 4
 9 -7 20 9721.12 1633.54 6
 9 -7 20 8283.08 1546.65 4
 9 -7 22 45107.5 3313.36 4
 9 -7 22 46930.3 3363.57 6
 -9 7 22 42596.8 3388.14 10
 9 -7 24 2407.67 881.077 4
 9 -7 24 1960.93 789.529 6
 9 -7 26 6304.04 1212.5 4
 9 -7 26 5913.1 1114.34 6
 9 -7 28 6607.52 1105.07 4
 9 -7 28 5958.13 963.043 6
 9 -7 30 2248.5 532.848 4
 -7 -9 -32 828.579 408.312 9
 -6 -9 19 2872.38 1290.39 1
 -6 -9 17 76183.5 6528.92 1
 -6 -9 15 16419.1 2986.62 1
 -6 -9 13 49321.2 4980.41 1
 -9 6 -11 2288.13 866.746 7
 6 9 11 3991.15 1504.63 7
 -6 -9 11 4082.14 1431.77 1
 6 9 9 -41.9622 655.053 7
 -9 6 -9 288.427 516.785 7
 -6 -9 9 1101.49 906.565 1
 -9 6 -7 28919.5 2434.12 7
 6 9 7 33706.9 3554.86 7
 9 -6 -7 34637.5 2220.87 8
 -6 -9 5 64980.8 2042.83 2
 -6 -9 5 76913.6 5203.81 1
 6 9 5 66147.2 4783.54 7
 9 -6 -5 70277.8 3178.46 8
 6 9 3 157147 7460.81 7
 -6 -9 3 154014 3399.8 2
 9 -6 -3 152941 4693.4 8
 -6 -9 1 136669 3482.47 2
 6 9 1 135306 6956.91 7
 -6 -9 -1 128114 3497.25 2
 6 9 -1 134557 6400 7
 6 9 -3 146314 6653.15 7
 6 9 -5 70375.4 4660.98 7
 6 9 -7 32718.6 3300.07 7
 9 -6 9 365.21 551.268 8
 6 9 -9 580.659 717.314 7
 6 9 -11 1849.84 971.764 7
 9 -6 11 1264.58 763.406 8
 6 9 -13 28801.1 3714.71 7
 9 -6 13 27047.8 2743.98 8
 -6 -9 -13 37265.9 2426.47 2
 9 -6 15 8716.58 1684.28 8
 -6 -9 -15 14395.1 1538.77 2
 6 9 -15 10582.3 2478.65 7
 6 9 -17 54846.5 5790.99 7
 -6 -9 -17 67878.7 3215.99 2
 9 -6 17 58074.9 3741.21 4
 9 -6 17 59378.7 3564.61 6
 6 9 -19 3527.35 1690.18 7
 -6 -9 -19 2833.83 671.646 2
 9 -6 19 2913.33 1091.99 4
 9 -6 19 2694.69 998.606 6
 9 -6 21 29064.6 2707.11 6
 9 -6 21 26369.9 2601.89 4
 9 -6 23 711.906 721.798 4
 9 -6 23 493.217 667.349 6
 9 -6 25 7013.97 1365.48 4
 9 -6 25 7338.19 1320.7 6
 9 -6 27 1998.79 746.28 6
 9 -6 27 1707.74 694.188 4
 9 -6 29 1752.94 511.148 6
 9 -6 29 2021.12 583.972 4
 9 -6 31 -585.53 375.185 4
 -5 -9 20 20841.6 3489.66 1
 -5 -9 18 39239.7 4709.78 1
 -5 -9 16 9796.14 2296.18 1
 -5 -9 14 3436.67 1315.88 1
 -9 5 -12 427.245 646.18 7
 5 9 12 -243.477 722.91 7
 -9 5 -10 2858.54 840.305 7
 5 9 10 4817.77 1419.29 7
 -5 -9 10 6514.66 1745.18 1
 -9 5 -8 46319.6 3061.73 7
 5 9 8 51633 4459.1 7
 -5 -9 8 64132.4 5065.95 1
 9 -5 -8 57281 2646.26 8
 -5 -9 6 72125.5 1979.31 2
 5 9 6 69121.3 4916.64 7
 -5 -9 6 80551.4 5311.88 1
 9 -5 -6 73945.5 3050.78 8
 -5 -9 4 45957.7 1745.78 2
 5 9 4 42821.3 3917.77 7
 -5 -9 2 162920 3593.96 2
 -5 -9 2 181544 6752.39 1
 5 9 2 167089 7922.41 7
 -5 -9 0 39599 2862.81 1
 5 9 0 26067.7 2890.07 7
 5 9 -2 162308 7060.5 7
 5 9 -4 46924.7 3814.05 7
 5 9 -6 74598.1 4942.54 7
 5 9 -8 56637.9 4572.2 7
 5 9 -10 5279.22 1524.77 7
 5 9 -12 1584.27 1049.8 7
 5 9 -14 2722.24 1229.23 7
 9 -5 14 2375.18 910.024 8
 5 9 -16 3704.05 1543.47 7
 -5 -9 -16 4455.62 892.526 2
 5 9 -18 28321.3 4292.41 7
 9 -5 18 33051.8 2748.29 6
 -5 -9 -18 38564.3 2396.05 2
 9 -5 18 32420.3 2833.64 4
 5 9 -20 15196.7 3256.17 7
 9 -5 20 16202.6 2129.79 4
 9 -5 20 18202.1 2155.07 6
 9 -5 22 4300.85 1193.54 6
 9 -5 22 4199.93 1159.8 4
 9 -5 24 727.451 686.325 4
 9 -5 24 1274.49 732.227 6
 9 -5 26 5999.41 1155.14 6
 9 -5 26 6621.33 1280.06 4
 9 -5 28 494.113 433.84 4
 9 -5 28 287.338 486.879 6
 9 -5 30 662.202 335.981 4
 9 -5 32 3206.46 537.29 4
 -5 -9 -32 4219.21 814.401 9
 -4 -9 19 25217.1 3821.6 1
 -4 -9 17 11956.4 2622.98 1
 -4 -9 15 6352.81 1769.88 1
 -4 -9 13 1702.65 1347.09 1
 4 9 13 353.371 788.298 7
 -9 4 -11 2710.64 891.122 7
 -4 -9 11 2590.63 1170.75 1
 4 9 11 3026.28 1266.56 7
 4 9 9 24328.1 3145.13 7
 -4 -9 9 31413.1 3617.31 1
 4 9 7 19571.6 2707.3 7
 -4 -9 7 22419.4 2873.51 1
 9 -4 -7 19259.1 1457.64 8
 -9 4 -7 25889.4 1265.54 2
 -4 -9 5 56913 4267.03 1
 -4 -9 5 52594.4 1792.68 2
 4 9 5 55629.2 4486.47 7
 -4 -9 3 10296.6 1681.39 1
 4 9 3 11039.7 2140.82 7
 -4 -9 1 53481.5 3386.36 1
 4 9 1 51558.9 4209.87 7
 4 9 -1 78796.4 4949.28 7
 -4 -9 -1 78183.4 3612.51 1
 4 9 -3 7857.06 1602.73 7
 4 9 -5 77996.4 4978.7 7
 4 9 -7 18651.6 2612.66 7
 4 9 -9 25314.2 3210.2 7
 4 9 -11 2593.02 1296.62 7
 4 9 -13 1735.86 1235.67 7
 4 9 -15 4668.77 1718.68 7
 9 -4 15 4849.55 1116.98 8
 9 -4 17 16347.8 1907.08 6
 4 9 -17 15065.7 3117.87 7
 -4 -9 -19 27632.2 1965.09 2
 9 -4 19 25450.3 2477.1 6
 9 -4 19 24201 2513.92 4
 4 9 -19 22883.9 3942.41 7
 9 -4 21 36524.1 3031.39 6
 9 -4 21 33048.3 2931.53 4
 9 -4 23 8116.38 1541.14 4
 9 -4 23 8004.7 1492.98 6
 9 -4 25 3066.59 1044.12 4
 9 -4 25 2934.11 919.464 6
 9 -4 27 8642.41 1377.25 6
 9 -4 27 9811.98 1497.74 4
 9 -4 29 4228.26 893.771 4
 -4 -9 -31 1751.14 777.859 9
 9 -4 31 1226.37 480.192 4
 9 -4 33 675.811 293.289 4
 -4 -9 -33 812.984 391.225 9
 -3 -9 20 6396.45 2007.19 1
 -3 -9 18 45103.1 5084.11 1
 -3 -9 16 23168.8 3538.27 1
 3 9 14 32362.1 4170.81 7
 -3 -9 14 42528.6 4525.51 1
 -3 -9 12 37356.2 4166.92 1
 3 9 12 26352.1 3515.67 7
 -9 3 -10 3132.31 450.87 2
 -3 -9 10 3387.62 1360.51 1
 3 9 10 1804.66 927.455 7
 3 9 8 5817.15 1574.06 7
 -3 -9 8 8245.08 1897.01 1
 -9 3 -8 10752.2 830.889 2
 -3 -9 6 177858 7784.17 1
 -9 3 -6 185353 3284.62 2
 -9 3 -4 125507 2794.14 2
 -3 -9 4 117683 5852.14 1
 3 9 4 111768 6513.43 7
 3 9 2 42886.8 4090.28 7
 -9 3 -2 49209.3 1777.58 2
 -3 -9 0 7646.34 1241.26 1
 -9 3 0 7129.33 713.275 2
 3 9 -2 58257.9 4514.09 7
 -3 -9 -2 52381.2 2683.44 1
 3 9 -4 117460 5994.33 7
 3 9 -6 164481 7508.62 7
 3 9 -8 6060.66 1682.05 7
 3 9 -10 2918.35 1181.49 7
 3 9 -12 25805.6 3445.36 7
 3 9 -14 33521.6 4183.1 7
 3 9 -16 20767.1 3507.63 7
 3 9 -18 38956.1 5062.72 7
 9 -3 18 43600.1 3368.26 4
 9 -3 18 43796.2 3106.55 6
 9 -3 20 3090.62 1044.5 4
 3 9 -20 2371.58 1697.86 7
 9 -3 20 3404.36 1072.79 6
 9 -3 22 2417.43 982.073 4
 9 -3 22 1806.47 812.543 6
 9 -3 24 14848.3 1990.52 4
 9 -3 24 14752.2 1922.65 6
 9 -3 26 13264.2 1822.84 6
 9 -3 26 14928 1916.94 4
 9 -3 28 2160.42 695.25 4
 9 -3 30 2442.47 691.549 4
 -3 -9 -32 5258.93 980.715 9
 9 -3 32 5158.96 737.562 4
 -2 -9 21 -42.8288 526.171 1
 -2 -9 19 4364.14 1741.15 1
 -2 -9 17 29241 4062.31 1
 -2 -9 15 16811.3 2959.81 1
 2 9 13 9679.14 2274.27 7
 -2 -9 13 13947.8 2818.36 1
 -9 2 -11 12953.2 916.349 2
 -2 -9 11 12303.4 2405.39 1
 2 9 11 9382.26 1996.45 7
 -9 2 -9 53713.6 1855.73 2
 -2 -9 9 50306.5 4528.29 1
 -2 -9 7 2544.03 1030.7 1
 2 9 7 1428.26 1059 7
 -9 2 -7 2610.84 423.015 2
 -9 2 -5 16293.1 1061.98 2
 2 9 5 12584.5 2297.81 7
 -9 2 -3 12722.4 915.818 2
 2 9 3 15248.2 2477.66 7
 -2 -9 3 12505.5 1862.52 1
 2 9 1 14878.1 2325.46 7
 -2 -9 1 13876.5 1750.8 1
 -9 2 -1 17260 1033.64 2
 2 9 -1 24687.5 2849.28 7
 -9 2 1 24737.2 1267.57 2
 -2 -9 -1 20812.2 1844.29 1
 -2 -9 -3 12183.7 1171.96 1
 2 9 -3 18369.4 2473.12 7
 2 9 -5 26132.5 3149.22 7
 2 9 -7 3137.08 1187.14 7
 2 9 -9 34983.9 3868.52 7
 2 9 -11 14579.5 2520.37 7
 2 9 -13 8217.2 2186.02 7
 2 9 -15 8937.96 2341.3 7
 2 9 -17 27219.7 4147.29 7
 9 -2 19 2567.78 816.73 4
 9 -2 19 2611.36 957.819 6
 2 9 -19 3086.17 1535.49 7
 2 9 -21 336.057 744.101 7
 9 -2 21 651.653 728.497 6
 9 -2 21 626.345 607.311 4
 9 -2 23 2956.41 1055.95 6
 9 -2 23 2387.6 824.024 4
 9 -2 25 6876.25 1335.78 6
 9 -2 25 5882.18 1386.68 4
 9 -2 27 14.0139 541.795 4
 9 -2 27 312.409 462.778 6
 9 -2 29 6549.77 1167.67 4
 -2 -9 -31 1968.01 753.105 9
 9 -2 31 930.23 440.504 4
 9 -2 33 2048.57 451.5 4
 -2 -9 -33 1854.29 503.712 9
 -1 -9 20 11786.3 2726.64 1
 -1 -9 18 3733.53 1638.26 1
 -1 -9 16 30961.2 4312.88 1
 -1 -9 14 6444.45 1992.45 1
 1 9 14 5884.39 1763.67 7
 -1 -9 12 7209.13 1976.79 1
 1 9 12 5108.17 1572.15 7
 -9 1 -12 6892.49 723.556 2
 -1 -9 10 5840.9 1625.21 1
 1 9 10 7057.97 1868.21 7
 -9 1 -8 2618.23 484.705 2
 -1 -9 8 2129.71 1312.97 1
 1 9 8 2014.85 1278.25 7
 1 9 6 9817.86 2079.78 7
 -9 1 -6 13304.4 964.936 2
 -1 -9 6 10363.3 1856.68 1
 -1 -9 4 61381.1 4037.59 1
 -9 1 -4 64572.1 2034.22 2
 1 9 4 65045.2 5173.48 7
 1 9 2 7878.71 1808.56 7
 -1 -9 2 9240.77 1619.48 1
 -9 1 -2 4657.99 573.027 2
 1 9 0 30792.9 3226.65 7
 -9 1 0 32516.3 1463.65 2
 -1 -9 0 29181.5 2355.95 1
 -9 1 2 6921.92 673.5 2
 1 9 -2 9446.68 1974.03 7
 -9 1 4 63894.8 1978.01 2
 -1 -9 -4 60106.1 2328.14 1
 1 9 -6 8784.39 1905.1 7
 1 9 -8 5103.83 2044.01 7
 1 9 -10 9061.18 2075.25 7
 1 9 -12 3934.47 1557.36 7
 1 9 -14 4682.53 1603.2 7
 1 9 -16 21486.9 3626.86 7
 9 -1 18 2055.21 926.186 4
 1 9 -18 823.433 948.979 7
 9 -1 18 2706.44 923.734 6
 1 9 -20 6444.14 2198.29 7
 9 -1 20 9733.3 1627.7 4
 9 -1 20 7855.12 1388.06 6
 9 -1 22 2754.27 942.98 4
 9 -1 22 3528.54 1040.66 6
 9 -1 24 8965.4 1599.21 4
 9 -1 24 10713.9 1770.48 6
 9 -1 26 837.323 654.674 6
 9 -1 26 787.545 658.53 4
 9 -1 28 1552.23 696.285 4
 -1 -9 -30 1966.05 807.515 9
 9 -1 30 1676.02 661.893 4
 9 -1 32 506.163 342.525 4
 -1 -9 -32 1427.34 543.231 9
 0 -9 25 16969.6 1985.33 4
 0 -9 21 16893.6 3276.66 1
 0 -9 19 17362.2 3337.62 1
 0 -9 17 78834.1 6965.32 1
 0 -9 15 7027.86 2095.24 1
 -9 0 -13 62940.6 2168.18 2
 0 -9 13 68260.8 6005.04 1
 0 9 11 9063.49 2036.79 7
 -9 0 -11 11889.9 961.504 2
 0 -9 11 9620.94 2163.32 1
 0 -9 9 30218.2 3598.75 1
 0 9 9 21463.3 2990.09 7
 -9 0 -9 26106.7 1397.58 2
 -9 0 -7 45462 1805.13 2
 0 9 7 25319 3169.55 7
 -9 0 -5 45686.1 1783.53 2
 0 9 5 51719.7 4545.22 7
 0 9 3 133273 7225.08 7
 -9 0 -3 143314 3072.2 2
 0 9 1 148516 7018.67 7
 -9 0 -1 144386 3029.48 2
 0 9 -1 168122 7255.59 7
 -9 0 1 152827 3047.22 2
 -9 0 3 143446 2923.74 2
 0 9 -3 128676 6371.84 7
 0 9 -5 69192 4978.52 7
 -9 0 5 50673.6 1759.86 2
 0 9 -7 53382.3 4578.13 7
 0 9 -9 24899.1 3293.69 7
 0 9 -11 8918.59 2112.13 7
 0 9 -13 44221.2 4709.32 7
 0 9 -15 3745.7 1637.92 7
 0 9 -17 61737.9 6084.09 7
 0 9 -19 11201.7 2814.25 7
 9 0 19 10799.8 1668 4
 9 0 19 12456.4 1783.68 6
 9 0 21 14411.1 1958.18 4
 9 0 21 15224.8 2035.08 6
 0 9 -21 10025.2 2866.38 7
 9 0 23 14100.3 1936.91 6
 9 0 23 13113.9 1920.17 4
 9 0 25 17538 2171.85 6
 9 0 25 16294.9 2081.42 4
 9 0 27 2345.4 881.109 4
 9 0 29 3006.05 820.125 4
 0 -9 -29 1986.91 1058.42 9
 0 -9 -31 6210.37 1131.29 9
 9 0 31 5725.11 922.934 4
 9 0 33 2115.79 464.651 4
 1 -9 26 10635 1619.83 4
 1 -9 20 14525.9 3108.55 1
 1 -9 18 14567.4 3192.14 1
 1 -9 16 79961.7 6987.55 1
 -9 -1 -14 13507.1 1084.98 2
 1 -9 14 16589.9 3100.49 1
 -1 9 14 11070.9 2481.78 7
 -9 -1 -12 59817.2 2223.56 2
 -1 9 12 60005.3 5411.61 7
 1 -9 12 64848.7 5687.12 1
 -1 9 10 51582.7 4805.54 7
 -9 -1 -10 51914.3 2059.9 2
 -1 9 8 30957.4 3509.3 7
 -9 -1 -8 44917.9 1861.66 2
 -1 9 6 79668.8 5662.95 7
 -9 -1 -6 73344.7 2335.48 2
 -1 9 4 21668.5 3100.38 7
 -9 -1 -4 16808.1 1121.76 2
 -9 -1 -2 37751.7 1614.02 2
 -1 9 2 39108.2 3888.3 7
 -1 9 0 55794.8 4341.36 7
 -9 -1 0 49823.2 1829.06 2
 -1 9 -2 31238.5 3325.5 7
 -9 -1 2 29406.7 1371.84 2
 -9 -1 4 15204.3 1009.32 2
 -1 9 -4 17384.7 2515.21 7
 -9 -1 6 67830.2 2032.63 2
 -1 9 -6 89958.1 5782.3 7
 -1 9 -8 33634.4 3709.48 7
 -1 9 -10 64017 5273.59 7
 -1 9 -12 60519.5 5311.09 7
 -1 9 -14 12603.3 2660.15 7
 -1 9 -16 56786.1 5939.77 7
 -1 9 -18 7105.89 2272.7 7
 9 1 18 13756.4 1922.91 4
 9 1 18 10405.4 1553.26 6
 -1 9 -20 10084.9 2757.8 7
 9 1 20 10918.6 1838.92 4
 9 1 20 14473.9 1947.06 6
 9 1 22 2575.65 988.356 6
 9 1 22 2689.22 962.833 4
 9 1 24 3446.33 1086.61 6
 9 1 24 2092.56 926.097 4
 9 1 26 11285.6 1760.94 4
 1 -9 -28 18048.2 2361.68 9
 9 1 28 15682.6 1868.72 4
 1 -9 -30 548.046 668.954 9
 9 1 30 746.826 511.781 4
 1 -9 -32 11700.8 1224.58 9
 9 1 32 11439.5 1116 4
 2 -9 27 16314.3 1820.88 4
 2 -9 25 2588.4 924.493 4
 2 -9 21 6417.68 2068.49 1
 2 -9 21 6806.06 1216.49 6
 2 -9 19 33540.4 4706.79 1
 2 -9 19 21427.2 1946.49 6
 2 -9 17 78793.2 7116.71 1
 2 -9 15 68171.9 6481.72 1
 -9 -2 -15 53838.3 2212.72 2
 -9 -2 -13 3612.24 626.77 2
 2 -9 13 3496.83 1586.04 1
 -2 9 13 3011.74 1357.88 7
 -2 9 11 120.396 661.575 7
 -9 -2 -11 667.77 312.1 2
 -2 9 9 73973.9 5644.68 7
 -9 -2 -9 87304.3 2746.15 2
 -2 9 7 159850 7995.69 7
 -9 -2 -7 172630 3730.1 2
 -9 -2 -5 122648 3085.98 2
 -2 9 5 121074 6974.42 7
 -2 9 3 3810.96 1321.72 7
 -9 -2 -3 3855.27 572.433 2
 -2 9 1 7449.25 1713.19 7
 -9 -2 -1 8431.64 845.191 2
 -9 -2 1 19190.8 1207.08 2
 -2 9 -1 16290.8 2464.99 7
 -2 9 -3 9645.82 1877.32 7
 -9 -2 3 11612 893.768 2
 -9 -2 5 126820 2787.07 2
 -2 9 -5 132196 6851.72 7
 -2 9 -7 178052 8252.99 7
 -9 -2 7 161086 3066.24 2
 -2 9 -9 84004.4 6185.4 7
 -2 9 -11 4274.18 1528.91 7
 -2 9 -13 3906.75 1600.52 7
 -2 9 -15 52466 5373.07 7
 -2 9 -17 47833.4 5532.27 7
 -2 9 -19 20238.7 3701.36 7
 9 2 19 25790.1 2578.71 4
 9 2 19 22586.5 2406.56 6
 9 2 21 11312.2 1724.22 6
 -2 9 -21 8026.91 2435.11 7
 9 2 21 10095.8 1676.38 4
 9 2 23 2288.82 925.024 4
 9 2 23 3344.36 994.881 6
 9 2 25 6751.84 1485.53 4
 2 -9 -27 23033.6 2709.48 9
 9 2 27 22109 2261.29 4
 9 2 29 7157.08 1188.61 4
 2 -9 -29 5463.54 1270.23 9
 2 -9 -31 529.594 438.221 9
 9 2 31 876.024 414.086 4
 9 2 33 2451.01 477.259 4
 3 -9 28 4280.49 936.604 4
 3 -9 26 4304.56 864.091 6
 3 -9 26 4431.86 1085.95 4
 3 -9 24 1543.03 748.309 4
 3 -9 24 2032.14 728.652 6
 3 -9 22 7534.8 1321.19 6
 3 -9 20 861.107 534.734 6
 3 -9 20 935.026 950.005 1
 3 -9 18 2560.68 1248.13 1
 3 -9 18 3242.48 792.35 6
 3 -9 16 1627.91 1421.43 1
 -3 9 14 41058.7 4886.91 7
 -9 -3 -14 41425 2069.96 2
 3 -9 14 51808.7 5839.32 1
 -9 -3 -12 3616.97 646.855 2
 -3 9 12 4036.91 1568.17 7
 -3 9 10 131232 7767.07 7
 -9 -3 -10 151219 3803.09 2
 3 -9 10 128992 5780.78 8
 -9 -3 -8 34624.1 1792.92 2
 -3 9 8 34251.7 3825.27 7
 3 -9 8 33834.1 2849.14 8
 -3 9 6 105213 6549.86 7
 3 -9 6 101699 4696.3 8
 -3 9 4 26437.2 3311.69 7
 -9 -3 -4 23005.9 1349.51 2
 3 -9 4 26149.1 2302.68 8
 3 -9 2 22340.6 2039.74 8
 -9 -3 -2 26418.3 1418.35 2
 -3 9 2 26060.4 3238.47 7
 3 -9 0 24668.2 2091.93 8
 -3 9 0 26314.5 3029.66 7
 -9 -3 0 23615.4 1323.43 2
 -3 9 -2 19460.5 2601.26 7
 -9 -3 2 21660.6 1195 2
 -3 9 -4 21806.5 2711.33 7
 -9 -3 4 22724.6 1244.24 2
 -9 -3 6 114803 2620.32 2
 -3 9 -6 109020 6280.86 7
 -3 9 -8 38420.8 4019.73 7
 -9 -3 8 38997.8 1508.55 2
 -3 9 -10 142297 7994.7 7
 -3 9 -12 2888.27 1350.32 7
 -3 9 -14 31737.5 4106.66 7
 -3 9 -16 -32.3638 712.307 7
 -3 9 -18 2952.89 1478.93 7
 9 3 18 4810.57 1181.83 4
 9 3 18 5938.59 1328.47 6
 -3 9 -20 1864.78 1207.1 7
 9 3 20 -354.621 581.875 4
 9 3 20 864.293 564.509 6
 9 3 22 6246.3 1398.63 4
 9 3 24 4857.37 1236.86 4
 9 3 26 3836.05 1115.59 4
 3 -9 -26 4338.74 1369.54 9
 9 3 28 7700.18 1305.97 4
 3 -9 -28 5013.88 1284.79 9
 9 3 30 2166.42 650.137 4
 3 -9 -30 2084.86 711.59 9
 9 3 32 1118.31 403.388 4
 4 -9 29 2317.82 639.252 4
 4 -9 27 10189.9 1421.72 4
 4 -9 27 7234.28 1034.66 6
 4 -9 25 11604.8 1457.38 6
 4 -9 25 12517.4 1624.04 4
 4 -9 23 8042.43 1283.67 6
 4 -9 21 47092.8 3202.74 6
 4 -9 19 57044.5 6342.16 1
 4 -9 19 37097.9 2731.18 6
 4 -9 17 51708.4 5985.1 1
 4 -9 15 42303.7 5347.41 1
 -9 -4 -15 31628.5 1897.02 2
 -9 -4 -13 20085.7 1487.7 2
 -4 9 13 20071.5 3403.94 7
 -4 9 11 54626.4 5251.83 7
 4 -9 11 52863.3 3927.38 8
 -9 -4 -11 57014.7 2476.28 2
 4 -9 9 274799 8408.78 8
 -9 -4 -9 263250 5108.03 2
 -4 9 9 262143 10740.5 7
 -4 9 7 88541.3 6019.85 7
 -9 -4 -7 87482.8 2863.59 2
 4 -9 7 98460.8 4833.91 8
 -4 9 5 277387 10490.1 7
 -9 -4 -5 283828 4899.61 2
 4 -9 5 275336 7646.68 8
 -4 9 3 10929.9 2227.34 7
 -9 -4 -3 12687.8 1054.64 2
 4 -9 3 9848.89 1455.49 8
 4 -9 1 74630.2 3791.16 8
 -9 -4 -1 73532.7 2283.48 2
 -9 -4 1 78113.3 2276.79 2
 4 -9 -1 78988.4 3716.86 8
 -4 9 -3 6064.41 1514.44 7
 -9 -4 3 8339.08 797.717 2
 4 -9 -3 5268.31 1039.27 8
 -4 9 -5 268758 9367.53 7
 -9 -4 5 264190 4090.36 2
 -9 -4 7 77983.4 2150.7 2
 -4 9 -7 90932.3 5806.71 7
 -9 -4 9 233283 3529.67 2
 -4 9 -9 242323 10048.1 7
 -4 9 -11 50225.5 4851.3 7
 -4 9 -13 9048.64 2264.08 7
 -4 9 -15 22650 3457.14 7
 9 4 17 56747.5 3590.23 4
 9 4 17 45684.3 3317.48 6
 9 4 19 47827.3 3451.45 4
 9 4 19 48898.9 3559.51 6
 9 4 21 64954.5 4011.59 4
 9 4 23 8221.7 1488.16 4
 4 -9 -23 8927.34 1886.7 9
 4 -9 -25 15431.1 2258.25 9
 9 4 25 17858.1 2113.48 4
 9 4 27 14553.8 1846.64 4
 4 -9 -27 14891.3 2027.55 9
 9 4 29 1150.25 544.199 4
 4 -9 -29 304.738 531.464 9
 9 4 31 926.572 491.388 4
 5 -9 28 1136.18 404.189 4
 5 -9 28 2105.01 585.843 6
 5 -9 26 8615.2 1244.79 6
 5 -9 26 10348.8 1478.76 4
 5 -9 24 4705.73 1114.73 4
 5 -9 24 4437.28 1053.11 6
 5 -9 22 46219 3231.02 6
 5 -9 20 4312.09 1011.41 6
 5 -9 20 6937.15 2314.15 1
 5 -9 18 10685.1 1557.08 6
 5 -9 18 10835.1 2921.22 1
 -9 -5 -16 48147 2428.95 2
 5 -9 16 65732.1 6857.88 1
 -9 -5 -14 5736.53 871.092 2
 5 -9 14 3501.99 1228.53 8
 9 5 -12 11218.2 1745.74 7
 -9 -5 -12 11516 1193.44 2
 5 -9 12 16695.2 2418.41 8
 -5 9 12 12558.7 2663.45 7
 9 5 -10 47131.1 3217.28 7
 -9 -5 -10 55191.7 2495.58 2
 -5 9 10 57066 5249.46 7
 5 -9 10 60861.1 4205.72 8
 9 5 -8 10350.2 1522.3 7
 -5 9 8 12545 2442.07 7
 -9 -5 -8 17225.2 1497.52 2
 5 -9 8 12292.5 1840.13 8
 9 5 -6 79544.4 3575.3 7
 -9 -5 -6 79792.7 2751.55 2
 5 -9 6 93227.7 4566.29 8
 -5 9 6 88869.5 5910.78 7
 5 -9 4 82668.5 4098.05 8
 -9 -5 -4 79486 2637.19 2
 -5 9 4 84078.8 5783.35 7
 -9 -5 -2 25591.1 1564.22 2
 -5 9 2 29666.1 3589.08 7
 5 -9 2 28278.1 2413.88 8
 -5 9 0 19720.7 2645.78 7
 -9 -5 0 16435.5 1105.17 2
 5 -9 0 18626.9 1899.07 8
 5 -9 -2 35643.6 2481.14 8
 -5 9 -2 30107.8 3173.7 7
 -9 -5 2 29648.7 1451.14 2
 -5 9 -4 83221.7 5163.4 7
 -9 -5 4 82862.1 2352.84 2
 5 -9 -4 79169.5 3579.7 8
 -5 9 -6 96606.9 5791.83 7
 -9 -5 6 83680.7 2302.35 2
 -5 9 -8 6886.13 1707.57 7
 -9 -5 8 9402.77 803.028 2
 -5 9 -10 62539.5 5263.19 7
 -5 9 -12 8868.85 2238.28 7
 -5 9 -14 4300.96 1581.86 7
 -5 9 -16 36591.7 4552.3 7
 -5 9 -18 11324.8 2655.5 7
 5 -9 -18 19743.2 2761.33 9
 9 5 18 15064.5 1948.2 4
 -5 9 -20 4168.94 1518.48 7
 9 5 20 7628.79 1351.53 4
 5 -9 -20 8863.49 1958.23 9
 9 5 22 56454.5 3807.36 4
 5 -9 -22 67109.8 4908.03 9
 9 5 24 4456.48 1161 4
 5 -9 -24 4653.79 1419.86 9
 5 -9 -26 11799.4 1882.53 9
 9 5 26 11684.3 1703.23 4
 9 5 28 3013.94 810.503 4
 5 -9 -28 2665.59 830.169 9
 9 5 30 4868.08 862.881 4
 9 5 32 1255.32 382.023 4
 6 -9 29 2230.17 507.006 6
 6 -9 27 6132.6 1108.44 4
 6 -9 27 4782.75 910.239 6
 6 -9 25 2874.68 858.949 6
 6 -9 25 2274.65 727.793 4
 6 -9 23 20586.6 2194.39 4
 6 -9 23 19074.3 2049.32 6
 6 -9 21 1553.34 766.554 6
 6 -9 19 71790.4 7218.58 1
 6 -9 19 45070.4 3155.39 6
 6 -9 17 14645.9 3303.24 1
 -9 -6 -17 10873.5 1189.12 2
 -9 -6 -15 12049.4 1303.37 2
 -9 -6 -13 12983 1336.7 2
 6 -9 13 13070.2 2172.8 8
 -6 9 11 13356.4 2733.84 7
 9 6 -11 10207.9 1734.74 7
 -9 -6 -11 12968.8 1288.23 2
 6 -9 11 12516.1 2043.27 8
 -6 9 9 27982.5 3602.48 7
 -9 -6 -9 32547.9 1936.41 2
 6 -9 9 26411.9 2702.08 8
 6 -9 7 7857.74 1437.1 8
 -9 -6 -7 7205.63 892.495 2
 -6 9 7 6389.43 1705.89 7
 9 6 -7 6557.85 1137.66 7
 -6 9 5 22101.4 3062.53 7
 9 6 -5 21965.9 2108.37 7
 -9 -6 -5 21267.1 1467.82 2
 6 -9 5 21033.6 2152.78 8
 -6 9 3 26370 3221.78 7
 -9 -6 -3 27474.1 1585.08 2
 6 -9 3 26328.8 2308.14 8
 -9 -6 -1 40310 1824.19 2
 6 -9 1 37087.5 2631.65 8
 -6 9 1 37745.5 3779.95 7
 6 -9 -1 31333.7 2405.34 8
 -6 9 -1 32222.3 3282.3 7
 -9 -6 1 34937.7 1640.7 2
 6 -9 -3 22676 2014.08 8
 9 6 3 26744.5 2617.22 7
 -6 9 -3 21948.1 2610.41 7
 -9 -6 3 25403 1372.43 2
 -6 9 -5 14762.3 2229.8 7
 9 6 5 16402.4 2151.36 7
 -9 -6 5 18726 1139.97 2
 6 -9 -5 18920 1983.34 8
 -6 9 -7 7022.91 1613.53 7
 -9 -6 7 7425.3 715.145 2
 -9 -6 9 22963.2 1147.63 2
 -6 9 -9 14835.8 2454.3 7
 -6 9 -11 7248.73 1849.58 7
 -6 9 -13 8110.48 2203.07 7
 -6 9 -15 11173.9 2528.03 7
 6 -9 -17 20227.4 2739.32 9
 9 6 17 16292.7 1990.53 4
 9 6 19 62497.9 3865.41 4
 6 -9 -19 65506.3 4835.34 9
 9 6 21 2288.83 956.883 4
 6 -9 -21 1258.03 1064.92 9
 9 6 23 27334.9 2628.78 4
 6 -9 -23 29686.1 3122.94 9
 6 -9 -25 1376.47 801.352 9
 9 6 25 2013.01 850.025 4
 9 6 27 9771.15 1415.26 4
 9 6 29 5460.93 975.872 4
 9 6 31 4013.17 655.575 4
 7 -9 28 1348.43 468.084 6
 7 -9 28 2323.45 684.345 4
 7 -9 26 11308.9 1438.91 4
 -7 9 26 10024.6 1586.4 10
 7 -9 26 9443.34 1294.81 6
 7 -9 24 5182.23 1080.36 6
 7 -9 24 5781.14 1191.08 4
 7 -9 22 256.912 482.776 6
 7 -9 22 379.91 556.801 4
 7 -9 20 4784.62 1137.31 6
 7 -9 18 20079.2 3824.37 1
 7 -9 18 12748.4 1733.65 6
 -9 -7 -18 17508 1567.86 2
 -9 -7 -16 19807.8 1647.43 2
 -9 -7 -14 22055.8 1761.53 2
 7 -9 14 16909.9 2516.35 8
 9 7 -12 9794.45 1768.02 7
 -9 -7 -12 13019.8 1365.95 2
 7 -9 12 11759.1 2048.4 8
 -9 -7 -10 1947.8 629.323 2
 -7 9 10 1508.28 1136.98 7
 9 7 -10 1130.22 609.961 7
 7 -9 10 1232.98 885.369 8
 9 7 -8 27221.4 2581.34 7
 7 -9 8 32127.3 2960.39 8
 -7 9 8 34722.8 3934.2 7
 -9 -7 -8 36438.9 2090.22 2
 -7 9 6 96163.2 6143.03 7
 9 7 -6 85206 4362.61 7
 7 -9 6 96374.3 4760.7 8
 -7 9 4 36972.5 3717.18 7
 -9 -7 -4 45409.5 2133.27 2
 7 -9 4 39215.7 2930.61 8
 9 7 -4 38883.4 2995.57 7
 9 7 -2 2279.33 911.769 7
 -7 9 2 4650.89 1561.27 7
 -9 -7 -2 2821.37 561.966 2
 7 -9 2 6109.73 1296.77 8
 7 -9 0 6466.55 1226.55 8
 -7 9 0 7311.81 1719.09 7
 -9 -7 0 9182.76 932.795 2
 9 7 0 7438.42 1404.69 7
 -7 9 -2 6894.92 1712.27 7
 9 7 2 4072.43 1122.25 7
 -9 -7 2 5318.17 672.778 2
 -7 9 -4 32469.1 3170.42 7
 7 -9 -4 32570.3 2485.44 8
 9 7 4 41666.3 3646.02 7
 -9 -7 4 43685.9 1784.96 2
 -7 9 -6 79570.4 5028.87 7
 -9 -7 6 107437 2672.16 2
 9 7 6 111568 6332.1 7
 7 -9 -6 84246.2 3884.46 8
 9 7 8 38180.7 3934.85 7
 -9 -7 8 38981.6 1569.34 2
 -7 9 -10 998.848 627.229 7
 -7 9 -12 4825.89 1525.29 7
 -7 9 -14 16482.6 2858.92 7
 -7 9 -16 18660.5 3269 7
 7 -9 -16 28198.7 3167.04 9
 -7 9 -18 8923.73 2360.44 7
 9 7 18 15236.4 1879.44 4
 7 -9 -18 15400.1 2480.09 9
 9 7 20 5057.03 1160 4
 7 -9 -20 5322 1571.66 9
 9 7 22 1578.72 753.448 4
 7 -9 -22 -589.555 922.497 9
 9 7 24 9134.33 1497.29 4
 9 7 26 15295.7 1762.15 4
 9 7 28 2762.85 730.467 4
 9 7 30 2086.19 502.509 4
 8 -9 29 17.9195 246.2 6
 8 -9 27 4312.07 842.777 6
 8 -9 27 4311.8 830.459 4
 8 -9 25 192.739 445.682 4
 8 -9 25 799.564 526.906 6
 -8 9 25 1121.08 958.918 10
 8 -9 23 7038.86 1252.94 4
 8 -9 23 6783.53 1280.45 6
 8 -9 21 4438.1 1093.12 6
 8 -9 19 5587.58 1234.62 6
 -9 -8 -17 8063 1111.71 2
 8 -9 17 8145.45 1404.31 6
 -9 -8 -15 853.36 381.2 2
 8 -9 15 84.7604 1234.56 9
 8 -9 15 490.99 852.378 8
 -9 -8 -13 1886.26 590.893 2
 8 -9 13 1376.71 1029.11 8
 -9 -8 -11 5669.99 958.784 2
 8 -9 11 4969.11 1310.66 8
 9 8 -11 3635.98 1169.36 7
 -8 9 9 2824.22 1244.67 7
 -9 -8 -9 2553.89 675.825 2
 8 -9 9 3188.85 1104.15 8
 9 8 -9 2139.97 832.266 7
 9 8 -7 22451.7 2446.19 7
 -9 -8 -7 28723.3 1906.41 2
 -8 9 7 25700.6 3273.02 7
 8 -9 7 25999.3 2606.21 8
 -8 9 5 5599.91 1508.05 7
 9 8 -5 5101.09 1246.04 7
 -9 -8 -5 6028.99 843.429 2
 8 -9 5 8203 1532.6 8
 -8 9 3 1822.42 781.008 7
 -9 -8 -3 2792.73 579.497 2
 9 8 -3 2367.48 814.748 7
 8 -9 3 2018.36 856.465 8
 -9 -8 -1 1552.18 454.138 2
 9 8 -1 1146.25 800.145 7
 8 -9 1 1952.72 774.553 8
 -8 9 1 1255.08 785.947 7
 8 -9 -1 1323.24 493.297 8
 -8 9 -1 2120.59 1017.79 7
 -9 -8 1 1352.49 390.408 2
 9 8 1 1361.33 737.527 7
 9 8 3 1999.08 871.414 7
 -8 9 -3 3178.22 1130.23 7
 8 -9 -3 2674.46 854.44 8
 -9 -8 3 3006.56 515.902 2
 9 8 5 4847.76 1424.85 7
 -9 -8 5 6647.98 702.606 2
 8 -9 -5 8946.84 1401.61 8
 -8 9 -5 6198.11 1448.89 7
 9 8 7 29654.4 3456.38 7
 -8 9 -7 23113.9 2680.99 7
 -9 -8 7 27673.5 1354.17 2
 8 -9 -7 25200.6 2188.05 8
 -8 9 -9 3677.65 1166.95 7
 9 8 9 4302.7 1609.19 7
 -8 9 -11 2267.59 1145.79 7
 -8 9 -13 1773.16 955.381 7
 -8 9 -15 -984.822 976.768 7
 -8 9 -17 5102.11 1723.48 7
 8 -9 -17 7739.46 1657.72 9
 9 8 19 7015.45 1312.9 4
 9 8 21 4844.83 1139.92 4
 9 8 23 8560.32 1380.27 4
 9 8 25 291.821 560.684 4
 9 8 27 7897.13 1140.99 4
 9 -9 28 1146.05 436.261 6
 9 -9 26 1107.08 468.663 4
 -9 9 26 310.093 640.698 10
 9 -9 26 994.786 468.934 6
 -9 9 24 1474.34 904.58 10
 9 -9 24 748.189 536.796 4
 9 -9 24 715.6 520.635 6
 9 -9 22 -694.326 529.631 4
 -9 9 22 372.292 700.097 10
 9 -9 22 496.086 666.854 6
 9 -9 20 1748.1 746.117 6
 9 -9 18 6020.37 1256.32 6
 -9 -9 -18 6413.03 971.168 2
 -9 -9 -16 2904.48 729.886 2
 9 -9 14 -546.264 1134.2 9
 -9 -9 -14 223.289 352.281 2
 9 -9 14 179.724 757.156 8
 -9 -9 -12 7653.71 1100.02 2
 9 -9 12 6029.14 1544.34 8
 -9 -9 -10 6324.35 985.581 2
 9 -9 10 5668.4 1379.56 8
 -9 -9 -8 13811.9 1393.78 2
 9 -9 8 12490.7 1905.68 8
 9 9 -8 11578.5 1931.58 7
 9 -9 6 12496.2 1843.84 8
 9 9 -6 10903.3 1796.54 7
 -9 -9 -4 7845.4 996.338 2
 9 9 -4 7012.76 1523.74 7
 9 -9 4 7104.38 1342.15 8
 9 9 -2 29182.3 3155.49 7
 -9 -9 -2 29764.3 1782.25 2
 9 -9 2 30327.8 2639.01 8
 9 9 0 16027.2 2327.29 7
 -9 -9 0 19019.5 1381.94 2
 -9 9 0 17071 2462.62 7
 9 -9 0 19658.9 2093.19 8
 9 -9 -2 34788.9 2728.68 8
 -9 9 -2 27217.7 3007.28 7
 9 9 2 29488.2 3081.24 7
 -9 -9 2 32344.4 1703.63 2
 -9 9 -4 4456.02 1141.83 7
 9 -9 -4 7116.26 1236.25 8
 -9 -9 4 6941.37 768.564 2
 9 9 4 6708.3 1515.39 7
 9 -9 -6 9120.59 1395.41 8
 -9 9 -6 7905.43 1623.79 7
 -9 -9 6 12233.1 955.59 2
 9 9 6 9732.62 2092.82 7
 9 9 8 10450.9 2163.85 7
 9 -9 -8 8029.65 1322.04 8
 9 10 9 20637.4 3140.4 7
 9 10 7 20639.9 3000.57 7
 10 -9 -7 20036.9 2086.39 8
 10 -9 -5 1506.3 722.017 8
 9 10 5 1159.68 793.023 7
 -9 -10 5 2899.51 542.682 2
 9 10 3 7135.04 1589.55 7
 10 -9 -3 8897.36 1477.51 8
 -9 -10 3 8090.49 862.316 2
 10 -9 -1 44584.5 3171.39 8
 -9 -10 1 46075.9 2179.09 2
 9 10 1 42426.7 3899.08 7
 -9 -10 -1 45676.6 2224.56 2
 9 10 -1 41642.4 4094.14 7
 10 -9 1 40347.5 3106.7 8
 -9 -10 -3 6289.85 905.475 2
 9 10 -3 6754.99 1631.32 7
 10 -9 3 5742.19 1147.14 8
 9 10 -5 483.95 553.491 7
 -9 -10 -5 2500.77 572.07 2
 10 -9 5 1950.51 854.097 8
 9 10 -7 14653.3 2310.16 7
 -9 -10 -7 18109.1 1661.01 2
 10 -9 7 15244.8 2053.39 8
 -9 -10 -9 18956.6 1712.7 2
 10 -9 9 14987.7 2216.16 8
 -9 -10 -11 6756.81 1056.4 2
 10 -9 11 2148.04 971.218 8
 10 -9 13 2434.36 1166.25 8
 -9 -10 -13 2625.52 670.94 2
 -10 9 13 3154.43 1346.73 10
 10 -9 13 1511.4 1122.05 9
 10 -9 15 3445.65 1377.33 8
 -9 -10 -15 2926.53 698.597 2
 -10 9 15 1404.87 1208.08 10
 -9 -10 -17 14677.3 1481.17 2
 10 -9 17 13214.2 1797.86 6
 -10 9 17 11596.4 2038.18 10
 -9 -10 -19 16141.5 1448.11 2
 10 -9 19 13590.3 1806.37 6
 10 -9 21 3566.26 1046.59 4
 -10 9 21 5098.05 1294.23 10
 10 -9 21 3313.84 990.791 6
 10 -9 23 3399.11 840.842 4
 -10 9 23 4710.3 1190.75 10
 10 -9 23 3606.94 937.051 6
 10 -9 25 1194.14 534.611 4
 10 -9 25 412.164 529.689 6
 -10 9 25 635.015 664.781 10
 10 -9 27 4289.72 817.749 6
 10 -9 29 1203.76 369.435 6
 8 10 10 15229 2713.87 7
 8 10 8 9686.71 2091.57 7
 10 -8 -8 10338.4 1473.1 8
 8 10 6 12602.8 2196.46 7
 -8 -10 6 13827.7 1020.49 2
 10 -8 -6 14433.1 1688.45 8
 10 -8 -4 19392.8 1977.77 8
 8 10 4 19937 2760.8 7
 -8 -10 4 24033.2 1417.61 2
 8 10 2 16535.6 2543.35 7
 -8 -10 2 14897.3 1180.42 2
 10 -8 -2 17871 1912.16 8
 -8 -10 0 11937.4 1133.56 2
 8 10 0 16446 2569.52 7
 10 -8 0 18046.5 1969.85 8
 8 10 -2 12632.6 2258.41 7
 10 -8 2 13833.2 1777.01 8
 -8 -10 -2 10982.8 1134.19 2
 -8 -10 -4 24175.7 1747.67 2
 8 10 -4 19563.4 2642.89 7
 10 -8 4 20895.7 2224.43 8
 8 10 -6 12006 2138.52 7
 -8 -10 -6 13075.4 1396.55 2
 10 -8 6 11806.8 1763.21 8
 -8 -10 -8 11316 1348.29 2
 10 -8 8 8427.48 1565.87 8
 8 10 -8 8421.92 1859.77 7
 -8 -10 -10 18244.1 1736.57 2
 10 -8 10 14866.4 2092.84 8
 8 10 -10 14111.8 2343.29 7
 8 10 -12 4037.95 1411.25 7
 -8 -10 -12 3829.73 806.913 2
 10 -8 12 4104.28 1211.77 8
 10 -8 14 1204.87 1004.8 8
 8 10 -14 872.43 776.311 7
 10 -8 14 2018.88 1684.36 9
 -8 -10 -14 1143.62 657.204 2
 -10 8 14 68.239 1049.27 10
 8 10 -16 15467.7 2868.87 7
 10 -8 16 15435.5 1963.56 4
 10 -8 16 18902.1 2111.89 6
 -10 8 16 18544.2 2507.67 10
 -8 -10 -16 17342.5 1671.81 2
 10 -8 18 836.286 819.296 4
 -10 8 18 453.487 827.237 10
 10 -8 18 299.699 491.515 6
 -8 -10 -18 481.339 276.899 2
 -10 8 20 3132.55 1100.98 10
 10 -8 20 3238.14 1068.48 4
 10 -8 20 4147.22 1056.27 6
 10 -8 22 1916.9 689.293 4
 -10 8 22 3595.48 1264.77 10
 10 -8 22 2206.61 812.036 6
 10 -8 24 1040.56 571.216 6
 10 -8 24 1693.65 756.928 4
 -10 8 24 2554.25 1015.62 10
 10 -8 26 1725.42 700.255 4
 10 -8 26 1884.37 693.957 6
 10 -8 28 202.82 334.732 6
 10 -8 28 388.987 376.067 4
 -8 -10 -30 -181.37 400.449 9
 -7 -10 15 10590.2 2507.62 1
 -7 -10 13 10288.5 2413.03 1
 -7 -10 11 87979.2 6696.73 1
 7 10 11 94914.1 6848.01 7
 -7 -10 9 25715.5 3561.61 1
 7 10 9 22451.4 3184.22 7
 7 10 7 10407.7 2127 7
 -7 -10 7 8871.77 2013.44 1
 10 -7 -7 13564.1 1525.97 8
 -7 -10 5 59787.1 2095.5 2
 7 10 5 53600.5 4515.95 7
 -7 -10 5 66504.9 4916.2 1
 10 -7 -5 58341.1 3246.01 8
 7 10 3 7414.38 1731.5 7
 -7 -10 3 8174.2 858.642 2
 10 -7 -3 7765.65 1227.87 8
 7 10 1 25999.3 3332.17 7
 -7 -10 1 23411.9 1534.56 2
 10 -7 -1 27429.1 2260.7 8
 -7 -10 -1 21673.3 1575.06 2
 7 10 -1 24415.3 3081.68 7
 10 -7 1 23693.9 2200.66 8
 -7 -10 -3 6076.88 955.707 2
 7 10 -3 4459.33 1236.8 7
 10 -7 3 3104.9 821.911 8
 -7 -10 -5 61995.6 2858.28 2
 7 10 -5 60111.5 4641.21 7
 10 -7 5 56715.6 3470.4 8
 -7 -10 -7 7627.61 1169.3 2
 7 10 -7 6148.92 1545.48 7
 10 -7 7 10097.2 1604.55 8
 -7 -10 -9 20803.5 1832.47 2
 7 10 -9 16801.3 2564.97 7
 10 -7 9 16339.9 2049.15 8
 7 10 -11 86439.8 6078.84 7
 -7 -10 -11 89966.6 3783.87 2
 10 -7 11 82776.4 4763.18 8
 -7 -10 -13 10008 1318.22 2
 7 10 -13 7445.91 1916.48 7
 10 -7 13 6063.71 1462.23 8
 -7 -10 -15 6031.48 1051.21 2
 7 10 -15 7669.93 2034.21 7
 10 -7 15 6933.33 1229.44 6
 -10 7 15 9773.33 1885.78 10
 10 -7 15 7967.04 1709.83 8
 -7 -10 -17 8588.23 1174.26 2
 -10 7 17 10101.7 1880.51 10
 10 -7 17 7571.98 1445.85 4
 10 -7 17 8697.21 1539.26 6
 7 10 -17 8813.81 2345.57 7
 -7 -10 -19 5075.58 846.288 2
 10 -7 19 3660.2 1043.7 4
 -10 7 19 6283.55 1598.46 10
 10 -7 19 5809.01 1266.94 6
 10 -7 21 117.097 513.569 4
 -10 7 21 2499.6 1156.98 10
 10 -7 21 1364.38 823.45 6
 10 -7 23 11231.5 1652.56 4
 10 -7 23 10098.7 1536.62 6
 10 -7 25 7813.17 1264.6 4
 10 -7 25 7879 1305.78 6
 10 -7 27 5109.04 919.222 4
 10 -7 27 4489.38 947.149 6
 10 -7 29 2299.28 551.62 4
 -7 -10 -31 9530.8 1113.16 9
 -6 -10 18 7541.36 2183.59 1
 -6 -10 16 35654.1 4455.72 1
 -6 -10 14 9374.78 2229.38 1
 6 10 12 13050.8 2626.78 7
 -6 -10 12 14080.6 2750.9 1
 -6 -10 10 2067.24 1190.41 1
 6 10 10 3017.16 1393.08 7
 6 10 8 16297.8 2576.43 7
 10 -6 -8 16010.4 1563.9 8
 -6 -10 6 4907.9 590.771 2
 6 10 6 3133.93 968.447 7
 -6 -10 6 5004.21 1506.52 1
 10 -6 -6 6185.81 1059.09 8
 -6 -10 4 66047.7 4627.89 1
 10 -6 -4 61714.8 3149.33 8
 -6 -10 4 58613.4 2123.61 2
 6 10 4 55924.9 4677.34 7
 -6 -10 2 59161.2 3949.25 1
 -6 -10 2 53341.8 2182.16 2
 6 10 2 49876.8 4549.56 7
 6 10 0 112666 6499.85 7
 -6 -10 0 104278 3229.83 2
 6 10 -2 56782.2 4482.2 7
 -6 -10 -2 60319.1 2592.01 2
 6 10 -4 59299.6 4603.94 7
 6 10 -6 8605.02 1748.69 7
 6 10 -8 16583.5 2522.81 7
 10 -6 10 1795.8 802.79 8
 6 10 -10 2095.82 1103.06 7
 6 10 -12 19730.5 3211.24 7
 10 -6 12 20233.3 2308.97 8
 -6 -10 -14 16936.2 1675.05 2
 6 10 -14 15267.1 2994.38 7
 10 -6 14 9558.2 1722.63 8
 6 10 -16 40226 4974.27 7
 -6 -10 -16 41474.5 2566.79 2
 -10 6 16 40887.2 3510.93 10
 10 -6 16 41184.7 2976.64 6
 10 -6 16 39301.8 3518.69 8
 -6 -10 -18 11160.8 1280.38 2
 10 -6 18 9933.19 1595.41 6
 6 10 -18 10169.1 2633.92 7
 10 -6 18 10079.9 1630.03 4
 -10 6 18 8327.72 1671.21 10
 10 -6 20 1987.88 790.038 4
 -10 6 20 1983.64 909.939 10
 10 -6 20 2820.04 1046.39 6
 10 -6 22 12147.8 1745.07 4
 10 -6 22 10279.5 1698.29 6
 10 -6 24 57.48 491.865 6
 10 -6 24 779.313 642.605 4
 10 -6 26 768.144 533.741 6
 10 -6 26 1105.23 578.076 4
 10 -6 28 17.9445 375.955 4
 10 -6 28 457.476 377.575 6
 10 -6 30 1907.63 510.728 4
 -6 -10 -32 1278.31 450.379 9
 -5 -10 19 28942.7 4108.24 1
 -5 -10 17 52723.8 5481.08 1
 -5 -10 15 9928.75 2461.36 1
 5 10 13 6546.88 1871.2 7
 -5 -10 13 10164.6 2328.4 1
 -5 -10 11 20936.6 3123.92 1
 5 10 11 14494 2622.91 7
 5 10 9 88543.2 6048.41 7
 -5 -10 9 110317 6810.92 1
 -5 -10 7 38290.3 3840.99 1
 10 -5 -7 32577.2 2149.08 8
 5 10 7 30543.6 3484.09 7
 -5 -10 5 20732.1 1208.8 2
 5 10 5 21370.5 2904.21 7
 -5 -10 5 23067.8 2761.68 1
 -5 -10 3 28773.2 2816.33 1
 -5 -10 3 24841.1 1453.71 2
 5 10 1 128213 7099.49 7
 -5 -10 1 147172 5833.15 1
 5 10 -1 113612 6399.04 7
 5 10 -3 15361.4 2393.53 7
 5 10 -5 25634.6 3130.12 7
 5 10 -7 30926.3 3520.23 7
 5 10 -9 87941.9 6154.07 7
 5 10 -11 14598.3 2590.77 7
 10 -5 13 5819.41 1241.46 8
 5 10 -13 7327.41 1995.34 7
 10 -5 15 6215.55 1462.54 8
 5 10 -15 7172.9 2102.99 7
 -5 -10 -17 52901.7 2849.12 2
 5 10 -17 46262.6 5563.11 7
 10 -5 17 46268.7 3332.48 6
 5 10 -19 23106.4 4094.44 7
 -5 -10 -19 31065.4 2124.8 2
 10 -5 19 25199 2597.46 4
 10 -5 19 27824.5 2627.16 6
 10 -5 21 13796.6 1882.44 4
 10 -5 21 12379.1 1809.44 6
 10 -5 23 -133.045 511.744 4
 10 -5 23 1473.69 847.856 6
 10 -5 25 2191.49 887.873 4
 10 -5 25 3356.19 952.755 6
 10 -5 27 10368.4 1395.51 4
 10 -5 27 8557.33 1264.23 6
 10 -5 29 4281.85 789.578 4
 10 -5 31 257.211 263.893 4
 -5 -10 -31 674.201 464.594 9
 -4 -10 18 8076.01 2217.85 1
 -4 -10 16 181863 9894.79 1
 -4 -10 14 18092.7 3129.91 1
 4 10 14 14341.7 2858.33 7
 4 10 12 54713.4 5152.65 7
 -4 -10 12 62775.7 5424.19 1
 -4 -10 10 35328.8 3941.28 1
 4 10 10 37157.2 4045.44 7
 -4 -10 8 7768.45 1874.76 1
 4 10 8 6267.72 1642.2 7
 10 -4 -8 7530 1011.7 8
 -4 -10 6 15269.4 959.343 2
 4 10 6 15293 2560.92 7
 -4 -10 6 16087.2 2448.78 1
 -4 -10 4 204702 3945.47 2
 4 10 4 211238 9240.54 7
 -4 -10 4 225259 8070.38 1
 4 10 2 9544.75 2155.45 7
 -4 -10 2 5366.88 1266.85 1
 4 10 0 191110 8393.9 7
 -4 -10 0 187405 6024 1
 4 10 -2 12870.1 2328.56 7
 -4 -10 -2 6483.39 997.481 1
 4 10 -4 225705 8999.68 7
 4 10 -6 21492.6 2905.97 7
 4 10 -8 7439.86 1841.12 7
 4 10 -10 39374.6 4247.76 7
 4 10 -12 65294.5 5800.65 7
 4 10 -14 9247.61 2398.83 7
 4 10 -16 174921 10600.5 7
 10 -4 16 155928 6532.57 8
 10 -4 16 184572 6212.88 6
 4 10 -18 4317.95 1918.64 7
 10 -4 18 5911.09 1278.86 4
 -4 -10 -18 5971.18 967.265 2
 10 -4 18 5215.27 1283.91 6
 10 -4 20 7047.81 1374.42 6
 10 -4 20 7680.07 1544.31 4
 10 -4 22 14347 1994.39 6
 10 -4 22 12764.5 1834.06 4
 10 -4 24 1817.81 753.912 4
 10 -4 24 2767.36 959.12 6
 10 -4 26 7343.45 1335.38 4
 10 -4 26 7511.95 1382.29 6
 10 -4 28 6042.17 1075.64 4
 10 -4 28 5298.04 1053.45 6
 10 -4 30 2647.35 660.054 4
 -4 -10 -30 2832.62 842.941 9
 10 -4 32 2893.15 491.803 4
 -4 -10 -32 3585.82 698.13 9
 -3 -10 19 7209.16 2146.87 1
 -3 -10 17 58578.5 5778.88 1
 -3 -10 15 81863.9 6689.38 1
 -3 -10 13 21526.2 3257.72 1
 3 10 13 18124.6 3103.03 7
 -10 3 -11 53643.1 1896.62 2
 -3 -10 11 47362.4 4776.41 1
 -3 -10 9 10905.4 2163.12 1
 3 10 9 10835.3 2181.49 7
 -10 3 -9 13298.5 968.117 2
 -3 -10 7 47321.8 4236.71 1
 -10 3 -7 53421.9 1906.91 2
 -3 -10 5 123518 6254.17 1
 -10 3 -5 137158 3141.03 2
 3 10 5 124607 7124.92 7
 3 10 3 29744.6 3585.75 7
 -10 3 -3 34377.8 1575.42 2
 -3 -10 3 31085.7 2908.61 1
 3 10 1 77149.2 5433.07 7
 -3 -10 1 76193.1 4153.62 1
 -10 3 -1 82595.2 2424.35 2
 3 10 -1 60265.9 4710.08 7
 -3 -10 -1 54373.8 2972.95 1
 3 10 -3 31849 3394.23 7
 3 10 -5 120706 6625.12 7
 3 10 -7 48250.9 4419.63 7
 3 10 -9 17808.1 2790.96 7
 3 10 -11 54415.5 5230.6 7
 3 10 -13 21684.8 3582.46 7
 3 10 -15 74168.2 6674.85 7
 3 10 -17 39467.6 5064.15 7
 10 -3 17 45507.5 3136.54 6
 3 10 -19 6518.57 2326.97 7
 10 -3 19 5771.63 1283.98 4
 10 -3 19 4596.41 1220.28 6
 10 -3 21 13245 1937.73 4
 10 -3 21 15244.1 2017.1 6
 10 -3 23 4475.87 1129.77 4
 10 -3 23 4836.34 1129.65 6
 10 -3 25 2638.9 956.857 4
 10 -3 25 2965.79 963.759 6
 10 -3 27 15780.4 1791.86 6
 10 -3 27 14308.5 1744.55 4
 10 -3 29 1478.27 586.614 4
 10 -3 31 768.799 366.486 4
 -3 -10 -31 1693.07 695.948 9
 -2 -10 20 6790.67 2057.11 1
 -2 -10 18 16856.4 3241.6 1
 -2 -10 16 14122.9 2859.6 1
 2 10 14 2012.05 1228.2 7
 -2 -10 14 2455.69 1188.52 1
 -2 -10 12 12521.7 2489.31 1
 2 10 12 9217.91 2176.18 7
 -10 2 -12 12205.9 925.801 2
 2 10 10 3673.78 1411.56 7
 -10 2 -10 3856.85 559.5 2
 -2 -10 10 3174.03 1286.51 1
 -10 2 -8 19725.6 1235.01 2
 2 10 8 16089.7 2614.61 7
 -2 -10 8 21000.7 2924.38 1
 2 10 6 52836.8 4695.34 7
 -2 -10 6 60588.9 4508.57 1
 -10 2 -4 63166 2086.69 2
 -2 -10 4 61323.5 4216.18 1
 2 10 4 55033 4912.4 7
 2 10 2 161805 8123.21 7
 -10 2 -2 162945 3261.25 2
 -2 -10 2 151922 6025.38 1
 2 10 0 27247.1 3380.01 7
 -10 2 0 26547.4 1359.56 2
 -2 -10 0 23709.7 2187.84 1
 -2 -10 -2 157586 4795.98 1
 2 10 -2 161214 7774.4 7
 -10 2 2 169743 3427.51 2
 2 10 -4 44647.2 4051.03 7
 2 10 -6 60766.6 4913.01 7
 2 10 -8 21322.7 3184.66 7
 2 10 -10 4259.53 1421.91 7
 2 10 -12 7070.25 2056.28 7
 2 10 -14 898.806 1022.27 7
 2 10 -16 6665.14 2076.04 7
 2 10 -18 18881.1 3675.93 7
 10 -2 18 19815.8 2152.42 6
 2 10 -20 3542.92 1636.7 7
 10 -2 20 3403.19 1123.01 4
 10 -2 20 4274.89 1100.83 6
 10 -2 22 2281.68 787.9 6
 10 -2 22 2657.71 950.447 4
 10 -2 24 3560.73 1057.2 4
 10 -2 24 4202.12 1038.51 6
 10 -2 26 6351.76 1303.59 4
 10 -2 26 6443.7 1305.83 6
 10 -2 28 1630.72 679.411 4
 10 -2 30 288.276 434.354 4
 -2 -10 -30 527.383 692.752 9
 -2 -10 -32 5763.55 891.859 9
 10 -2 32 6603.13 792.372 4
 -1 -10 19 9384.79 2486.47 1
 -1 -10 17 3992.91 1814.45 1
 -1 -10 15 47303.1 5294.83 1
 1 10 15 25799.4 3866.25 7
 1 10 13 2576.39 1205.34 7
 -10 1 -13 4218.27 587.76 2
 -1 -10 13 4577.6 1650.59 1
 -1 -10 11 21671.7 3273.17 1
 -10 1 -11 18010 1160.06 2
 -1 -10 9 37973.7 4102.06 1
 -10 1 -9 43764.3 1860.3 2
 1 10 7 13994.7 2529.36 7
 -1 -10 7 19521.8 2748.97 1
 -10 1 -7 18666.2 1203.5 2
 -1 -10 5 26407.9 2893.22 1
 1 10 5 25879 3375.78 7
 -10 1 -5 30974.5 1508.39 2
 1 10 3 3648.17 1483.36 7
 -1 -10 3 1502.15 738.257 1
 -10 1 -1 22464.2 1266.95 2
 1 10 1 19961.9 2978.37 7
 1 10 -1 26638.5 3445.88 7
 -1 -10 -1 21670.5 1959.29 1
 -10 1 1 23935.3 1286.15 2
 1 10 -3 1811.44 1074.63 7
 -10 1 3 1405.16 470.764 2
 1 10 -5 29055.1 3351.11 7
 1 10 -7 13752.1 2643.67 7
 1 10 -9 37663.8 4266.06 7
 1 10 -11 8705.54 2191.85 7
 1 10 -13 5538.25 1806.23 7
 1 10 -15 21930.1 3708.38 7
 1 10 -17 3709.67 1638.1 7
 10 -1 17 2473.36 772.237 6
 10 -1 19 5230.12 1127.48 6
 10 -1 19 6769.81 1448.79 4
 1 10 -19 2881.07 1641.3 7
 10 -1 21 6399.57 1433.53 4
 10 -1 21 6015.05 1304.44 6
 10 -1 23 3902.18 1137.42 4
 10 -1 23 3479.91 1025.01 6
 10 -1 25 3992.85 1110.21 4
 10 -1 25 2236.9 810.582 6
 10 -1 27 6042.38 1226.2 4
 10 -1 29 -328.619 441.405 4
 -1 -10 -29 182.234 628.791 9
 -1 -10 -31 1329.76 615.081 9
 10 -1 31 508.386 384.991 4
 10 -1 33 2169.69 418.004 4
 0 -10 20 29837.1 4379.05 1
 0 -10 18 51462.8 5898.71 1
 0 -10 16 2223.64 1432.61 1
 0 -10 14 50936.2 5413.15 1
 0 10 14 32147.3 4330.24 7
 0 -10 12 48149 5129.38 1
 -10 0 -12 47566.3 1972.72 2
 0 10 12 39405.9 4517.11 7
 -10 0 -10 861.902 296.314 2
 0 10 10 335.328 577.699 7
 0 -10 10 1368.06 1035.47 1
 -10 0 -8 37083.9 1733.32 2
 0 -10 8 44175.3 4282.18 1
 0 10 6 146325 7766.73 7
 -10 0 -6 172248 3629.34 2
 0 10 4 70265.5 5782.4 7
 -10 0 -4 73763.7 2351.39 2
 0 10 2 133603 7615.67 7
 -10 0 -2 157913 3359.08 2
 0 10 0 15602.5 2550.59 7
 -10 0 0 24232.4 1313.74 2
 -10 0 2 182922 3508.66 2
 0 10 -2 164063 7999.45 7
 0 10 -4 77617.7 5395.28 7
 -10 0 4 78464.7 2271.99 2
 0 10 -6 165788 8242.75 7
 0 10 -8 32960.2 3948.33 7
 0 10 -10 -131.154 693.166 7
 0 10 -12 39583.8 4742.32 7
 0 10 -14 35093.7 4490.82 7
 0 10 -16 6123.97 2067.31 7
 0 10 -18 28490.1 4428.1 7
 10 0 18 36749.8 2998.98 6
 0 10 -20 12135 2990.64 7
 10 0 20 17885.5 2161.24 6
 10 0 20 17375.1 2202.5 4
 10 0 22 7579.15 1498.01 4
 10 0 22 5898.7 1341.53 6
 10 0 24 5696.92 1310.18 6
 10 0 24 5507.98 1236.51 4
 10 0 26 4448.83 1109.62 4
 0 -10 -28 925.285 796.026 9
 10 0 28 457.967 452.887 4
 0 -10 -30 2446.23 794.597 9
 10 0 30 3545.3 780.157 4
 0 -10 -32 3048.16 637.233 9
 10 0 32 4004.12 682.609 4
 1 -10 19 6359.47 2421.54 1
 1 -10 17 14068.3 3048.95 1
 1 -10 15 30084.2 4394.84 1
 -1 10 15 19666.3 3460.43 7
 -10 -1 -13 215.002 256.49 2
 -1 10 13 941.545 965.81 7
 1 -10 13 586.564 1222.03 1
 -1 10 11 10706.3 2319.77 7
 -10 -1 -11 13125.6 1131.2 2
 -1 10 9 23589.3 3278.88 7
 -10 -1 -9 27813.6 1557.61 2
 -1 10 7 5119.89 1755.91 7
 -10 -1 -7 6312.48 854.069 2
 -1 10 5 36262.4 4008.14 7
 -10 -1 -5 48756.2 1979.97 2
 -10 -1 -3 34587.9 1646.65 2
 -1 10 3 35992.1 4134.81 7
 -1 10 1 16710.1 2731.11 7
 -10 -1 -1 19560.1 1224.51 2
 -1 10 -1 20632.7 2932.19 7
 -10 -1 1 20281.3 1217.02 2
 -10 -1 3 34492.2 1613.17 2
 -1 10 -3 30434.7 3417.65 7
 -1 10 -5 57733.7 4717.54 7
 -10 -1 5 58351.7 1970.66 2
 -10 -1 7 8520.61 825.744 2
 -1 10 -7 8307.26 2130.5 7
 -1 10 -9 28190.6 3627.49 7
 -1 10 -11 13609.6 2762.8 7
 -1 10 -13 2417.36 1590.59 7
 -1 10 -15 14229.5 2992.71 7
 -1 10 -17 4830.6 2040.42 7
 10 1 17 8133.88 1384.37 6
 -1 10 -19 1411.82 1441.58 7
 10 1 19 2310.94 839.233 6
 10 1 19 3371.58 1013.71 4
 10 1 21 4628.33 1153.36 4
 10 1 21 5261.41 1334.44 6
 10 1 23 4404.77 1165.57 6
 10 1 23 4771.56 1269.24 4
 10 1 25 4154.53 1170.74 4
 10 1 27 1603.86 713.807 4
 1 -10 -27 1254.75 1048.67 9
 10 1 29 3186.47 849.058 4
 1 -10 -29 3067.91 989.99 9
 10 1 31 455.513 355.933 4
 1 -10 -31 1288.91 560.227 9
 10 1 33 334.978 219.319 4
 2 -10 20 2737 1486.92 1
 2 -10 20 617.947 541.952 6
 2 -10 18 516.298 887.42 1
 2 -10 18 443.322 442.204 6
 2 -10 16 14065.9 3067.23 1
 -10 -2 -14 16330 1268.1 2
 2 -10 14 19390.5 3497.19 1
 -2 10 14 14439.4 2973.88 7
 -2 10 12 13544 2709.9 7
 -10 -2 -12 18791.9 1382.07 2
 2 -10 12 22196.1 3658.27 1
 -2 10 10 4268.79 1488.09 7
 -10 -2 -10 5476.78 739.504 2
 -2 10 8 32175.2 3802.63 7
 -10 -2 -8 39287.7 1890.63 2
 -10 -2 -6 55816.5 2228.34 2
 -2 10 6 45569.8 4467.01 7
 -2 10 4 66373.3 5578.34 7
 -10 -2 -4 61731.3 2236.63 2
 -2 10 2 57498.4 5017.49 7
 -10 -2 -2 72991 2347.96 2
 -2 10 0 58569.8 4888.2 7
 -10 -2 0 68518 2243.79 2
 -10 -2 2 77660.5 2388.25 2
 -2 10 -2 66327.2 4977.62 7
 -2 10 -4 86862.3 5711.01 7
 -10 -2 4 80326.2 2342.85 2
 -2 10 -6 60194.7 5033.53 7
 -10 -2 6 62828.1 2028.56 2
 -10 -2 8 42878.4 1692.55 2
 -2 10 -8 39423.2 4266.93 7
 -2 10 -10 7688.23 2054.02 7
 -2 10 -12 17267.1 3153.94 7
 -2 10 -14 16596.4 3218.57 7
 -2 10 -16 9749.74 2548.45 7
 10 2 18 1806.48 861.543 6
 -2 10 -18 999.828 1037.64 7
 -2 10 -20 142.049 931.086 7
 10 2 20 2769.93 915.984 6
 10 2 20 2836.5 1182.12 4
 10 2 22 4166.12 1189.53 4
 10 2 22 4051.7 1094.56 6
 10 2 24 6009.69 1236.07 4
 10 2 26 493.746 573.907 4
 2 -10 -26 1289.31 952.188 9
 2 -10 -28 1039.21 745.36 9
 10 2 28 138.16 488.892 4
 2 -10 -30 -65.4637 486.906 9
 10 2 30 226.187 398.649 4
 10 2 32 143.208 282.596 4
 3 -10 25 13382 1454.37 6
 3 -10 23 5008.81 1004.19 6
 3 -10 21 2685.97 815.406 6
 3 -10 19 13349.3 3123.67 1
 3 -10 19 7567.82 1252.22 6
 3 -10 17 8426.38 2469.92 1
 3 -10 15 3514.26 1661.51 1
 -10 -3 -15 2807.35 572.701 2
 -3 10 13 17350.1 3174.98 7
 -10 -3 -13 22705.3 1574.31 2
 -3 10 11 50454.6 5119.36 7
 -10 -3 -11 53030.1 2388.3 2
 -3 10 9 2978.15 1210.97 7
 -10 -3 -9 2771.01 610.719 2
 -3 10 7 29695.8 3680.47 7
 -10 -3 -7 42623.2 2027.39 2
 -3 10 5 22295.1 3187.69 7
 -10 -3 -5 26527.4 1537.05 2
 3 -10 5 19861.2 2273.21 8
 -3 10 3 9318.43 2162.42 7
 3 -10 3 6821.61 1235.34 8
 -10 -3 -3 12355.8 1033.21 2
 -10 -3 -1 5515.51 725.022 2
 -3 10 1 6315.32 1873.11 7
 -3 10 -1 7824.71 2007.82 7
 -10 -3 1 10358.7 900.507 2
 -3 10 -3 6579.5 1778.17 7
 -10 -3 3 11027.9 925.105 2
 -3 10 -5 19823.2 2853.09 7
 -10 -3 5 22747.5 1251.53 2
 -3 10 -7 25627.7 3349.92 7
 -10 -3 7 33689.1 1466.19 2
 -3 10 -9 2342.13 954.009 7
 -3 10 -11 39242.8 4606.22 7
 -3 10 -13 13665.2 2828.79 7
 -3 10 -15 833.655 758.833 7
 -3 10 -17 7614.23 2256.84 7
 10 3 17 8212.6 1428.45 6
 -3 10 -19 11424.8 2818.12 7
 10 3 19 15572.2 2046.69 4
 10 3 19 16511.8 2082.05 6
 10 3 21 4007.47 1224.27 4
 10 3 23 6619.99 1369.2 4
 3 -10 -23 7948.48 1856.67 9
 10 3 25 18570.9 2180.12 4
 3 -10 -25 15854.6 2343.15 9
 10 3 27 3499.98 975.21 4
 3 -10 -27 2010.74 908.29 9
 3 -10 -29 9701.9 1450.94 9
 10 3 29 11693.3 1403.24 4
 10 3 31 7931.7 994.563 4
 3 -10 -31 5268.87 792.102 9
 4 -10 26 7067.8 1023.47 6
 4 -10 24 1398.46 631.914 6
 4 -10 22 13694.6 1664.64 6
 4 -10 20 17170.4 1907.34 6
 4 -10 18 21011.7 3946.32 1
 4 -10 18 14816.6 1752.65 6
 -10 -4 -16 60220.8 2615.74 2
 4 -10 16 77691.9 7420.57 1
 -4 10 14 3522.47 1752.17 7
 -10 -4 -14 3454.18 707.021 2
 -4 10 12 31072.5 4214.52 7
 -10 -4 -12 31667.5 1902.68 2
 4 -10 10 7426.86 1646.24 8
 -4 10 10 6277.81 1801.46 7
 -10 -4 -10 5280.19 769.432 2
 4 -10 8 34467.7 3082.98 8
 -4 10 8 33248.8 3871.88 7
 -10 -4 -8 38431.9 1995.52 2
 -4 10 6 41734.2 4273.99 7
 -10 -4 -6 40441.1 1953.85 2
 4 -10 6 45278.4 3429.94 8
 -4 10 4 68106.7 5584.54 7
 -10 -4 -4 68075.5 2526.43 2
 4 -10 4 68430.8 3923.68 8
 -4 10 2 15792.4 2768.6 7
 -10 -4 -2 12737.8 1053 2
 4 -10 2 13329 1701.29 8
 -4 10 0 113385 6692.35 7
 -10 -4 0 111973 2909.99 2
 4 -10 0 99850.9 4441.66 8
 -4 10 -2 17059.5 2585.49 7
 -10 -4 2 15953.8 1130.82 2
 -4 10 -4 59750.2 4845.61 7
 -10 -4 4 57451.9 2064.97 2
 -4 10 -6 58249.4 4795.52 7
 -10 -4 6 49126.9 1842.67 2
 -4 10 -8 41355.7 4347.58 7
 -10 -4 8 41649.8 1607.78 2
 -4 10 -10 10886 2327.84 7
 -4 10 -12 32908.1 4225.52 7
 -4 10 -14 1885.99 1277.08 7
 -4 10 -16 54993.7 5908.07 7
 10 4 16 73372.3 3977.15 6
 10 4 18 21230.5 2381.45 6
 10 4 18 25037.7 2654.05 4
 10 4 20 29812.7 2862 4
 4 -10 -20 34032 3764.45 9
 10 4 22 17613.7 2188.69 4
 4 -10 -22 23323.9 2930.05 9
 4 -10 -24 3037.13 1269.23 9
 10 4 24 2856.7 1009.35 4
 10 4 26 13201.4 1743.13 4
 4 -10 -26 13453.1 2072.21 9
 10 4 28 2516.38 794.408 4
 4 -10 -28 2646.68 995.296 9
 10 4 30 189.58 437.32 4
 4 -10 -30 -257.526 394.543 9
 10 4 32 7449.78 769.157 4
 -5 10 29 2916.65 798.08 10
 5 -10 27 2962.93 725.902 6
 5 -10 25 6923.53 1122.04 6
 5 -10 23 5680.95 1062.86 6
 5 -10 21 51707.5 3343.51 6
 5 -10 19 11852.9 3027.21 1
 5 -10 19 5977.4 1272.25 6
 -10 -5 -17 58233 2850.09 3
 -10 -5 -17 57769.4 2629.73 2
 -10 -5 -15 28567.6 1898.36 2
 -5 10 13 49276.3 5488.43 7
 5 -10 13 48852.7 4114.48 8
 -10 -5 -13 52157.9 2554.04 2
 -5 10 11 522.099 758.677 7
 5 -10 11 766.796 671.533 8
 -10 -5 -11 201.751 321.25 2
 -5 10 9 6558.69 1901.84 7
 5 -10 9 8068.03 1624.14 8
 -5 10 7 44889.2 4492.18 7
 -10 -5 -7 50470 2342.23 2
 5 -10 7 44518.9 3502.65 8
 5 -10 5 136985 5834.97 8
 -10 -5 -5 136213 3621.98 2
 -5 10 5 139186 7727.85 7
 -5 10 3 52658.3 4962.35 7
 -10 -5 -3 48540.9 2086.47 2
 5 -10 3 45674.2 3208.13 8
 -5 10 1 140916 7741.97 7
 -10 -5 -1 139649 3396.13 2
 5 -10 1 132164 5217.67 8
 -10 -5 1 138748 3249.26 2
 -5 10 -1 144152 7351.13 7
 5 -10 -1 125885 4927.28 8
 -5 10 -3 48576 4274.64 7
 -10 -5 3 50447.5 1967.54 2
 5 -10 -3 55042.8 3213.5 8
 -5 10 -5 137217 7171.93 7
 -10 -5 5 137463 3119.07 2
 -5 10 -7 43472.4 4175.11 7
 -10 -5 7 50205.8 1823.73 2
 -10 -5 9 14523 940.202 2
 -5 10 -9 7962.58 1902.11 7
 -5 10 -11 2919.4 1455.22 7
 -5 10 -13 44779.7 4955.42 7
 -5 10 -15 23794.6 3793.75 7
 5 -10 -17 96335.2 5989.2 9
 10 5 17 90895.2 4669.91 4
 -5 10 -19 6951.12 2398.12 7
 10 5 19 9812.55 1709.2 4
 5 -10 -19 7222.39 1667.48 9
 10 5 21 77976.4 4520.71 4
 5 -10 -21 88138.8 5756.49 9
 10 5 23 10263.1 1720.57 4
 5 -10 -23 10610.7 2026.81 9
 10 5 25 13275.5 1842.45 4
 5 -10 -25 13489.5 2100 9
 10 5 27 6275.48 1189.19 4
 5 -10 -27 4378.57 1088.87 9
 10 5 29 3854.93 846.262 4
 10 5 31 594.428 371.26 4
 -6 10 28 1073.05 647.907 10
 6 -10 28 730.863 355.919 6
 6 -10 26 1372.35 541.225 6
 6 -10 24 2303.98 770.836 6
 6 -10 22 471.408 538.01 6
 6 -10 20 1818.74 749.752 6
 6 -10 18 8948.7 1497.23 6
 6 -10 18 14841.4 3482.9 1
 -10 -6 -16 722.912 382.481 3
 6 -10 16 669.274 1169.77 9
 -10 -6 -16 946.096 466.594 2
 -10 -6 -14 20129.4 1683.94 2
 6 -10 14 18251 2608.47 8
 6 -10 12 5131.12 1716.55 8
 -6 10 12 2839.08 1361.44 7
 -10 -6 -12 1945.81 570.512 2
 -6 10 10 2040.78 1197.4 7
 -10 -6 -10 636.201 351.963 2
 6 -10 10 809.257 823.441 8
 -6 10 8 1867.6 1006.86 7
 -10 -6 -8 1767.7 496.097 2
 -10 -6 -6 8800.21 1001.92 2
 -6 10 6 6336.7 1699.15 7
 6 -10 6 6816.05 1425.18 8
 6 -10 4 1315.73 797.159 8
 -6 10 4 1002.67 825.443 7
 -10 -6 -4 693.802 358.379 2
 -6 10 2 41165.9 4352.74 7
 -10 -6 -2 44681.4 2042.95 2
 6 -10 2 41566.2 3050.55 8
 -6 10 0 2906.27 1354.68 7
 -10 -6 0 5452.8 708.301 2
 6 -10 0 2319.2 1074.47 8
 -6 10 -2 35993.4 3698.81 7
 -10 -6 2 40201.1 1778.82 2
 6 -10 -2 35442.3 2660.74 8
 -10 -6 4 1103.12 382.671 2
 -6 10 -4 1274.3 884.597 7
 6 -10 -4 499.055 473.301 8
 -6 10 -6 2460.65 1195.14 7
 -10 -6 6 6058.92 680.287 2
 -6 10 -8 1727.72 1090.05 7
 -10 -6 8 3244.71 527.6 2
 -6 10 -10 1525.56 1045.61 7
 -6 10 -12 4806.77 1659.49 7
 -6 10 -14 17679.6 3150.47 7
 -6 10 -16 319.891 800.046 7
 6 -10 -16 313.999 1015.02 9
 -6 10 -18 7607.92 2282.88 7
 6 -10 -18 11887.2 2322.42 9
 10 6 18 13406.6 1852.21 4
 10 6 20 3240.23 1027.09 4
 6 -10 -20 2511.95 1334.36 9
 10 6 22 578.22 712.034 4
 6 -10 -22 682.482 951.699 9
 10 6 24 3448.82 1118.93 4
 6 -10 -24 2228.79 986.1 9
 10 6 26 2078.54 855.962 4
 6 -10 -26 801.257 569.675 9
 10 6 28 989.978 531.421 4
 10 6 30 1570.97 493.668 4
 7 -10 29 1162.48 356.547 6
 7 -10 27 2986.76 679.284 6
 -7 10 27 3081.42 919.626 10
 7 -10 25 6832.38 1167.92 6
 7 -10 23 2811.55 851.215 6
 7 -10 21 27685.2 2550.48 6
 7 -10 19 6000.26 1229.07 6
 -10 -7 -17 24122.4 1829.97 2
 7 -10 15 2668.02 1661.18 9
 -10 -7 -15 1643.4 640.337 3
 -10 -7 -15 1972.47 616.391 2
 7 -10 15 2384.01 1142.22 8
 -10 -7 -13 27853.9 1995.72 2
 7 -10 13 28092.7 3274.16 8
 7 -10 11 6510.23 1698.32 8
 -10 -7 -11 5017.08 889.045 2
 -7 10 11 4372.1 1588.92 7
 -10 -7 -9 25001 1788.09 2
 -7 10 9 23936.3 3467.22 7
 7 -10 9 22798.8 2735.45 8
 -7 10 7 7543.77 1847.16 7
 -10 -7 -7 9984.34 1112.65 2
 7 -10 7 10287.7 1779.9 8
 -7 10 5 49546 4606.35 7
 -10 -7 -5 53244.7 2411.14 2
 7 -10 5 51299 3651.03 8
 -7 10 3 5211.08 1511.08 7
 -10 -7 -3 6353.95 843.192 2
 7 -10 3 5325.04 1277.48 8
 -7 10 1 38150 4089.59 7
 -10 -7 -1 43097.6 2016.54 2
 7 -10 1 40279.3 2974.68 8
 -7 10 -1 53775.3 4547.34 7
 -10 -7 1 55760.9 2208.91 2
 7 -10 -1 57885.8 3511.74 8
 -7 10 -3 4363 1270.78 7
 7 -10 -3 6524.3 1219.35 8
 -10 -7 3 5826.06 718.847 2
 7 -10 -5 50913.9 3198.73 8
 -10 -7 5 59189.6 2123.42 2
 -7 10 -5 50812.4 4316.32 7
 -7 10 -7 8049.22 1851.2 7
 -10 -7 7 10436.1 886.205 2
 -7 10 -9 21079.4 2947.66 7
 -7 10 -11 5553.67 1752.49 7
 -7 10 -13 27361.2 3714.69 7
 -7 10 -15 1781.81 1078.58 7
 7 -10 -15 3698.85 1501.22 9
 10 7 17 37394.8 2919.23 4
 7 -10 -17 36878 3698.95 9
 10 7 19 4927.71 1250.31 4
 7 -10 -19 4690 1433.61 9
 10 7 21 42278 3226.45 4
 7 -10 -21 37801.1 3583.87 9
 10 7 23 3286.16 945.125 4
 7 -10 -23 3557.54 1227.11 9
 10 7 25 12088.7 1582.01 4
 10 7 27 5975.32 1055.88 4
 10 7 29 1620.26 515.85 4
 8 -10 28 7872.58 932.018 6
 -8 10 26 267.697 617.206 10
 8 -10 26 1238.06 423.563 6
 8 -10 24 -150.547 455.888 6
 -8 10 24 -964.096 728.258 10
 8 -10 22 24583.5 2350.95 6
 8 -10 20 3216.6 931.157 6
 -10 -8 -18 7920.82 1036.15 2
 8 -10 18 8278.25 1405.21 6
 -10 -8 -16 45939.9 2610.88 2
 8 -10 14 7414 1767.96 8
 -10 -8 -14 8603.97 1162.55 2
 8 -10 14 9346.01 2412.31 9
 -10 -8 -14 8875.73 1204.37 3
 -10 -8 -12 14993.8 1499.46 2
 8 -10 12 14360.8 2328.41 8
 -10 -8 -10 41479.7 2394.65 2
 -8 10 10 46150.9 4859.39 7
 8 -10 10 40959.4 3682.44 8
 -10 -8 -8 11796.6 1267.78 2
 -8 10 8 11199.1 2325.2 7
 8 -10 8 14396.2 2170.91 8
 -10 -8 -6 10067.1 1110.55 2
 -8 10 6 11289 2128.91 7
 8 -10 6 13122.9 1960.62 8
 -10 -8 -4 20399.5 1571.62 2
 8 -10 4 17759.2 2145.17 8
 -8 10 4 15572.5 2496.92 7
 -10 -8 -2 22181.8 1521.61 2
 -8 10 2 20411.1 2862.66 7
 8 -10 2 22795.8 2407.16 8
 -8 10 0 8286.98 1858.32 7
 -10 -8 0 9543.4 982.695 2
 8 -10 0 8336.06 1409.61 8
 -8 10 -2 25370.1 3083.03 7
 -10 -8 2 26888.4 1556.93 2
 8 -10 -2 28677.1 2521.34 8
 -8 10 -4 22425.2 2858.12 7
 -10 -8 4 25814.7 1467.66 2
 8 -10 -4 22475.3 2217.06 8
 -8 10 -6 13616.2 2238.38 7
 -10 -8 6 12455.3 979.487 2
 8 -10 -6 15572.5 1858.57 8
 -8 10 -8 10120.1 1977.9 7
 -8 10 -10 29713.6 3441.22 7
 -8 10 -12 12927.6 2515.65 7
 8 -10 -14 9865.12 2116.74 9
 -8 10 -14 7247.87 1961.84 7
 -8 10 -16 29519.3 3970.38 7
 8 -10 -16 55338.7 4514.72 9
 10 8 18 11078.2 1632.14 4
 8 -10 -18 10957.6 1919.65 9
 10 8 20 3829.97 981.81 4
 8 -10 -20 5616.09 1624.13 9
 10 8 22 34161.4 2799.45 4
 10 8 24 144.764 503.648 4
 10 8 26 1694.49 676.1 4
 10 8 28 13166.8 1207.9 4
 9 -10 29 8146.26 790.669 6
 9 -10 27 -185.375 305.045 6
 -9 10 25 1049.35 871.404 10
 9 -10 25 1784.91 674.461 6
 -9 10 23 2914.83 1128.62 10
 9 -10 23 2674.54 773.767 6
 -9 10 21 84.8484 694.903 10
 9 -10 21 1596.22 782.183 6
 9 -10 19 11466.1 1644.77 6
 9 -10 17 8503.3 1480.03 6
 -10 -9 -17 7747.3 1097.68 2
 -10 -9 -15 9203.46 1211.32 2
 9 -10 15 10502.5 2151.36 8
 9 -10 13 2217.03 988.821 8
 9 -10 13 3159.24 1655.91 9
 -10 -9 -13 4015.24 812.54 2
 -10 -9 -11 26363.1 1977.42 2
 9 -10 11 26706.7 3121.14 8
 9 -10 9 1159.71 1088.55 8
 -10 -9 -9 2512.42 705.859 2
 9 -10 7 12720.1 1973.85 8
 -10 -9 -7 11936.4 1262.89 2
 -10 -9 -5 4947.55 823.095 2
 9 -10 5 5373.21 1352.37 8
 -10 -9 -3 17028 1402.05 2
 9 -10 3 15465.8 2075.89 8
 9 -10 1 8505.14 1518.5 8
 -10 -9 -1 8186.99 971.761 2
 9 -10 -1 8029.77 1446.83 8
 -10 -9 1 8433.69 924.801 2
 -10 -9 3 19860.8 1349.58 2
 9 -10 -3 19412.6 2151.37 8
 9 -10 -5 7794.2 1421.05 8
 -10 -9 5 7276.13 796.07 2
 -10 -9 7 15566.2 1081.98 2
 9 -10 -7 14051.1 1722.81 8
 9 -10 -13 3126.8 1395.57 9
 9 -10 -15 17299.5 2602.46 9
 9 -10 -17 11642.7 2152.18 9
 -10 -10 -30 296.523 311.518 9
 10 -10 28 414.656 354.316 6
 -10 10 26 1837.23 785.67 10
 10 -10 26 1686.15 517.214 6
 10 -10 24 5474.75 1094.45 6
 -10 10 24 4648.12 1162.25 10
 -10 10 22 2191.85 902.505 10
 10 -10 22 2675.64 870.541 6
 -10 10 20 886.181 931.846 10
 10 -10 20 1056.76 673.066 6
 -10 -10 -18 10676.7 1204.22 2
 10 -10 18 7768.91 1448.81 6
 -10 10 18 5913.25 1494.4 10
 -10 -10 -16 11332.3 1344.41 2
 -10 10 16 7414.99 1592.61 10
 10 -10 14 11535.9 2205.63 8
 -10 -10 -14 17303.4 1664.74 2
 -10 10 14 11411.1 2130.17 10
 -10 -10 -14 17104.4 1971.19 5
 10 -10 14 14291.9 2997.33 9
 10 -10 12 16926.4 3047.03 9
 -10 -10 -12 13652.2 1481.43 2
 10 -10 12 10420.3 2057.94 8
 -10 -10 -12 13616.8 1775.15 5
 -10 10 12 9504.47 1992.62 10
 10 -10 10 2879.82 1070.85 8
 -10 -10 -10 3289.39 786.169 2
 -10 10 10 3621.39 1389.58 10
 -10 -10 -10 2468.96 616.138 3
 10 -10 8 9071.9 1806.7 8
 -10 -10 -8 6188.17 1002.04 2
 10 -10 6 10261.6 1769.54 8
 -10 -10 -6 17809.4 1651.23 2
 -10 -10 -4 37472.7 2160.28 2
 10 -10 4 36768.5 3216.24 8
 -10 -10 -2 21419.2 1603.03 2
 10 -10 2 19456.7 2343.23 8
 -10 -10 0 5211 805.368 2
 10 -10 0 4160.06 1160.91 8
 -10 -10 2 23848 1537.88 2
 10 -10 -2 23870.4 2463.77 8
 -10 -10 4 40001.5 1933.68 2
 10 -10 -4 32124.8 2786.52 8
 -10 -10 6 16083.4 1163.13 2
 10 -10 -6 10270.2 1640.11 8
 10 -10 -8 8097.88 1357 8
 11 -10 -7 40392.8 3185.49 8
 -10 -11 5 -155.742 213.842 2
 11 -10 -5 410.395 505.611 8
 -10 -11 3 28567.9 1697.08 2
 11 -10 -3 23661.8 2522.05 8
 -10 -11 1 23158.2 1634.74 2
 11 -10 -1 20219 2351.43 8
 -10 -11 -1 21782.4 1621.88 2
 11 -10 1 20419.8 2428.51 8
 -10 -11 -3 27755.1 1916.66 2
 11 -10 3 22914 2640.06 8
 11 -10 5 280.623 711.817 8
 -10 -11 -5 60.2332 304.434 2
 11 -10 7 31039 3176.45 8
 -10 -11 -7 35536.6 2299.05 2
 11 -10 9 3763.17 1234.23 8
 11 -10 9 5723.33 2122.99 9
 -10 -11 -9 7606.57 1121.51 2
 -11 10 9 4315.14 1398.37 10
 -10 -11 -9 8346.45 1546.88 5
 -10 -11 -11 35283.7 2404.89 2
 11 -10 11 27374.2 3175.4 8
 11 -10 11 39568.7 4495.86 9
 -11 10 11 29129.7 3461.61 10
 -10 -11 -11 39765.1 3065.42 5
 11 -10 13 3907.71 1254.36 8
 11 -10 13 7001.95 2174.48 9
 -10 -11 -13 7688.87 1346.5 5
 -11 10 13 6154.05 1794.64 10
 -10 -11 -13 7261.87 1071.98 2
 -10 -11 -15 5657.91 954.529 2
 -11 10 15 5609.51 1563.82 10
 11 -10 15 5653.04 1665.51 8
 -11 10 17 3890.72 1398.75 10
 -10 -11 -17 6269.14 954.408 2
 11 -10 17 4998.3 1186.66 6
 11 -10 19 1089.19 694.375 6
 -11 10 19 -213.2 755.697 10
 -11 10 21 4827.34 1291.91 10
 11 -10 21 5780.8 1181.76 6
 -11 10 23 4903.76 1291.35 10
 11 -10 23 2593.37 824.423 6
 11 -10 25 1637.97 567.356 6
 -11 10 25 2146.65 905.958 10
 11 -10 27 941.464 465.896 6
 -10 -11 -29 708.112 367.695 9
 11 -9 -8 2260.9 885.889 8
 11 -9 -6 3047.74 971.794 8
 9 11 6 2074.25 1062.53 7
 11 -9 -4 1322.44 763.789 8
 9 11 4 734.124 668.352 7
 -9 -11 4 2471.44 511.708 2
 11 -9 -2 3078.11 1014.41 8
 -9 -11 2 3169.12 576.758 2
 9 11 2 2414.69 1089.53 7
 -9 -11 0 8573.7 1023.15 2
 9 11 0 5310.35 1552.19 7
 11 -9 0 5773.36 1301.78 8
 9 11 -2 1856.49 1025.91 7
 -9 -11 -2 2423.36 576.04 2
 11 -9 2 2379.02 938.146 8
 9 11 -4 521.28 642.178 7
 11 -9 4 1342.56 748.264 8
 9 11 -6 1214.16 1158.39 7
 -9 -11 -6 1974.94 612.855 2
 11 -9 6 1387.14 911.164 8
 -9 -11 -8 3412.79 815.323 2
 11 -9 8 3325.86 1113.22 8
 -9 -11 -10 887.831 502.833 2
 11 -9 10 843.892 740.877 8
 11 -9 10 2544.11 1768.4 9
 -11 9 10 648.041 859.786 10
 -9 -11 -12 20385.1 1837.44 2
 11 -9 12 18416.1 3296.57 9
 -11 9 12 16714 2574.54 10
 -9 -11 -12 19770.2 2105.19 5
 11 -9 12 13986.7 2275.82 8
 -9 -11 -14 18550 1709.63 2
 -11 9 14 11499.9 2119.69 10
 11 -9 14 11131.5 2034.55 8
 11 -9 14 16344.1 3259.42 9
 -9 -11 -16 4936.95 874.57 2
 -11 9 16 3222.86 1449.28 10
 11 -9 16 4671.16 1109.71 6
 -11 9 18 2218.81 1129.23 10
 -9 -11 -18 3276.95 747.21 2
 11 -9 18 2926.79 987.785 6
 11 -9 20 4763.94 1051.37 4
 -11 9 20 5466.19 1485.45 10
 11 -9 20 5240.53 1260.68 6
 11 -9 22 229.621 485.807 4
 -11 9 22 1121.45 779.286 10
 11 -9 22 -58.7379 503.804 6
 -11 9 24 2382.8 952.857 10
 11 -9 24 2585.79 747.37 6
 11 -9 24 2497.43 786.802 4
 11 -9 26 2429.27 642.626 6
 11 -9 28 2268.73 505.587 6
 -9 -11 -30 629.697 378.351 9
 8 11 11 19340.6 3181.37 7
 8 11 9 3058.97 1311.59 7
 8 11 7 25205 3256.59 7
 11 -8 -7 25581 2327.06 8
 -8 -11 5 2744.28 492.785 2
 8 11 5 3661.85 1252.95 7
 11 -8 -5 3109.91 958.904 8
 -8 -11 3 5586.67 776.757 2
 8 11 3 2709.21 1190.59 7
 11 -8 -3 3564.62 938.861 8
 -8 -11 1 8179.48 944.56 2
 11 -8 -1 7578.76 1372.42 8
 8 11 1 7644.07 1868.67 7
 -8 -11 -1 7887.7 978.363 2
 8 11 -1 7780.79 1977.45 7
 11 -8 1 8121.33 1431.74 8
 -8 -11 -3 4509.55 774.283 2
 11 -8 3 4997.82 1191.11 8
 8 11 -3 3813.16 1335.64 7
 8 11 -5 2246.92 1329.73 7
 -8 -11 -5 678.966 347.632 2
 11 -8 5 1061.03 644.815 8
 -8 -11 -7 28612.6 2076.96 2
 8 11 -7 21829 2994.81 7
 11 -8 7 19587.2 2359.55 8
 8 11 -9 1173.08 661.038 7
 -8 -11 -9 2218.31 641.455 2
 11 -8 9 2163.33 924.29 8
 8 11 -11 13135.7 2375.15 7
 11 -8 11 10923.8 1971.67 8
 11 -8 13 2788.52 1150.44 8
 8 11 -13 638.81 801.55 7
 -8 -11 -13 2981.89 744.477 2
 -11 8 13 2953.85 1230.99 10
 11 -8 13 3076.39 1591.56 9
 8 11 -15 8458.96 1962.33 7
 11 -8 15 14328.9 1875.01 6
 -8 -11 -15 16146 1621.46 2
 -11 8 15 10017.5 2046.11 10
 11 -8 15 11066.5 2048.72 8
 -11 8 17 252.887 830.692 10
 -8 -11 -17 893.091 451.395 2
 11 -8 17 619.284 656.331 6
 11 -8 17 76.1392 609.385 4
 11 -8 19 6871.94 1385.25 6
 -8 -11 -19 6257.69 901.363 2
 11 -8 19 4665.23 1170.41 4
 -11 8 19 6020.94 1557.44 10
 11 -8 21 -50.0121 550.907 4
 11 -8 21 172.981 535.55 6
 -11 8 21 535.907 835.479 10
 11 -8 23 2133.52 828 4
 -11 8 23 1625.23 918.33 10
 11 -8 23 2552.95 823.193 6
 11 -8 25 1424.43 622.187 4
 11 -8 25 2400.48 739.052 6
 11 -8 27 2944.38 705.27 6
 11 -8 27 2351.57 619.66 4
 11 -8 29 1845.96 446.972 4
 -8 -11 -29 2407.18 667.437 9
 -7 -11 16 1452.52 1146.17 1
 -7 -11 14 419.43 552.5 1
 -7 -11 12 11165.1 2468.02 1
 7 11 12 4881.8 1718.16 7
 -7 -11 10 49657.7 4883.48 1
 7 11 10 35055.6 4177.41 7
 7 11 8 23654.4 3300.68 7
 11 -7 -8 28030.9 2292.36 8
 7 11 6 1340.56 897.374 7
 11 -7 -6 1226.88 587.447 8
 7 11 4 637.1 550.017 7
 -7 -11 4 1283.64 377.07 2
 -7 -11 4 1449.45 787.123 1
 11 -7 -4 563.578 532.876 8
 7 11 2 38766.5 4100.25 7
 -7 -11 2 45396.2 2124.14 2
 11 -7 -2 41386.4 2938.93 8
 -7 -11 0 91992.1 3144.42 2
 11 -7 0 77160.5 4033.36 8
 7 11 0 80615.4 6097.75 7
 -7 -11 -2 46234.6 2398.47 2
 11 -7 2 39977.2 2925.9 8
 7 11 -2 43450.8 4230.46 7
 7 11 -4 1601.83 940.88 7
 -7 -11 -4 1167.56 495.388 2
 11 -7 4 729.195 624.309 8
 -7 -11 -6 3874.03 851.847 2
 7 11 -6 2140.46 927.657 7
 11 -7 6 1486.56 778.062 8
 -7 -11 -8 27686.3 2126.91 2
 7 11 -8 21467.4 2943.26 7
 11 -7 8 24834.8 2585.6 8
 -7 -11 -10 45970.2 2741.09 2
 7 11 -10 34363.2 3888.84 7
 11 -7 10 37125.4 3238.35 8
 -7 -11 -12 14331.4 1563.44 2
 7 11 -12 8291.82 2078.98 7
 11 -7 12 9094.04 1703.24 8
 7 11 -14 379.115 759.704 7
 -7 -11 -14 735.326 432.748 2
 11 -7 14 909.751 746.094 6
 -11 7 14 2421.24 1244.43 10
 11 -7 14 118.443 652.955 8
 7 11 -16 395.92 845.534 7
 11 -7 16 737.584 788.062 8
 -7 -11 -16 1495.55 599.085 2
 -11 7 16 1924.63 1125.54 10
 11 -7 16 401.663 594.459 6
 -7 -11 -18 16872.5 1555.98 2
 11 -7 18 14936.5 1936.45 4
 11 -7 18 15065.5 1958.87 6
 -11 7 18 12438.7 2007.84 10
 11 -7 20 15001.9 1883.08 4
 11 -7 20 15117.9 1943.06 6
 -11 7 20 11433.1 1945.37 10
 11 -7 22 2478.53 888.07 6
 11 -7 22 2684.16 997.454 4
 11 -7 24 1722.31 750.873 6
 11 -7 24 2148.22 789.125 4
 11 -7 26 1349.77 593.602 4
 11 -7 26 1523.63 669.9 6
 11 -7 28 3681.28 714.697 4
 11 -7 28 3666.13 697.639 6
 11 -7 30 2230.39 446.567 4
 -7 -11 -30 2674.51 643.787 9
 -6 -11 17 28322.1 4096.4 1
 -6 -11 15 7010.19 1949.16 1
 -6 -11 13 783.35 770.372 1
 6 11 13 -8.24827 757.532 7
 -6 -11 11 6965.26 1873.22 1
 6 11 11 6410.84 1896.3 7
 6 11 9 11336.4 2277.05 7
 -6 -11 9 11995.2 2242.59 1
 11 -6 -7 16126.3 1704.25 8
 6 11 7 16077.1 2599.63 7
 -6 -11 7 17052 2595.41 1
 -6 -11 5 43603.2 1836.25 2
 6 11 5 37047.3 3961.2 7
 -6 -11 5 47669.2 4036.04 1
 11 -6 -5 41083.1 2714.65 8
 6 11 3 13830.3 2513.59 7
 -6 -11 3 18648.1 1326.36 2
 11 -6 -3 16621.2 1740.74 8
 -6 -11 1 7545.87 926.319 2
 6 11 1 4231.29 1595.93 7
 6 11 -1 2910.19 1376.51 7
 -6 -11 -1 3902.35 696.72 2
 6 11 -3 21404.9 3030.11 7
 6 11 -5 41983.2 4153.07 7
 6 11 -7 12324.4 2332.79 7
 6 11 -9 9953.93 2122.37 7
 6 11 -11 2244.34 1072.54 7
 11 -6 11 3583.2 1084.56 8
 -6 -11 -13 1059 509.794 2
 6 11 -13 326.665 736.055 7
 11 -6 13 1038.41 756.669 8
 -6 -11 -15 11422.9 1400.91 2
 11 -6 15 10031.6 1524.5 6
 6 11 -15 5981.89 2006.29 7
 -11 6 15 7509.54 1721.51 10
 11 -6 15 7435.34 1622.41 8
 6 11 -17 23037.6 3850.44 7
 11 -6 17 29091.9 2795.43 4
 -6 -11 -17 27628.1 2090.88 2
 11 -6 17 26827.4 2495.99 6
 -11 6 17 25235 2790.79 10
 11 -6 19 4437.81 1138.35 4
 11 -6 19 4625.31 1160.32 6
 -11 6 19 5135.71 1342.52 10
 -6 -11 -19 3579.32 657.543 2
 11 -6 21 6410.83 1275.29 4
 11 -6 21 5390.13 1273.97 6
 11 -6 23 632.915 574.758 4
 11 -6 23 819.564 625.558 6
 11 -6 25 2040.94 780.755 4
 11 -6 25 2177.53 805.469 6
 11 -6 27 225.186 438.708 4
 11 -6 27 -31.1186 416.477 6
 -6 -11 -29 5526.46 1133.1 9
 11 -6 29 6163.33 848.574 4
 -6 -11 -31 1030.23 452.267 9
 -5 -11 18 5902.59 1884.45 1
 -5 -11 16 48684.8 5247.39 1
 5 11 14 5590.15 1879.33 7
 -5 -11 14 9721.66 2261.37 1
 5 11 12 4116.21 1466.36 7
 -5 -11 12 2710.04 1106.74 1
 5 11 10 30550.2 3770.44 7
 -5 -11 10 31943.3 3782.78 1
 -5 -11 8 4986.94 1376.31 1
 5 11 8 3838.91 1458.42 7
 11 -5 -8 4551.35 855.4 8
 -5 -11 6 5138.78 1453.02 1
 11 -5 -6 6469.72 1070.33 8
 5 11 6 6829.34 1770.62 7
 -5 -11 4 9261.85 913.311 2
 5 11 4 11070.6 2238.59 7
 -5 -11 4 9198.76 1662.35 1
 -5 -11 2 15814.1 1263.98 2
 5 11 2 16343.9 2714.47 7
 -5 -11 2 17588.8 2122.65 1
 5 11 0 8103.21 2084.32 7
 -5 -11 0 8509.3 1399.27 1
 5 11 -2 8088.13 1881.77 7
 5 11 -4 10085.7 2086.55 7
 5 11 -6 2479.98 1266.85 7
 5 11 -8 6041.07 1685.44 7
 5 11 -10 42330.1 4506.45 7
 5 11 -12 2015.09 960.375 7
 5 11 -14 5601.6 1960.04 7
 11 -5 14 3180.94 1047.62 8
 11 -5 14 5774.57 1136.87 6
 -5 -11 -16 41245.3 2518.35 2
 5 11 -16 34064.7 4828.47 7
 11 -5 16 40474.6 3015.64 6
 -11 5 16 32539.7 3000.82 10
 11 -5 16 32398.2 3184.18 8
 5 11 -18 5265.22 2029.86 7
 -5 -11 -18 4363.33 831.418 2
 11 -5 18 2871.3 995.35 4
 11 -5 18 4464.92 1169.21 6
 -5 -11 -20 3736.12 735.5 2
 11 -5 20 3695.16 1095.45 4
 11 -5 20 4238.47 1193.09 6
 11 -5 22 -378.649 575.978 4
 11 -5 22 -131.23 560.556 6
 11 -5 24 2985.82 990.323 4
 11 -5 24 3944.11 1020.47 6
 11 -5 26 249.762 419.471 4
 11 -5 26 555.313 463.139 6
 11 -5 28 6674.94 1026.79 4
 11 -5 28 6638.73 1024.56 6
 -5 -11 -30 1342.57 611.234 9
 11 -5 30 636.884 392.509 4
 -4 -11 17 16464.3 3188.39 1
 -4 -11 15 115427 7899.47 1
 -4 -11 13 5675.81 1723.76 1
 4 11 13 3995.01 1519.21 7
 4 11 11 130630 7861.74 7
 -4 -11 11 142638 8062.68 1
 4 11 9 2144.73 1247.16 7
 -4 -11 9 5037.85 1450.88 1
 4 11 7 34145.2 3816.7 7
 -4 -11 7 36575.6 3609.16 1
 -4 -11 5 20179.4 2560.68 1
 -4 -11 5 20747.3 1288.54 2
 4 11 5 21857.4 3056.98 7
 -4 -11 3 20622.1 2441.34 1
 4 11 3 12107.9 2526.79 7
 4 11 1 76106.1 5936.34 7
 -4 -11 1 68813.7 3862.04 1
 4 11 -1 62557.9 5172.53 7
 4 11 -3 21358.2 3228.15 7
 4 11 -5 28287.5 3479.62 7
 4 11 -7 38895.6 4119.74 7
 4 11 -9 4892.17 1676.93 7
 4 11 -11 144038 8797.96 7
 4 11 -13 3861.81 1573.47 7
 4 11 -15 120959 8887.13 7
 11 -4 15 130659 5140.34 6
 4 11 -17 20323.6 3776.43 7
 11 -4 17 20055.7 2224.8 6
 -4 -11 -19 46523.7 2562.77 2
 11 -4 19 46480.4 3478.83 4
 11 -4 19 48596.4 3447.18 6
 11 -4 21 8072.07 1461.76 4
 11 -4 21 8009.18 1466.94 6
 11 -4 23 9346.23 1600.15 4
 11 -4 23 9551.6 1522.17 6
 11 -4 25 992.851 578.084 4
 11 -4 25 1042.41 621.436 6
 11 -4 27 3604.42 852.519 4
 11 -4 27 3986.65 974.108 6
 -4 -11 -29 9522.34 1509.24 9
 11 -4 29 6174.61 963.447 4
 11 -4 31 12943.4 1036.01 4
 -4 -11 -31 14187.3 1404.89 9
 -3 -11 18 4361.14 1726.81 1
 -3 -11 16 29037.4 4157.28 1
 3 11 14 2599.84 1136.02 7
 -3 -11 14 5777.31 1819.49 1
 3 11 12 8329.38 2079.17 7
 -3 -11 12 4741.67 1720.61 1
 -3 -11 10 28649 3757.88 1
 -11 3 -10 27743.6 1483.59 2
 3 11 10 20271.1 3108.16 7
 3 11 8 1101.13 1015.54 7
 -11 3 -8 2230.84 457.44 2
 -3 -11 8 1528.88 814.624 1
 -3 -11 6 26570.7 3107.61 1
 3 11 6 26229.2 3486.47 7
 -11 3 -6 29892.3 1548.75 2
 -3 -11 4 25372.5 2841.26 1
 -11 3 -4 25978.7 1460.65 2
 3 11 4 30756.8 3836.29 7
 -3 -11 2 14647.4 1948.27 1
 3 11 2 13895.6 2632.42 7
 -11 3 -2 16347.7 1182 2
 -3 -11 0 68080.5 3623.74 1
 3 11 0 83033.3 5941.61 7
 3 11 -2 20415.4 3028.94 7
 3 11 -4 25019.1 3344.98 7
 3 11 -6 30666.7 3680.74 7
 3 11 -8 2873.15 1407.38 7
 3 11 -10 26325.8 3741.22 7
 3 11 -12 10789 2593.54 7
 3 11 -14 3169.62 1597.36 7
 3 11 -16 35888 5020.43 7
 11 -3 16 40446.1 2955.85 6
 3 11 -18 2772.96 1469.05 7
 11 -3 18 4805.95 1207.05 6
 11 -3 20 8251.93 1474.67 6
 11 -3 20 8317.15 1521.56 4
 -3 -11 -20 8759.94 1102.52 2
 11 -3 22 14061.5 1943.69 4
 11 -3 22 15703.7 2002.46 6
 11 -3 24 1275.03 678.481 4
 11 -3 24 1451.93 739.147 6
 11 -3 26 13882.6 1729.93 4
 11 -3 26 15682.8 1794.98 6
 11 -3 28 1980.03 636.513 4
 11 -3 30 2273.56 583.923 4
 -3 -11 -30 3458.24 876.396 9
 11 -3 32 382.677 261.827 4
 -3 -11 -32 655.779 437.313 9
 -2 -11 19 48459.5 5538.93 1
 -2 -11 17 12440.8 2780.5 1
 -2 -11 15 33529.9 4413.45 1
 2 11 15 29669 4188.96 7
 2 11 13 7381.76 2220.8 7
 -2 -11 13 10492.4 2529.49 1
 -2 -11 11 63294.7 5571.51 1
 -11 2 -11 64744.3 2201.64 2
 -11 2 -9 80043 2488.93 2
 -2 -11 9 70606.7 5508.34 1
 -11 2 -7 15345.8 1098.46 2
 -2 -11 7 16922.7 2577.64 1
 -2 -11 5 10451.5 1849.51 1
 2 11 5 8815.07 2009.93 7
 -11 2 -5 13238 1042.15 2
 -11 2 -3 37566.2 1685.17 2
 2 11 3 36089.1 4277.74 7
 -2 -11 3 41923.9 3453.67 1
 2 11 1 52353.7 4942.95 7
 -11 2 -1 62506.2 2243.93 2
 -2 -11 1 51721.4 3393.32 1
 -2 -11 -1 68029.2 3439.2 1
 2 11 -1 64645.2 5235.49 7
 -11 2 1 78293.4 2480.02 2
 2 11 -3 59276.5 5088.38 7
 2 11 -5 10379.8 2210.27 7
 2 11 -7 10369.9 2217.01 7
 2 11 -9 63590 5710.65 7
 2 11 -11 41403.6 4879.18 7
 2 11 -13 9714.61 2602.56 7
 2 11 -15 32566 4765.76 7
 2 11 -17 8645.56 2594.98 7
 11 -2 17 9947.09 1611.65 6
 2 11 -19 29161.5 4791.89 7
 11 -2 19 38262.8 3277.4 4
 11 -2 19 34738.3 2982.18 6
 11 -2 21 26194.3 2746.43 4
 11 -2 21 25055.2 2505.76 6
 11 -2 23 5011.31 1322.84 4
 11 -2 23 4439.1 1136.79 6
 11 -2 25 448.577 487.534 4
 11 -2 25 542.153 604.291 6
 11 -2 27 936.929 527.319 4
 -2 -11 -29 7318.77 1400.58 9
 11 -2 29 6801.51 1036.11 4
 -2 -11 -31 2698.76 722.953 9
 11 -2 31 3879.29 667.736 4
 -1 -11 18 8137.18 2396.95 1
 -1 -11 16 110308 8388.28 1
 1 11 14 7643.09 2133.03 7
 -1 -11 14 9806 2412.39 1
 -11 1 -12 22496.3 1368.56 2
 1 11 12 15864.3 2877.09 7
 -1 -11 12 21154.9 3392.07 1
 -11 1 -10 314.415 217.943 2
 1 11 10 1476.42 1011.48 7
 1 11 8 3785.07 1371.44 7
 -11 1 -8 5450.12 691.294 2
 -1 -11 8 4569.08 1455.83 1
 1 11 6 3282.78 1349.9 7
 -1 -11 6 6640.69 1582.59 1
 -11 1 -6 6672.55 769.472 2
 1 11 4 391779 14080.4 7
 -11 1 -4 411053 5695.87 2
 -1 -11 4 378689 10529.1 1
 1 11 2 995.987 1042.74 7
 -11 1 -2 506.42 314.217 2
 -1 -11 2 529.327 502.195 1
 -11 1 0 348992 5067.01 2
 1 11 0 341238 12101.9 7
 -1 -11 0 324182 8100.06 1
 -11 1 2 914.182 426.259 2
 -1 -11 -2 296.749 388.802 1
 1 11 -2 1148 1043.63 7
 1 11 -4 392186 13004.5 7
 -11 1 4 400288 5540.14 2
 1 11 -6 2078.4 1030.72 7
 1 11 -8 6205.66 1857.17 7
 1 11 -10 4400.78 1843.2 7
 1 11 -12 15846.1 3078.28 7
 1 11 -14 8866.66 2481.47 7
 11 -1 16 97307.3 4679.45 6
 1 11 -16 90017.6 8055.53 7
 1 11 -18 4927.69 2012.65 7
 11 -1 18 6333.86 1243.49 6
 11 -1 20 20160 2263.41 6
 11 -1 20 23816.7 2540.13 4
 11 -1 22 18939.2 2232.77 4
 11 -1 22 20187.9 2253.24 6
 11 -1 24 5044.73 1260.33 4
 11 -1 24 3144.68 933.052 6
 11 -1 26 7238.31 1334.2 4
 11 -1 28 738.713 629.964 4
 -1 -11 -28 1741.3 900.388 9
 11 -1 30 1395.93 510.049 4
 -1 -11 -30 1854.95 779.191 9
 11 -1 32 740.328 319.401 4
 -1 -11 -32 1143.23 463.016 9
 0 -11 19 733.625 914.285 1
 0 -11 17 74091.6 7113.86 1
 0 -11 15 23070.5 3828.22 1
 0 11 15 18228.6 3422.27 7
 0 11 13 21050.7 3431.76 7
 0 -11 13 26425.6 3962.77 1
 -11 0 -13 25121.7 1503.87 2
 0 11 11 20273.6 3279.67 7
 0 -11 11 23509.5 3550.19 1
 -11 0 -11 24249.3 1490.75 2
 -11 0 -9 4717.61 685.129 2
 0 11 9 5055.83 1707.07 7
 0 -11 9 4413.19 1588.43 1
 -11 0 -7 7843.16 855.831 2
 0 -11 7 11357.4 2224.36 1
 0 11 5 127956 7831.19 7
 0 -11 5 138232 6936.17 1
 -11 0 -5 144283 3483.94 2
 0 11 3 73865.1 6121.07 7
 -11 0 -3 76985.3 2489.16 2
 0 11 1 170076 8723.04 7
 -11 0 -1 169680 3659.73 2
 0 11 -1 141379 7832.01 7
 -11 0 1 138019 3262.89 2
 0 11 -3 84731.8 6083.77 7
 -11 0 3 83328.8 2461.51 2
 0 11 -5 123554 7479.94 7
 -11 0 5 124517 3068.84 2
 0 11 -7 6456.88 1968.76 7
 0 11 -9 5712.61 1819.78 7
 0 11 -11 24441.3 3793.67 7
 0 11 -13 17083.5 3324.08 7
 0 11 -15 21316.2 3836.38 7
 0 11 -17 44082 5653.91 7
 11 0 17 56230.6 3500.49 6
 0 11 -19 1066.64 1127.44 7
 11 0 19 1755.52 913.11 4
 11 0 19 2080.02 862.609 6
 11 0 21 49820.6 3616.31 4
 11 0 21 47557.6 3511.47 6
 11 0 23 10134.5 1670.13 6
 11 0 23 9312.75 1655.07 4
 11 0 25 2195.3 794.739 4
 11 0 27 18326.9 1928.87 4
 0 -11 -27 21203.3 2553.56 9
 11 0 29 1166.43 541.858 4
 0 -11 -29 1063.03 709.864 9
 11 0 31 2675.21 564.806 4
 0 -11 -31 2224.74 672.807 9
 1 -11 18 12344.4 2982.23 1
 1 -11 16 16885 3436.48 1
 -1 11 14 9045.48 2372.33 7
 -11 -1 -14 13476.5 1154.02 2
 -1 11 12 672.86 1023.72 7
 1 -11 12 -194.92 867.249 1
 -11 -1 -12 555.499 345.477 2
 -11 -1 -10 85303.7 2851.64 2
 1 -11 10 86140.9 6743.9 1
 -1 11 8 18451.3 3054.77 7
 -11 -1 -8 25562.5 1565.17 2
 -1 11 6 56206.4 5218.92 7
 -11 -1 -6 61303 2337.08 2
 -1 11 4 4480.29 1643.94 7
 -11 -1 -4 7740.85 916.114 2
 -1 11 2 54331 5197.52 7
 -11 -1 -2 56050.8 2175.15 2
 -1 11 0 16765.8 3104.39 7
 -11 -1 0 20568.5 1335.06 2
 -1 11 -2 49632.4 4762.68 7
 -11 -1 2 52628 2035.87 2
 -1 11 -4 4631.19 1612.37 7
 -11 -1 4 5855.24 687.602 2
 -1 11 -6 70616.1 5657.11 7
 -11 -1 6 69545.1 2300.46 2
 -1 11 -8 26744.1 3639.03 7
 -1 11 -10 82828.7 6675.99 7
 -1 11 -12 690.648 1240.21 7
 -1 11 -14 20305.6 3707.22 7
 -1 11 -16 9941.59 2675.56 7
 11 1 16 11855.4 1615.47 6
 -1 11 -18 11040.3 2994.98 7
 11 1 18 12618.3 1745.62 6
 11 1 20 1726.89 830.468 4
 11 1 20 1326.36 751.239 6
 11 1 22 8961.68 1663.22 4
 11 1 22 8175.91 1513.31 6
 11 1 24 5090.5 1264.05 4
 11 1 26 1420.04 788.825 4
 1 -11 -26 585.506 706.885 9
 11 1 28 6634.67 1170.7 4
 1 -11 -28 7939.33 1481.96 9
 11 1 30 4090 771.62 4
 1 -11 -30 5102.1 994.013 9
 11 1 32 3709.03 554.523 4
 2 -11 19 6887.94 1156.27 6
 2 -11 19 11178.2 2809.24 1
 2 -11 17 4247.43 1876.93 1
 -11 -2 -15 7408.79 875.286 2
 -2 11 15 6358.79 2152.15 7
 2 -11 15 10509.6 2749.96 1
 -2 11 13 4726.02 1767.96 7
 -11 -2 -13 5928.5 853.539 2
 2 -11 13 5208.13 1833.92 1
 -2 11 11 5438.91 1711.32 7
 -11 -2 -11 7349.14 918.663 2
 2 -11 11 9772.02 2550.72 1
 -11 -2 -9 38937.4 1996.15 2
 -2 11 9 23408.7 3472.2 7
 -2 11 7 126.774 747.774 7
 -11 -2 -7 1213.57 432.918 2
 -2 11 5 56548.9 5261.2 7
 -11 -2 -5 66375.9 2469.18 2
 -2 11 3 12932.4 2834.78 7
 -11 -2 -3 11089.2 1003 2
 -2 11 1 47012.8 4817.48 7
 -11 -2 -1 52799.8 2097.43 2
 -2 11 -1 46087.6 4540.7 7
 -11 -2 1 51828.6 2098.86 2
 -2 11 -3 15491.5 2838.75 7
 -11 -2 3 10979 938.492 2
 -2 11 -5 56589.9 5099.87 7
 -11 -2 5 69997.4 2243.68 2
 -11 -2 7 1073.99 308.126 2
 -2 11 -7 1592.95 1182.85 7
 -2 11 -9 30203.4 3963.06 7
 -2 11 -11 7768.8 2217.2 7
 -2 11 -13 3418 1547.18 7
 -2 11 -15 8377.66 2482.15 7
 -2 11 -17 5034.53 1998.41 7
 11 2 17 5452.29 1186.69 6
 -2 11 -19 7095.26 2485.71 7
 11 2 19 8630.92 1658.07 4
 11 2 19 8661.12 1500.27 6
 11 2 21 3472.45 1167.85 4
 11 2 21 2406.11 912.459 6
 11 2 23 307.505 605.778 4
 2 -11 -23 618.971 1040.62 9
 11 2 25 7645.91 1431.94 4
 2 -11 -25 7723.22 1693.05 9
 11 2 27 5608.02 1148.16 4
 2 -11 -27 3751.48 1095.03 9
 2 -11 -29 3332.82 967.592 9
 11 2 29 4345.51 882.305 4
 11 2 31 1818.55 480.838 4
 2 -11 -31 1032.55 436.615 9
 -3 11 30 2577.16 753.479 10
 3 -11 24 1807.14 664.459 6
 3 -11 22 7641.07 1265.63 6
 3 -11 20 19410.9 1951.07 6
 3 -11 18 4973.51 1045.84 6
 3 -11 18 7705.95 2545.2 1
 -11 -3 -16 3913.73 908.246 3
 3 -11 16 3032.93 1747.93 1
 -3 11 14 20470.7 3651.7 7
 -11 -3 -14 25531.3 1690.95 2
 -3 11 12 25832.9 3851.08 7
 -11 -3 -12 30989.5 1863.48 2
 -3 11 10 10151.4 2463.61 7
 -11 -3 -10 13083.7 1203.79 2
 -3 11 8 23904.7 3521.92 7
 -11 -3 -8 29652.9 1746.1 2
 -3 11 6 66242.2 5614.42 7
 -11 -3 -6 70297.2 2605.09 2
 -11 -3 -4 23786.7 1504.8 2
 -3 11 4 23861.1 3594.43 7
 -3 11 2 7744.67 2193.24 7
 -11 -3 -2 6563.64 837.414 2
 -3 11 0 47715.4 4678.22 7
 -11 -3 0 75957.7 2564.65 2
 -3 11 -2 6801.24 1844.39 7
 -11 -3 2 5912.97 727.31 2
 -3 11 -4 22446.3 3275.64 7
 -11 -3 4 24680 1433 2
 -11 -3 6 67870.4 2227.52 2
 -3 11 -6 65306.8 5527.85 7
 -3 11 -8 23007.5 3401.03 7
 -11 -3 8 29453 1471.75 2
 -3 11 -10 9334.94 2491.32 7
 -3 11 -12 20001.3 3430.61 7
 -3 11 -14 22149.5 3760.75 7
 -3 11 -16 2488.52 1279.31 7
 11 3 16 3375.1 896.165 6
 -3 11 -18 3666.34 1900.88 7
 11 3 18 5502.41 1269.41 6
 3 -11 -18 6926.34 1730.64 9
 11 3 20 23774.8 2609.02 4
 11 3 20 20065.7 2316.2 6
 3 -11 -20 25827.8 3323.55 9
 11 3 22 10373.5 1775.5 4
 3 -11 -22 10454.6 2167.09 9
 11 3 24 459.41 660.114 4
 3 -11 -24 732.806 797.253 9
 11 3 26 1013.32 686.727 4
 3 -11 -26 934.226 769.842 9
 11 3 28 2398.27 683.447 4
 3 -11 -28 2278.09 824.448 9
 11 3 30 5373.16 858.013 4
 3 -11 -30 4766.58 912.033 9
 11 3 32 2829.38 463.96 4
 -4 11 29 1260.75 576.437 10
 4 -11 25 270.603 386.936 6
 4 -11 23 980.111 566.147 6
 4 -11 21 639.126 589.112 6
 4 -11 19 -561.269 651.961 6
 4 -11 17 6382.82 2523.42 1
 -11 -4 -17 2846.94 778.779 3
 4 -11 15 433.651 945.415 1
 -11 -4 -15 3063.77 683.06 2
 -11 -4 -13 2585.1 539.011 2
 -4 11 13 940.128 691.151 7
 -11 -4 -11 5898.71 872.471 2
 -4 11 11 8773.36 2301.28 7
 -11 -4 -9 19567.9 1524.34 2
 -4 11 9 16739.5 2973.84 7
 -11 -4 -7 7989.77 1006.2 2
 -4 11 7 6352.04 1895.85 7
 4 -11 7 10592.5 1796.42 8
 -4 11 5 9460.84 2169.86 7
 4 -11 5 11030.3 1743.49 8
 -11 -4 -5 13181.1 1166.57 2
 -4 11 3 877.733 1140.21 7
 -11 -4 -3 1582.55 500.567 2
 -11 -4 -1 8598.38 906.206 2
 -4 11 1 7894.63 2059.99 7
 -4 11 -1 9098.92 2154.26 7
 -11 -4 1 10896.7 1025.93 2
 -4 11 -3 5554.91 1885.51 7
 -11 -4 3 4081.42 651.318 2
 -4 11 -5 8505.11 2067.07 7
 -11 -4 5 10236.5 892.716 2
 -4 11 -7 11153.3 2379.97 7
 -11 -4 7 10311 863.392 2
 -4 11 -9 12648.3 2572.4 7
 -11 -4 9 13380.3 964.833 2
 -4 11 -11 7131.5 2212.84 7
 -4 11 -13 -123.45 676.718 7
 -4 11 -15 1625.52 1380.85 7
 11 4 15 1841.26 815.915 6
 4 -11 -15 3283.61 1626.65 9
 -4 11 -17 2728.55 1626.55 7
 4 -11 -17 3706.01 1469.61 9
 11 4 17 2625.54 977.545 6
 4 -11 -19 1071.98 950.336 9
 11 4 19 2037.33 948.594 4
 11 4 21 644.879 701.93 4
 4 -11 -21 879.356 851.963 9
 11 4 23 1937.77 839.42 4
 4 -11 -23 2568.88 1112.31 9
 11 4 25 -139.476 578.348 4
 4 -11 -25 55.4033 703.848 9
 11 4 27 4214.27 975.709 4
 4 -11 -27 5116.89 1254.91 9
 11 4 29 1242.98 556.507 4
 4 -11 -29 832.784 526.821 9
 11 4 31 2126.43 468.969 4
 5 -11 28 1249.6 421.528 6
 -5 11 28 255.497 612.914 10
 5 -11 26 2133.12 596.931 6
 5 -11 24 3304.69 815.744 6
 5 -11 22 13813.9 1680.45 6
 5 -11 20 8977.43 1399.22 6
 -11 -5 -18 8377.81 1163.93 3
 5 -11 18 6387.47 1206.96 6
 5 -11 16 2294.67 1284.92 1
 5 -11 16 5000.84 1994.2 9
 -11 -5 -16 3583.87 821.318 3
 -11 -5 -16 3130.79 681.059 2
 -5 11 14 22755.5 3943.4 7
 -11 -5 -14 23732.9 1786.66 2
 -5 11 12 21447 3594.55 7
 -11 -5 -12 18996.5 1582.98 2
 -11 -5 -10 9932.75 1100.34 2
 -5 11 10 9312.18 2292.07 7
 5 -11 10 9235.07 1872.04 8
 -5 11 8 2105.56 1275.01 7
 -11 -5 -8 2159.47 557.3 2
 5 -11 8 1582.67 995.289 8
 -11 -5 -6 39131.9 2070.83 2
 -5 11 6 36592.1 4250.03 7
 5 -11 6 36591.6 3250.83 8
 -5 11 4 16134.7 2897.4 7
 -11 -5 -4 19138.9 1397.97 2
 5 -11 4 15032 2014.19 8
 -11 -5 -2 11336.8 1080.15 2
 -5 11 2 10539 2381.74 7
 5 -11 2 9789.59 1578.1 8
 -5 11 0 30066.2 3796.94 7
 -11 -5 0 23071.3 1462.92 2
 5 -11 0 26719.1 2456.53 8
 -5 11 -2 9650.35 2207.6 7
 -11 -5 2 11276.6 1013.94 2
 -5 11 -4 12172.1 2461.38 7
 -11 -5 4 15847.6 1133.67 2
 -5 11 -6 33949.9 3946.82 7
 -11 -5 6 36497 1669.67 2
 -5 11 -8 1739.8 1220.54 7
 -11 -5 8 573.385 256.65 2
 -5 11 -10 10522.9 2323.6 7
 -5 11 -12 16707.2 3147.9 7
 -5 11 -14 26109.2 3994.09 7
 -5 11 -16 3241.32 1459.65 7
 5 -11 -16 8305.54 1894.35 9
 -5 11 -18 8033.41 2392.55 7
 5 -11 -18 13409.6 2523.74 9
 11 5 18 14336.1 1926.22 4
 11 5 20 8495.41 1608.7 4
 5 -11 -20 11440.8 2248.22 9
 11 5 22 22918.6 2438.19 4
 5 -11 -22 21514 2770.22 9
 11 5 24 6478.17 1366.91 4
 5 -11 -24 3204.69 1006.93 9
 11 5 26 3408.51 940.684 4
 5 -11 -26 3466.44 1127.73 9
 11 5 28 397.995 489.146 4
 5 -11 -28 1485.65 637.258 9
 11 5 30 -108.1 339.468 4
 -6 11 29 1468.49 589.274 10
 6 -11 27 2135.02 562.618 6
 -6 11 27 2508.14 863.071 10
 6 -11 25 3118.52 803.23 6
 6 -11 23 9979.61 1453.39 6
 6 -11 21 6864.9 1354.11 6
 6 -11 19 622.835 616.44 6
 -11 -6 -17 20652.7 1766.5 3
 -11 -6 -17 20002.8 1603.63 2
 -11 -6 -15 4791.95 871.493 2
 -11 -6 -15 4699.89 889.538 3
 6 -11 15 4913.64 1679.23 9
 -6 11 13 57237.4 5990.37 7
 -11 -6 -13 64785.2 2958.4 2
 6 -11 11 1977.35 1245.91 8
 -11 -6 -11 2173.65 587.078 2
 -6 11 11 3047.3 1601.6 7
 6 -11 9 9334.78 1832.04 8
 -6 11 9 8528.61 2170.6 7
 -11 -6 -9 9674.33 1139.27 2
 6 -11 7 10481.5 1847.97 8
 -6 11 7 9978.53 2281.62 7
 -11 -6 -7 13266 1272.8 2
 -6 11 5 21337.3 3222.97 7
 -11 -6 -5 26615.3 1716.26 2
 6 -11 5 23540.1 2581.3 8
 6 -11 3 2670.43 1043.1 8
 -6 11 3 1739.96 1096.58 7
 -11 -6 -3 2627.23 698.3 2
 -11 -6 -1 3784.23 626.718 2
 6 -11 1 2725.14 960.96 8
 -6 11 1 1688.92 1127.29 7
 6 -11 -1 3748.56 962.464 8
 -6 11 -1 4680.82 1569.29 7
 -11 -6 1 5744.92 736.752 2
 -11 -6 3 5613.13 736.269 2
 -6 11 -3 6510.85 1823.25 7
 6 -11 -3 5428.08 1091.39 8
 -6 11 -5 24097.9 3277.25 7
 -11 -6 5 32583.4 1633.01 2
 -6 11 -7 9535.64 2073.34 7
 -11 -6 7 10962.2 912.861 2
 -6 11 -9 8811.44 2199.91 7
 -11 -6 9 9422.46 795.077 2
 -6 11 -11 1113.68 794.031 7
 -6 11 -13 54108.8 5520.08 7
 -6 11 -15 4201.08 1681.35 7
 6 -11 -15 8418.83 2028.79 9
 11 6 17 33484.4 2922.43 4
 6 -11 -17 29991.7 3463.73 9
 11 6 19 735.211 667.767 4
 6 -11 -19 1712.21 1187.85 9
 11 6 21 11588 1759.6 4
 6 -11 -21 9110.06 1860.36 9
 11 6 23 15971.8 2019.73 4
 6 -11 -23 15690.3 2295.05 9
 6 -11 -25 2418.01 946.543 9
 11 6 25 4303.24 997.481 4
 11 6 27 3547.83 831.119 4
 6 -11 -27 1730.52 719.255 9
 11 6 29 2895.35 623.815 4
 -7 11 28 4775.17 956.886 10
 7 -11 28 4022.28 607.694 6
 7 -11 26 1729.06 547.823 6
 -7 11 26 1420.25 696.631 10
 7 -11 24 2217.63 709.86 6
 7 -11 22 2569.41 832.353 6
 7 -11 20 5934.14 1237.69 6
 7 -11 18 2145.93 829.908 6
 -11 -7 -16 32735.8 2146.9 2
 -11 -7 -16 35972.5 2362.65 3
 -11 -7 -14 36739.5 2301.09 2
 -11 -7 -14 37361.5 2330.8 3
 7 -11 14 38329 4291.66 9
 -7 11 12 27056.1 4038.94 7
 -11 -7 -12 23290.9 1852.08 2
 7 -11 12 23735.6 3062.81 8
 -7 11 10 29747.1 4014.61 7
 -11 -7 -10 28650.2 1985.07 2
 7 -11 10 30223.2 3416.18 8
 -7 11 8 20170 3177.39 7
 -11 -7 -8 22822.9 1711.38 2
 7 -11 8 18666.8 2471.19 8
 -7 11 6 29096.6 3691.06 7
 -11 -7 -6 33767.3 2016.81 2
 7 -11 6 29917 3100.43 8
 -7 11 4 6174.19 1616.51 7
 -11 -7 -4 7468.13 928.293 2
 7 -11 4 6788.53 1498.05 8
 7 -11 2 5237.97 1251.85 8
 -7 11 2 5366.7 1585.21 7
 -11 -7 -2 5074.83 751.306 2
 -11 -7 0 44722.6 2103.48 2
 -7 11 0 45665.5 4704.98 7
 7 -11 0 44149.6 3316.53 8
 -7 11 -2 7497.6 1878.4 7
 -11 -7 2 6129.9 751.035 2
 7 -11 -2 7224.45 1357.58 8
 -11 -7 4 10033.1 947.179 2
 -7 11 -4 6438.03 1709.61 7
 7 -11 -4 9308.74 1459.51 8
 -7 11 -6 31780.1 3708.23 7
 -11 -7 6 41824.8 1834.5 2
 -7 11 -8 14112.6 2536.08 7
 -11 -7 8 22500.1 1284.85 2
 -7 11 -10 28364.2 3647.52 7
 -7 11 -12 23760.5 3520.94 7
 -7 11 -14 19849.1 3352.1 7
 7 -11 -14 36367.5 3705.84 9
 7 -11 -16 54495.6 4536.2 9
 11 7 16 56750 3695.63 4
 11 7 18 4135.89 1104.66 4
 7 -11 -18 5469.91 1666.57 9
 11 7 20 11435 1721.51 4
 7 -11 -20 11791 2214.07 9
 11 7 22 5404.14 1253.44 4
 7 -11 -22 5852.23 1534.43 9
 11 7 24 3441.14 929.185 4
 7 -11 -24 2885.42 1061.36 9
 11 7 26 4341.98 919.821 4
 11 7 28 7368.89 968.343 4
 8 -11 27 11075 1138.05 6
 -8 11 27 12867.2 1544.87 10
 8 -11 25 3346.34 782.276 6
 -8 11 25 4001.15 1039.4 10
 -8 11 23 5187.81 1318.37 10
 8 -11 23 5466.35 1051.11 6
 8 -11 21 11030.8 1611.4 6
 8 -11 19 9113.85 1494.1 6
 -11 -8 -17 48049.1 2610.61 2
 -11 -8 -15 24195.6 1904.32 2
 8 -11 15 20485.2 2859.93 8
 -11 -8 -13 1551.39 581.787 3
 8 -11 13 659.715 1235.97 9
 -11 -8 -13 1806.84 623.759 2
 8 -11 13 1332.33 1001.25 8
 -8 11 11 48660.2 5188.53 7
 -11 -8 -11 50445.5 2640.23 3
 -11 -8 -11 48125.5 2636.81 2
 8 -11 11 45933.7 4214.61 8
 -11 -8 -9 42099.9 2403.56 2
 -8 11 9 39373.2 4479.24 7
 8 -11 9 37833.5 3693.95 8
 -8 11 7 22357.1 3204.01 7
 -11 -8 -7 24149.1 1759.64 2
 8 -11 7 28228.2 3067.75 8
 -8 11 5 34840.9 3880.98 7
 -11 -8 -5 33901.7 2011.09 2
 8 -11 5 36492.3 3337.55 8
 -8 11 3 12271.6 2343.64 7
 -11 -8 -3 18703.8 1469.22 2
 8 -11 3 14839.5 2132.05 8
 -8 11 1 53716.9 4898.5 7
 -11 -8 -1 61725.3 2548.71 2
 8 -11 1 58097.1 3921.04 8
 -8 11 -1 57165.5 5055.76 7
 -11 -8 1 59547.2 2435.04 2
 8 -11 -1 55606.4 3730.55 8
 -11 -8 3 17623.4 1269.53 2
 -8 11 -3 11520.7 2247.25 7
 8 -11 -3 12409.7 1759.3 8
 -8 11 -5 30618.4 3534.88 7
 -11 -8 5 29658.3 1589.67 2
 8 -11 -5 32458.1 2728.75 8
 -8 11 -7 22855.1 3103.22 7
 -11 -8 7 27827.6 1476.08 2
 -8 11 -9 32860.7 3790.18 7
 -8 11 -11 37737.9 4162.13 7
 -8 11 -13 2001.54 1188.29 7
 8 -11 -13 2422.35 1313.6 9
 8 -11 -15 38303.4 3885.55 9
 11 8 17 53726.4 3516.43 4
 8 -11 -17 52444.1 4512.12 9
 11 8 19 13669.7 1816.53 4
 8 -11 -19 11421.6 2144.44 9
 11 8 21 14113.7 1848.76 4
 8 -11 -21 15861.9 2356.68 9
 11 8 23 10431.5 1557.11 4
 8 -11 -23 8458.41 1588.03 9
 11 8 25 5871.9 1076.27 4
 11 8 27 16772.3 1413.69 4
 -11 -9 -30 -148.409 264.905 9
 9 -11 28 1878.77 439.198 6
 -9 11 26 2067.68 839.537 10
 9 -11 26 1558.54 540.855 6
 -9 11 24 1457.72 846.195 10
 9 -11 24 2419.06 751.328 6
 -9 11 22 7684.16 1561.69 10
 9 -11 22 6743.83 1263.23 6
 -9 11 20 696.371 690.051 10
 9 -11 20 1072.24 641.181 6
 9 -11 18 4447.35 1107.53 6
 -11 -9 -18 3411.51 668.363 2
 -11 -9 -16 7797.57 1117 2
 9 -11 14 5665.42 1642.69 8
 -11 -9 -14 6188.14 1023.87 2
 9 -11 14 7630.01 2214.04 9
 -11 -9 -14 6539.25 1318.48 5
 9 -11 12 3865.6 1365.31 8
 -11 -9 -12 5280.26 973.281 2
 -11 -9 -12 4589.06 913.321 3
 9 -11 12 5507.53 1968.67 9
 -11 -9 -10 5207.2 905.92 2
 9 -11 10 9037.99 2293.58 9
 9 -11 10 6866.99 1798.02 8
 -11 -9 -10 6619.55 1021.62 3
 9 -11 8 2281.37 1007.77 8
 -11 -9 -8 3477.66 769.394 2
 9 -11 6 8536.55 1739.29 8
 -11 -9 -6 8340.18 1127.97 2
 -11 -9 -4 17534.5 1487.83 2
 9 -11 4 21059.6 2584.27 8
 -11 -9 -2 41343.7 2248.51 2
 9 -11 2 33971.3 3064.98 8
 9 -11 0 20981.3 2463.52 8
 -11 -9 0 12517.7 1188.75 2
 -11 -9 2 36825.8 1918.64 2
 9 -11 -2 30524.8 2850.81 8
 -11 -9 4 16653.1 1250.74 2
 9 -11 -4 19289 2210.83 8
 9 -11 -6 6933.57 1327.57 8
 -11 -9 6 6084.43 741.641 2
 9 -11 -12 6585.77 1783.88 9
 9 -11 -14 7001.08 2031.09 9
 9 -11 -16 6337.92 1673.46 9
 9 -11 -18 2410.2 1067.65 9
 9 -11 -20 1451.11 989.225 9
 -11 -10 -29 580.789 406.76 9
 10 -11 27 4983.79 717.86 6
 -10 11 25 1184.94 613.361 10
 10 -11 25 2118.21 620.784 6
 10 -11 23 3309.71 875.128 6
 -10 11 23 3786.16 1077.07 10
 10 -11 21 2056.52 790.198 6
 -10 11 21 481.169 736.601 10
 10 -11 19 9468.11 1585.88 6
 -10 11 19 7533.96 1673.46 10
 10 -11 17 4739.13 1177.33 6
 -11 -10 -17 6338.77 1001.91 2
 -10 11 17 4059.29 1491.94 10
 10 -11 15 1752.52 910.783 8
 -11 -10 -15 4052.41 808.42 2
 -10 11 15 1537.03 1031.02 10
 10 -11 15 1769.18 1472.71 9
 10 -11 13 6663.14 1760.25 8
 10 -11 13 10567.2 2507.29 9
 -11 -10 -13 11046 1341.33 2
 -10 11 13 8029.06 1953.13 10
 -11 -10 -13 10667.2 1704.75 5
 10 -11 11 8297.19 1923.44 8
 -11 -10 -11 11895.5 1411.01 2
 -10 11 11 6903.61 1747.56 10
 10 -11 11 9772.5 2552.87 9
 -11 -10 -11 11076 1721.54 5
 10 -11 9 4071.52 1322.6 8
 10 -11 9 5266.4 1901.72 9
 -11 -10 -9 4949.93 912.617 2
 -11 -10 -9 5369.7 955.182 3
 -10 11 9 5806.64 1904.67 10
 10 -11 7 5558.84 1515.8 8
 -11 -10 -7 5496.27 945.143 2
 10 -11 5 11695.2 1904.38 8
 -11 -10 -5 14591.6 1408.76 2
 10 -11 3 7691.57 1591.54 8
 -11 -10 -3 9334.72 1116.49 2
 -11 -10 -1 41466.6 2191.14 2
 10 -11 1 31811.9 3081.05 8
 -11 -10 1 45782.8 2238.7 2
 10 -11 -1 39286.5 3355.36 8
 10 -11 -3 5779.31 1364.65 8
 -11 -10 3 8481.26 925.737 2
 -11 -10 5 19653.4 1364.39 2
 10 -11 -5 14198.7 1976.04 8
 10 -11 -7 5084.91 1182.01 8
 10 -11 -9 10431.3 2207.87 9
 10 -11 -11 10032.9 2160.82 9
 10 -11 -13 11801.4 2231.25 9
 10 -11 -15 1943.18 1462.03 9
 10 -11 -17 7156.91 1689.58 9
 11 -11 28 4177.41 544.446 6
 -11 -11 -28 4252.64 701.302 9
 -11 11 26 1590.44 602.615 10
 11 -11 26 1237.16 457.142 6
 -11 11 24 -177.415 538.466 10
 11 -11 24 -145.055 371.179 6
 11 -11 22 12847.1 1587.69 6
 -11 11 22 11403.8 1816.74 10
 11 -11 20 26.0917 407.508 6
 -11 11 20 -826.143 1015.81 10
 -11 11 18 1481.38 955.557 10
 11 -11 18 3276.12 1000.29 6
 11 -11 16 27696.1 2540.11 6
 -11 -11 -16 30783.7 2085.82 2
 -11 11 16 24997.5 2992.04 10
 -11 -11 -14 2009.19 819.212 5
 -11 -11 -14 2407.65 635.764 2
 -11 11 14 1848.24 924.914 10
 11 -11 14 2489.95 1560.05 9
 11 -11 14 1348.42 945.755 8
 -11 -11 -12 16905.8 1646.78 2
 -11 -11 -12 18671.9 2161.7 5
 11 -11 12 20014.9 3430.58 9
 -11 11 12 12876.5 2454.03 10
 11 -11 12 12904.7 2321.49 8
 11 -11 10 10553.5 2123.07 8
 -11 -11 -10 15182.1 1579.68 2
 11 -11 10 17496.2 3315.07 9
 -11 11 10 13700.6 2475.79 10
 -11 -11 -10 16998.7 2102.24 5
 -11 -11 -8 26583.7 2032.31 2
 -11 11 8 24672.1 3274.98 10
 -11 -11 -8 28014 2772.79 5
 11 -11 8 21192.3 2777.43 8
 -11 -11 -6 18226 1592.4 3
 -11 -11 -6 16865.8 1591.22 2
 -11 11 6 18178 2915.62 10
 -11 -11 -6 19274.2 2290.31 5
 11 -11 6 14825.5 2323.24 8
 -11 -11 -4 43983.8 2433.42 2
 11 -11 4 41336 3742.24 8
 -11 -11 -2 29053.6 1905.56 2
 11 -11 2 25801.7 2853.93 8
 11 -11 0 28.9737 581.862 8
 -11 -11 0 704.127 399.151 2
 -11 -11 2 29265 1802.91 2
 11 -11 -2 23326.3 2648.56 8
 -11 -11 4 43054.7 2065.77 2
 11 -11 -4 42273 3516.72 8
 11 -11 -6 12531.6 1872.52 8
 11 -11 -8 36782.2 4160.57 9
 11 -11 -10 18987.8 3068.77 9
 11 -11 -12 21772.5 3092.65 9
 12 -11 -9 8971.5 2409.79 9
 -12 11 -7 92.4534 933.649 10
 -11 -12 7 1270.96 796.309 5
 12 -11 -7 575.701 559.489 8
 12 -11 -7 1572.96 1253.18 9
 -11 -12 5 47973.7 3444.92 5
 12 -11 -5 65381.2 5623.81 9
 -12 11 -5 66046.8 4798.81 10
 12 -11 -5 47659.1 3729.93 8
 12 -11 -3 5024.72 1329.23 8
 -11 -12 3 6166.79 885.823 2
 12 -11 -3 5671.4 1699.05 9
 -11 -12 3 4816.42 1266.52 5
 -12 11 -3 8376.29 2019.22 10
 -11 -12 1 36143.4 2050.78 2
 -12 11 -1 45325.1 4080.67 10
 12 -11 -1 47694.1 4860.24 9
 -11 -12 1 35652.5 3021.59 5
 12 -11 -1 33261.6 3222.67 8
 -11 -12 -1 40431.1 2271.28 2
 12 -11 1 46363.1 5118.56 9
 -11 -12 -1 46251.4 3537.41 5
 -12 11 1 43899.5 4229.95 10
 12 -11 1 33902.3 3324.52 8
 12 -11 3 3619.27 1184.27 8
 -11 -12 -3 4148.02 786.893 2
 12 -11 3 8380.75 2237.91 9
 -11 -12 -3 4763.73 1169.25 5
 -12 11 3 5763.52 1670.24 10
 12 -11 5 47424.1 4010.21 8
 -11 -12 -5 48782.9 2654.53 2
 -11 -12 -5 57417 3988.62 5
 -12 11 5 62031.5 5199.38 10
 12 -11 7 297.56 637.238 8
 12 -11 7 2389.04 1422.08 9
[truncated: 461,005 more chars]
