# Supplementary material for: Charge‐Assisted Halogen Bonding in an Ionic Cavity of a Coordination Cage Based on a Copper(I) Iodide Cluster
Source: Angew Chem Int Ed Engl. 2023 Jan 11;62(7):e202215689. doi: 10.1002/anie.202215689 (PMC10108208; doi:10.1002/anie.202215689)
Supplement: Supplementary file 5 — Supporting Information [file ANIE-62-0-s003.cif]

data_(cui3)2-li
# start Validation Reply Form
_vrf_PLAT201_cui32-li
;
PROBLEM: Isotropic non-H Atoms in Main Residue(s) .......         36 Report
RESPONSE: Data is severely impacted by absorption issues which leads to
many of the C and N atoms of the main molecule to be NPD if anisotropic
refinement is attempted. We therefore chose to refine the ligand with
isotropic displacement parameters. 
;
_vrf_PLAT973_cui32-li
;
PROBLEM: Check Calcd Positive Resid. Density on       Cu1      10.61 eA-3  
RESPONSE: The high positive residual density is caused by absorption
issues which could not be resolved by absorption correction.
;
# end Validation Reply Form
_audit_creation_date               2022-12-02
_audit_creation_method
;
Olex2 1.5
(compiled 2022.04.07 svn.rca3783a0 for OlexSys, GUI svn.r6498)
;
_shelx_SHELXL_version_number       '2018/3'
_audit_contact_author_address      ?
_audit_contact_author_email        ?
_audit_contact_author_name         ''
_audit_contact_author_phone        ?
_publ_contact_author_id_orcid      ?
_publ_section_references
;
Dolomanov, O.V., Bourhis, L.J., Gildea, R.J, Howard, J.A.K. & Puschmann, H.
 (2009), J. Appl. Cryst. 42, 339-341.

Sheldrick, G.M. (2008). Acta Cryst. A64, 112-122.

Sheldrick, G.M. (2015). Acta Cryst. C71, 3-8.
;
_chemical_name_common              ?
_chemical_name_systematic          ?
_chemical_formula_moiety           'C30 H51 Cu2 I6 N6, C3 H7 N O, 3(C2 H3 N), I'
_chemical_formula_sum              'C39 H67 Cu2 I7 N10 O'
_chemical_formula_weight           1707.40
_chemical_melting_point            ?
_chemical_oxdiff_formula           'C40 H50 N6 Cu3 I9'
loop_
  _atom_type_symbol
  _atom_type_description
  _atom_type_scat_dispersion_real
  _atom_type_scat_dispersion_imag
  _atom_type_scat_source
 'C' 'C' 0.0181 0.0091 'International Tables Vol C Tables 4.2.6.8 and 6.1.1.4'
 'H' 'H' 0.0000 0.0000 'International Tables Vol C Tables 4.2.6.8 and 6.1.1.4'
 'Cu' 'Cu' -1.9646 0.5888
 'International Tables Vol C Tables 4.2.6.8 and 6.1.1.4'
 'I' 'I' -0.3257 6.8362 'International Tables Vol C Tables 4.2.6.8 and 6.1.1.4'
 'N' 'N' 0.0311 0.0180 'International Tables Vol C Tables 4.2.6.8 and 6.1.1.4'
 'O' 'O' 0.0492 0.0322 'International Tables Vol C Tables 4.2.6.8 and 6.1.1.4'

_shelx_space_group_comment
;
The symmetry employed for this shelxl refinement is uniquely defined
by the following loop, which should always be used as a source of
symmetry information in preference to the above space-group names.
They are only intended as comments.
;
_space_group_crystal_system        'orthorhombic'
_space_group_IT_number             61
_space_group_name_H-M_alt          'P b c a'
_space_group_name_Hall             '-P 2ac 2ab'
loop_
  _space_group_symop_operation_xyz
 'x, y, z'
 '-x+1/2, -y, z+1/2'
 'x+1/2, -y+1/2, -z'
 '-x, y+1/2, -z+1/2'
 '-x, -y, -z'
 'x-1/2, y, -z-1/2'
 '-x-1/2, y-1/2, z'
 'x, -y-1/2, z-1/2'

_cell_length_a                     16.2544(3)
_cell_length_b                     23.9236(5)
_cell_length_c                     25.4651(6)
_cell_angle_alpha                  90
_cell_angle_beta                   90
_cell_angle_gamma                  90
_cell_volume                       9902.5(4)
_cell_formula_units_Z              8
_cell_measurement_reflns_used      20461
_cell_measurement_temperature      150.00(10)
_cell_measurement_theta_max        76.6490
_cell_measurement_theta_min        3.6740
_shelx_estimated_absorpt_T_max     0.414
_shelx_estimated_absorpt_T_min     0.025
_exptl_absorpt_coefficient_mu      35.662
_exptl_absorpt_correction_T_max    0.397
_exptl_absorpt_correction_T_min    0.006
_exptl_absorpt_correction_type     gaussian
_exptl_absorpt_process_details
;
CrysAlisPro 1.171.42.60a (Rigaku Oxford Diffraction, 2022)
Numerical absorption correction based on gaussian integration over
a multifaceted crystal model
Empirical absorption correction using spherical harmonics,
implemented in SCALE3 ABSPACK scaling algorithm.
;
_exptl_absorpt_special_details     ?
_exptl_crystal_colour              'dark brown'
_exptl_crystal_colour_modifier     dark
_exptl_crystal_colour_primary      brown
_exptl_crystal_density_diffrn      2.291
_exptl_crystal_density_meas        ?
_exptl_crystal_density_method      ?
_exptl_crystal_description         plank
_exptl_crystal_F_000               6464
loop_
  _exptl_crystal_face_index_h
  _exptl_crystal_face_index_k
  _exptl_crystal_face_index_l
  _exptl_crystal_face_perp_dist
 0 15 -2 0.0414
 0 -15 2 0.0552
 -1 15 -1 0.0369
 10 0 -2 0.1583
 -10 -1 2 0.2240
 0 3 16 0.0185
 0 -3 -16 0.0125

_exptl_crystal_size_max            0.39
_exptl_crystal_size_mid            0.1
_exptl_crystal_size_min            0.03
loop_
  _exptl_oxdiff_crystal_face_indexfrac_h
  _exptl_oxdiff_crystal_face_indexfrac_k
  _exptl_oxdiff_crystal_face_indexfrac_l
  _exptl_oxdiff_crystal_face_x
  _exptl_oxdiff_crystal_face_y
  _exptl_oxdiff_crystal_face_z
 0.1673 15.4565 -1.7611 -0.9982 0.0243 0.0545
 0.1224 -15.4640 1.6957 0.9993 -0.0242 -0.0268
 -1.0760 15.4044 -1.4713 -0.9976 0.0237 -0.0647
 10.4392 -0.0678 -2.3769 0.0277 0.0045 0.9996
 -10.4206 -0.6241 2.4822 0.0172 -0.0076 -0.9998
 0.2561 3.1545 16.1716 -0.1283 -0.9858 -0.1087
 -0.2561 -3.1545 -16.1716 0.1283 0.9858 0.1087

_exptl_transmission_factor_max     ?
_exptl_transmission_factor_min     ?
_diffrn_reflns_av_R_equivalents    0.0995
_diffrn_reflns_av_unetI/netI       0.0643
_diffrn_reflns_Laue_measured_fraction_full  0.994
_diffrn_reflns_Laue_measured_fraction_max  0.994
_diffrn_reflns_limit_h_max         19
_diffrn_reflns_limit_h_min         -7
_diffrn_reflns_limit_k_max         28
_diffrn_reflns_limit_k_min         -28
_diffrn_reflns_limit_l_max         30
_diffrn_reflns_limit_l_min         -30
_diffrn_reflns_number              34013
_diffrn_reflns_point_group_measured_fraction_full  0.994
_diffrn_reflns_point_group_measured_fraction_max  0.994
_diffrn_reflns_theta_full          67.684
_diffrn_reflns_theta_max           68.250
_diffrn_reflns_theta_min           3.471
_diffrn_ambient_environment        N~2~
_diffrn_ambient_temperature        150.00(10)
_diffrn_detector                   'Hybrid Pixel Array Detector'
_diffrn_detector_area_resol_mean   10.0000
_diffrn_detector_type              HyPix
_diffrn_measured_fraction_theta_full  0.994
_diffrn_measured_fraction_theta_max  0.994
_diffrn_measurement_details
;
List of Runs (angles in degrees, time in seconds):

  # Type    Start    End  Width  t~exp~   \w     \q     \k     \f   Frames
--------------------------------------------------------------------------
  1  \w     88.00 119.00   0.50    1.00    --   48.66 132.00  39.00   62
  2  \w     36.00 100.00   0.50    3.00    --  107.75-125.00   0.00  128
  3  \w     58.00 136.00   0.50    3.00    --  107.75-162.00  80.00  156
  4  \w     35.00 112.00   0.50    3.00    --  107.75-125.00 -60.00  154
  5  \w   -162.00 -82.00   0.50    3.00    --  -97.00 -11.00  17.00  160
  6  \w   -167.00 -91.00   0.50    3.00    --  -97.00-132.00 -30.00  152
  7  \w    -29.00  25.00   0.50    1.00    --  -48.66  19.00 150.00  108
  8  \w    -53.00 -26.00   0.50    3.00    --  -97.00  45.00  60.00   54
  9  \w    -45.00  23.00   0.50    1.00    --  -48.66  38.00 -90.00  136
;
_diffrn_measurement_device         'four-circle diffractometer'
_diffrn_measurement_device_type    'ROD, Synergy Custom system, HyPix'
_diffrn_measurement_method         '\w scans'
_diffrn_orient_matrix_type        
 'CrysAlisPro convention (1999,Acta A55,543-557)'
_diffrn_orient_matrix_UB_11        0.0032671000
_diffrn_orient_matrix_UB_12        -0.0641028000
_diffrn_orient_matrix_UB_13        0.0045175000
_diffrn_orient_matrix_UB_21        -0.0132030000
_diffrn_orient_matrix_UB_22        -0.0050920000
_diffrn_orient_matrix_UB_23        -0.0597534000
_diffrn_orient_matrix_UB_31        0.0938273000
_diffrn_orient_matrix_UB_32        0.0015437000
_diffrn_orient_matrix_UB_33        -0.0085113000
_diffrn_radiation_monochromator    mirror
_diffrn_radiation_probe            x-ray
_diffrn_radiation_type             'Cu K\a'
_diffrn_radiation_wavelength       1.54184
_diffrn_source                     'Rotating-anode X-ray tube'
_diffrn_source_type                'Rigaku (Cu) X-ray Source'
_reflns_Friedel_coverage           0.000
_reflns_Friedel_fraction_full      .
_reflns_Friedel_fraction_max       .
_reflns_number_gt                  7946
_reflns_number_total               9026
_reflns_special_details
;
 Reflections were merged by SHELXL according to the crystal
 class for the calculation of statistics and refinement.
 
 _reflns_Friedel_fraction is defined as the number of unique
 Friedel pairs measured divided by the number that would be
 possible theoretically, ignoring centric projections and
 systematic absences.
;
_reflns_threshold_expression       'I > 2\s(I)'
_computing_cell_refinement         'CrysAlisPro 1.171.42.60a (Rigaku OD, 2022)'
_computing_data_collection         'CrysAlisPro 1.171.42.60a (Rigaku OD, 2022)'
_computing_data_reduction          'CrysAlisPro 1.171.42.60a (Rigaku OD, 2022)'
_computing_molecular_graphics      'Olex2 1.5 (Dolomanov et al., 2009)'
_computing_publication_material    'Olex2 1.5 (Dolomanov et al., 2009)'
_computing_structure_refinement    'SHELXL 2018/3 (Sheldrick, 2015)'
_computing_structure_solution      'SHELXS  (Sheldrick, 2008)'
_refine_diff_density_max           10.401
_refine_diff_density_min           -2.687
_refine_diff_density_rms           0.543
_refine_ls_extinction_coef         .
_refine_ls_extinction_method       none
_refine_ls_goodness_of_fit_ref     1.117
_refine_ls_hydrogen_treatment      constr
_refine_ls_matrix_type             full
_refine_ls_number_parameters       360
_refine_ls_number_reflns           9026
_refine_ls_number_restraints       5
_refine_ls_R_factor_all            0.1306
_refine_ls_R_factor_gt             0.1251
_refine_ls_restrained_S_all        1.117
_refine_ls_shift/su_max            0.001
_refine_ls_shift/su_mean           0.000
_refine_ls_structure_factor_coef   Fsqd
_refine_ls_weighting_details      
 'w=1/[\s^2^(Fo^2^)+(0.3300P)^2^+5.3400P] where P=(Fo^2^+2Fc^2^)/3'
_refine_ls_weighting_scheme        calc
_refine_ls_wR_factor_gt            0.3609
_refine_ls_wR_factor_ref           0.3823
_refine_special_details            ?
_olex2_refinement_description
;
1. Fixed Uiso
 At 1.2 times of:
  All C(H) groups, All C(H,H) groups
 At 1.5 times of:
  All C(H,H,H) groups
2. Rigid bond restraints
 N1, N2, N3, N4, N5, N6, C1, C2, C3, C4, C5, C6, C7, C8, C9, C10, C11, C12,
 C13, C14, C15, C16, C17, C18, C19, C20, C21, C22, C23, C24, C25, C26, C27, C28,
  C29, C30
 with sigma for 1-2 distances of 0.005 and sigma for 1-3 distances of 0.005
3. Uiso/Uaniso restraints and constraints
N2 \\sim C7 \\sim C22: within 2A with sigma of 0.005 and sigma for terminal
atoms of 0.005 within 2A
N4 \\sim C9 \\sim C13 \\sim C14: within 2A with sigma of 0.005 and sigma for
terminal atoms of 0.01 within 2A
: with sigma of 0.005 and sigma for terminal atoms of 0.002
: with sigma of 0.005 and sigma for terminal atoms of 0.005
: with sigma of 0.005 and sigma for terminal atoms of 0.005
: with sigma of 0.005 and sigma for terminal atoms of 0.005
: with sigma of 0.005 and sigma for terminal atoms of 0.01
: with sigma of 0.005 and sigma for terminal atoms of 0.01
: with sigma of 0.005 and sigma for terminal atoms of 0.01
4.a Secondary CH2 refined with riding coordinates:
 C1(H1A,H1B), C2(H2A,H2B), C3(H3A,H3B), C4(H4A,H4B), C5(H5A,H5B), C6(H6A,H6B),
 C7(H7A,H7B), C8(H8A,H8B), C9(H9A,H9B), C10(H10A,H10B), C11(H11A,H11B),
 C12(H12A,H12B), C13(H13A,H13B), C14(H14A,H14B), C15(H15A,H15B), C16(H16A,H16B),
  C17(H17A,H17B), C18(H18A,H18B), C19(H19A,H19B), C20(H20A,H20B), C21(H21A,H21B)
4.b Aromatic/amide H refined with riding coordinates:
 C33(H33)
4.c Idealised Me refined as rotating group:
 C28(H28A,H28B,H28C), C29(H29A,H29B,H29C), C30(H30A,H30B,H30C), C31(H31A,H31B,
 H31C), C32(H32A,H32B,H32C), C35(H35A,H35B,H35C), C37(H37A,H37B,H37C), C39(H39A,
 H39B,H39C)
;
_atom_sites_solution_hydrogens     geom
_atom_sites_solution_primary       direct
_atom_sites_solution_secondary     ?
loop_
  _atom_site_label
  _atom_site_type_symbol
  _atom_site_fract_x
  _atom_site_fract_y
  _atom_site_fract_z
  _atom_site_U_iso_or_equiv
  _atom_site_adp_type
  _atom_site_occupancy
  _atom_site_site_symmetry_order
  _atom_site_calc_flag
  _atom_site_refinement_flags_posn
  _atom_site_refinement_flags_adp
  _atom_site_refinement_flags_occupancy
  _atom_site_disorder_assembly
  _atom_site_disorder_group
 I1 I -0.03576(6) 0.21468(4) 0.04944(4) 0.0437(4) Uani 1 1 d . . . . .
 I2 I 0.07268(6) 0.36063(4) -0.02365(4) 0.0470(4) Uani 1 1 d . . . . .
 I3 I -0.04375(7) 0.35619(5) 0.09915(5) 0.0549(4) Uani 1 1 d . . . . .
 I4 I 0.22445(6) 0.52217(4) 0.26182(5) 0.0509(4) Uani 1 1 d . . . . .
 I5 I 0.38300(6) 0.59993(4) 0.17969(4) 0.0473(4) Uani 1 1 d . . . . .
 I6 I 0.41879(7) 0.55501(5) 0.33891(5) 0.0559(4) Uani 1 1 d . . . . .
 Cu1 Cu 0.04220(8) 0.30039(6) 0.04678(5) 0.0157(4) Uani 1 1 d . . . . .
 Cu2 Cu 0.36919(8) 0.54064(6) 0.25357(6) 0.0172(4) Uani 1 1 d . . . . .
 N1 N 0.1585(5) 0.2663(3) 0.0550(3) 0.0133(14) Uiso 1 1 d . . . . .
 N2 N 0.3029(4) 0.2253(3) 0.0730(3) 0.0105(13) Uiso 1 1 d . U . . .
 N3 N 0.4355(5) 0.4717(3) 0.2327(3) 0.0136(14) Uiso 1 1 d . . . . .
 N4 N 0.5122(5) 0.3817(3) 0.2066(3) 0.0122(13) Uiso 1 1 d . U . . .
 N5 N 0.2141(5) 0.2154(4) 0.3597(3) 0.0196(17) Uiso 1 1 d . . . . .
 N6 N 0.3402(4) 0.1841(3) 0.3061(3) 0.0122(14) Uiso 1 1 d . . . . .
 C1 C 0.1843(6) 0.2284(4) 0.0113(3) 0.0171(17) Uiso 1 1 d . . . . .
 H1A H 0.181521 0.248865 -0.022438 0.021 Uiso 1 1 calc R U . . .
 H1B H 0.145985 0.196290 0.009254 0.021 Uiso 1 1 calc R U . . .
 C2 C 0.2712(6) 0.2071(4) 0.0198(3) 0.0157(17) Uiso 1 1 d . . . . .
 H2A H 0.271688 0.165773 0.017589 0.019 Uiso 1 1 calc R U . . .
 H2B H 0.307645 0.221874 -0.008064 0.019 Uiso 1 1 calc R U . . .
 C3 C 0.2211(7) 0.3118(5) 0.0603(4) 0.026(2) Uiso 1 1 d . . . . .
 H3A H 0.203426 0.338223 0.088043 0.031 Uiso 1 1 calc R U . . .
 H3B H 0.224882 0.332674 0.026874 0.031 Uiso 1 1 calc R U . . .
 C4 C 0.3062(6) 0.2880(4) 0.0744(3) 0.0164(17) Uiso 1 1 d . . . . .
 H4A H 0.347736 0.301620 0.049020 0.020 Uiso 1 1 calc R U . . .
 H4B H 0.322484 0.300723 0.109919 0.020 Uiso 1 1 calc R U . . .
 C5 C 0.1598(6) 0.2355(4) 0.1060(3) 0.0170(17) Uiso 1 1 d . . . . .
 H5A H 0.114181 0.208147 0.106784 0.020 Uiso 1 1 calc R U . . .
 H5B H 0.151742 0.262186 0.135221 0.020 Uiso 1 1 calc R U . . .
 C6 C 0.2423(6) 0.2047(4) 0.1132(3) 0.0160(17) Uiso 1 1 d . . . . .
 H6A H 0.263910 0.211686 0.148933 0.019 Uiso 1 1 calc R U . . .
 H6B H 0.233962 0.164002 0.108976 0.019 Uiso 1 1 calc R U . . .
 C7 C 0.3882(5) 0.1985(4) 0.0821(3) 0.0138(15) Uiso 1 1 d . U . . .
 H7A H 0.382622 0.157350 0.080214 0.017 Uiso 1 1 calc R U . . .
 H7B H 0.425596 0.210296 0.053491 0.017 Uiso 1 1 calc R U . . .
 C8 C 0.4050(6) 0.4505(4) 0.1805(3) 0.0159(17) Uiso 1 1 d . . . . .
 H8A H 0.415194 0.478972 0.153097 0.019 Uiso 1 1 calc R U . . .
 H8B H 0.345022 0.443745 0.182460 0.019 Uiso 1 1 calc R U . . .
 C9 C 0.4489(6) 0.3965(4) 0.1661(4) 0.0194(17) Uiso 1 1 d . U . . .
 H9A H 0.408217 0.365834 0.163255 0.023 Uiso 1 1 calc R U . . .
 H9B H 0.475898 0.400864 0.131462 0.023 Uiso 1 1 calc R U . . .
 C10 C 0.5260(6) 0.4826(4) 0.2281(3) 0.0163(17) Uiso 1 1 d . . . . .
 H10A H 0.547699 0.495006 0.262548 0.020 Uiso 1 1 calc R U . . .
 H10B H 0.535657 0.512912 0.202388 0.020 Uiso 1 1 calc R U . . .
 C11 C 0.5710(6) 0.4302(5) 0.2107(4) 0.0212(19) Uiso 1 1 d . . . . .
 H11A H 0.597218 0.436825 0.176150 0.025 Uiso 1 1 calc R U . . .
 H11B H 0.614893 0.421156 0.236302 0.025 Uiso 1 1 calc R U . . .
 C12 C 0.4199(6) 0.4272(4) 0.2723(4) 0.0171(17) Uiso 1 1 d . . . . .
 H12A H 0.360470 0.418008 0.272954 0.021 Uiso 1 1 calc R U . . .
 H12B H 0.435708 0.440768 0.307600 0.021 Uiso 1 1 calc R U . . .
 C13 C 0.4694(6) 0.3747(4) 0.2589(3) 0.0167(17) Uiso 1 1 d . U . . .
 H13A H 0.510807 0.367788 0.286650 0.020 Uiso 1 1 calc R U . . .
 H13B H 0.432177 0.341988 0.257385 0.020 Uiso 1 1 calc R U . . .
 C14 C 0.5607(6) 0.3290(4) 0.1932(3) 0.0154(16) Uiso 1 1 d . U . . .
 H14A H 0.590170 0.335030 0.159640 0.018 Uiso 1 1 calc R U . . .
 H14B H 0.602580 0.322689 0.220812 0.018 Uiso 1 1 calc R U . . .
 C15 C 0.2736(7) 0.2617(5) 0.3567(4) 0.025(2) Uiso 1 1 d . . . . .
 H15A H 0.289429 0.273410 0.392646 0.029 Uiso 1 1 calc R U . . .
 H15B H 0.247957 0.294150 0.338929 0.029 Uiso 1 1 calc R U . . .
 C16 C 0.3514(6) 0.2429(4) 0.3258(3) 0.0156(17) Uiso 1 1 d . . . . .
 H16A H 0.360789 0.268403 0.295812 0.019 Uiso 1 1 calc R U . . .
 H16B H 0.400207 0.244643 0.349048 0.019 Uiso 1 1 calc R U . . .
 C17 C 0.2539(7) 0.1679(5) 0.3847(4) 0.025(2) Uiso 1 1 d . . . . .
 H17A H 0.213441 0.137300 0.388674 0.029 Uiso 1 1 calc R U . . .
 H17B H 0.272509 0.178980 0.420204 0.029 Uiso 1 1 calc R U . . .
 C18 C 0.3282(6) 0.1463(4) 0.3532(4) 0.0191(18) Uiso 1 1 d . . . . .
 H18A H 0.378127 0.146650 0.375409 0.023 Uiso 1 1 calc R U . . .
 H18B H 0.318093 0.107497 0.341425 0.023 Uiso 1 1 calc R U . . .
 C19 C 0.1903(6) 0.1994(5) 0.3057(4) 0.0213(19) Uiso 1 1 d . . . . .
 H19A H 0.162055 0.231315 0.288729 0.026 Uiso 1 1 calc R U . . .
 H19B H 0.151027 0.167839 0.307311 0.026 Uiso 1 1 calc R U . . .
 C20 C 0.2646(6) 0.1824(4) 0.2724(4) 0.0178(17) Uiso 1 1 d . . . . .
 H20A H 0.256466 0.144221 0.258361 0.021 Uiso 1 1 calc R U . . .
 H20B H 0.270731 0.208400 0.242400 0.021 Uiso 1 1 calc R U . . .
 C21 C 0.4172(5) 0.1639(4) 0.2774(3) 0.0118(16) Uiso 1 1 d . . . . .
 H21A H 0.463905 0.164986 0.302368 0.014 Uiso 1 1 calc R U . . .
 H21B H 0.408744 0.124411 0.267228 0.014 Uiso 1 1 calc R U . . .
 C22 C 0.4268(5) 0.2138(4) 0.1341(3) 0.0120(16) Uiso 1 1 d . U . . .
 C23 C 0.4792(5) 0.2607(4) 0.1381(3) 0.0111(15) Uiso 1 1 d . . . . .
 C24 C 0.5090(5) 0.2776(4) 0.1883(3) 0.0097(15) Uiso 1 1 d . . . . .
 C25 C 0.4935(5) 0.2432(4) 0.2337(3) 0.0103(15) Uiso 1 1 d . . . . .
 C26 C 0.4410(5) 0.1966(4) 0.2290(3) 0.0104(15) Uiso 1 1 d . . . . .
 C27 C 0.4103(5) 0.1797(4) 0.1790(3) 0.0104(15) Uiso 1 1 d . . . . .
 C28 C 0.5098(6) 0.2891(4) 0.0900(3) 0.0147(17) Uiso 1 1 d . . . . .
 H28A H 0.507479 0.263170 0.060241 0.022 Uiso 1 1 calc R U . . .
 H28B H 0.566778 0.301221 0.095438 0.022 Uiso 1 1 calc R U . . .
 H28C H 0.475315 0.321789 0.082491 0.022 Uiso 1 1 calc R U . . .
 C29 C 0.5412(6) 0.2531(4) 0.2842(3) 0.0154(17) Uiso 1 1 d . . . . .
 H29A H 0.514166 0.282593 0.304674 0.023 Uiso 1 1 calc R U . . .
 H29B H 0.597491 0.264680 0.275736 0.023 Uiso 1 1 calc R U . . .
 H29C H 0.542648 0.218560 0.304833 0.023 Uiso 1 1 calc R U . . .
 C30 C 0.3718(6) 0.1224(4) 0.1720(3) 0.0161(17) Uiso 1 1 d . . . . .
 H30A H 0.400561 0.095279 0.194169 0.024 Uiso 1 1 calc R U . . .
 H30B H 0.376216 0.111042 0.135105 0.024 Uiso 1 1 calc R U . . .
 H30C H 0.313642 0.123944 0.182085 0.024 Uiso 1 1 calc R U . . .
 O14 O 0.2335(6) 0.5753(4) 0.0584(4) 0.039(2) Uani 1 1 d . . . . .
 N7 N 0.1498(6) 0.5043(4) 0.0858(4) 0.0272(19) Uani 1 1 d . . . . .
 C31 C 0.1383(11) 0.4605(7) 0.1242(8) 0.056(4) Uani 1 1 d . . . . .
 H31A H 0.112145 0.476061 0.155665 0.084 Uiso 1 1 calc R U . . .
 H31B H 0.191802 0.444505 0.133638 0.084 Uiso 1 1 calc R U . . .
 H31C H 0.103088 0.431174 0.109431 0.084 Uiso 1 1 calc R U . . .
 C32 C 0.0844(8) 0.5157(7) 0.0477(6) 0.043(3) Uani 1 1 d . . . . .
 H32A H 0.086939 0.488117 0.019249 0.064 Uiso 1 1 calc R U . . .
 H32B H 0.091774 0.553285 0.033090 0.064 Uiso 1 1 calc R U . . .
 H32C H 0.030813 0.513330 0.065127 0.064 Uiso 1 1 calc R U . . .
 C33 C 0.2179(7) 0.5368(5) 0.0872(5) 0.032(3) Uani 1 1 d . . . . .
 H33 H 0.257421 0.528379 0.113600 0.038 Uiso 1 1 calc R U . . .
 N8 N 0.3598(10) 0.4165(6) 0.0555(6) 0.055(3) Uani 1 1 d . . . . .
 C34 C 0.3216(9) 0.4361(6) 0.0218(6) 0.042(3) Uani 1 1 d . . . . .
 C35 C 0.2716(9) 0.4582(7) -0.0212(5) 0.042(3) Uani 1 1 d . . . . .
 H35A H 0.298748 0.450424 -0.054773 0.062 Uiso 1 1 calc R U . . .
 H35B H 0.265115 0.498664 -0.016896 0.062 Uiso 1 1 calc R U . . .
 H35C H 0.217317 0.440326 -0.020748 0.062 Uiso 1 1 calc R U . . .
 N9 N 0.5517(10) 0.5175(8) 0.0938(6) 0.060(4) Uani 1 1 d . . . . .
 C36 C 0.5065(8) 0.5394(6) 0.0695(6) 0.040(3) Uani 1 1 d . . . . .
 C37 C 0.4439(9) 0.5681(6) 0.0365(6) 0.041(3) Uani 1 1 d . . . . .
 H37A H 0.471589 0.590056 0.009208 0.061 Uiso 1 1 calc R U . . .
 H37B H 0.410691 0.593030 0.058509 0.061 Uiso 1 1 calc R U . . .
 H37C H 0.408137 0.540210 0.019982 0.061 Uiso 1 1 calc R U . . .
 N10 N 0.1709(10) 0.3791(6) 0.4335(5) 0.054(3) Uani 1 1 d . . . . .
 C38 C 0.2149(8) 0.4058(6) 0.4117(5) 0.034(3) Uani 1 1 d . . . . .
 C39 C 0.2727(13) 0.4407(10) 0.3820(10) 0.074(7) Uani 1 1 d . . . . .
 H39A H 0.295207 0.419199 0.352631 0.110 Uiso 1 1 calc R U . . .
 H39B H 0.317633 0.452645 0.405140 0.110 Uiso 1 1 calc R U . . .
 H39C H 0.243842 0.473698 0.368537 0.110 Uiso 1 1 calc R U . . .
 I7 I 0.25034(6) 0.33158(4) 0.21488(4) 0.0472(4) Uani 1 1 d . . . . .

loop_
  _atom_site_aniso_label
  _atom_site_aniso_U_11
  _atom_site_aniso_U_22
  _atom_site_aniso_U_33
  _atom_site_aniso_U_23
  _atom_site_aniso_U_13
  _atom_site_aniso_U_12
 I1 0.0380(6) 0.0449(6) 0.0482(6) 0.0011(4) 0.0020(3) -0.0035(3)
 I2 0.0403(6) 0.0466(6) 0.0540(6) 0.0096(4) 0.0002(3) -0.0009(4)
 I3 0.0533(7) 0.0485(7) 0.0629(7) -0.0052(5) 0.0112(4) 0.0060(4)
 I4 0.0325(6) 0.0436(6) 0.0765(7) 0.0062(5) 0.0006(4) -0.0026(4)
 I5 0.0409(6) 0.0399(6) 0.0612(6) 0.0054(4) -0.0007(3) 0.0005(4)
 I6 0.0569(7) 0.0490(7) 0.0619(7) -0.0107(5) -0.0108(4) 0.0072(4)
 Cu1 0.0088(7) 0.0148(8) 0.0235(7) 0.0015(5) 0.0010(4) 0.0013(5)
 Cu2 0.0095(7) 0.0105(8) 0.0316(8) -0.0005(5) 0.0000(5) 0.0020(5)
 O14 0.048(6) 0.021(4) 0.048(5) 0.002(4) 0.014(4) -0.002(4)
 N7 0.023(5) 0.022(5) 0.036(5) -0.007(4) -0.004(3) 0.003(4)
 C31 0.049(9) 0.037(8) 0.082(12) -0.013(8) 0.017(8) -0.013(7)
 C32 0.019(6) 0.049(8) 0.061(8) -0.011(7) -0.012(5) 0.008(5)
 C33 0.019(5) 0.027(6) 0.049(7) -0.013(6) -0.002(4) 0.007(4)
 N8 0.064(9) 0.036(7) 0.065(8) 0.003(6) -0.019(7) -0.002(6)
 C34 0.038(7) 0.023(6) 0.063(8) -0.018(6) 0.008(6) -0.016(5)
 C35 0.041(7) 0.044(8) 0.040(6) 0.003(6) -0.005(5) -0.006(6)
 N9 0.051(8) 0.078(11) 0.052(7) 0.000(7) 0.006(6) 0.027(8)
 C36 0.032(7) 0.038(7) 0.049(7) -0.009(6) 0.013(6) -0.009(6)
 C37 0.039(7) 0.034(7) 0.050(7) -0.011(6) -0.006(6) -0.006(6)
 N10 0.077(10) 0.038(7) 0.047(7) -0.004(6) -0.013(6) -0.019(7)
 C38 0.036(7) 0.033(7) 0.032(5) 0.012(5) -0.008(5) -0.002(5)
 C39 0.057(11) 0.080(14) 0.084(13) 0.045(12) 0.032(9) 0.024(10)
 I7 0.0378(6) 0.0479(7) 0.0559(6) -0.0001(4) 0.0022(3) -0.0063(4)

_geom_special_details
;
 All esds (except the esd in the dihedral angle between two l.s. planes)
 are estimated using the full covariance matrix.  The cell esds are taken
 into account individually in the estimation of esds in distances, angles
 and torsion angles; correlations between esds in cell parameters are only
 used when they are defined by crystal symmetry.  An approximate (isotropic)
 treatment of cell esds is used for estimating esds involving l.s. planes.
;
loop_
  _geom_bond_atom_site_label_1
  _geom_bond_atom_site_label_2
  _geom_bond_distance
  _geom_bond_site_symmetry_2
  _geom_bond_publ_flag
 I1 Cu1 2.4115(17) . ?
 I2 Cu1 2.3535(17) . ?
 I3 Cu1 2.3479(17) . ?
 I4 Cu2 2.4031(16) . ?
 I5 Cu2 2.3668(18) . ?
 I6 Cu2 2.3433(18) . ?
 Cu1 N1 2.069(8) . ?
 Cu2 N3 2.041(8) . ?
 N1 C1 1.497(11) . ?
 N1 C3 1.496(13) . ?
 N1 C5 1.492(11) . ?
 N2 C2 1.514(11) . ?
 N2 C4 1.501(12) . ?
 N2 C6 1.502(11) . ?
 N2 C7 1.545(11) . ?
 N3 C8 1.504(11) . ?
 N3 C10 1.498(12) . ?
 N3 C12 1.490(12) . ?
 N4 C9 1.499(11) . ?
 N4 C11 1.507(13) . ?
 N4 C13 1.511(10) . ?
 N4 C14 1.527(12) . ?
 N5 C15 1.472(14) . ?
 N5 C17 1.454(14) . ?
 N5 C19 1.477(12) . ?
 N6 C16 1.504(12) . ?
 N6 C18 1.515(12) . ?
 N6 C20 1.500(11) . ?
 N6 C21 1.526(11) . ?
 C1 H1A 0.9900 . ?
 C1 H1B 0.9900 . ?
 C1 C2 1.517(13) . ?
 C2 H2A 0.9900 . ?
 C2 H2B 0.9900 . ?
 C3 H3A 0.9900 . ?
 C3 H3B 0.9900 . ?
 C3 C4 1.539(14) . ?
 C4 H4A 0.9900 . ?
 C4 H4B 0.9900 . ?
 C5 H5A 0.9900 . ?
 C5 H5B 0.9900 . ?
 C5 C6 1.540(13) . ?
 C6 H6A 0.9900 . ?
 C6 H6B 0.9900 . ?
 C7 H7A 0.9900 . ?
 C7 H7B 0.9900 . ?
 C7 C22 1.510(11) . ?
 C8 H8A 0.9900 . ?
 C8 H8B 0.9900 . ?
 C8 C9 1.521(14) . ?
 C9 H9A 0.9900 . ?
 C9 H9B 0.9900 . ?
 C10 H10A 0.9900 . ?
 C10 H10B 0.9900 . ?
 C10 C11 1.519(14) . ?
 C11 H11A 0.9900 . ?
 C11 H11B 0.9900 . ?
 C12 H12A 0.9900 . ?
 C12 H12B 0.9900 . ?
 C12 C13 1.530(13) . ?
 C13 H13A 0.9900 . ?
 C13 H13B 0.9900 . ?
 C14 H14A 0.9900 . ?
 C14 H14B 0.9900 . ?
 C14 C24 1.493(12) . ?
 C15 H15A 0.9900 . ?
 C15 H15B 0.9900 . ?
 C15 C16 1.557(14) . ?
 C16 H16A 0.9900 . ?
 C16 H16B 0.9900 . ?
 C17 H17A 0.9900 . ?
 C17 H17B 0.9900 . ?
 C17 C18 1.538(14) . ?
 C18 H18A 0.9900 . ?
 C18 H18B 0.9900 . ?
 C19 H19A 0.9900 . ?
 C19 H19B 0.9900 . ?
 C19 C20 1.530(13) . ?
 C20 H20A 0.9900 . ?
 C20 H20B 0.9900 . ?
 C21 H21A 0.9900 . ?
 C21 H21B 0.9900 . ?
 C21 C26 1.511(11) . ?
 C22 C23 1.412(12) . ?
 C22 C27 1.429(11) . ?
 C23 C24 1.426(10) . ?
 C23 C28 1.489(11) . ?
 C24 C25 1.441(11) . ?
 C25 C26 1.410(12) . ?
 C25 C29 1.522(11) . ?
 C26 C27 1.425(11) . ?
 C27 C30 1.517(13) . ?
 C28 H28A 0.9800 . ?
 C28 H28B 0.9800 . ?
 C28 H28C 0.9800 . ?
 C29 H29A 0.9800 . ?
 C29 H29B 0.9800 . ?
 C29 H29C 0.9800 . ?
 C30 H30A 0.9800 . ?
 C30 H30B 0.9800 . ?
 C30 H30C 0.9800 . ?
 O14 C33 1.207(17) . ?
 N7 C31 1.45(2) . ?
 N7 C32 1.464(16) . ?
 N7 C33 1.354(16) . ?
 C31 H31A 0.9800 . ?
 C31 H31B 0.9800 . ?
 C31 H31C 0.9800 . ?
 C32 H32A 0.9800 . ?
 C32 H32B 0.9800 . ?
 C32 H32C 0.9800 . ?
 C33 H33 0.9500 . ?
 N8 C34 1.16(2) . ?
 C34 C35 1.46(2) . ?
 C35 H35A 0.9800 . ?
 C35 H35B 0.9800 . ?
 C35 H35C 0.9800 . ?
 N9 C36 1.09(2) . ?
 C36 C37 1.49(2) . ?
 C37 H37A 0.9800 . ?
 C37 H37B 0.9800 . ?
 C37 H37C 0.9800 . ?
 N10 C38 1.11(2) . ?
 C38 C39 1.47(2) . ?
 C39 H39A 0.9800 . ?
 C39 H39B 0.9800 . ?
 C39 H39C 0.9800 . ?

loop_
  _geom_angle_atom_site_label_1
  _geom_angle_atom_site_label_2
  _geom_angle_atom_site_label_3
  _geom_angle
  _geom_angle_site_symmetry_1
  _geom_angle_site_symmetry_3
  _geom_angle_publ_flag
 I2 Cu1 I1 130.75(7) . . ?
 I3 Cu1 I1 98.90(6) . . ?
 I3 Cu1 I2 102.12(7) . . ?
 N1 Cu1 I1 98.2(2) . . ?
 N1 Cu1 I2 97.3(2) . . ?
 N1 Cu1 I3 135.2(2) . . ?
 I5 Cu2 I4 105.81(6) . . ?
 I6 Cu2 I4 106.42(7) . . ?
 I6 Cu2 I5 128.07(7) . . ?
 N3 Cu2 I4 113.0(2) . . ?
 N3 Cu2 I5 103.1(2) . . ?
 N3 Cu2 I6 100.3(2) . . ?
 C1 N1 Cu1 114.8(5) . . ?
 C3 N1 Cu1 110.1(6) . . ?
 C3 N1 C1 108.5(7) . . ?
 C5 N1 Cu1 107.3(5) . . ?
 C5 N1 C1 110.1(7) . . ?
 C5 N1 C3 105.7(7) . . ?
 C2 N2 C7 108.7(6) . . ?
 C4 N2 C2 108.7(7) . . ?
 C4 N2 C6 109.5(7) . . ?
 C4 N2 C7 112.2(7) . . ?
 C6 N2 C2 107.0(7) . . ?
 C6 N2 C7 110.6(6) . . ?
 C8 N3 Cu2 109.2(6) . . ?
 C10 N3 Cu2 113.4(6) . . ?
 C10 N3 C8 108.3(7) . . ?
 C12 N3 Cu2 108.1(5) . . ?
 C12 N3 C8 107.5(7) . . ?
 C12 N3 C10 110.1(7) . . ?
 C9 N4 C11 107.6(7) . . ?
 C9 N4 C13 108.5(7) . . ?
 C9 N4 C14 113.3(7) . . ?
 C11 N4 C13 108.5(7) . . ?
 C11 N4 C14 108.9(7) . . ?
 C13 N4 C14 110.0(7) . . ?
 C15 N5 C19 108.7(8) . . ?
 C17 N5 C15 108.6(8) . . ?
 C17 N5 C19 108.8(8) . . ?
 C16 N6 C18 108.0(7) . . ?
 C16 N6 C21 110.9(7) . . ?
 C18 N6 C21 107.2(7) . . ?
 C20 N6 C16 108.4(7) . . ?
 C20 N6 C18 109.3(7) . . ?
 C20 N6 C21 113.0(7) . . ?
 N1 C1 H1A 109.4 . . ?
 N1 C1 H1B 109.4 . . ?
 N1 C1 C2 111.0(7) . . ?
 H1A C1 H1B 108.0 . . ?
 C2 C1 H1A 109.4 . . ?
 C2 C1 H1B 109.4 . . ?
 N2 C2 C1 110.4(7) . . ?
 N2 C2 H2A 109.6 . . ?
 N2 C2 H2B 109.6 . . ?
 C1 C2 H2A 109.6 . . ?
 C1 C2 H2B 109.6 . . ?
 H2A C2 H2B 108.1 . . ?
 N1 C3 H3A 109.4 . . ?
 N1 C3 H3B 109.4 . . ?
 N1 C3 C4 111.4(9) . . ?
 H3A C3 H3B 108.0 . . ?
 C4 C3 H3A 109.4 . . ?
 C4 C3 H3B 109.4 . . ?
 N2 C4 C3 109.4(8) . . ?
 N2 C4 H4A 109.8 . . ?
 N2 C4 H4B 109.8 . . ?
 C3 C4 H4A 109.8 . . ?
 C3 C4 H4B 109.8 . . ?
 H4A C4 H4B 108.2 . . ?
 N1 C5 H5A 109.5 . . ?
 N1 C5 H5B 109.5 . . ?
 N1 C5 C6 110.7(7) . . ?
 H5A C5 H5B 108.1 . . ?
 C6 C5 H5A 109.5 . . ?
 C6 C5 H5B 109.5 . . ?
 N2 C6 C5 109.5(7) . . ?
 N2 C6 H6A 109.8 . . ?
 N2 C6 H6B 109.8 . . ?
 C5 C6 H6A 109.8 . . ?
 C5 C6 H6B 109.8 . . ?
 H6A C6 H6B 108.2 . . ?
 N2 C7 H7A 108.8 . . ?
 N2 C7 H7B 108.8 . . ?
 H7A C7 H7B 107.7 . . ?
 C22 C7 N2 113.8(7) . . ?
 C22 C7 H7A 108.8 . . ?
 C22 C7 H7B 108.8 . . ?
 N3 C8 H8A 109.6 . . ?
 N3 C8 H8B 109.6 . . ?
 N3 C8 C9 110.2(8) . . ?
 H8A C8 H8B 108.1 . . ?
 C9 C8 H8A 109.6 . . ?
 C9 C8 H8B 109.6 . . ?
 N4 C9 C8 110.8(8) . . ?
 N4 C9 H9A 109.5 . . ?
 N4 C9 H9B 109.5 . . ?
 C8 C9 H9A 109.5 . . ?
 C8 C9 H9B 109.5 . . ?
 H9A C9 H9B 108.1 . . ?
 N3 C10 H10A 109.5 . . ?
 N3 C10 H10B 109.5 . . ?
 N3 C10 C11 110.6(8) . . ?
 H10A C10 H10B 108.1 . . ?
 C11 C10 H10A 109.5 . . ?
 C11 C10 H10B 109.5 . . ?
 N4 C11 C10 110.5(8) . . ?
 N4 C11 H11A 109.6 . . ?
 N4 C11 H11B 109.6 . . ?
 C10 C11 H11A 109.6 . . ?
 C10 C11 H11B 109.6 . . ?
 H11A C11 H11B 108.1 . . ?
 N3 C12 H12A 109.6 . . ?
 N3 C12 H12B 109.6 . . ?
 N3 C12 C13 110.2(7) . . ?
 H12A C12 H12B 108.1 . . ?
 C13 C12 H12A 109.6 . . ?
 C13 C12 H12B 109.6 . . ?
 N4 C13 C12 110.3(8) . . ?
 N4 C13 H13A 109.6 . . ?
 N4 C13 H13B 109.6 . . ?
 C12 C13 H13A 109.6 . . ?
 C12 C13 H13B 109.6 . . ?
 H13A C13 H13B 108.1 . . ?
 N4 C14 H14A 108.7 . . ?
 N4 C14 H14B 108.7 . . ?
 H14A C14 H14B 107.6 . . ?
 C24 C14 N4 114.0(7) . . ?
 C24 C14 H14A 108.7 . . ?
 C24 C14 H14B 108.7 . . ?
 N5 C15 H15A 109.7 . . ?
 N5 C15 H15B 109.7 . . ?
 N5 C15 C16 109.9(9) . . ?
 H15A C15 H15B 108.2 . . ?
 C16 C15 H15A 109.7 . . ?
 C16 C15 H15B 109.7 . . ?
 N6 C16 C15 110.0(8) . . ?
 N6 C16 H16A 109.7 . . ?
 N6 C16 H16B 109.7 . . ?
 C15 C16 H16A 109.7 . . ?
 C15 C16 H16B 109.7 . . ?
 H16A C16 H16B 108.2 . . ?
 N5 C17 H17A 109.1 . . ?
 N5 C17 H17B 109.1 . . ?
 N5 C17 C18 112.5(9) . . ?
 H17A C17 H17B 107.8 . . ?
 C18 C17 H17A 109.1 . . ?
 C18 C17 H17B 109.1 . . ?
 N6 C18 C17 108.3(8) . . ?
 N6 C18 H18A 110.0 . . ?
 N6 C18 H18B 110.0 . . ?
 C17 C18 H18A 110.0 . . ?
 C17 C18 H18B 110.0 . . ?
 H18A C18 H18B 108.4 . . ?
 N5 C19 H19A 109.2 . . ?
 N5 C19 H19B 109.2 . . ?
 N5 C19 C20 112.2(8) . . ?
 H19A C19 H19B 107.9 . . ?
 C20 C19 H19A 109.2 . . ?
 C20 C19 H19B 109.2 . . ?
 N6 C20 C19 108.8(7) . . ?
 N6 C20 H20A 109.9 . . ?
 N6 C20 H20B 109.9 . . ?
 C19 C20 H20A 109.9 . . ?
 C19 C20 H20B 109.9 . . ?
 H20A C20 H20B 108.3 . . ?
 N6 C21 H21A 108.3 . . ?
 N6 C21 H21B 108.3 . . ?
 H21A C21 H21B 107.4 . . ?
 C26 C21 N6 115.8(7) . . ?
 C26 C21 H21A 108.3 . . ?
 C26 C21 H21B 108.3 . . ?
 C23 C22 C7 120.4(7) . . ?
 C23 C22 C27 120.6(7) . . ?
 C27 C22 C7 119.0(8) . . ?
 C22 C23 C24 119.7(7) . . ?
 C22 C23 C28 120.4(7) . . ?
 C24 C23 C28 119.7(8) . . ?
 C23 C24 C14 120.0(7) . . ?
 C23 C24 C25 119.8(8) . . ?
 C25 C24 C14 120.1(7) . . ?
 C24 C25 C29 120.0(7) . . ?
 C26 C25 C24 119.4(7) . . ?
 C26 C25 C29 120.3(7) . . ?
 C25 C26 C21 119.6(7) . . ?
 C25 C26 C27 120.8(8) . . ?
 C27 C26 C21 119.6(8) . . ?
 C22 C27 C30 119.9(7) . . ?
 C26 C27 C22 119.1(8) . . ?
 C26 C27 C30 120.3(7) . . ?
 C23 C28 H28A 109.5 . . ?
 C23 C28 H28B 109.5 . . ?
 C23 C28 H28C 109.5 . . ?
 H28A C28 H28B 109.5 . . ?
 H28A C28 H28C 109.5 . . ?
 H28B C28 H28C 109.5 . . ?
 C25 C29 H29A 109.5 . . ?
 C25 C29 H29B 109.5 . . ?
 C25 C29 H29C 109.5 . . ?
 H29A C29 H29B 109.5 . . ?
 H29A C29 H29C 109.5 . . ?
 H29B C29 H29C 109.5 . . ?
 C27 C30 H30A 109.5 . . ?
 C27 C30 H30B 109.5 . . ?
 C27 C30 H30C 109.5 . . ?
 H30A C30 H30B 109.5 . . ?
 H30A C30 H30C 109.5 . . ?
 H30B C30 H30C 109.5 . . ?
 C31 N7 C32 119.3(12) . . ?
 C33 N7 C31 120.2(12) . . ?
 C33 N7 C32 120.3(12) . . ?
 N7 C31 H31A 109.5 . . ?
 N7 C31 H31B 109.5 . . ?
 N7 C31 H31C 109.5 . . ?
 H31A C31 H31B 109.5 . . ?
 H31A C31 H31C 109.5 . . ?
 H31B C31 H31C 109.5 . . ?
 N7 C32 H32A 109.5 . . ?
 N7 C32 H32B 109.5 . . ?
 N7 C32 H32C 109.5 . . ?
 H32A C32 H32B 109.5 . . ?
 H32A C32 H32C 109.5 . . ?
 H32B C32 H32C 109.5 . . ?
 O14 C33 N7 126.4(12) . . ?
 O14 C33 H33 116.8 . . ?
 N7 C33 H33 116.8 . . ?
 N8 C34 C35 177.4(15) . . ?
 C34 C35 H35A 109.5 . . ?
 C34 C35 H35B 109.5 . . ?
 C34 C35 H35C 109.5 . . ?
 H35A C35 H35B 109.5 . . ?
 H35A C35 H35C 109.5 . . ?
 H35B C35 H35C 109.5 . . ?
 N9 C36 C37 178.7(18) . . ?
 C36 C37 H37A 109.5 . . ?
 C36 C37 H37B 109.5 . . ?
 C36 C37 H37C 109.5 . . ?
 H37A C37 H37B 109.5 . . ?
 H37A C37 H37C 109.5 . . ?
 H37B C37 H37C 109.5 . . ?
 N10 C38 C39 179.0(19) . . ?
 C38 C39 H39A 109.5 . . ?
 C38 C39 H39B 109.5 . . ?
 C38 C39 H39C 109.5 . . ?
 H39A C39 H39B 109.5 . . ?
 H39A C39 H39C 109.5 . . ?
 H39B C39 H39C 109.5 . . ?

loop_
  _geom_torsion_atom_site_label_1
  _geom_torsion_atom_site_label_2
  _geom_torsion_atom_site_label_3
  _geom_torsion_atom_site_label_4
  _geom_torsion
  _geom_torsion_site_symmetry_1
  _geom_torsion_site_symmetry_2
  _geom_torsion_site_symmetry_3
  _geom_torsion_site_symmetry_4
  _geom_torsion_publ_flag
 Cu1 N1 C1 C2 178.0(6) . . . . ?
 Cu1 N1 C3 C4 171.9(6) . . . . ?
 Cu1 N1 C5 C6 175.4(6) . . . . ?
 Cu2 N3 C8 C9 -175.6(6) . . . . ?
 Cu2 N3 C10 C11 -178.1(6) . . . . ?
 Cu2 N3 C12 C13 -179.1(6) . . . . ?
 N1 C1 C2 N2 6.3(11) . . . . ?
 N1 C3 C4 N2 5.9(10) . . . . ?
 N1 C5 C6 N2 12.6(10) . . . . ?
 N2 C7 C22 C23 -91.4(10) . . . . ?
 N2 C7 C22 C27 89.5(10) . . . . ?
 N3 C8 C9 N4 -2.6(10) . . . . ?
 N3 C10 C11 N4 -3.8(10) . . . . ?
 N3 C12 C13 N4 -5.9(10) . . . . ?
 N4 C14 C24 C23 94.1(9) . . . . ?
 N4 C14 C24 C25 -89.9(9) . . . . ?
 N5 C15 C16 N6 2.9(11) . . . . ?
 N5 C17 C18 N6 3.2(11) . . . . ?
 N5 C19 C20 N6 3.1(12) . . . . ?
 N6 C21 C26 C25 89.2(9) . . . . ?
 N6 C21 C26 C27 -91.0(10) . . . . ?
 C1 N1 C3 C4 -61.7(10) . . . . ?
 C1 N1 C5 C6 49.9(10) . . . . ?
 C2 N2 C4 C3 54.8(9) . . . . ?
 C2 N2 C6 C5 -66.3(9) . . . . ?
 C2 N2 C7 C22 179.7(7) . . . . ?
 C3 N1 C1 C2 54.3(10) . . . . ?
 C3 N1 C5 C6 -67.1(9) . . . . ?
 C4 N2 C2 C1 -62.5(9) . . . . ?
 C4 N2 C6 C5 51.4(9) . . . . ?
 C4 N2 C7 C22 59.5(9) . . . . ?
 C5 N1 C1 C2 -60.8(10) . . . . ?
 C5 N1 C3 C4 56.3(10) . . . . ?
 C6 N2 C2 C1 55.7(9) . . . . ?
 C6 N2 C4 C3 -61.7(9) . . . . ?
 C6 N2 C7 C22 -63.2(10) . . . . ?
 C7 N2 C2 C1 175.1(7) . . . . ?
 C7 N2 C4 C3 175.1(7) . . . . ?
 C7 N2 C6 C5 175.6(7) . . . . ?
 C7 C22 C23 C24 174.2(8) . . . . ?
 C7 C22 C23 C28 -11.6(13) . . . . ?
 C7 C22 C27 C26 -174.9(8) . . . . ?
 C7 C22 C27 C30 14.0(12) . . . . ?
 C8 N3 C10 C11 -56.7(9) . . . . ?
 C8 N3 C12 C13 63.1(9) . . . . ?
 C9 N4 C11 C10 61.3(9) . . . . ?
 C9 N4 C13 C12 -54.9(10) . . . . ?
 C9 N4 C14 C24 -60.7(9) . . . . ?
 C10 N3 C8 C9 60.5(9) . . . . ?
 C10 N3 C12 C13 -54.7(9) . . . . ?
 C11 N4 C9 C8 -57.4(9) . . . . ?
 C11 N4 C13 C12 61.6(9) . . . . ?
 C11 N4 C14 C24 179.7(7) . . . . ?
 C12 N3 C8 C9 -58.5(9) . . . . ?
 C12 N3 C10 C11 60.6(9) . . . . ?
 C13 N4 C9 C8 59.7(10) . . . . ?
 C13 N4 C11 C10 -55.9(9) . . . . ?
 C13 N4 C14 C24 60.9(9) . . . . ?
 C14 N4 C9 C8 -177.8(7) . . . . ?
 C14 N4 C11 C10 -175.6(7) . . . . ?
 C14 N4 C13 C12 -179.4(7) . . . . ?
 C14 C24 C25 C26 176.7(8) . . . . ?
 C14 C24 C25 C29 -10.5(12) . . . . ?
 C15 N5 C17 C18 -62.1(10) . . . . ?
 C15 N5 C19 C20 57.9(11) . . . . ?
 C16 N6 C18 C17 57.1(9) . . . . ?
 C16 N6 C20 C19 -60.6(9) . . . . ?
 C16 N6 C21 C26 -61.9(9) . . . . ?
 C17 N5 C15 C16 57.8(10) . . . . ?
 C17 N5 C19 C20 -60.1(11) . . . . ?
 C18 N6 C16 C15 -60.7(9) . . . . ?
 C18 N6 C20 C19 56.8(10) . . . . ?
 C18 N6 C21 C26 -179.5(7) . . . . ?
 C19 N5 C15 C16 -60.3(10) . . . . ?
 C19 N5 C17 C18 56.0(11) . . . . ?
 C20 N6 C16 C15 57.6(9) . . . . ?
 C20 N6 C18 C17 -60.6(10) . . . . ?
 C20 N6 C21 C26 60.1(10) . . . . ?
 C21 N6 C16 C15 -177.8(7) . . . . ?
 C21 N6 C18 C17 176.6(7) . . . . ?
 C21 N6 C20 C19 176.0(8) . . . . ?
 C21 C26 C27 C22 174.2(8) . . . . ?
 C21 C26 C27 C30 -14.8(12) . . . . ?
 C22 C23 C24 C14 -176.7(8) . . . . ?
 C22 C23 C24 C25 7.3(12) . . . . ?
 C23 C22 C27 C26 6.0(13) . . . . ?
 C23 C22 C27 C30 -165.1(8) . . . . ?
 C23 C24 C25 C26 -7.4(12) . . . . ?
 C23 C24 C25 C29 165.5(8) . . . . ?
 C24 C25 C26 C21 -173.5(8) . . . . ?
 C24 C25 C26 C27 6.8(12) . . . . ?
 C25 C26 C27 C22 -6.1(13) . . . . ?
 C25 C26 C27 C30 165.0(8) . . . . ?
 C27 C22 C23 C24 -6.7(13) . . . . ?
 C27 C22 C23 C28 167.5(8) . . . . ?
 C28 C23 C24 C14 9.0(13) . . . . ?
 C28 C23 C24 C25 -167.0(8) . . . . ?
 C29 C25 C26 C21 13.7(12) . . . . ?
 C29 C25 C26 C27 -166.0(8) . . . . ?
 C31 N7 C33 O14 -178.0(13) . . . . ?
 C32 N7 C33 O14 -2.3(19) . . . . ?

loop_
  _diffrn_refln_index_h
  _diffrn_refln_index_k
  _diffrn_refln_index_l
  _diffrn_refln_intensity_net
  _diffrn_refln_intensity_u
  _diffrn_refln_scale_group_code
 0 0 -1 98.9404 47.614 7
 0 0 -2 416403 28619.2 7
 0 0 -3 213.176 146.535 7
 0 0 -4 682910 46965.9 7
 0 0 -5 149.324 275.367 7
 0 0 -6 522724 36089.6 7
 0 0 -7 32.8167 299.223 7
 0 0 -8 190208 13310.8 7
 0 0 -9 59.3163 229.585 7
 0 0 -10 236634 16494.7 7
 0 0 -11 220.781 281.567 7
 0 0 -12 10812.5 1036.64 7
 0 0 -13 106.875 275.829 7
 0 0 -14 245820 17185.9 7
 0 0 -15 83.0887 255.82 7
 0 0 -16 38165.9 3007.02 7
 0 0 -17 48.9686 265.272 7
 0 0 -18 32625.6 2694.96 7
 0 0 -19 58.1204 287.421 7
 0 0 -20 9279.73 1105.69 7
 0 0 -21 -68.5346 330.342 7
 0 0 -22 14590 1564.78 7
 0 0 -23 80.1579 376.064 7
 0 0 -24 1909.04 580.65 7
 0 0 -26 46696.8 3306.48 6
 0 0 -27 62.0353 113.25 6
 0 0 -28 2599.92 261.377 6
 0 0 -29 20.4381 79.0162 6
 0 0 -30 17698.3 1261.21 6
 0 1 0 83.5438 32.5193 9
 0 -1 -1 115.347 49.2956 7
 0 -1 -2 120.46 84.4267 7
 0 -1 -3 430.579 196.587 7
 0 -1 -4 35.9706 200.855 7
 0 -1 -5 17.9255 191.142 7
 0 1 -6 222.584 266.869 7
 0 -1 -6 182.292 196.979 7
 0 -1 -7 465.183 208.26 7
 0 1 -7 27.2475 249.204 7
 0 1 -8 29.7638 237.534 7
 0 -1 -8 256.924 225.712 7
 0 1 -9 198.088 260.777 7
 0 -1 -9 28.5588 216.586 7
 0 1 -10 -112.169 292.358 7
 0 -1 -10 -31.0686 227.907 7
 0 1 -11 172.088 313.981 7
 0 -1 -11 135.953 268.577 7
 0 -1 -12 403.904 322.96 7
 0 1 -12 236.278 297.005 7
 0 1 -13 170.301 255.851 7
 0 -1 -13 276.458 293.308 7
 0 -1 -14 256.715 280.337 7
 0 1 -14 216.964 250.207 7
 0 -1 -15 -45.839 243.072 7
 0 1 -15 78.8036 250.27 7
 0 1 -16 42.4413 234.635 7
 0 -1 -16 -48.6115 279.29 7
 0 -1 -17 52.0159 287.587 7
 0 1 -17 47.1143 244.365 7
 0 -1 -18 111.204 275.165 7
 0 1 -18 209.082 265.082 7
 0 1 -19 -231.164 306.724 7
 0 -1 -19 -118.178 285.083 7
 0 -1 -20 63.4321 305.829 7
 0 1 -20 191.736 339.008 7
 0 1 -21 140.353 347.076 7
 0 -1 -21 68.5359 312.522 7
 0 1 -22 227.75 384.666 7
 0 -1 -22 -146.167 387.543 7
 0 1 -23 81.5734 371.922 7
 0 -1 -23 76.7256 317.468 7
 0 -1 -24 79.0646 360.549 7
 0 1 -24 171.161 378.599 7
 0 -1 -26 58.144 129.879 6
 0 1 -26 11.4277 125.106 6
 0 1 -27 -20.3651 115.93 6
 0 -1 -27 72.602 110.011 6
 0 -1 -28 8.57111 93.3393 6
 0 -1 -29 54.9279 70.9101 6
 0 -1 -30 31.9717 61.8325 6
 0 2 0 129766 8944.3 9
 0 2 1 59975.2 4160.52 9
 0 -2 -3 13423.1 1041.75 7
 0 -2 -4 94720.4 6660.12 7
 0 -2 -5 90253.6 6441.49 7
 0 -2 -6 31464.1 2411.79 7
 0 -2 -7 680019 46823.8 7
 0 2 -8 394670 25298.2 7
 0 -2 -8 340903 25240.9 7
 0 2 -9 425571 27589.4 7
 0 -2 -9 374384 27549.7 7
 0 -2 -10 66712.6 5048.4 7
 0 2 -10 71812.2 5058.25 7
 0 -2 -11 89163.7 6822.33 7
 0 2 -11 100639 6841.37 7
 0 2 -12 922607 59674.3 7
 0 -2 -12 814693 59622.5 7
 0 2 -13 317250 22199.1 7
 0 -2 -13 320839 22266.9 7
 0 -2 -14 89790.2 6307.57 7
 0 2 -14 82084.1 6182.64 7
 0 -2 -15 46123.4 3344.37 7
 0 2 -15 38506.6 3196.96 7
 0 -2 -16 7499.1 915.277 7
 0 2 -16 7075.78 827.421 7
 0 -2 -17 136435 9887.46 7
 0 2 -17 137324 9810.23 7
 0 2 -18 33210.9 2640.47 7
 0 -2 -18 30286.8 2656.16 7
 0 -2 -19 22373 2120.18 7
 0 2 -19 25200.4 2132.06 7
 0 2 -20 16184.8 1588.43 7
 0 -2 -20 15019.3 1562.99 7
 0 -2 -21 6283.95 908.471 7
 0 2 -21 7150.96 971.976 7
 0 2 -22 74941.7 5068.1 7
 0 -2 -22 53749.1 4799.07 7
 0 2 -23 2865.45 671.119 7
 0 -2 -23 1903.47 541.247 7
 0 2 24 3423.59 687.597 9
 0 2 -24 2709.6 694.663 7
 0 -2 -26 1806.44 237.873 6
 0 -2 -27 852.519 159.983 6
 0 -2 -28 -34.0084 94.9709 6
 0 -2 -29 445.995 100.721 6
 0 -2 -30 9951.83 730.902 6
 0 3 0 91.8339 103.243 9
 0 3 1 -8.96765 95.1075 9
 0 3 2 200.416 125.127 9
 0 3 3 -27.3315 161.342 9
 0 -3 -4 18.3245 183.477 7
 0 -3 -5 90.4518 220.906 7
 0 -3 -6 59.488 239.46 7
 0 -3 -7 -41.3107 344.864 7
 0 -3 -8 100.381 269.429 7
 0 -3 -9 272.258 261.368 7
 0 3 -10 -36.2466 271.868 7
 0 -3 -10 222.011 311.624 7
 0 3 -11 75.7218 350.744 7
 0 -3 -11 452.538 334.789 7
 0 3 -12 120.579 323.619 7
 0 -3 -12 91.3082 342.445 7
 0 3 -13 220.705 324.064 7
 0 -3 -13 200.144 327.62 7
 0 -3 -14 -53.873 337.094 7
 0 3 -14 320.306 295.165 7
 0 3 -15 -44.0137 270.96 7
 0 -3 -15 114.23 345.897 7
 0 -3 -16 -59.7503 323.653 7
 0 3 -16 45.337 250.644 7
 0 3 -17 96.4165 250.168 7
 0 -3 -17 187.474 345.59 7
 0 3 -18 -52.848 280.265 7
 0 -3 -18 -64.1717 325.176 7
 0 3 -19 527.887 337.279 7
 0 -3 -19 -65.7186 308.607 7
 0 3 -20 324.206 372.614 7
 0 -3 -20 -267.543 369.855 7
 0 3 -21 214.788 316.684 7
 0 -3 -21 -68.1105 319.542 7
 0 3 -22 154.286 400.417 7
 0 -3 -22 -414.064 305.665 7
 0 3 -23 81.0082 358.378 7
 0 3 23 182.347 374.283 9
 0 3 -24 81.7029 349.951 7
 0 3 24 123.085 319.248 9
 0 -3 -26 44.9162 122.914 6
 0 3 -26 -55.4452 113.044 6
 0 -3 -27 -19.8737 108.804 6
 0 3 -27 -58.6187 110.727 6
 0 3 -28 -24.0769 86.5024 6
 0 -3 -28 -16.4337 95.2972 6
 0 3 -29 -90.308 76.6372 6
 0 -3 -29 -46.5791 81.4082 6
 0 -3 -30 15.5544 60.676 6
 0 3 -30 9.99016 56.3305 6
 0 4 0 109479 7615.36 9
 0 4 -1 200436 14605 9
 0 4 1 221577 14597.3 9
 0 4 2 4039.02 402.129 9
 0 4 3 62798.4 4443.89 9
 0 4 4 78524.6 5551.58 9
 0 -4 -6 472886 32645 7
 0 -4 -7 2453.17 446.093 7
 0 -4 -8 107181 7768.91 7
 0 -4 -9 9849.49 1024 7
 0 -4 -10 619872 42835 7
 0 4 -11 282188 17642 7
 0 -4 -11 226318 17540.8 7
 0 4 -12 2242.8 509.125 7
 0 -4 -12 1058.59 407.979 7
 0 -4 -13 59773.4 4796.84 7
 0 4 -13 67111 4792.71 7
 0 -4 -14 18305.5 1808.32 7
 0 4 -14 20642.9 1797.57 7
 0 4 -15 5628.89 772.358 7
 0 -4 -15 4121.34 736.199 7
 0 -4 -16 101372 7664.05 7
 0 4 -16 104997 7564.61 7
 0 -4 -17 47173.2 4002.43 7
 0 4 -17 52608.8 3915.83 7
 0 4 -18 1539.36 451.613 7
 0 -4 -18 1102.2 440.184 7
 0 4 -19 11747.2 1256.04 7
 0 -4 -19 11092.1 1296.69 7
 0 -4 -20 58587.3 4870.54 7
 0 4 -20 67203.2 4905.23 7
 0 4 -21 14336.9 1485.9 7
 0 4 21 12648.1 1365.11 9
 0 4 -22 12889.5 1469.93 7
 0 4 22 13312.1 1379.75 9
 0 4 -23 18314.4 1799.48 7
 0 4 23 15602.3 1595.11 9
 0 4 -24 18445.9 1947.22 7
 0 4 24 20635.9 1861.95 9
 0 -4 -25 17842.9 1357.09 6
 0 4 -25 18723.6 1361.58 6
 0 -4 -26 21592.4 1608.7 6
 0 4 -26 22489.5 1610.69 6
 0 -4 -27 8480.7 666.567 6
 0 4 -27 8328.25 663.04 6
 0 4 -28 9310.58 708.979 6
 0 -4 -28 9294.87 711.159 6
 0 -4 -29 2784.33 250.186 6
 0 4 -29 2618.94 242.679 6
 0 4 -30 687.503 94.8361 6
 0 -4 -30 618.685 94.8743 6
 0 5 0 162.421 166.913 9
 0 5 -1 142.756 217.995 9
 0 5 1 47.8065 162.533 9
 0 5 2 32.5625 184.479 9
 0 5 3 88.9868 171.66 9
 0 5 4 40.2346 186.123 9
 0 5 5 -22.2526 199.894 9
 0 5 6 -148.543 225.959 9
 0 5 7 318.532 242.713 9
 0 -5 -8 119.378 308.097 7
 0 -5 -9 103.124 369.545 7
 0 -5 -10 187.394 414.598 7
 0 -5 -11 46.3224 331.947 7
 0 5 -12 165.535 452.466 7
 0 -5 -12 -99.0961 350.797 7
 0 5 -13 -54.9569 349.09 7
 0 -5 -13 -54.6149 330.775 7
 0 5 -14 222.235 358.213 7
 0 -5 -14 -60.4701 360.071 7
 0 5 -15 58.3761 329.239 7
 0 -5 -15 198.018 326.505 7
 0 5 -16 123.399 341.148 7
 0 -5 -16 -279.876 354.569 7
 0 5 -17 524.667 375.981 7
 0 -5 -17 -143.921 381.715 7
 0 5 -18 232.351 308.317 7
 0 -5 -18 144.537 375.038 7
 0 5 -19 -244.175 301.85 7
 0 5 19 441.142 375.244 9
 0 5 -20 -63.1554 320.031 7
 0 5 20 -61.8322 361.79 9
 0 5 -21 -201.393 331.968 7
 0 5 21 60.4576 306.354 9
 0 5 -22 -213.737 305.226 7
 0 5 22 -59.3934 334.974 9
 0 5 -23 72.537 300.098 7
 0 5 23 -117.153 296.806 9
 0 5 -24 142.937 295.803 7
 0 5 24 115.428 285.517 9
 0 -5 -25 22.2878 113.638 6
 0 5 -25 67.0048 120.387 6
 0 5 -26 -93.354 112.426 6
 0 -5 -26 -10.3776 104.594 6
 0 -5 -27 72.0336 100.13 6
 0 5 -27 44.5348 89.265 6
 0 -5 -28 -15.1625 81.2736 6
 0 5 -28 36.8313 80.2192 6
 0 5 -29 81.9604 67.4509 6
 0 -5 -29 61.7166 69.0951 6
 0 5 -30 4.57846 52.1204 6
 0 -5 -30 -9.92345 59.5948 6
 0 6 0 39215.3 2874.85 9
 0 6 -1 391071 28421.9 9
 0 6 1 433248 28423.1 9
 0 6 2 39515.6 2891.95 9
 0 6 3 240.827 213.057 9
 0 6 4 228642 15885.2 9
 0 6 5 175810 12277.2 9
 0 6 6 536342 36992.5 9
 0 6 7 465680 32173.8 9
 0 6 8 189463 13297.1 9
 0 6 9 22860.2 1939.23 9
 0 6 10 137747 9900.11 9
 0 6 11 254720 17858.9 9
 0 6 12 35340.6 2832.87 9
 0 6 -13 42114.3 2816.42 7
 0 6 13 25169.5 2463.49 9
 0 6 -14 5444.85 806.451 7
 0 6 14 3877.83 677.93 9
 0 6 -15 9488.69 1044.19 7
 0 6 15 5858.42 881.897 9
 0 6 -16 121995 7647.59 7
 0 6 16 87045.9 7451.71 9
 0 6 -17 27102.6 2172.33 7
 0 6 17 19393.6 2057.54 9
 0 6 -18 9828.55 1141.16 7
 0 6 18 10289.3 1204.86 9
 0 6 -19 45655.6 3367.57 7
 0 6 19 36383.1 3308.51 9
 0 6 -20 4278.06 707.992 7
 0 6 20 2787.91 619.429 9
 0 6 -21 82529.7 6024.94 7
 0 6 21 76463.4 5971.8 9
 0 6 -22 3768.46 671.333 7
 0 6 22 3443.3 632.186 9
 0 6 -23 3623.24 669.706 7
 0 6 23 3717.67 668.118 9
 0 6 -24 1428.99 441.112 7
 0 -6 -24 1697.09 227.515 6
 0 6 -24 1830.53 228.959 6
 0 6 -25 12278.4 953.13 6
 0 -6 -25 12710.8 956.845 6
 0 6 -26 206.288 114.477 6
 0 -6 -26 253.19 118.01 6
 0 6 -27 4644.3 404.709 6
 0 -6 -27 5009.23 412.109 6
 0 6 -28 6.88718 78.0347 6
 0 -6 -28 14.2305 79.8473 6
 0 -6 -29 1752.46 178.806 6
 0 6 -29 1847.93 177.615 6
 0 6 30 344.098 229.016 5
 0 -6 -30 32.9797 56.212 6
 0 7 0 -124.647 217.208 9
 0 7 1 -24.3469 211.985 9
 0 7 -1 106.199 227.402 9
 0 7 2 120.778 243.468 9
 0 7 3 464.97 234.213 9
 0 7 4 115.01 262.276 9
 0 7 5 90.233 255.523 9
 0 7 6 -30.7776 243.035 9
 0 7 7 -31.9607 278.265 9
 0 7 8 69.2281 320.245 9
 0 7 9 -275.305 351.102 9
 0 7 10 189.097 394.847 9
 0 7 11 50.2247 408.096 9
 0 7 12 94.5799 326.603 9
 0 7 13 98.6965 313.518 9
 0 7 -14 -67.8255 389.745 7
 0 7 14 214.887 314.394 9
 0 7 -15 -66.2854 366.455 7
 0 7 15 59.1701 352.318 9
 0 7 -16 66.0687 350.545 7
 0 7 16 259.362 312.732 9
 0 7 -17 68.6005 371.698 7
 0 7 17 205.045 414.021 9
 0 7 -18 192.688 317.662 7
 0 7 18 -69.9353 378.872 9
 0 7 -19 244.116 357.313 7
 0 7 19 138.884 376.384 9
 0 7 -20 -179.316 310.122 7
 0 7 20 -67.4841 365.66 9
 0 7 -21 120.805 298.8 7
 0 7 21 130.748 331.355 9
 0 7 -22 -60.1779 290.034 7
 0 7 22 62.7204 325.278 9
 0 7 -23 184.85 272.801 7
 0 7 23 179.56 288.738 9
 0 7 -24 74.1384 105.516 6
 0 -7 -24 72.9299 114.15 6
 0 7 -25 101.609 109.849 6
 0 -7 -25 148.812 101.506 6
 0 -7 -26 8.88524 93.7179 6
 0 7 -26 -9.05921 103.613 6
 0 -7 -27 -54.5096 86.1417 6
 0 7 -27 171.188 83.4574 6
 0 -7 -28 33.2109 71.2055 6
 0 7 -28 -19.1602 70.9707 6
 0 7 29 -90.1222 269.852 5
 0 -7 -29 33.8294 64.2093 6
 0 8 0 81240.8 5844.42 9
 0 8 -1 824.582 310.413 9
 0 8 1 1049.72 307.512 9
 0 8 2 9430.22 905.157 9
 0 8 3 47472.6 3532.24 9
 0 8 4 5133.05 632.669 9
 0 8 5 196741 13806.8 9
 0 8 6 7882 867.505 9
 0 8 7 65854.9 4845.17 9
 0 8 8 117616 8401.16 9
 0 8 9 324306 22594.7 9
 0 8 10 78930 5836.91 9
 0 8 11 146911 10578.5 9
 0 8 12 46110.5 3628.48 9
 0 8 13 58317.3 4455.28 9
 0 8 -14 14369.4 1432.91 7
 0 8 14 9708.17 1155.02 9
 0 8 -15 13430 1291.13 7
 0 8 15 7411.4 1028.95 9
 0 8 -16 132.555 319.504 7
 0 8 16 64.803 336.148 9
 0 8 -17 82774.1 5521.6 7
 0 8 17 61325.6 5376.56 9
 0 8 -18 65722.8 4588.89 7
 0 8 18 49870.5 4463.01 9
 0 8 -19 23684.7 2005.61 7
 0 8 19 18584.9 1977.68 9
 0 8 -20 9503.09 1125.87 7
 0 8 20 11452 1274.78 9
 0 8 -21 9462.08 1102.27 7
 0 8 21 10802.9 1248.38 9
 0 8 -22 -56.5952 286.765 7
 0 8 22 195.358 322.004 9
 0 8 -23 45378.7 3697.57 7
 0 8 23 51837.4 3810.66 9
 0 8 -23 47072 3321.75 6
 0 -8 -23 46780 3319.66 6
 0 8 -24 31585.4 2212.3 6
 0 -8 -24 30261.5 2204.35 6
 0 -8 -25 6874.12 546.223 6
 0 8 -25 6603.23 546.175 6
 0 8 -26 9284.59 702.302 6
 0 -8 -26 8983.62 698.722 6
 0 8 -27 3725.09 316.014 6
 0 -8 -27 3588.49 314 6
 0 8 28 1899.53 417.734 5
 0 -8 -28 1847.01 185.31 6
 0 8 29 12889.8 1001.78 5
 0 -8 -29 10078.9 757.632 6
 0 9 0 36.0242 295.409 9
 0 9 1 34.8727 285.967 9
 0 9 2 104.893 302.027 9
 0 9 3 107.104 243.449 9
 0 9 4 570.421 368.636 9
 0 9 5 -162.366 359.226 9
 0 9 6 85.561 384.328 9
 0 9 7 -174.496 400.845 9
 0 9 8 -176.232 392.935 9
 0 9 9 45.44 379.336 9
 0 9 10 -49.2973 327.062 9
 0 9 11 -226.241 390.858 9
 0 9 12 125.398 398.337 9
 0 9 13 56.8869 332.854 9
 0 9 14 -115.503 337.983 9
 0 9 -15 334.656 385.572 7
 0 9 15 492.155 397.628 9
 0 9 -16 65.6075 390.649 7
 0 9 16 -66.732 346.082 9
 0 9 -17 -64.6108 364.314 7
 0 9 17 360.753 444.21 9
 0 9 -18 -65.6718 384.23 7
 0 9 18 152.096 376.042 9
 0 9 -19 -123.754 313.663 7
 0 9 19 -154.161 381.261 9
 0 9 -20 -56.8351 288.133 7
 0 9 20 -305.472 387.065 9
 0 9 -21 53.7423 237.707 7
 0 9 21 -219.921 343.899 9
 0 9 -22 -53.2778 249.963 7
 0 9 22 69.0032 341.232 9
 0 -9 -22 87.8851 94.8367 6
 0 9 -22 58.2136 107.359 6
 0 9 -23 51.4909 234.768 7
 0 -9 -23 75.9037 96.7859 6
 0 9 -23 28.9217 98.3406 6
 0 9 -24 -27.5013 98.2797 6
 0 -9 -24 -8.85649 89.7587 6
 0 9 -25 8.34288 88.4833 6
 0 -9 -25 15.9931 84.8107 6
 0 -9 -26 57.3531 75.3031 6
 0 -9 -27 76.6274 66.0902 6
 0 9 27 164.686 279.789 5
 0 -9 -28 -27.7995 65.6587 6
 0 9 28 58.6756 263.537 5
 0 9 29 -96.6208 210.404 5
 0 10 0 38611.7 3033.12 9
 0 10 1 164758 11669.1 9
 0 10 2 55199.9 4156.34 9
 0 10 3 32617.9 2619.78 9
 0 10 4 444.487 375.337 9
 0 10 4 408.123 74.2047 1
 0 10 5 444885 30905.8 9
 0 10 6 774.227 469.437 9
 0 10 7 646.885 417.745 9
 0 10 8 441510 30714.9 9
 0 10 -9 132883 9395.43 5
 0 10 9 138461 9699.53 9
 0 10 10 16216.8 1584.2 9
 0 10 11 2629.77 593.745 9
 0 10 12 53555.9 4286.17 9
 0 10 13 1173.06 457.12 9
 0 10 14 3276.53 636.165 9
 0 10 15 524.603 404.354 9
 0 10 -15 196.184 347.533 7
 0 10 16 109101 9318.44 9
 0 10 -16 152750 9467.23 7
 0 10 17 2194.39 620.626 9
 0 10 -17 2071.96 539.507 7
 0 10 18 4608.85 874.937 9
 0 10 -18 8007.51 964.367 7
 0 10 19 83.2748 411.806 9
 0 10 -19 64.3489 333.759 7
 0 10 20 165.238 438.112 9
 0 10 -20 -112.234 277.501 7
 0 -10 -21 2785.32 274.254 6
 0 10 -21 2604.52 263.938 6
 0 10 21 2208.26 612.278 9
 0 10 -21 2367.75 512.516 7
 0 -10 -22 102055 6989.79 6
 0 10 -22 98962 6986.75 6
 0 10 -22 91358.1 7309.06 7
 0 -10 -23 69.4282 95.7921 6
 0 10 -23 150.399 87.8375 6
 0 -10 -24 4168.07 358.497 6
 0 10 25 10882.3 1062.85 5
 0 -10 -25 10525.6 789.405 6
 0 10 26 6719.19 771.969 5
 0 -10 -26 6784.26 522.379 6
 0 10 27 1047.53 340.229 5
 0 10 28 1781.33 360.246 5
 0 11 0 -100.842 369.866 9
 0 11 1 196.121 363.914 9
 0 11 2 243.759 365.979 9
 0 11 3 49.3975 397.641 9
 0 11 4 -51.2495 400.705 9
 0 11 5 -267.681 418.97 9
 0 11 6 55.003 434.331 9
 0 11 7 226.295 405.687 9
 0 11 8 148.284 345.393 5
 0 11 -8 -77.6453 187.133 5
 0 11 8 -114.327 379.242 9
 0 11 9 -271.624 358.987 5
 0 11 -9 41.744 202.547 5
 0 11 9 -58.8722 379.583 9
 0 11 10 -62.3441 371.241 9
 0 11 11 202.615 395.394 9
 0 11 12 -152.575 430.229 9
 0 11 13 230.309 407.392 9
 0 11 14 -286.686 380.56 9
 0 11 15 145.734 386.522 9
 0 11 16 307.61 380.642 9
 0 11 -16 189.919 364.107 7
 0 11 17 246.177 496.96 9
 0 11 -17 -123.804 328.25 7
 0 11 18 86.6322 417.548 9
 0 11 -18 -121.668 285.399 7
 0 -11 -19 39.4901 103.039 6
 0 11 -19 49.8718 91.6747 6
 0 11 19 177.948 461.444 9
 0 11 -19 62.5965 293.663 7
 0 -11 -20 -9.63348 99.9333 6
 0 11 -20 104.815 102.701 6
 0 11 20 -175.059 374.833 9
 0 11 -20 -166.043 259.643 7
 0 11 -21 200.45 235.307 7
 0 11 -21 199.387 98.2163 6
 0 -11 -21 91.6863 99.8637 6
 0 11 -22 -48.0718 225.52 7
 0 11 -22 84.5995 96.3367 6
 0 -11 -22 8.47 92.2683 6
 0 11 23 -46.2779 393.151 5
 0 -11 -23 145.661 78.2682 6
 0 11 24 121.313 343.537 5
 0 11 25 35.4288 305.962 5
 0 11 26 -184.036 279.95 5
 0 11 27 -79.7518 227.747 5
 0 11 28 -111.78 193.211 5
 0 12 1 118821 8664.98 9
 0 12 2 177470 12678.3 9
 0 12 3 116205 8486.97 9
 0 12 4 6515.97 929.592 9
 0 12 5 12053.2 1323.2 9
 0 12 6 8961.95 962.358 5
 0 12 -6 9944.61 881.474 5
 0 12 6 12011.7 1236.58 9
 0 12 7 235466 15593.9 5
 0 12 -7 205784 15414.2 5
 0 12 7 263156 15916.2 9
 0 12 8 7501.49 855.594 5
 0 12 -8 6496.6 661.594 5
 0 12 8 8914.51 1057.26 9
 0 12 9 154546 11581.8 5
 0 12 -9 162790 11424.7 5
 0 12 9 184732 11887.1 9
 0 12 10 244374 15819.9 9
 0 12 10 208405 15518.1 5
 0 12 11 1472.03 543.453 9
 0 12 11 1521.67 478.487 5
 0 12 12 28186.6 2439.06 9
 0 12 12 23353.3 2169.3 5
 0 12 13 77669 6100.38 9
 0 12 14 83460.9 6425.25 9
 0 12 15 42263.2 3562.76 9
 0 12 16 15954.4 1760.33 9
 0 12 -16 17375.7 1671.12 7
 0 12 17 17833 1961.8 9
 0 12 -17 20422 1848.68 7
 0 12 -18 12382.7 959.442 6
 0 12 18 12316.9 1528.4 9
 0 12 -18 12964.3 1329.47 7
 0 12 -19 5908.79 504.932 6
 0 12 19 6611.97 1052.14 9
 0 12 -19 6208.21 844.589 7
 0 12 -20 34369.4 2533.19 6
 0 12 20 42197.7 3094.13 5
 0 12 20 43911.1 3333.88 9
 0 12 -20 36439.5 2941.74 7
 0 12 21 10417.6 1156.3 5
 0 12 -21 8090.63 960.227 7
 0 12 22 2362.18 606.558 5
 0 12 23 28625.7 2365.87 5
 0 12 24 2888.7 523.508 5
 0 12 25 2481.61 451.813 5
 0 12 26 82.0054 247.459 5
 0 12 27 6116.26 623.824 5
 0 13 0 -104.563 266.574 5
 0 13 1 -67.2166 445.948 9
 0 13 -1 82.1545 269.166 5
 0 13 1 103.366 268.076 5
 0 13 2 133.099 441.499 9
 0 13 -2 -87.2589 276.654 5
 0 13 2 26.0894 253.129 5
 0 13 3 66.6971 454.612 9
 0 13 -3 59.2481 272.1 5
 0 13 3 27.8037 253.525 5
 0 13 4 -134.749 414.773 9
 0 13 -4 28.3978 271.927 5
 0 13 4 91.1531 279.069 5
 0 13 5 69.1228 418.639 9
 0 13 -5 26.5898 237.073 5
 0 13 5 133.875 320.512 5
 0 13 6 70.8754 436.329 9
 0 13 -6 -24.6977 223.535 5
 0 13 6 144.912 315.415 5
 0 13 7 284.578 416.257 9
 0 13 -7 22.8063 181.859 5
 0 13 7 -38.0397 288.361 5
 0 13 8 143.572 455.963 9
 0 13 -8 -44.3833 183.622 5
 0 13 8 119.72 305.704 5
 0 13 9 73.298 413.256 9
 0 13 -9 -92.7698 196.987 5
 0 13 9 41.9122 307.406 5
 0 13 10 -75.7835 401.863 9
 0 13 -10 78.0018 209.304 5
 0 13 10 -224.183 328.853 5
 0 13 11 49.0056 367.501 5
 0 13 11 -80.1848 460.689 9
 0 13 12 109.345 414.44 5
 0 13 12 -176.372 487.54 9
 0 13 13 439.511 531.071 5
 0 13 13 1088.58 591.369 9
 0 13 14 224.113 468.371 5
 0 13 14 517.775 496.422 9
 0 13 15 -165.717 423.238 5
 0 13 15 -84.3625 417.238 9
 0 13 16 -283.887 452.71 5
 0 13 16 257.907 445.858 9
 0 13 -16 127.936 346.512 7
 0 13 17 -119.071 474.714 5
 0 13 17 88.9504 439.866 9
 0 13 -17 -124.23 307.181 7
 0 13 18 123.881 535.079 5
 0 13 18 182.743 474.067 9
 0 13 -18 239.125 324.116 7
 0 13 19 -125.727 524.8 5
 0 13 19 -91.813 476.186 9
 0 13 -19 -58.4628 274.305 7
 0 13 20 181.55 563.834 5
 0 13 -20 -108.367 247.053 7
 0 13 21 221.799 482.996 5
 0 13 22 145.825 449.779 5
 0 13 23 41.3594 336.062 5
 0 13 24 -34.3538 320.073 5
 0 13 25 143.735 258.411 5
 0 13 26 -47.2363 208.94 5
 0 13 27 -59.0963 184.86 5
 0 14 0 12138.4 1104.16 5
 0 14 -1 6565.3 741.062 5
 0 14 1 6789.79 725.059 5
 0 14 -2 804734 53580.2 5
 0 14 2 698196 53521.9 5
 0 14 3 14029.6 1497.6 9
 0 14 -3 13268.9 1132.21 5
 0 14 3 10175.7 1066.67 5
 0 14 -4 35120.2 2599 5
 0 14 4 29262.8 2578.09 5
 0 14 -5 59897 4239.11 5
 0 14 5 51273.7 4256.5 5
 0 14 6 1494.34 591.646 9
 0 14 -6 1383.38 324.172 5
 0 14 6 1509.86 405.916 5
 0 14 -7 2179.01 370.535 5
 0 14 7 1880.3 444.567 5
 0 14 8 2416.89 665.301 9
 0 14 -8 1659.18 321.973 5
 0 14 8 1611.59 432.913 5
 0 14 9 -161.74 409.977 9
 0 14 -9 224.383 210.361 5
 0 14 9 431.347 350.728 5
 0 14 10 1782.34 613.113 9
 0 14 -10 1144.53 296.206 5
 0 14 10 862.464 386.804 5
 0 14 11 3311.01 655.76 5
 0 14 11 5245.32 934.752 9
 0 14 12 44585.1 3711.4 5
 0 14 12 52485.6 4135.71 9
 0 14 13 250.565 471.365 5
 0 14 13 1290.41 714.456 9
 0 14 14 2783.32 652.998 5
 0 14 14 3083.55 743.106 9
 0 14 15 95831.3 7215.64 5
 0 14 15 101916 7527.46 9
 0 14 16 41269.5 3344.38 5
 0 14 16 42071.6 3593.87 9
 0 14 -16 41403.6 3406.48 7
 0 14 17 4357.09 784.684 5
 0 14 17 5764.79 982.544 9
 0 14 -17 4894.31 779.831 7
 0 14 18 180.375 474.802 5
 0 14 -18 59.7841 295.688 7
 0 14 19 3601.01 742.649 5
 0 14 -19 2595.12 566.79 7
 0 14 20 16106.4 1611.42 5
 0 14 21 10133.4 1154.82 5
 0 14 22 44.8158 367.503 5
 0 14 23 10015 1019.39 5
 0 14 24 3424.15 502.697 5
 0 14 25 49.7394 216.548 5
 0 14 26 546.601 206.126 5
 0 15 0 304.87 295.656 5
 0 15 1 101.637 290.183 5
 0 15 -1 -34.656 289.321 5
 0 -15 1 58.5959 120.172 8
 0 15 2 34.4033 276.953 5
 0 15 -2 -138.736 281.833 5
 0 -15 2 -45.8459 125.361 8
 0 15 3 174.107 569.453 9
 0 15 -3 33.8966 267.667 5
 0 15 3 -143.818 300.151 5
 0 15 4 -86.748 479.6 9
 0 15 -4 97.5727 273.909 5
 0 15 4 -186.61 308.839 5
 0 15 5 347.579 470.69 9
 0 15 -5 -30.9324 244.255 5
 0 15 5 -154.213 313.255 5
 0 15 6 348.762 519.374 9
 0 15 -6 58.8716 216.405 5
 0 15 6 560.456 343.188 5
 0 15 7 -87.0806 461.765 9
 0 15 -7 55.6575 228.202 5
 0 15 7 -123.213 333.711 5
 0 15 8 -88.4117 468.831 9
 0 15 -8 53.8773 218.902 5
 0 15 8 -255.019 335.629 5
 0 15 9 -270.774 488.929 9
 0 15 -9 -27.3643 226.472 5
 0 15 9 -88.0895 347.822 5
 0 15 10 -92.6387 469.439 9
 0 15 -10 -59.0835 233.363 5
 0 15 10 -185.259 365.77 5
 0 15 11 148.38 409.501 5
 0 15 11 289.797 453.383 9
 0 15 12 -54.298 411.63 5
 0 15 12 313.528 516.808 9
 0 15 13 738.786 541.228 5
 0 15 13 114.822 609.685 9
 0 15 14 -113.281 447.246 5
 0 15 14 99.9874 481.898 9
 0 15 15 162.074 400.807 5
 0 15 15 93.57 462.768 9
 0 15 16 -216.42 475.027 5
 0 15 16 -184.361 420.459 9
 0 15 17 110.704 437.136 5
 0 15 18 -282.83 451.43 5
 0 15 19 -168.847 490.142 5
 0 15 20 -369.246 488.632 5
 0 15 21 -46.9518 395.379 5
 0 15 22 119.68 330.187 5
 0 15 23 -65.7348 283.869 5
 0 15 24 -26.4721 243.141 5
 0 15 25 -149.457 190.605 5
 0 15 26 -86.2278 151.465 5
 0 16 0 92336.3 7391.28 5
 0 -16 0 108150 7222.58 8
 0 16 1 941.971 370.082 5
 0 16 -1 1803.02 430.465 5
 0 -16 1 1668.55 255.543 8
 0 16 2 4449.47 641.094 5
 0 16 -2 4768.45 644.929 5
 0 -16 2 4636.85 467.268 8
 0 16 -3 20888.1 1668.69 5
 0 16 3 17842 1667.33 5
 0 16 4 9132.92 1266.55 9
 0 16 -4 8220.33 827.98 5
 0 16 4 6147.72 822.521 5
 0 16 5 39857.7 3185.94 9
 0 16 -5 33401.6 2571.48 5
 0 16 5 30639.2 2626.15 5
 0 16 -6 63612 4525.2 5
 0 16 6 55527.1 4582.04 5
 0 16 7 13342.3 1572.14 9
 0 16 -7 11813.3 1076.72 5
 0 16 7 11371.2 1180.28 5
 0 16 8 1529.9 654.76 9
 0 16 -8 807.334 283.17 5
 0 16 8 919.008 423.743 5
 0 16 9 31252.1 2660.65 9
 0 16 -9 28226 2052.79 5
 0 16 10 3603.86 886.897 9
 0 16 -10 4214.09 550.312 5
 0 16 10 3036.86 610.981 5
 0 16 11 50733.9 4173.08 5
 0 16 11 65096.6 4779.89 9
 0 16 12 -215.199 449.174 5
 0 16 12 113.673 589.576 9
 0 16 13 54323.9 4606.11 5
 0 16 13 73952.9 5297.57 9
 0 16 14 14408.6 1537.78 5
 0 16 14 18541 1952.68 9
 0 16 15 32169.4 2680.51 5
 0 16 16 12868.2 1339.43 5
 0 16 17 12426.2 1312.51 5
 0 16 18 784.508 496.997 5
 0 16 19 2825.03 633.972 5
 0 16 20 1899.44 514.817 5
 0 16 21 208.706 345.672 5
 0 16 22 13445.4 1238.46 5
 0 16 23 1341.69 333.261 5
 0 16 24 637.222 240.053 5
 0 16 25 91.7798 165.005 5
 0 17 0 -130.721 315.939 5
 0 -17 0 -19.0297 141.168 8
 0 17 -1 209.88 353.582 5
 0 17 1 44.6186 345.459 5
 0 -17 1 116.39 159.324 8
 0 -17 -1 150.749 157.563 8
 0 17 -2 -39.9821 306.281 5
 0 17 2 45.2672 377.881 5
 0 17 -3 37.6802 322.724 5
 0 17 3 -91.6577 347.4 5
 0 17 -4 286.216 299.209 5
 0 17 4 232.904 364.639 5
 0 17 5 -309.447 558.784 9
 0 17 -5 -33.8636 280.296 5
 0 17 5 -92.6385 396.779 5
 0 17 6 102.228 479.603 9
 0 17 -6 -96.7415 252.211 5
 0 17 6 -182.487 374.158 5
 0 17 7 -102.107 575.679 9
 0 17 -7 -30.7229 263.151 5
 0 17 7 -45.6309 349.568 5
 0 17 8 102.722 532.734 9
 0 17 -8 -30.7478 254.423 5
 0 17 8 135.689 374.245 5
 0 17 9 -104.549 529.744 9
 0 17 -9 126.739 273.625 5
 0 17 9 -91.6094 361.687 5
 0 17 10 -108.031 560.287 9
 0 17 10 -47.2912 354.677 5
 0 17 11 337.924 584.36 9
 0 17 11 148.895 425.333 5
 0 17 12 -120.276 548.35 9
 0 17 12 -53.5028 438.757 5
 0 17 13 -114.499 506.403 9
 0 17 13 118.462 467.7 5
 0 17 14 -52.3306 425.207 5
 0 17 15 249.665 409.807 5
 0 17 16 245.088 398.628 5
 0 17 17 -195.928 433.48 5
 0 17 18 97.6258 389.254 5
 0 17 19 280.219 390.34 5
 0 17 20 -301.295 378.307 5
 0 17 21 149.172 308.74 5
 0 17 22 30.6391 255.777 5
 0 17 23 173.66 224.844 5
 0 17 24 39.5867 170.951 5
 0 -18 0 5346.51 535.91 8
 0 18 0 4103.46 703.383 5
 0 18 1 44222.3 3747.61 5
 0 18 -1 43696.5 3708.5 5
 0 -18 -1 52410.4 3536.99 8
 0 -18 1 49271.3 3524.65 8
 0 18 -2 46190.2 3636.07 5
 0 18 2 49238.9 3735.85 5
 0 18 -3 15552.9 1458.76 5
 0 18 3 17233.9 1596.46 5
 0 18 -4 34948.9 2793.58 5
 0 18 4 37363.8 2936.02 5
 0 18 -5 1677.94 409.249 5
 0 18 5 1496.65 502.485 5
 0 18 -6 82495.1 5859.91 5
 0 18 6 79068.7 5990.18 5
 0 18 7 28567.2 2736.05 9
 0 18 -7 27490.9 2121.34 5
 0 18 7 24881.3 2235.8 5
 0 18 8 88211.5 6272.33 9
 0 18 -8 80098.1 5528.22 5
 0 18 8 67077.9 5589.12 5
 0 18 9 13590.5 1683.77 9
 0 18 -9 12818.2 1132.39 5
 0 18 9 10003.5 1186.28 5
 0 18 10 815.868 424.481 5
 0 18 10 684.15 593.701 9
 0 18 11 2746.13 579.906 5
 0 18 11 2640.15 869.734 9
 0 18 12 1596.23 556.427 5
 0 18 13 8667.79 1089.22 5
 0 18 14 31064.2 2574.19 5
 0 18 15 3344.07 627.848 5
 0 18 16 230.028 391.041 5
 0 18 17 5840.16 792.67 5
 0 18 18 21405.9 1872.99 5
 0 18 19 42.7086 368.83 5
 0 18 20 77.7998 324.771 5
 0 18 21 -333.415 295.806 5
 0 18 22 624.034 261.581 5
 0 18 23 -21.7838 192.694 5
 0 19 0 365.107 423.922 5
 0 -19 0 98.6817 220.173 8
 0 19 1 54.8234 415.574 5
 0 19 -1 -96.3313 384.036 5
 0 -19 -1 25.1257 200.334 8
 0 19 -2 -221.5 363.263 5
 0 19 2 56.6057 424.496 5
 0 -19 -2 73.9932 188.943 8
 0 19 3 56.8662 435.878 5
 0 19 -3 327.687 356.93 5
 0 19 4 -110.363 440.08 5
 0 19 -4 -153.031 319.511 5
 0 19 5 52.9543 445.921 5
 0 19 -5 35.3586 305.36 5
 0 19 6 -152.876 450.76 5
 0 19 -6 33.5261 298.868 5
 0 19 7 -446.38 455.662 5
 0 19 -7 65.2332 301.927 5
 0 19 8 -146.196 424.275 5
 0 19 -8 131.597 295.528 5
 0 19 9 47.9983 386.392 5
 0 19 -9 -136.951 298.117 5
 0 19 10 146.602 382.196 5
 0 19 11 -303.505 419.06 5
 0 19 12 53.6561 431.922 5
 0 19 13 -53.0725 439.149 5
 0 19 14 -47.6776 398.015 5
 0 19 15 45.0257 379.159 5
 0 19 16 -131.772 357.001 5
 0 19 17 -43.3898 392.709 5
 0 19 18 -255.474 368.116 5
 0 19 19 79.5835 335.118 5
 0 19 20 35.7229 290.263 5
 0 19 21 180.961 245.369 5
 0 19 22 121.027 215.935 5
 0 19 23 -19.1614 155.694 5
 0 20 0 27328.5 2370.72 5
 0 20 -1 1296.15 510.628 5
 0 20 1 1042.49 536.107 5
 0 -20 -1 1475.79 325.982 8
 0 -20 -2 32635.9 2229.51 8
 0 20 -2 24352.7 2328.51 5
 0 20 2 26304 2460.25 5
 0 -20 -3 138857 8856.2 8
 0 20 -3 111670 8943.57 5
 0 20 3 118338 9128.79 5
 0 20 4 98373.8 7577.76 5
 0 20 -4 88302.2 7374.2 5
 0 20 5 15416 1475.05 5
 0 20 -5 13069.7 1266.14 5
 0 20 6 52690.4 4093.14 5
 0 20 -6 52857.1 3932.36 5
 0 20 7 504.145 439.717 5
 0 20 -7 328.48 309.317 5
 0 20 8 14419.3 1517.59 5
 0 20 -8 17892.6 1446.84 5
 0 20 9 48.6202 420.926 5
 0 20 -9 702.762 333.285 5
 0 20 10 343.365 431.13 5
 0 20 11 21099.2 1910.17 5
 0 20 12 17054 1647.69 5
 0 20 13 11829.1 1253.66 5
 0 20 14 37181.6 2962.26 5
 0 20 15 23231.7 1990 5
 0 20 16 2560.24 527.107 5
 0 20 17 22407 1913.44 5
 0 20 18 489.869 379.13 5
 0 20 19 4379.35 633.952 5
 0 20 20 628.452 339.917 5
 0 20 21 299.655 241.837 5
 0 20 22 594.91 215.322 5
 0 21 0 164.048 483.828 5
 0 21 -1 -50.5012 432.7 5
 0 21 1 463.661 479.713 5
 0 21 -2 463.11 425.345 5
 0 21 2 -60.2121 507.027 5
 0 -21 -2 -83.4093 249.746 8
 0 21 -3 -85.3695 365.616 5
 0 21 3 60.0659 483.531 5
 0 -21 -3 135.039 217.464 8
 0 21 -4 78.1274 338.037 5
 0 21 4 524.252 490.985 5
 0 -21 -4 385.795 242.274 8
 0 21 -5 -180.893 332.306 5
 0 21 5 166.563 471.554 5
 0 -21 -5 -24.3174 190.161 8
 0 21 6 475.271 467.252 5
 0 21 -6 34.2681 305.69 5
 0 21 7 -201.885 402.463 5
 0 21 -7 -33.5754 310.658 5
 0 21 8 -290.853 390.463 5
 0 21 -8 -170.528 306.687 5
 0 21 9 142.824 401.011 5
 0 21 10 -97.3624 406.434 5
 0 21 11 252.111 402.399 5
 0 21 12 -210.703 469.792 5
 0 21 13 -46.1673 342.446 5
 0 21 14 43.4984 369.442 5
 0 21 15 294.534 348.732 5
 0 21 16 125.11 351.275 5
 0 21 17 374.307 365.896 5
 0 21 18 -278.012 365.271 5
 0 21 19 324.018 319.228 5
 0 21 20 -183.263 274.653 5
 0 21 21 47.7765 202.908 5
 0 22 0 -52.8889 471.484 5
 0 22 1 33687.9 2762.3 5
 0 22 -1 31937.5 2678.68 5
 0 22 2 19096.2 1817.37 5
 0 22 -2 18808.8 1708.9 5
 0 22 3 103174 7741.56 5
 0 22 -3 94884.7 7581.15 5
 0 -22 -3 114035 7483.23 8
 0 -22 -4 17138.8 1332.65 8
 0 22 -4 14671.3 1431.08 5
 0 22 4 15564.2 1582.66 5
 0 -22 -5 49760 3345.15 8
 0 22 -5 41162.7 3418.53 5
 0 22 5 42863.9 3569.81 5
 0 -22 -6 28624 2020.22 8
 0 22 -6 26885.3 2118.25 5
 0 -22 -7 25826.4 1929.28 8
 0 22 7 21344.9 2112.38 5
 0 22 -7 27529.5 2060.16 5
 0 22 8 -190.028 400.253 5
 0 22 9 12285.3 1263.03 5
 0 22 10 8485.08 993.042 5
 0 22 11 885.351 477.977 5
 0 22 12 23763.8 2052.08 5
 0 22 13 6397.28 816.092 5
 0 22 14 5527.02 735.444 5
 0 22 15 23145.3 1957.74 5
 0 22 16 734.263 413.981 5
 0 22 17 1738.27 460.398 5
 0 22 18 15056.4 1380.89 5
 0 22 19 17404.1 1495.57 5
 0 23 0 294.712 417.65 5
 0 23 1 -50.7777 456.294 5
 0 23 -1 -278.449 387.612 5
 0 23 2 -359.977 444.352 5
 0 23 -2 -130.261 404.817 5
 0 23 3 204.239 407.134 5
 0 23 -3 -199.938 336.749 5
 0 23 4 549.671 466.362 5
 0 23 -4 296.013 389.094 5
 0 23 5 -145.419 422.083 5
 0 23 -5 35.5027 293.854 5
 0 -23 -5 196.975 184.45 8
 0 23 6 46.4541 414.109 5
 0 23 -6 -137.368 315.416 5
 0 -23 -6 63.2128 166.382 8
 0 23 -7 -68.6277 308.23 5
 0 23 7 -45.4073 404.776 5
 0 -23 -7 20.3943 157.848 8
 0 23 8 178.144 384.621 5
 0 -23 -8 40.0372 158.124 8
 0 23 9 89.0063 371.517 5
 0 -23 -9 40.214 172.241 8
 0 23 10 -182.045 393.046 5
 0 -23 -10 -41.0498 178.749 8
 0 23 11 95.3464 394.475 5
 0 -23 -11 43.2501 183.696 8
 0 23 12 -125.674 401.226 5
 0 23 13 -39.3098 342.249 5
 0 23 14 273.921 346.647 5
 0 23 15 238.397 357.28 5
 0 23 16 -161.224 359.472 5
 0 23 17 80.4897 369.672 5
 0 23 18 36.6105 326.489 5
 0 -23 -18 160.38 144.485 8
 0 24 0 4983.19 735.659 5
 0 24 -1 14154.2 1395.83 5
 0 24 1 16276.9 1466.1 5
 0 24 2 266.379 401.81 5
 0 24 -2 -196.157 330.357 5
 0 24 -3 21910.8 1817.09 5
 0 24 3 20922.4 1862.1 5
 0 24 -4 9964.18 973.55 5
 0 24 4 8870.24 1015.73 5
 0 24 -5 784.328 359.107 5
 0 24 5 125.306 367.937 5
 0 24 6 14188.3 1422.17 5
 0 24 -6 16954.9 1395.52 5
 0 24 7 83415.4 6084.15 5
 0 24 8 -40.5997 353.47 5
 0 -24 -8 18.4459 160.595 8
 0 -24 -9 27489 1951.07 8
 0 24 9 22570.5 2105.12 5
 0 -24 -10 6198.33 567.55 8
 0 24 10 4106.63 704.598 5
 0 24 11 2048.88 477.355 5
 0 -24 -11 1740 272.019 8
 0 24 12 19393 1800.48 5
 0 -24 -12 22978.6 1649.35 8
 0 24 13 1407.74 406.186 5
 0 -24 -13 1367.76 226.146 8
 0 24 14 22079 1979.4 5
 0 -24 -14 25509.5 1822.73 8
 0 24 15 1598.36 431.749 5
 0 -24 -15 1818.01 259.708 8
 0 24 16 1051.31 389.897 5
 0 -24 -16 1102.74 217.801 8
 0 25 0 289.635 347.244 5
 0 25 -1 247.966 313.818 5
 0 25 1 257.277 335.558 5
 0 25 -2 -440.999 312.166 5
 0 25 2 36.8624 348.775 5
 0 25 -3 -33.2489 289.558 5
 0 25 3 -182.044 314.494 5
 0 25 -4 32.4626 298.23 5
 0 25 4 -213.926 327.537 5
 0 25 -5 228.056 303.551 5
 0 25 5 -105.487 311.047 5
 0 25 6 69.4091 297.27 5
 0 25 7 34.843 295.93 5
 0 25 8 -35.3659 307.912 5
 0 25 9 36.7191 306.533 5
 0 25 10 -70.2616 295.864 5
 0 25 11 -32.3175 301.101 5
 0 25 12 31.615 263.923 5
 0 25 13 255.051 297.543 5
 0 25 14 32.9017 284.138 5
 0 25 15 266.229 285.602 5
 0 26 0 80780.3 5805.23 5
 0 26 -1 4118.8 544.171 5
 0 26 1 4144.43 548.515 5
 0 26 2 4872.39 616.986 5
 0 26 -2 5620.46 628.198 5
 0 26 3 634.817 319.951 5
 0 26 -3 543.894 277.001 5
 0 26 -4 1507.1 356.844 5
 0 26 4 1154.57 342.342 5
 0 26 5 14924.4 1290 5
 0 26 6 16366.4 1381.75 5
 0 26 7 38804.7 2926.61 5
 0 26 8 3221.75 490.357 5
 0 26 9 4665.35 583.343 5
 0 26 10 79.6 225.412 5
 0 26 11 972.784 282.403 5
 0 26 12 178.099 227.133 5
 0 26 13 13348.1 1143.8 5
 0 27 0 111.4 192.555 5
 0 27 1 -44.2009 190.855 5
 0 27 -1 90.4547 219.408 5
 0 27 -2 -92.4209 206.091 5
 0 27 2 -111.042 216.987 5
 0 27 3 -88.0266 213.531 5
 0 27 -3 47.6224 218.709 5
 0 27 4 -22.3029 204.848 5
 0 27 5 202.02 226.535 5
 0 27 6 -69.3865 196.49 5
 0 27 7 23.932 230.69 5
 0 27 8 -44.5992 194.169 5
 0 -27 -9 227.34 152.169 3
 0 27 9 61.8231 179.747 5
 0 27 10 59.1395 175.777 5
 0 28 0 8655.09 747.511 5
 0 28 -1 540.523 199.255 5
 0 28 1 267.159 167.166 5
 0 28 2 11933 969.4 5
 0 28 3 198.272 161.917 5
 0 28 4 168.803 157.693 5
 0 28 5 4213.81 439.391 5
 0 28 6 781.92 208.346 5
 0 28 7 3933.88 406.997 5
 1 0 1 129.948 46.186 1
 -1 0 -2 29050.5 2081.02 7
 -1 0 -3 14.6054 142.628 7
 -1 0 -4 98731.5 6940.32 7
 -1 0 -5 117.731 252.545 7
 -1 0 -6 243266 16923.8 7
 -1 0 -7 33.704 286.256 7
 -1 0 -8 14492.6 1214.34 7
 1 0 -8 12167.2 1133.09 7
 -1 0 -9 153.328 253.799 7
 1 0 -9 28.8383 225.542 7
 1 0 -10 109060 7810.38 7
 -1 0 -10 110929 7819.5 7
 -1 0 -11 -92.3572 268.08 7
 1 0 -11 284.012 274.793 7
 -1 0 -12 13319.5 1203.23 7
 1 0 -12 13130.1 1200.57 7
 -1 0 -13 69.5866 243.311 7
 1 0 -13 -35.8803 271.983 7
 1 0 -14 125595 8878.53 7
 -1 0 -14 123273 8870.81 7
 -1 0 -15 -40.1701 270.253 7
 1 0 -15 -124.252 242.415 7
 1 0 -16 10742.6 1146.06 7
 -1 0 -16 12660 1184.79 7
 1 0 -17 293.675 254.136 7
 -1 0 -17 48.076 271.326 7
 -1 0 -18 1510.76 420.26 7
 1 0 -18 2005.75 467.339 7
 -1 0 -19 113.653 307.867 7
 1 0 -19 57.4142 276.771 7
 -1 0 -20 49355.6 3769.25 7
 1 0 -20 44429 3716.96 7
 -1 0 -21 267.01 354.697 7
 1 0 -21 403.657 372.627 7
 1 0 -22 71079.9 5719.35 7
 -1 0 -22 78187.7 5768.65 7
 -1 0 -23 -233.051 364.421 7
 1 0 -23 154.809 382.753 7
 1 0 -24 54310.9 4622.68 7
 -1 0 -24 61608.3 4686.25 7
 1 0 -25 24.7242 130.401 6
 1 0 -26 18015.9 1343.63 6
 -1 0 -27 110.023 108.382 6
 1 0 -27 -30.5127 104.315 6
 -1 0 -28 8181.42 644.848 6
 1 0 -28 8296.7 645.788 6
 1 0 -29 6.8987 75.9138 6
 -1 0 -29 40.4153 74.123 6
 1 0 -30 3701.74 295.377 6
 -1 0 -30 3343.15 288.234 6
 1 -1 1 61632.7 4167.26 1
 1 1 1 54151.6 4177.9 9
 -1 -1 -1 63551.3 4166.21 7
 -1 -1 -2 65262 4544.4 7
 -1 -1 -3 45707 3314.27 7
 -1 -1 -4 396663 27315.5 7
 -1 -1 -5 91397.5 6418.08 7
 -1 1 -6 81433.5 5237.51 7
 -1 -1 -6 67058 5145.69 7
 -1 1 -7 152282 9610.93 7
 -1 -1 -7 138850 9523.61 7
 1 -1 -7 122815 9498.64 7
 -1 1 -8 6405.54 697.464 7
 -1 -1 -8 5864.16 628.926 7
 1 -1 -8 5870.97 636.821 7
 -1 -1 -9 3172.55 467.259 7
 -1 1 -9 4533.41 546.741 7
 1 -1 -9 3151.76 463.42 7
 1 1 -10 3211.38 516.144 7
 -1 -1 -10 2695.9 478.742 7
 -1 1 -10 3504.86 541.674 7
 1 -1 -10 4712.78 554.169 7
 -1 1 -11 1142.48 367.795 7
 -1 -1 -11 600.129 296.057 7
 1 -1 -11 904.19 329.198 7
 1 1 -11 877.306 336.313 7
 1 -1 -12 5646.6 651.842 7
 1 1 -12 3936.33 572.512 7
 -1 1 -12 4651.27 605.925 7
 -1 -1 -12 4290.09 610.068 7
 -1 -1 -13 11265.2 1055.6 7
 -1 1 -13 9302.16 986.131 7
 1 1 -13 9688.86 977 7
 1 -1 -13 10696.8 1047.96 7
 -1 1 -14 152237 10943.1 7
 1 -1 -14 161170 11027.9 7
 -1 -1 -14 158684 11021.3 7
 1 1 -14 149934 10933.3 7
 1 -1 -15 70398.1 5130.36 7
 -1 -1 -15 69425.3 5110.85 7
 -1 1 -15 67829.8 5054.64 7
 1 1 -15 67287 5047.95 7
 -1 1 -16 250286 18251.3 7
 1 1 -16 258799 18273.5 7
 -1 -1 -16 268813 18342.8 7
 1 -1 -16 269930 18356.3 7
 -1 1 -17 26331 2249.89 7
 1 -1 -17 26460.8 2279.63 7
 1 1 -17 27711.2 2256.79 7
 -1 -1 -17 27259 2284.75 7
 -1 1 -18 96455.1 6737.55 7
 -1 -1 -18 88943.1 6729.14 7
 1 1 -18 90774.1 6712.25 7
 1 -1 -18 88779 6731.43 7
 -1 -1 -19 11900.4 1259.06 7
 -1 1 -19 12753.4 1275.37 7
 1 -1 -19 9955.29 1200.55 7
 1 1 -19 12633 1271.52 7
 1 1 -20 1992.71 507.956 7
 1 -1 -20 2072.25 525.891 7
 -1 -1 -20 1415.58 443.675 7
 -1 1 -20 2137.1 517.11 7
 -1 -1 -21 3513.97 682.85 7
 1 -1 -21 5130.12 776.133 7
 -1 1 -21 4891.83 774.838 7
 1 1 -21 4879.56 782.345 7
 1 1 -22 26706.1 2280.62 7
 -1 1 -22 28363.9 2330.63 7
 1 -1 -22 21058.4 2165.46 7
 -1 -1 -22 21142.5 2150.25 7
 -1 1 -23 13245.7 1461.44 7
 1 -1 -23 11398.5 1371.82 7
 1 1 -23 13729 1466.35 7
 -1 -1 -23 11798.4 1372.45 7
 1 -1 -24 44378.3 4010.55 7
 -1 1 -24 53123.9 4160.63 7
 1 1 -24 52165.6 4142.51 7
 -1 -1 -24 50365 4057.24 7
 1 -1 -25 2937.64 294.444 6
 1 1 -25 1917.41 269.806 6
 1 -1 -26 6311.2 507.971 6
 1 1 -26 5108.73 488.869 6
 -1 -1 -27 9423.92 672.28 6
 1 1 -27 7331.93 653.82 6
 -1 1 -27 7233.38 651.191 6
 1 -1 -27 9687.39 677.777 6
 -1 -1 -28 10530.5 809.067 6
 1 -1 -28 10753.2 811.14 6
 1 -1 -29 27.7314 73.9242 6
 -1 -1 -29 -27.2183 75.9863 6
 -1 -1 -30 5461.67 422.028 6
 1 -1 -30 5397.56 424.268 6
 1 2 0 100.897 87.9769 9
 1 2 -1 9543.09 856.106 9
 1 2 1 10702.9 843.592 9
 -1 2 1 11965.5 811.91 9
 1 -2 1 11802.7 814.218 1
 1 2 2 11630.8 899.011 9
 -1 -2 -3 1045.65 200.706 7
 -1 -2 -4 2355.01 332.378 7
 -1 -2 -5 357727 22031.8 7
 1 -2 -5 286226 21964.2 7
 -1 -2 -6 74183.8 5851.52 7
 1 -2 -6 95761.1 5998.48 7
 1 -2 -7 7060.02 749.997 7
 -1 -2 -7 7614.2 734.225 7
 1 -2 -8 113762 8045.7 7
 -1 -2 -8 106537 8009.31 7
 -1 2 -8 122527 8088.32 7
 -1 2 -9 57884.2 4162.92 7
 1 -2 -9 54564.6 4137.25 7
 -1 -2 -9 56264.9 4126.82 7
 -1 -2 -10 98022.4 6977.21 7
 -1 2 -10 104777 6992.69 7
 1 -2 -10 89610.2 6962.02 7
 1 2 -11 295326 21151.4 7
 -1 2 -11 329857 21184.6 7
 1 -2 -11 292823 21170.6 7
 -1 -2 -11 299286 21166.9 7
 -1 2 -12 99143 6662.55 7
 1 -2 -12 93086.4 6658.65 7
 1 2 -12 84009.9 6582.26 7
 -1 -2 -12 91263.9 6639.75 7
 1 2 -13 17533 1565.53 7
 1 -2 -13 18710 1665.62 7
 -1 -2 -13 19801.3 1669.89 7
 -1 2 -13 18050.9 1603.95 7
 -1 2 -14 83166.2 6048.41 7
 1 2 -14 76977 5999.96 7
 1 -2 -14 85660.2 6154.81 7
 -1 -2 -14 89792.3 6159.28 7
 -1 -2 -15 1158.3 401.946 7
 -1 2 -15 1097.16 322.704 7
 1 -2 -15 1195.27 358.736 7
 1 2 -15 1289 367.74 7
 1 2 -16 9701.03 1055.72 7
 -1 -2 -16 11521.5 1172.37 7
 1 -2 -16 11001.7 1160.21 7
 -1 2 -16 10707.9 1082.78 7
 -1 -2 -17 21601 1972.41 7
 -1 2 -17 21295.8 1905.88 7
 1 2 -17 22747 1917.67 7
 1 -2 -17 23032.3 2001.57 7
 -1 2 -18 5206.85 743.675 7
 -1 -2 -18 4509.27 724.054 7
 1 -2 -18 6085.46 803.75 7
 1 2 -18 5761.94 741.832 7
 -1 2 -19 14415.6 1412.77 7
 1 2 -19 16083.8 1449.73 7
 1 -2 -19 11904.4 1364.12 7
 -1 -2 -19 12285.6 1371.79 7
 1 -2 -20 8357.56 1071.28 7
 1 2 -20 9394.95 1084.02 7
 -1 2 -20 8218.97 1044.59 7
 -1 -2 -20 8642.66 1048.56 7
 -1 2 -21 17808.7 1702.68 7
 1 -2 -21 14764.2 1606.11 7
 -1 -2 -21 13868.9 1557.07 7
 1 2 -21 18733.7 1695.25 7
 1 -2 -22 701.543 419.223 7
 -1 -2 -22 408.324 312.269 7
 -1 2 -22 918.566 398.565 7
 1 2 -22 221.705 348.485 7
 -1 -2 -23 1956.88 524.763 7
 1 -2 -23 2017.65 539.625 7
 -1 2 -23 3064.79 679.677 7
 1 2 -23 2499.07 630.389 7
 1 -2 -24 8124.05 684.855 6
 1 2 24 9010.71 1057.39 9
 -1 2 -24 9009.87 1188.72 7
 1 2 -24 8042.91 1115.28 7
 1 -2 -25 1058.58 191.235 6
 1 -2 -26 6354.05 542.609 6
 -1 -2 -27 1396.24 189.095 6
 1 -2 -27 1242.32 187.158 6
 1 -2 -28 1419.36 176.791 6
 -1 -2 -28 1338.07 178.681 6
 -1 -2 -29 1014.97 138.521 6
 1 -2 -29 1065.78 142.297 6
 -1 -2 -30 2235.85 205.031 6
 1 -2 -30 2282.59 208.158 6
 -1 3 0 31.3853 88.4784 9
 1 3 0 -23.3255 122.339 9
 1 3 -1 97707.3 7179.7 9
 -1 3 1 103428 7131.43 9
 1 3 1 105201 7170.31 9
 1 3 1 105312 7099.26 1
 1 -3 1 101827 7097.97 1
 -1 3 2 30022.8 2099.62 9
 1 3 2 28888.4 2144.69 9
 -1 3 3 217864 14083.5 9
 1 3 3 186833 14108.3 9
 1 -3 -4 51974.1 3944.97 7
 -1 -3 -4 57978.3 3938.32 7
 -1 -3 -5 26437.6 1996.78 7
 1 -3 -5 26036.9 2017.8 7
 -1 -3 -6 411809 28430.3 7
 1 -3 -6 410466 28438.6 7
 -1 -3 -7 6499.85 765.787 7
 1 -3 -7 6450.96 789.981 7
 -1 -3 -8 378685 27032.8 7
 1 -3 -8 405188 27104.7 7
 1 -3 -9 155999 10824.2 7
 -1 -3 -9 150484 10787 7
 -1 3 -10 12435.6 1151.35 7
 -1 -3 -10 11065.9 1105.63 7
 1 -3 -10 11644.3 1118.31 7
 -1 -3 -11 730.621 358.367 7
 -1 3 -11 661.803 374.821 7
 1 -3 -11 375.985 322.408 7
 -1 3 -12 64575.3 4604.42 7
 -1 -3 -12 63143.9 4637.88 7
 1 -3 -12 57058.7 4601.6 7
 1 -3 -13 4648.37 756.537 7
 1 3 -13 6243.51 775.62 7
 -1 3 -13 6223.2 768.566 7
 -1 -3 -13 6142.63 803.909 7
 -1 -3 -14 5752.59 753.441 7
 -1 3 -14 4794.17 691.038 7
 1 3 -14 4181.13 631.375 7
 1 -3 -14 4024.57 686.935 7
 -1 -3 -15 71958.5 5374.32 7
 -1 3 -15 74414.9 5300.31 7
 1 3 -15 64785.4 5210.59 7
 1 -3 -15 75742.2 5414.23 7
 1 -3 -16 23834 2079.08 7
 1 3 -16 21412.6 1909.63 7
 -1 -3 -16 23408.7 2058.71 7
 -1 3 -16 22613 1942.69 7
 -1 3 -17 14024.8 1348.04 7
 1 -3 -17 14372.2 1452.56 7
 -1 -3 -17 14231.6 1436.33 7
 1 3 -17 12529.8 1298.25 7
 -1 3 -18 64355.1 4726.25 7
 -1 -3 -18 58488.6 4749.43 7
 1 -3 -18 60768.7 4789.43 7
 1 3 -18 62849.9 4689.93 7
 1 -3 -19 13490.1 1456.07 7
 -1 3 -19 15192.4 1441.59 7
 -1 -3 -19 12341.3 1401.97 7
 1 3 -19 14223.3 1403.26 7
 -1 3 -20 66231.8 4560.4 7
 1 3 -20 64009.5 4531.87 7
 1 -3 -20 51881.5 4449.25 7
 -1 -3 -20 49484.7 4418.8 7
 1 -3 -21 204.49 319.848 7
 -1 -3 -21 -130.6 346.349 7
 1 3 -21 343.289 347.966 7
 -1 3 -21 214.429 316.213 7
 1 -3 -22 206.187 356.581 7
 -1 -3 -22 65.8517 282.177 7
 1 3 -22 147.389 336.115 7
 -1 3 -22 228.976 386.865 7
 -1 3 23 6416.44 854.103 9
 1 3 23 4362.2 724.552 9
 1 3 -23 5000.21 854.354 7
 -1 3 -23 4996.32 870.262 7
 1 -3 -24 108.989 130.081 6
 1 3 -24 178.808 135.311 6
 -1 3 24 188.184 346.887 9
 1 3 24 -174.156 279.909 9
 -1 3 -24 -81.1127 369.875 7
 1 3 -24 624.707 431.786 7
 1 -3 -25 16297.5 1210.28 6
 1 3 -25 15714.8 1201.59 6
 1 -3 -26 35647.5 2553.29 6
 1 3 -26 35931.2 2552.31 6
 -1 3 -27 671.674 137.75 6
 1 -3 -27 844.734 147.284 6
 1 3 -27 504.118 134.224 6
 -1 -3 -27 611.308 139.461 6
 1 -3 -28 489.166 117.11 6
 -1 3 -28 531.282 117.156 6
 -1 -3 -28 782.411 134.006 6
 1 3 -28 530.332 120.624 6
 1 3 -29 3072.05 267.722 6
 -1 3 -29 2867.69 265.153 6
 -1 -3 -29 3017.97 268.981 6
 1 -3 -29 3057.84 269.219 6
 1 3 -30 736.327 99.0423 6
 1 -3 -30 680.835 104.24 6
 -1 -3 -30 690.517 98.7801 6
 -1 3 -30 596.217 92.0084 6
 -1 4 0 -32.3499 126.757 9
 1 4 0 151.676 177.494 9
 -1 4 1 29959.5 629.769 9
 1 -4 1 28952.3 348.534 1
 1 4 2 2695.07 360.116 9
 -1 4 2 3013.45 308.08 9
 1 4 3 28190.9 2097.83 9
 -1 4 3 27932.6 2037.2 9
 1 4 4 691309 50216.1 9
 -1 4 4 763098 50187.4 9
 1 4 5 45924.2 3364.2 9
 -1 -4 -6 68906.5 5024.77 7
 1 -4 -6 70978.2 5051.44 7
 -1 -4 -7 367573 25275.1 7
 1 -4 -7 361295 25289.7 7
 -1 -4 -8 1393.46 456.936 7
 1 -4 -8 1331.22 452.209 7
 -1 -4 -9 39.1882 300.245 7
 1 -4 -9 133.241 306.724 7
 -1 -4 -10 669.209 348.92 7
 1 -4 -10 767.706 380.422 7
 -1 -4 -11 30817.7 2656.08 7
 -1 4 -11 39324 2806.82 7
 1 -4 -11 32268.6 2689.87 7
 -1 -4 -12 33088.6 2898.58 7
 1 -4 -12 34367.2 2922.07 7
 -1 -4 -13 50108.9 4215.54 7
 1 -4 -13 54695.7 4249.71 7
 -1 4 -13 61032.8 4264.94 7
 1 -4 -14 118.508 307.337 7
 -1 -4 -14 -58.4691 335.959 7
 -1 4 -14 154.843 327.873 7
 1 4 -14 48.6658 313.796 7
 1 4 -15 53842 4436.29 7
 1 -4 -15 55163.5 4571.87 7
 -1 -4 -15 60658 4607.7 7
 -1 4 -15 69024.9 4625.41 7
 -1 4 -16 60161 4518.85 7
 1 -4 -16 61793 4652.92 7
 -1 -4 -16 59742.4 4623.75 7
 1 4 -16 55675.2 4453.88 7
 1 4 -17 8127.62 964.508 7
 -1 4 -17 9485.81 1036.54 7
 1 -4 -17 8543.57 1115.01 7
 -1 -4 -17 9291.54 1132.02 7
 1 -4 -18 9179.92 1133.31 7
 -1 4 -18 9308.09 1067.18 7
 -1 -4 -18 9253.58 1113.18 7
 1 4 -18 8498.23 1002.01 7
 -1 -4 -19 14731.5 1642.82 7
 1 -4 -19 16697.4 1709.47 7
 -1 4 -19 19187.1 1706.92 7
 1 4 -19 18232 1663.68 7
 1 -4 -20 5567.36 894.737 7
 -1 -4 -20 6591.06 936.579 7
 -1 4 -20 7972.82 977.608 7
 1 4 -20 8710.77 998.969 7
 -1 4 -21 5763.55 824.913 7
 1 4 -21 4596.2 742.161 7
 1 4 22 -56.7971 301.183 9
 -1 4 22 -239.647 296.256 9
 -1 4 -22 300.508 321.722 7
 1 4 -22 358.712 336.552 7
 1 4 23 35898.3 3110.46 9
 -1 4 23 39743.1 3186.35 9
 1 4 -23 36653.1 3247.91 7
 -1 4 -23 44863.4 3412.69 7
 1 4 -24 887.715 168.518 6
 1 -4 -24 829.349 176.714 6
 1 4 24 1083.62 398.279 9
 -1 4 24 891.996 387.978 9
 -1 4 -24 693.053 412.648 7
 1 4 -24 885.323 435.729 7
 1 4 -25 17017.9 1275.5 6
 1 -4 -25 17160.8 1277.28 6
 1 4 -26 618.283 145.203 6
 1 -4 -26 745.383 154.427 6
 -1 4 -27 6647.78 543.7 6
 1 -4 -27 6705.33 541.259 6
 -1 -4 -27 6988.58 550.674 6
 1 4 -27 6269.24 536.974 6
 -1 -4 -28 541.615 116.018 6
 1 4 -28 323.899 100.392 6
 1 -4 -28 484.142 113.005 6
 -1 4 -28 457.237 107.193 6
 1 4 -29 1533.67 160.291 6
 -1 -4 -29 1115.34 150.282 6
 1 -4 -29 1401.32 161.263 6
 -1 4 -29 1336.49 152.317 6
 -1 4 -30 4575.7 355.538 6
 1 -4 -30 4597.38 361.023 6
 1 4 -30 4462.52 357.078 6
 -1 -4 -30 4600.8 359.182 6
 1 5 0 134.55 201.635 9
 -1 5 0 -28.8677 163.549 9
 1 5 1 1593.37 307.587 9
 1 5 -1 1254.47 293.308 9
 -1 5 1 1663 241.992 9
 1 5 2 86179.1 6856.98 9
 -1 5 2 82927.1 6814.96 9
 1 5 2 107010 6766.74 1
 1 -5 2 101241 6757.85 1
 1 5 3 33141.7 2415.85 9
 -1 5 3 31848.1 2363.96 9
 -1 5 4 144601 10102.2 9
 1 5 4 145804 10156.8 9
 1 5 5 25456.9 2054.86 9
 -1 5 5 27982.4 2031.85 9
 1 5 6 234780 17101.9 9
 -1 5 6 256734 17086.4 9
 1 5 7 309.435 280.854 9
 1 5 8 122735 8609.79 9
 1 -5 -8 124004 8643.65 7
 -1 -5 -8 115588 8596.53 7
 1 -5 -9 91592.6 6950.39 7
 -1 -5 -9 98154.1 6966.58 7
 -1 -5 -10 58865.3 4390.01 7
 1 -5 -10 57101.3 4422.37 7
 1 -5 -11 2706.99 529.968 7
 -1 -5 -11 1445.48 447.382 7
 -1 -5 -12 17159.8 1678.58 7
 1 -5 -12 16084.3 1671.66 7
 -1 5 -13 11433.1 1189.92 7
 -1 -5 -13 8991.11 1071.31 7
 1 -5 -13 9152.15 1091.34 7
 -1 5 -14 84071.3 5641.84 7
 -1 -5 -14 69755.2 5557.81 7
 1 -5 -14 68835.4 5565.07 7
 -1 -5 -15 4891.22 783.825 7
 1 -5 -15 3896.86 760.966 7
 1 -5 -16 32435.4 2935.96 7
 -1 -5 -16 31506.1 2925.41 7
 -1 -5 -17 3386.59 714.955 7
 1 -5 -17 4891.73 793.103 7
 1 5 -17 3888.78 669.244 7
 -1 5 -17 5955.02 778.139 7
 1 5 18 18983.9 1901.45 9
 -1 -5 -18 20913.1 1995.09 7
 1 5 -18 20627.4 1876.33 7
 -1 5 -18 22041.5 1928.63 7
 1 5 19 6059.38 875.005 9
 -1 5 -19 7210.15 904.589 7
 1 5 -19 5877.76 833.066 7
 1 5 20 485.995 331.018 9
 -1 5 20 369.982 349.505 9
 -1 5 -20 449.021 396.525 7
 1 5 -20 850.687 393.397 7
 1 5 21 589.92 350.343 9
 -1 5 21 844.404 393.48 9
 -1 5 -21 949.497 447.696 7
 1 5 -21 1305.11 437.066 7
 -1 5 22 8883.72 1067.37 9
 1 5 22 8248.48 1033.77 9
 1 5 -22 8753.39 1112.91 7
 -1 5 -22 9748.62 1158.04 7
 1 5 -23 8878.15 770.547 6
 1 -5 -23 10110.9 783.481 6
 1 5 23 10490.1 1146.08 9
 -1 5 23 11785.5 1193.07 9
 1 5 -23 11577.4 1253.47 7
 -1 5 -23 12006.9 1282.13 7
 1 5 -24 579.065 149.01 6
 1 -5 -24 651.537 157.737 6
 1 5 24 734.272 360.963 9
 -1 5 24 1019.67 367.389 9
 -1 5 -24 214.468 346.843 7
 1 5 -24 207.024 298.185 7
 1 -5 -25 10.7443 121.74 6
 1 5 -25 32.2916 109.735 6
 -1 5 -26 1426.45 195.946 6
 1 -5 -26 1436.21 191.329 6
 1 5 -26 1228.53 186.004 6
 -1 -5 -26 1619.26 205.198 6
 -1 -5 -27 5385.03 428.159 6
 1 5 -27 4684.92 412.568 6
 1 -5 -27 4952.29 415.116 6
 -1 5 -27 4577.72 414.432 6
 1 -5 -28 578.765 113.516 6
 -1 -5 -28 589.155 120.144 6
 -1 5 -28 544.287 111.761 6
 1 5 -28 609.919 114.011 6
 1 5 -29 2827.88 250.16 6
 -1 5 -29 2622.2 244.252 6
 1 -5 -29 2755.89 250.675 6
 -1 -5 -29 3055.97 254.341 6
 -1 -5 -30 62.0085 59.3702 6
 1 5 -30 88.5563 57.5615 6
 1 -5 -30 49.8358 60.5285 6
 -1 5 -30 60.847 51.9514 6
 1 6 0 -23.2075 226.636 9
 -1 6 0 -37.1874 183.897 9
 1 6 -1 23565.6 1838.51 9
 1 6 1 24503.9 1825.63 9
 -1 6 1 22770.6 1768.37 9
 -1 6 2 4473.87 354.062 9
 1 6 2 4618.05 434.945 9
 1 -6 2 4474.56 170.527 1
 -1 6 3 143650 10322.3 9
 1 6 3 154592 10390.7 9
 -1 6 4 22697 1736.49 9
 1 6 4 22192.8 1781.77 9
 1 6 5 62513.4 4651.96 9
 -1 6 5 65537.2 4608.6 9
 1 6 6 1364.14 329.25 9
 -1 6 6 1468.85 298.922 9
 1 6 7 75206.6 5516.32 9
 -1 6 7 77090.4 5474.96 9
 -1 6 8 25233.9 1935.96 9
 1 6 8 22277 1945.64 9
 1 6 9 53556.7 4115.63 9
 -1 6 9 55171.6 4093.49 9
 -1 6 10 6988.01 865.951 9
 1 6 10 6427.24 920.564 9
 1 6 11 17107.9 1595.89 9
 1 6 12 25686 2186.34 9
 1 6 13 8470.4 1046.41 9
 -1 6 -13 11652.7 1274.54 7
 1 6 14 453.402 350.14 9
 -1 6 -14 398.517 389.713 7
 1 6 15 24489.8 2384.82 9
 -1 6 -15 32819 2549.96 7
 1 6 16 27963.6 2626.67 9
 -1 6 16 27585.6 2592.5 9
 -1 6 17 57942.4 4875.08 9
 1 6 17 57286.3 4898.39 9
 1 6 18 76748.3 6327.4 9
 -1 6 18 79488.7 6326.42 9
 -1 6 19 -64.8619 358.643 9
 1 6 19 -66.6048 360.838 9
 1 6 -19 172.633 305.207 7
 -1 6 -19 370.868 348.547 7
 -1 6 20 31416.4 2748 9
 1 6 20 29845.7 2733.47 9
 1 6 -20 32419.5 2736.61 7
 -1 6 -20 37003.4 2832.64 7
 1 6 21 31683.6 2774.94 9
 -1 6 21 32183.2 2772.88 9
 1 6 -21 31679.9 2772.78 7
 -1 6 -21 37521.1 2881.32 7
 1 6 22 29029.7 2675.85 9
 -1 6 22 33256.4 2727.96 9
 1 6 -22 32990.6 2763.05 7
 -1 6 -22 34391.4 2804.56 7
 1 6 -23 -10.6494 114.19 6
 1 -6 -23 86.7374 112.487 6
 -1 6 23 229.847 330.147 9
 1 6 23 -58.1952 273.008 9
 1 6 -23 130.183 313.725 7
 -1 6 -23 -67.3838 288.57 7
 1 6 -24 6819.31 574.538 6
 1 -6 -24 7142.57 580.084 6
 1 6 -24 7029.96 927.267 7
 -1 6 -24 6697.82 920.651 7
 1 -6 -25 3584.33 346.358 6
 1 6 -25 3789.31 350.083 6
 -1 -6 -26 411.095 125.341 6
 -1 6 -26 376.331 125.779 6
 1 6 -26 277.101 113.58 6
 1 -6 -26 371.927 116.059 6
 -1 -6 -27 3249.56 304.972 6
 1 6 -27 3439.72 299.063 6
 -1 6 -27 3085.68 297.236 6
 1 -6 -27 3075.33 293.606 6
 -1 6 -28 979.626 136.224 6
 1 -6 -28 982.063 137.228 6
 -1 -6 -28 1060.06 142.675 6
 1 6 -28 1182.01 144.579 6
 1 6 -29 1127.81 133.406 6
 -1 6 -29 1056.62 127.063 6
 -1 -6 -29 1227.03 135.987 6
 1 -6 -29 1119.95 135.273 6
 1 7 0 83.581 257.758 9
 -1 7 0 -116.254 204.084 9
 1 7 -1 269763 19324.1 9
 -1 7 1 279399 19261.7 9
 1 7 1 284998 19316.2 9
 1 7 2 21803 1887.78 9
 -1 7 2 19843.5 1829.27 9
 1 -7 2 25733.7 1703.44 1
 -1 7 3 173930 2259.08 9
 1 7 3 182447 2620.63 9
 1 7 4 262071 17436.5 9
 -1 7 4 241286 17355 9
 1 7 5 14335.4 1336.23 9
 -1 7 5 15955.2 1297.65 9
 -1 7 6 1007.47 282.663 9
 1 7 6 875.636 331.124 9
 1 7 7 8912.07 928.669 9
 -1 7 7 9351.36 892.762 9
 1 7 8 2350.68 486.111 9
 -1 7 8 2579.67 465.609 9
 -1 7 9 7344.5 821.04 9
 1 7 9 7022.09 853.903 9
 -1 7 10 65999.1 4878.55 9
 1 7 10 64391.8 4925.61 9
 -1 7 11 67861.3 5182.42 9
 1 7 11 71590.1 5284.26 9
 -1 7 12 4166.62 652.893 9
 1 7 12 4640.95 702.787 9
 1 7 13 98243.5 7133.88 9
 -1 7 13 96039.4 7075.59 9
 -1 7 14 30332.4 2668.02 9
 1 7 14 28140 2684.75 9
 1 7 15 17027.5 1769.89 9
 -1 7 15 16811.9 1728.53 9
 -1 7 -16 20687.3 1865.91 7
 1 7 16 16875.2 1765.71 9
 -1 7 16 17489.1 1723.85 9
 -1 7 17 7920.82 1089.58 9
 1 7 17 9086.33 1164.99 9
 -1 7 18 12430.2 1389.03 9
 1 7 18 10667 1357.41 9
 -1 7 -19 1514.39 455.739 7
 -1 7 19 602.298 381.592 9
 1 7 19 565.388 402.517 9
 -1 7 -20 244.577 325.066 7
 -1 7 20 390.976 323.058 9
 1 7 20 410.976 415.473 9
 -1 7 -21 4231.07 687.783 7
 -1 7 21 4229.89 705.208 9
 1 7 21 3085.06 665.208 9
 -1 7 -22 425.094 368.762 7
 1 7 22 690.723 387.508 9
 -1 7 22 362.48 341.674 9
 1 7 -22 424.178 127.243 6
 1 -7 -22 333.361 126.959 6
 -1 7 -23 733.338 372.855 7
 1 7 23 661.929 390.595 9
 -1 7 23 403.109 339.954 9
 1 7 -23 767.92 144.53 6
 1 -7 -23 581.28 150.323 6
 1 -7 -24 10.0192 105.701 6
 1 7 -24 50.4097 107.525 6
 -1 -7 -25 35631.5 2381.99 6
 1 7 -25 32130.4 2365.92 6
 1 -7 -25 31145.8 2362.04 6
 -1 7 -25 35205.2 2382.99 6
 -1 -7 -26 728.463 146.874 6
 1 -7 -26 732.168 132.598 6
 -1 7 -26 517.165 134.108 6
 1 7 -26 703.102 131.815 6
 1 7 -27 4260.75 358.191 6
 1 -7 -27 3842.61 353.203 6
 -1 -7 -27 4129.94 366.015 6
 -1 7 -27 4650.34 365.598 6
 1 7 -28 45.855 75.8061 6
 1 -7 -28 79.2349 75.7064 6
 -1 -7 -28 81.9545 74.5618 6
 -1 7 -28 100.768 72.228 6
 -1 7 29 -86.84 271.601 5
 -1 -7 -29 -38.7925 64.644 6
 1 -7 -29 -55.519 68.4395 6
 1 8 0 132.189 305.945 9
 -1 8 0 200.66 253.839 9
 1 8 -1 74748 5453.73 9
 -1 8 1 73246.6 5379.82 9
 1 8 1 77223.1 5437.76 9
 1 8 2 3373.38 496.728 9
 -1 8 2 2765.93 422.144 9
 -1 8 3 140143 10813.2 9
 1 8 3 148605 10880.7 9
 1 -8 3 158745 10636.1 1
 -1 8 4 80774.8 6039.26 9
 1 8 4 87985 6129.84 9
 1 -8 4 84621.8 5859.66 1
 1 8 5 287244 19308.8 9
 -1 8 5 268152 19218.9 9
 -1 8 6 53102.5 4034.29 9
 1 8 6 56299.2 4112.18 9
 1 8 7 22094.8 1848.71 9
 -1 8 7 21447.1 1803.18 9
 1 8 8 7029.91 794.369 9
 -1 8 8 5260.32 694.618 9
 1 8 9 129060 9472.08 9
 -1 8 9 135694 9438.67 9
 -1 8 10 61929.6 4573.81 9
 1 8 10 59628.1 4618.3 9
 -1 8 11 12468.3 1305.39 9
 1 8 11 12633.6 1367.29 9
 -1 8 12 3937.76 641.913 9
 1 8 12 3738.93 667.806 9
 -1 8 13 40523.6 3114.97 9
 1 8 13 37215 3133.36 9
 -1 8 14 1397.85 431.818 9
 1 8 14 928.224 413.309 9
 1 8 15 25365.3 2575.6 9
 -1 8 15 29328 2582.17 9
 -1 8 -16 5508.79 844.556 7
 -1 8 16 3801.74 695.503 9
 1 8 16 4441.73 764.172 9
 -1 8 17 8814.74 1133.83 9
 1 8 17 8461.92 1179.95 9
 -1 8 -18 -71.0117 408.176 7
 1 8 18 151.091 373.766 9
 -1 8 18 481.551 416.805 9
 -1 8 -19 33272.1 2614.61 7
 -1 8 19 27854.1 2571.11 9
 1 8 19 27765 2620.61 9
 -1 8 -20 353.742 326.551 7
 -1 8 20 136.53 362.539 9
 1 8 20 367.35 354.656 9
 -1 8 -21 8969.97 1001.69 7
 -1 8 21 9548.29 1100.15 9
 1 8 21 9946.53 1150.01 9
 1 -8 -21 8312.96 632.855 6
 1 8 -21 6854.83 613.619 6
 -1 8 -22 -57.1505 296.407 7
 1 8 22 -66.4773 320.408 9
 -1 8 22 -62.0723 356.639 9
 1 -8 -22 70.6799 104.776 6
 1 8 -22 68.8436 100.891 6
 -1 8 -23 2807.26 543.23 7
 1 8 -23 2441.34 270.505 6
 1 -8 -23 2682.7 275.56 6
 1 -8 -24 2303.99 240.158 6
 1 8 -24 1837.19 226.261 6
 -1 -8 -24 2194.31 243.131 6
 -1 8 -24 2245.66 248.329 6
 1 -8 -25 772.197 134.712 6
 -1 -8 -25 848.061 145.711 6
 1 8 -25 616.672 129.488 6
 -1 8 -25 691.087 146.123 6
 -1 -8 -26 2450.76 232.531 6
 1 -8 -26 1638.4 205.183 6
 1 8 -26 2157.1 217.695 6
 -1 8 -26 2284.42 228.635 6
 -1 -8 -27 67.2506 76.2568 6
 1 -8 -27 6.86509 72.1009 6
 1 8 -27 49.3804 71.1513 6
 -1 8 -27 106.32 80.7679 6
 -1 8 28 1667.62 415.692 5
 1 -8 -28 1725.77 176.732 6
 -1 -8 -28 1768.99 181.015 6
 -1 8 29 1140.02 315.399 5
 -1 -8 -29 1142.85 127.951 6
 1 -8 -29 1083.59 123.327 6
 1 9 0 155.062 284.325 9
 -1 9 0 -173.386 276.496 9
 1 9 -1 108012 8031.7 9
 1 9 1 113936 8020.87 9
 -1 9 1 113613 7983.42 9
 1 9 2 2863.19 494.136 9
 -1 9 2 3046.4 465.911 9
 -1 9 3 99849.9 7058.47 9
 1 9 3 96982.3 7111.24 9
 -1 9 4 6877.35 812.996 9
 1 9 4 8766.42 953.843 9
 1 -9 4 7616.87 611.407 1
 1 9 4 8741.68 630.831 1
 1 9 5 4404.43 670.238 9
 -1 9 5 3453.81 577.204 9
 1 -9 5 4590.17 399.594 1
 -1 9 6 343664 24930.7 9
 1 9 6 378924 25038.1 9
 -1 9 7 850.846 391.997 9
 1 9 7 1301.27 441.887 9
 -1 9 8 365619 25584.2 9
 1 9 8 370419 25631.3 9
 -1 9 9 92630.6 6483.25 9
 1 9 9 84513.5 6497.37 9
 -1 9 10 37439.7 3093.81 9
 1 9 10 41686 3185.22 9
 1 9 11 10127.1 1211.47 9
 -1 9 11 11126.7 1173.9 9
 1 9 12 2530.95 629.755 9
 -1 9 12 3691.4 678.637 9
 1 9 13 -60.2318 312.38 9
 -1 9 13 163.772 330.616 9
 1 9 14 9952.53 1198.36 9
 -1 9 14 12491.1 1240.5 9
 -1 9 15 38818.3 3419.92 9
 1 9 15 38260.6 3471.13 9
 -1 9 -16 8123.62 1049.51 7
 1 9 16 7809.98 1046.39 9
 -1 9 16 7237.41 989.941 9
 -1 9 -17 16964.2 1595.48 7
 -1 9 17 13223.6 1512.5 9
 1 9 17 14193.5 1582.59 9
 -1 9 -18 15036.9 1436.32 7
 -1 9 18 10709.9 1349.91 9
 1 9 18 11311.1 1412.75 9
 -1 9 19 16801.7 1632.39 9
 1 9 -19 13341.5 1084.81 6
 1 -9 -19 14354.9 1090.24 6
 -1 9 -20 4084.81 647.524 7
 1 9 20 3798.27 738.709 9
 -1 9 20 3650.96 678.396 9
 1 -9 -20 2866.58 290.652 6
 1 9 -20 2733.65 286.144 6
 -1 9 -21 1858.86 447.638 7
 -1 9 21 2331.78 549.11 9
 1 9 21 2192.38 596.977 9
 1 -9 -21 1776.18 213.4 6
 1 9 -21 1568.22 204.293 6
 -1 9 -22 688.135 317.391 7
 1 9 22 1064.48 445.439 9
 1 9 -22 568.361 130.285 6
 1 -9 -22 463.227 126.825 6
 1 -9 -23 597.323 130.763 6
 -1 9 -23 866.953 146.077 6
 1 9 -23 662.435 133.726 6
 -1 9 -24 115.908 102.018 6
 1 -9 -24 66.4487 87.2892 6
 -1 -9 -24 9.33451 93.6128 6
 1 9 -24 127.836 94.3815 6
 -1 -9 -25 69.3787 91.6811 6
 -1 9 -25 169.213 100.612 6
 1 9 -25 110.528 84.8592 6
 1 -9 -25 37.8064 80.4285 6
 1 -9 -26 1564.97 175.632 6
 -1 -9 -26 1761.09 184.727 6
 1 -9 -27 3115 274.172 6
 -1 -9 -27 3222.92 278.148 6
 -1 9 27 3012.1 487.671 5
 1 -9 -28 2468.43 229.661 6
 -1 -9 -28 2762.16 237.026 6
 -1 9 28 3243.18 464.696 5
 -1 9 29 883.32 265.295 5
 1 10 0 226.878 395.356 9
 -1 10 1 3552.45 598.393 9
 1 10 -1 3645.44 642.127 9
 1 10 1 4484.32 665.695 9
 1 10 2 124539 8983.03 9
 -1 10 2 125680 8935.19 9
 1 10 3 20851.2 1883.93 9
 -1 10 3 22331.6 1843.08 9
 -1 10 4 202.032 348.979 9
 1 10 4 48.0927 415.349 9
 1 10 4 73.7496 72.9452 1
 1 10 5 763.529 464.128 9
 -1 10 5 637.079 405.18 9
 1 10 5 781.782 151.108 1
 1 -10 5 883.248 141.807 1
 -1 10 6 485.147 378.704 9
 1 10 6 261.571 397.475 9
 1 -10 6 399.135 148.437 1
 -1 10 7 12313.1 1230.73 9
 1 10 7 11348.3 1262.06 9
 -1 10 8 91562.9 6735.21 9
 1 10 8 92513.8 6800.82 9
 -1 10 -9 9053.66 824.748 5
 -1 10 9 10576.1 1088.07 9
 1 10 9 8480.59 1058.05 9
 1 10 10 18796 1741.75 9
 -1 10 10 17648.6 1691.14 9
 -1 10 11 24833.3 2159.5 9
 1 10 11 23348.9 2178.89 9
 1 10 12 22369 2132.31 9
 -1 10 12 21965.1 2059.25 9
 -1 10 13 2236.18 565.087 9
 1 10 13 3420.34 659.794 9
 1 10 14 20390.3 1894.84 9
 -1 10 14 18979.7 1830.83 9
 -1 10 15 15367 1554.44 9
 1 10 15 15637.5 1605.6 9
 -1 10 16 8907.19 1143.94 9
 1 10 16 8239.19 1162.77 9
 -1 10 17 22276.6 2112.84 9
 1 10 17 22966.8 2216.59 9
 1 10 -17 24735.1 1662.4 6
 1 -10 -17 20164.3 1617.49 6
 -1 10 -18 9397.48 1021.18 7
 -1 10 18 5952.21 932.368 9
 1 10 18 8532.71 1119.07 9
 1 10 -18 6236.85 518.688 6
 1 -10 -18 5568.84 502.683 6
 -1 10 -19 44289.8 3008.96 7
 1 10 19 43377.1 3177.35 9
 -1 10 19 40629.6 3045.59 9
 1 10 -19 31843.9 2381.19 6
 1 -10 -19 32170.4 2380.28 6
 -1 10 -20 173.295 299.72 7
 -1 10 20 228.894 395.8 9
 1 10 20 -86.6142 428.389 9
 1 -10 -20 120.454 92.6553 6
 1 10 -20 159.964 104.696 6
 -1 10 -21 25807.2 2169.4 7
 1 -10 -21 25483.2 1803.55 6
 1 10 -21 23624.4 1794.19 6
 -1 10 -22 -49.9871 207.029 7
 -1 10 -22 170.429 101.962 6
 -1 -10 -22 131.122 98.7202 6
 1 -10 -22 124.583 95.8867 6
 1 10 -22 149.885 88.8084 6
 1 10 -23 11354.6 915.346 6
 -1 10 -23 12760.9 931.091 6
 -1 -10 -23 13442.7 934.239 6
 1 -10 -23 12011.3 917.232 6
 1 -10 -24 586.707 111.332 6
 -1 -10 -24 665.748 123.919 6
 -1 -10 -25 4936.93 406.184 6
 1 -10 -25 4862.51 399.336 6
 -1 10 25 5372.25 691.336 5
 -1 -10 -26 605.455 102.864 6
 1 -10 -26 432.662 91.7581 6
 -1 10 26 503.326 335.719 5
 -1 10 27 6587.34 710.991 5
 -1 10 28 327.786 235.985 5
 1 11 0 -158.611 437.594 9
 -1 11 1 65911 4829.67 9
 1 11 1 61905.6 4839.56 9
 1 11 2 13912.4 1407.45 9
 -1 11 2 13634 1351.78 9
 -1 11 3 72325.3 5648.5 9
 1 11 3 82082 5766.17 9
 1 11 4 13231.9 1400.76 9
 -1 11 4 14235.4 1367.41 9
 -1 11 5 13904.3 1269.88 9
 1 11 5 13349.9 1356.22 9
 1 11 5 11492 863.424 1
 -1 11 6 99655 7274.61 9
 1 11 6 105150 7400.89 9
 1 11 6 98683.5 6919.27 1
 -1 11 7 41741.7 3516.8 9
 1 11 7 44620.5 3609.99 9
 1 11 7 45997.2 3223.57 1
 1 11 8 233552 14800.6 9
 -1 11 8 239303 14729.8 9
 -1 11 -8 189424 14330.8 5
 -1 11 8 211047 14518.1 5
 1 11 9 24258.4 2128.95 9
 -1 11 9 23959 2066.95 9
 -1 11 -9 22612.9 1770.57 5
 -1 11 9 22692.1 1932.06 5
 -1 11 10 11033 1228.79 9
 1 11 10 11116.1 1283.26 9
 1 11 11 74424.6 5773.94 9
 -1 11 11 75738.8 5725.72 9
 -1 11 12 2033.42 608.412 9
 1 11 12 3032.48 692.823 9
 -1 11 13 6167.48 940.713 9
 1 11 13 3988.52 810.514 9
 1 11 14 35177 3017.13 9
 -1 11 14 34196.4 2961.2 9
 -1 11 15 65973.5 6580.42 9
 1 11 15 69217.6 6645.58 9
 1 11 16 31521.6 3674.11 9
 -1 11 16 34605.8 3656.96 9
 1 11 -17 11562.4 880.482 6
 -1 11 -17 10780.2 1218.62 7
 -1 11 17 7963.41 1208.11 9
 1 11 17 10351.8 1360.32 9
 1 11 -18 1592.71 221.85 6
 -1 11 -18 1731.15 496.144 7
 -1 11 18 1535.67 589.852 9
 1 11 18 2115.6 720.652 9
 1 -11 -19 8031.63 673.236 6
 1 11 -19 8807.37 690.265 6
 -1 11 19 7894.31 1142.17 9
 1 11 19 9638.35 1290.9 9
 1 -11 -20 396.742 120.212 6
 1 11 -20 446.543 120.492 6
 -1 11 -20 719.889 342.259 7
 1 11 20 743.229 572.742 9
 -1 -11 -21 12940.1 888.939 6
 -1 11 -21 11111 876.063 6
 1 11 -21 10613.4 872.471 6
 1 -11 -21 11732 880.164 6
 -1 11 -21 11378.6 1192.6 7
 1 11 -22 320.039 104.077 6
 1 -11 -22 237.919 97.0987 6
 -1 11 -22 403.977 115.606 6
 -1 -11 -22 438.221 111.238 6
 -1 11 23 16097 1469.53 5
 -1 -11 -23 16036.3 1121.57 6
 1 -11 -23 14466.3 1110.12 6
 -1 11 24 1532.57 447.14 5
 -1 11 25 3544.15 547.54 5
 -1 11 26 9532.47 925.273 5
 -1 11 27 4222.8 524.812 5
 -1 11 28 2400.31 352.489 5
 1 12 0 307.469 441.148 9
 1 12 1 6083.85 893.942 9
 1 12 2 10452.2 1248.51 9
 -1 12 2 11081.8 1206.89 9
 -1 12 3 3290.58 659.878 9
 1 12 3 3077.85 674.783 9
 -1 12 4 16159.9 1588.3 9
 1 12 4 16470.7 1678.73 9
 -1 12 5 10882.6 1226.29 9
 1 12 5 12077 1342.41 9
 -1 12 6 93227.5 6021.96 9
 1 12 6 98369.6 6158.11 9
 -1 12 -6 71391.8 5616.88 5
 -1 12 6 77912.5 5745.83 5
 -1 12 7 68185.2 4688.91 9
 1 12 7 74238.2 4842.63 9
 -1 12 -7 53849.7 4278.19 5
 -1 12 7 61231.2 4457.66 5
 -1 12 8 2398.6 582.687 9
 1 12 8 3363.23 710.947 9
 -1 12 8 2593.89 507.722 5
 -1 12 -8 2184.47 339.475 5
 -1 12 9 111045 8095.11 9
 1 12 9 111865 8176.44 9
 -1 12 9 104294 7901.12 5
 -1 12 -9 101747 7727.27 5
 1 12 9 122102 7759.28 1
 1 12 10 12461.7 1371.06 9
 -1 12 10 11181.6 1261.68 9
 -1 12 10 10476 1135.96 5
 -1 12 11 43534.2 3400.71 9
 1 12 11 44241.5 3481.69 9
 -1 12 11 36566.2 3162.66 5
 -1 12 12 16519.9 1614.43 9
 1 12 12 15935.3 1657.86 9
 -1 12 13 14511.2 1725.84 9
 1 12 13 17895.2 1870.37 9
 1 12 14 1578.87 569.311 9
 -1 12 14 2718.25 646.837 9
 -1 12 15 151.436 374.933 9
 1 12 15 499.522 460.689 9
 -1 12 16 -155.049 392.912 9
 1 12 16 -347.703 461.029 9
 -1 12 -16 130.415 381.62 7
 -1 12 17 4025.74 814.87 9
 1 12 17 5340.41 962.09 9
 -1 12 -17 5767.22 819.78 7
 1 12 -18 5736.68 507.588 6
 1 12 18 5902.1 1018.43 9
 -1 12 18 4762.99 885.845 9
 -1 12 -18 5139.39 790.582 7
 1 12 -19 527.459 136.855 6
 -1 12 -19 462.822 120.796 6
 1 12 19 591.622 523.989 9
 -1 12 -19 601.458 320.774 7
 -1 12 20 6622.54 979.937 5
 1 12 20 6993.28 1136.96 9
 -1 12 -20 6778.53 878.027 7
 -1 12 21 15036.5 1488.85 5
 1 12 21 16149.9 1713.88 9
 -1 12 -21 12415.1 1317.93 7
 -1 12 22 50.9399 410.058 5
 -1 12 23 6170.4 812.862 5
 -1 12 24 2005.05 463.498 5
 -1 12 25 5675.31 671.023 5
 -1 12 26 -108.453 224.465 5
 -1 12 27 429.418 216.972 5
 -1 13 0 -52.5181 244.674 5
 1 13 1 843.511 534.59 9
 -1 13 -1 783.72 325.998 5
 -1 13 1 464.363 281.374 5
 1 13 2 4561.17 844.661 9
 -1 13 2 6464.84 882.192 9
 -1 13 -2 4774.41 603.772 5
 -1 13 2 4275.6 551.321 5
 1 13 3 3135.26 713.749 9
 -1 13 -3 3001.63 464.588 5
 -1 13 3 2195.81 405.265 5
 -1 13 4 246729 15279.2 9
 1 13 4 257409 15431 9
 -1 13 -4 223961 14903.9 5
 -1 13 5 6325.7 884.758 9
 1 13 5 7040.64 1000.82 9
 -1 13 -5 4885.51 590.472 5
 -1 13 5 4778.01 642.923 5
 -1 13 6 1083.26 444.949 9
 1 13 6 904.672 550.604 9
 -1 13 -6 975.183 285.317 5
 -1 13 6 897.114 375.958 5
 -1 13 7 1428.31 500.151 9
 1 13 7 1591.59 562.979 9
 -1 13 -7 1138.09 269.378 5
 -1 13 7 1493.24 424.278 5
 -1 13 8 49391.6 3493.13 9
 1 13 8 49776.5 3601.53 9
 -1 13 -8 37628.1 3021.03 5
 -1 13 8 41144.3 3199.23 5
 -1 13 9 37425.2 2983.5 9
 -1 13 -9 33449.1 2560.15 5
 -1 13 9 31125.1 2705.45 5
 -1 13 10 12447.7 1358.63 9
 1 13 10 10338.2 1352.27 9
 -1 13 -10 11459 1009.94 5
 -1 13 10 11196.5 1172.35 5
 -1 13 11 51054.5 4166.63 5
 1 13 11 59790 4550.04 9
 -1 13 11 56524.5 4421.91 9
 -1 13 12 36863.6 3232.17 5
 1 13 12 44793.9 3619.78 9
 -1 13 12 42936.4 3521 9
 -1 13 13 -63.1401 493.722 5
 -1 13 13 -190.244 493.384 9
 1 13 13 -100.686 556.697 9
 -1 13 14 79321.9 6144.27 5
 -1 13 14 85001.4 6395.24 9
 1 13 14 84366.1 6441.85 9
 -1 13 15 834.055 508.065 5
 -1 13 15 1760.45 556.942 9
 1 13 15 613.663 489.668 9
 -1 13 16 29430.3 2864.34 5
 -1 13 16 36420.3 3118.58 9
 1 13 16 36304 3191.99 9
 -1 13 17 3483.37 757.165 5
 1 13 17 4043.9 905.965 9
 -1 13 17 3520.36 774.034 9
 -1 13 -17 4926.81 761.724 7
 -1 13 18 45550 3780.84 5
 1 13 18 46780.8 4064.5 9
 -1 13 -18 49252.2 3795.68 7
 -1 13 19 3725.23 817.636 5
 1 13 19 4632.88 936.792 9
 -1 13 -19 4939.61 740.429 7
 -1 13 20 8593.54 1080.39 5
 1 13 20 7505.95 1188.76 9
 -1 13 -20 8146.78 990.003 7
 -1 13 21 6130.13 899.959 5
 -1 13 22 21309.3 1891.82 5
 -1 13 23 3856.75 618.56 5
 -1 13 24 7919.79 852.884 5
 -1 13 25 7094.47 741.407 5
 -1 13 26 6229.55 644.542 5
 -1 13 27 -38.3988 168.517 5
 -1 14 0 30.035 257.247 5
 -1 14 -1 12627.7 1106.2 5
 -1 14 1 10186.1 1047.15 5
 -1 14 -2 20029.9 1645.34 5
 -1 14 2 17630.8 1593.58 5
 -1 14 3 212.763 451.755 9
 1 14 3 982.22 601.291 9
 -1 14 3 375.741 293.704 5
 -1 14 -3 642.031 313.318 5
 1 14 4 39183.4 2858.47 9
 -1 14 4 34737.3 2663.21 9
 -1 14 4 25725.1 2244.13 5
 -1 14 -4 29557.1 2258.34 5
 1 -14 4 27360.8 2116.66 8
 1 14 5 1847.36 653.227 9
 -1 14 5 1686.29 582.104 9
 -1 14 5 1308.91 397.842 5
 -1 14 -5 2148.05 396.421 5
 1 -14 5 1579.49 261.812 8
 1 14 6 7070.17 1041.78 9
 -1 14 6 6233.08 905.716 9
 -1 14 -6 4422.87 576.599 5
 -1 14 6 5363.52 692.504 5
 -1 14 7 56747.1 4182.07 9
 -1 14 -7 48955.4 3719.65 5
 -1 14 7 47268.8 3836.34 5
 1 14 8 1951.23 638.246 9
 -1 14 8 1843.96 597.714 9
 -1 14 -8 1514.91 304.014 5
 -1 14 8 1362.89 409.637 5
 -1 14 9 93576.3 6550.06 9
 1 14 9 100040 6702.5 9
 -1 14 -9 85385.8 6051.02 5
 -1 14 9 74695.2 6167.43 5
 1 14 10 526.33 504.293 9
 -1 14 10 236.36 389.977 9
 -1 14 -10 136.426 211.905 5
 -1 14 10 506.375 381.298 5
 -1 14 11 53488.9 4368.74 5
 -1 14 11 60567.5 4699.54 9
 1 14 11 63183.7 4822.58 9
 -1 14 12 16017.3 1615.93 5
 -1 14 12 15754.3 1828.03 9
 1 14 12 19104.6 1990.31 9
 -1 14 13 9777.47 1242.93 5
 -1 14 13 12293.1 1525.7 9
 1 14 13 11870.4 1592.55 9
 -1 14 14 231.794 453.411 5
 -1 14 14 90.5313 480.387 9
 1 14 14 578.153 533.008 9
 -1 14 15 -167.846 424.103 5
 1 14 15 281.065 463.27 9
 -1 14 15 -84.381 475.735 9
 -1 14 16 -112.643 453.41 5
 1 14 16 186.617 449.756 9
 -1 14 -16 135.967 383.342 7
 1 14 -16 124.948 338.467 7
 -1 14 17 173.81 471.783 5
 1 14 17 -97.2434 549.144 9
 1 14 -17 1087.81 429.008 7
 -1 14 -17 649.746 388.143 7
 -1 14 18 6734.18 998.748 5
 1 14 18 10002.8 1323.74 9
 -1 14 -18 8071.36 995.053 7
 1 14 -18 7683.92 962.244 7
 -1 14 19 236.836 462.922 5
 1 14 19 97.2138 456.037 9
 -1 14 -19 -117.837 283.967 7
 1 14 -19 -56.4325 271.986 7
 -1 14 20 2021.3 614.495 5
 -1 14 21 460.9 421.117 5
 -1 14 22 7016.91 870.478 5
 -1 14 23 220.481 301.703 5
 -1 14 24 13785.9 1215.78 5
 -1 14 25 24.4179 207.387 5
 -1 14 26 4031.82 456.722 5
 -1 15 0 -102.936 296.393 5
 -1 15 -1 152539 10971.9 5
 -1 15 1 141110 10936.9 5
 1 -15 1 164544 10807.6 8
 -1 15 2 65132.6 5484.35 5
 -1 15 -2 73650 5522.96 5
 1 -15 2 81166.8 5376.01 8
 -1 15 3 14057.2 1407.91 5
 -1 15 -3 17359.9 1439.65 5
 1 15 3 19743.6 1957.57 9
 1 -15 3 16560.9 1284.54 8
 -1 15 4 780.794 431.817 9
 1 15 4 187.764 452.623 9
 -1 15 4 -147.658 277.075 5
 -1 15 -4 196.771 271.608 5
 1 -15 4 183.747 164.218 8
 -1 15 5 32090.1 2592.73 9
 -1 15 5 26672.7 2202.01 5
 -1 15 -5 29383.5 2166.14 5
 1 -15 5 24340.4 2017.72 8
 1 15 6 564.938 510.677 9
 -1 15 6 77.8175 413.453 9
 -1 15 -6 437.111 265.002 5
 -1 15 6 441.662 339.087 5
 1 15 7 469.14 497.609 9
 -1 15 7 157.277 336.856 9
 -1 15 -7 -27.9314 222.856 5
 -1 15 7 413.313 368.534 5
 1 15 8 660.845 572.172 9
 -1 15 8 79.4707 383.668 9
 -1 15 -8 432.886 226.956 5
 -1 15 8 214.548 304.616 5
 -1 15 9 10572.5 1301.12 9
 1 15 9 10141.5 1358.31 9
 -1 15 -9 10088.9 907.062 5
 -1 15 9 8079.69 999.156 5
 -1 15 10 15599.6 1672.2 9
 1 15 10 15209.9 1739.64 9
 -1 15 -10 15091.1 1248.02 5
 -1 15 10 11943.3 1333.32 5
 -1 15 11 10378.7 1231.06 5
 1 15 11 15858 1732.83 9
 -1 15 11 14541.8 1606.13 9
 -1 15 12 3517.54 703.886 5
 -1 15 12 3902.02 881.009 9
 1 15 12 5822.03 1081.58 9
 -1 15 13 2855.87 708.421 5
 -1 15 13 3231.95 887.309 9
 1 15 13 4121.74 1024.61 9
 -1 15 14 913.83 554.094 5
 1 15 14 916.867 555.378 9
 -1 15 15 37860.4 3140.18 5
 1 15 15 40149.1 3478.75 9
 -1 15 16 40034.9 3551.1 5
 1 15 16 46717.5 3940.68 9
 1 15 -16 51018.9 3690.66 7
 -1 15 17 993.18 486.88 5
 1 15 17 1670.92 632.269 9
 -1 15 -17 1711.58 485.8 7
 1 15 -17 1526.13 441.978 7
 -1 15 18 22403.5 2081.7 5
 1 15 -18 20283.6 1996.62 7
 -1 15 -18 23808.3 2081.3 7
 -1 15 19 3404.84 685.867 5
 1 15 -19 2268.34 512.835 7
 -1 15 -19 2508.96 531.491 7
 -1 15 20 2335.31 595.686 5
 -1 15 21 -323.636 428.276 5
 -1 15 22 7952.54 898.032 5
 -1 15 23 225.269 300.221 5
 -1 15 24 3099.8 439.007 5
 -1 15 25 4660.65 513.596 5
 -1 15 26 6844.98 618.867 5
 -1 16 0 -155.705 301.325 5
 1 -16 0 -53.386 140.606 8
 -1 16 -1 232.579 298.82 5
 -1 16 1 623.925 351.875 5
 1 -16 1 554.139 196.62 8
 -1 16 -2 10656.9 1037.71 5
 -1 16 2 8958.52 1016.64 5
 1 -16 2 10658.7 874.662 8
 1 16 3 20248.8 2145.66 9
 -1 16 3 16879.7 1591 5
 -1 16 -3 20370.9 1605.6 5
 1 -16 3 17761.6 1424.19 8
 -1 16 4 31731.9 2649.47 5
 -1 16 -4 33504.9 2609.36 5
 1 -16 4 32860.8 2477.07 8
 1 16 5 625.909 642.494 9
 -1 16 5 504.569 446.345 9
 -1 16 5 928.558 358.981 5
 -1 16 -5 98.3445 251.858 5
 1 -16 5 180.525 158.002 8
 1 16 6 415.471 588.786 9
 -1 16 6 1175.83 552.791 9
 -1 16 -6 953.752 298.959 5
 -1 16 6 853.859 391.204 5
 1 16 7 11100.7 1448.24 9
 -1 16 7 11497.1 1341.34 9
 -1 16 -7 9193.06 892.623 5
 -1 16 7 7630.06 951.914 5
 1 16 8 2147.27 720.185 9
 -1 16 8 946.988 553.526 9
 -1 16 -8 1044.9 308.105 5
 -1 16 8 1548.75 426.77 5
 -1 16 9 17090.4 1795.03 9
 1 16 9 18583.1 1938.64 9
 -1 16 -9 16633.9 1346.59 5
 -1 16 9 12329.5 1387.47 5
 -1 16 10 12966.2 1350.28 5
 1 16 10 16530.2 1825.91 9
 -1 16 10 13599.8 1632.76 9
 -1 16 11 2566.27 596.998 5
 1 16 11 3656.1 902.666 9
 -1 16 11 2326.97 734.955 9
 -1 16 12 8166.35 1041.75 5
 1 16 12 10982.9 1511.51 9
 -1 16 13 2671.53 689.988 5
 1 16 13 4303.95 986.94 9
 -1 16 14 446.044 509.678 5
 1 16 14 639.188 566.086 9
 -1 16 15 314.032 405.804 5
 1 16 15 401.299 484.121 9
 -1 16 16 2985.65 649.234 5
 1 16 16 4829.14 922.508 9
 1 16 -16 3251.39 612.005 7
 -1 16 17 5010.34 783.755 5
 1 16 17 4879.58 924.309 9
 -1 16 -17 4782.13 758.118 7
 1 16 -17 3244.44 640.825 7
 -1 16 18 828.27 465.377 5
 1 16 -18 106.228 249.854 7
 -1 16 -18 290.413 315.17 7
 -1 16 19 28706.4 2418.73 5
 -1 16 20 6352.64 856.457 5
 -1 16 21 13191.3 1269.39 5
 -1 16 22 6335.46 747.697 5
 -1 16 23 4690.59 569.069 5
 -1 16 24 496.876 228.681 5
 -1 16 25 146.443 164.737 5
 -1 17 0 349.648 341.982 5
 1 -17 0 164.114 165.69 8
 -1 17 1 15556.6 1566.44 5
 -1 17 -1 16410 1551.86 5
 1 -17 -1 19542.8 1399.22 8
 1 -17 1 17139.6 1382.32 8
 -1 17 2 271.57 388.136 5
 -1 17 -2 119.694 330.697 5
 1 -17 2 334.986 183.311 8
 -1 17 3 24601.7 2114.15 5
 -1 17 -3 25665.9 2044.92 5
 1 -17 3 24354 1889.82 8
 -1 17 4 1285 453.373 5
 -1 17 -4 1721.68 396.402 5
 1 -17 4 1545.19 290.23 8
 -1 17 5 5437.66 777.008 5
 -1 17 -5 6311.74 699.75 5
 1 -17 5 5111.57 560.591 8
 1 17 6 47847.2 3737.78 9
 -1 17 6 40781.3 3435.91 9
 -1 17 -6 37378.5 2941.11 5
 -1 17 6 36730.6 3049.37 5
 1 17 7 334.251 582.224 9
 -1 17 7 1524.92 574.216 9
 -1 17 -7 1208.49 320.213 5
 -1 17 7 867.813 410.283 5
 -1 17 8 15013 1692.33 9
 -1 17 -8 14428.5 1240 5
 -1 17 8 11815.6 1317.61 5
 -1 17 9 54510 4367.81 9
 1 17 9 56779.9 4554.22 9
 -1 17 -9 57215.2 3855.11 5
 -1 17 9 42619.6 3881.66 5
 -1 17 10 903.524 437.251 5
 1 17 10 1711.02 706.458 9
 -1 17 11 1006.41 475.936 5
 1 17 11 1668.17 749.777 9
 -1 17 12 5733.09 846.769 5
 1 17 12 5598.99 1191.18 9
 -1 17 13 31515.2 2735.83 5
 1 17 13 34039.3 3223.93 9
 -1 17 14 1329.22 540.997 5
 1 17 14 2163.69 696.362 9
 -1 17 15 -198.951 400.396 5
 1 17 15 102.59 453.758 9
 -1 17 16 245.637 399.202 5
 1 17 -16 -59.9531 296.505 7
 -1 17 -16 203.432 359.621 7
 -1 17 17 18042.9 1721.93 5
 1 17 -17 18553.7 1768.77 7
 -1 17 -17 21256.7 1871.63 7
 -1 17 18 9780.03 1086.56 5
 -1 17 19 1288.35 482.673 5
 -1 17 20 753.38 385.092 5
 -1 17 21 617.51 361.712 5
 -1 17 22 211.79 257.369 5
 -1 17 23 912.74 290.272 5
 -1 17 24 4877.75 506.317 5
 -1 18 0 192.633 368.935 5
 1 -18 0 23.5123 189.307 8
 -1 18 -1 90.6691 339.993 5
 -1 18 1 150.76 396.829 5
 1 -18 -1 93.2797 178.683 8
 1 -18 1 -23.5418 199.978 8
 -1 18 -2 3071.37 577.797 5
 -1 18 2 3407.6 667.692 5
 1 -18 2 3716.12 449.495 8
 -1 18 3 11424.7 1186.89 5
 -1 18 -3 9144.08 1042.66 5
 1 -18 3 11094.3 939.811 8
 -1 18 4 19762.6 1775.25 5
 -1 18 -4 19241.4 1652.25 5
 1 -18 4 18946 1524.89 8
 -1 18 -5 7211.75 810.381 5
 -1 18 5 7421.96 931.505 5
 1 18 6 41896.7 3537.47 9
 -1 18 -6 35140.9 2730.67 5
 -1 18 6 33904.1 2860.07 5
 1 18 7 3664.5 968.287 9
 -1 18 -7 3625.22 522.196 5
 -1 18 7 4050.7 668.794 5
 1 18 8 44477.8 3781.61 9
 -1 18 -8 42473.7 3039.15 5
 -1 18 8 34865.1 3121.18 5
 1 18 9 4155.47 1010.04 9
 -1 18 -9 5760.74 650.848 5
 -1 18 9 3845.24 697.866 5
 -1 18 10 21381.4 1996.11 5
 1 18 10 28129.8 2661.46 9
 -1 18 11 10227.4 1179.34 5
 1 18 11 13215.8 1747.59 9
 -1 18 12 1130.85 496.858 5
 1 18 12 2306.41 892.719 9
 -1 18 13 -175.223 479.051 5
 1 18 13 -118.558 586.334 9
 -1 18 14 12578.3 1302.14 5
 -1 18 15 3609.83 641.424 5
 -1 18 16 2949.75 578.179 5
 -1 18 17 2316.11 550.025 5
 -1 18 18 3923.54 651.631 5
 -1 18 19 2147.29 503.517 5
 -1 18 20 805.68 366.619 5
 -1 18 21 65.1623 288.232 5
 -1 18 22 483.062 262.475 5
 -1 18 23 -21.4387 195.478 5
 -1 19 0 461.745 439.489 5
 1 -19 0 53.045 201.222 8
 1 -19 -1 24724.2 1818.31 8
 -1 19 1 22251.1 2042.86 5
 -1 19 -1 19969 1942.63 5
 1 -19 1 23040.5 1801.33 8
 1 -19 -2 65995.9 4225.91 8
 -1 19 2 56279.8 4460.33 5
 -1 19 -2 52147.6 4331.33 5
 1 -19 2 54823.1 4179.75 8
 -1 19 3 19628.4 1814.93 5
 -1 19 -3 17104.1 1654.01 5
 1 -19 3 16908.4 1512.31 8
 -1 19 4 7191.11 940.742 5
 -1 19 -4 7136.61 812.408 5
 1 -19 4 5936.66 648.904 8
 -1 19 -5 5326.91 699.872 5
 -1 19 5 7307.98 910.24 5
 -1 19 -6 3274.45 513.725 5
 -1 19 6 4173.06 723.288 5
 1 19 7 11072.2 1652.51 9
 -1 19 -7 11782.5 1088.84 5
 -1 19 7 11261.3 1233.13 5
 1 19 8 5788.15 1181.75 9
 -1 19 -8 6838.63 698.961 5
 -1 19 8 3662.4 720.418 5
 1 19 9 3359.93 972.5 9
 -1 19 -9 3533.24 530.899 5
 -1 19 9 3365.2 640.872 5
 -1 19 10 27777.8 2494.09 5
 1 19 10 38626.8 3287.62 9
 -1 19 11 2337 588.743 5
 1 19 11 1332.15 804.748 9
 -1 19 12 7803 995.104 5
 -1 19 13 17516.1 1679.35 5
 -1 19 14 4011.56 687.367 5
 -1 19 15 226.852 375.726 5
 -1 19 16 4002.35 644.755 5
 -1 19 17 4187.26 652.894 5
 -1 19 18 6064.18 786.884 5
 -1 19 19 2236.1 497.351 5
 -1 19 20 907.071 365.125 5
 -1 19 21 1533.54 357.765 5
 -1 19 22 119.928 220.449 5
 -1 19 23 2001.62 305.675 5
 -1 20 0 374.25 442.377 5
 1 -20 0 -116.159 233.759 8
 -1 20 -1 -197.237 436.169 5
 -1 20 1 343.654 452.264 5
 1 -20 -1 -88.3938 225.72 8
 1 -20 1 141.925 226.328 8
 -1 20 -2 -90.5456 428.175 5
 -1 20 2 -59.1743 463.095 5
 1 -20 -2 518.22 249.451 8
 1 -20 2 365.612 223.001 8
 1 -20 -3 22379.5 1566.53 8
 -1 20 3 17983.2 1796.88 5
 -1 20 -3 16470.1 1622.53 5
 1 -20 3 17335.2 1504.45 8
 -1 20 -4 2135.74 483.787 5
 -1 20 4 1454.17 587.484 5
 1 -20 -4 2079.56 368.879 8
 -1 20 5 -55.7098 481.102 5
 -1 20 -5 -35.6151 299.918 5
 -1 20 6 1169.23 545.571 5
 -1 20 -6 1723.06 400.438 5
 -1 20 7 6656.62 860.842 5
 -1 20 -7 5525.35 682.047 5
 -1 20 8 246.897 414.898 5
 -1 20 -8 977.081 336.526 5
 -1 20 9 2225.77 572.988 5
 -1 20 10 548.572 428.77 5
 -1 20 11 566.285 481.194 5
 -1 20 12 216.996 476.329 5
 -1 20 13 3388.72 664.593 5
 -1 20 14 457.352 386.394 5
 -1 20 15 693.904 404.006 5
 -1 20 16 11539.1 1163.73 5
 -1 20 17 913.916 402.68 5
 -1 20 18 17716.5 1581.19 5
 -1 20 19 7442.57 836.71 5
 -1 20 20 14511 1294.5 5
 -1 20 21 134.761 232.935 5
 -1 20 22 2109.43 329.337 5
 -1 21 0 269.456 441.925 5
 1 -21 0 -122.433 266.508 8
 -1 21 1 122237 8944.95 5
 -1 21 -1 115315 8855.74 5
 1 -21 -1 133746 8724.5 8
 1 -21 1 118367 8690.23 8
 -1 21 2 650.681 583.953 5
 -1 21 -2 686.413 399.029 5
 1 -21 -2 941.86 311.01 8
 1 -21 2 788.526 295.837 8
 1 -21 -3 32627.6 2239.66 8
 -1 21 -3 24655.7 2279.32 5
 -1 21 3 26407.1 2449.41 5
 1 -21 -4 6114.11 619.226 8
 -1 21 -4 3925.04 642.65 5
 -1 21 4 4675.26 825.386 5
 -1 21 5 1176.32 526.623 5
 -1 21 -5 1336.62 410.31 5
 1 -21 -5 1451.7 312.073 8
 -1 21 6 16163.4 1629.04 5
 -1 21 -6 17403.9 1472.91 5
 -1 21 7 19160.7 1875.98 5
 -1 21 -7 22463.2 1768.29 5
 -1 21 8 641.606 440.483 5
 -1 21 -8 990.441 351.031 5
 -1 21 9 1890.74 548.856 5
 -1 21 10 1755.95 544.613 5
 -1 21 11 15720.9 1537.53 5
 -1 21 12 8970.84 1092.39 5
 -1 21 13 234.392 414.974 5
 -1 21 14 5978.04 795.865 5
 -1 21 15 17553.3 1577.07 5
 -1 21 16 903.636 425.69 5
 -1 21 17 5651.56 747.073 5
 -1 21 18 901.667 387.774 5
 -1 21 19 14359 1306.97 5
 -1 21 20 4034.23 533.562 5
 -1 22 0 104.142 442.287 5
 1 -22 0 92.8247 251.489 8
 -1 22 -1 485.102 474.632 5
 -1 22 1 820.238 524.448 5
 1 -22 -1 186.872 261.667 8
 1 -22 1 568.927 264.444 8
 -1 22 2 113.017 504.285 5
 -1 22 -2 450.124 422.963 5
 1 -22 -2 364.155 269.453 8
 -1 22 3 9869.62 1240.21 5
 -1 22 -3 9500.03 1083.36 5
 1 -22 -3 13215.6 1048.83 8
 1 -22 -4 6811.78 666.009 8
 -1 22 -4 5511.19 735.94 5
 -1 22 4 5114.48 876.086 5
 1 -22 -5 3346.2 432.478 8
 -1 22 -5 2506.33 493.059 5
 -1 22 5 3063.19 669.723 5
 -1 22 6 204.381 415.834 5
 -1 22 -6 342.749 331.234 5
 1 -22 -6 397.161 245.099 8
 -1 -22 -7 17840.4 1433.15 8
 1 -22 -7 20192.4 1496.42 8
 -1 22 7 16026.1 1663.07 5
 -1 22 -7 19194.5 1588.48 5
 -1 22 8 2724.51 601.356 5
 -1 22 9 16709.7 1581.13 5
 -1 22 10 2941.99 651.549 5
 -1 22 11 249.701 442.078 5
 -1 22 12 3870.92 674.125 5
 -1 22 13 128.975 355.833 5
 -1 22 14 122.178 345.985 5
 -1 22 15 40.0025 348.281 5
 -1 22 16 6567.18 803.371 5
 -1 22 17 -159.975 345.548 5
 -1 22 18 8536.29 919.24 5
 -1 22 19 198.14 310.124 5
 -1 23 0 -289.105 439.778 5
 -1 23 -1 19330.8 1676.27 5
 -1 23 1 16913.9 1662.25 5
 1 -23 -1 17991.3 1484.2 8
 -1 23 -2 168.861 368.037 5
 -1 23 2 255.274 465.9 5
 1 -23 -2 332.578 240.106 8
 -1 23 3 10193.7 1235.56 5
 -1 23 -3 11289.7 1175.41 5
 1 -23 -3 13833.3 1094.69 8
 -1 23 4 4665 759.565 5
 -1 23 -4 3368.32 568.673 5
 1 -23 -4 3886.42 479.611 8
 -1 23 5 3129.22 661.664 5
 -1 23 -5 3364.78 540.125 5
 1 -23 -5 3948.15 467.806 8
 1 -23 -6 18345.6 1385.5 8
 -1 23 -6 16633.2 1469.25 5
 -1 23 6 14962 1554.62 5
 1 -23 -7 22533.5 1644.11 8
 -1 23 -7 21713.3 1750.6 5
 -1 23 7 16782.7 1781.35 5
 1 -23 -8 60883.8 4096.85 8
 -1 23 8 49131.1 4252.02 5
 1 -23 -9 18506.1 1384.8 8
 -1 23 9 14570.8 1527.27 5
 -1 -23 -10 10584 897.299 8
 1 -23 -10 11656 946.995 8
 -1 23 10 8784.21 1105.78 5
 -1 -23 -11 7392.86 680.793 8
 1 -23 -11 7835.13 729.516 8
 -1 23 11 6485.45 891.314 5
 -1 23 12 7827.02 905.866 5
 -1 23 13 9457.28 1007.09 5
 -1 23 14 660.465 374.759 5
 -1 23 15 156.617 338.294 5
 -1 23 16 -79.7407 363.569 5
 -1 23 17 1677.11 441.574 5
 -1 -23 -17 1318.75 231.15 8
 -1 23 18 535.183 322.771 5
 1 -23 -18 565.98 178.847 8
 -1 24 0 -214.127 396.443 5
 -1 24 1 1665.7 511.379 5
 -1 24 -1 2436.01 522.948 5
 -1 24 -2 3637.03 582.218 5
 -1 24 2 2650.12 574.422 5
 -1 24 -3 36.2388 318.125 5
 -1 24 3 351.472 431.831 5
 1 -24 -3 94.9754 205.183 8
 -1 24 -4 2828.66 489.817 5
 -1 24 4 1901.92 513.989 5
 1 -24 -4 2763.35 378.499 8
 -1 24 -5 573.804 336.284 5
 -1 24 5 252.588 386.997 5
 1 -24 -5 130.585 191.706 8
 -1 24 -6 4229.69 580.527 5
 -1 24 6 3358.3 617.01 5
 1 -24 -6 4098.55 457.054 8
 -1 24 7 1389.52 438.454 5
 1 -24 -7 1536.05 280.562 8
 -1 24 8 16153.5 1584.33 5
 1 -24 -8 19340.8 1443.87 8
 -1 24 9 539.299 392.095 5
 1 -24 -9 740.695 224.463 8
 1 -24 -10 25505.8 1811.38 8
 -1 24 10 19665.3 1944.12 5
 -1 24 11 2197.11 497.916 5
 1 -24 -11 2631.6 349.734 8
 -1 24 12 4664.17 642.477 5
 1 -24 -12 4963.88 491.623 8
 -1 24 13 906.643 379.41 5
 1 -24 -13 937.833 213.928 8
 -1 24 14 7680.42 905.432 5
 1 -24 -14 9497.65 771.499 8
 -1 24 15 -37.5703 337.484 5
 1 -24 -15 33.3352 154.197 8
 -1 24 16 639.506 358.004 5
 1 -24 -16 100.207 145.898 8
 -1 25 0 107.774 327.635 5
 -1 25 -1 -34.4766 302.645 5
 -1 25 1 -182.741 330.844 5
 -1 25 2 6103.76 734.243 5
 -1 25 -2 5635.79 693.659 5
 -1 25 -3 262.77 295.645 5
 -1 25 3 290.251 333.758 5
 -1 25 4 1288.54 388.205 5
 -1 25 -4 1828.73 396.586 5
 -1 25 5 5734.98 747.996 5
 -1 25 -5 7721.19 765.099 5
 -1 25 6 6722.1 773.726 5
 -1 25 7 16162.1 1538.47 5
 1 -25 -7 19298.7 1421.88 8
 -1 25 8 285.808 339.955 5
 1 -25 -8 111.012 173.877 8
 -1 25 9 12675.5 1257.32 5
 1 -25 -9 14214.6 1115.38 8
 -1 25 10 492.189 320.879 5
 1 -25 -10 642.502 186.887 8
 -1 25 11 8782.23 911.335 5
 1 -25 -11 9271.83 763.799 8
 -1 25 12 2038.32 425.008 5
 1 -25 -12 2604.61 303.395 8
 -1 25 13 1725.93 377.138 5
 1 -25 -13 1358.21 228.879 8
 -1 25 14 7814.32 807.756 5
 1 -25 -14 7502.87 643.512 8
 -1 25 15 193.237 273.846 5
 -1 26 0 255.634 255.741 5
 -1 26 -1 479.984 261.727 5
 -1 26 1 28.6795 250.249 5
 -1 26 -2 675.943 298.488 5
 -1 26 2 576.51 275.63 5
 -1 26 -3 7060.01 698.036 5
 -1 26 3 5064.89 647.949 5
 -1 26 4 10164 1083.16 5
 -1 26 -4 15574.7 1160.09 5
 -1 26 5 1150.49 335.27 5
 -1 26 6 173.071 259.378 5
 -1 26 7 1701.53 380.929 5
 -1 26 8 1998.33 399.942 5
 -1 26 9 289.572 260.868 5
 -1 26 10 -132.751 233.08 5
 1 -26 -10 203.781 163.362 3
 -1 26 11 913.351 284.664 5
 -1 26 12 1734.46 342.972 5
 -1 26 13 527.564 246.409 5
 -1 27 0 89.0463 207.494 5
 -1 27 -1 925.002 263.078 5
 -1 27 1 1171.95 271.771 5
 -1 27 2 6588.2 676.11 5
 -1 27 -2 7730.5 706.228 5
 -1 27 3 485.665 216.755 5
 -1 27 -3 1041.27 271.117 5
 -1 27 4 1052.09 269.407 5
 -1 27 5 4619.64 522.233 5
 -1 27 6 68.8933 210.971 5
 -1 27 7 166.268 213.665 5
 -1 27 8 2716.45 386.13 5
 1 -27 -8 2602.75 303.629 3
 -1 27 9 10728.9 811.126 5
 1 -27 -9 7925.05 680.876 3
 -1 27 10 7129.43 664.106 5
 -1 28 0 50.8903 164.623 5
 -1 28 1 217.417 165.113 5
 -1 28 -1 244.118 176.353 5
 -1 28 2 -65.6731 157.278 5
 -1 28 3 496.285 178.707 5
 -1 28 4 2531.49 324.055 5
 -1 28 5 1931.35 282.775 5
 -1 28 6 1155.09 234.33 5
 1 -28 -6 735.844 207.374 3
 -1 28 7 4976.74 450.787 5
 1 -28 -7 3934.6 391.401 3
 2 0 0 122703 8448.35 9
 2 0 -1 191.377 62.8203 7
 2 0 1 16.9346 56.4471 1
 2 0 -1 21.5474 85.3447 9
 2 0 2 267295 22501.2 1
 -2 0 -2 334259 22516.6 7
 -2 0 -3 455.462 187.813 7
 2 0 -3 248.493 197.951 7
 -2 0 -4 12385 1006.29 7
 2 0 -4 11687.1 985.922 7
 -2 0 -5 186.649 256.772 7
 2 0 -5 61.1244 206.592 7
 -2 0 -6 108020 6359.13 7
 2 0 -6 77014 6220.77 7
 -2 0 -7 -33.323 280.636 7
 2 0 -7 122.278 211.236 7
 -2 0 -8 339205 23512.3 7
 -2 0 -9 -59.3283 224.898 7
 -2 0 -10 52891.9 3896.2 7
 -2 0 -11 154.237 277.294 7
 -2 0 -12 15923.2 1385.32 7
 -2 0 -13 -34.3654 265.992 7
 -2 0 -14 188094 13228.6 7
 -2 0 -15 39.6007 235.811 7
 -2 0 -16 35195 2790.11 7
 -2 0 -17 277.542 256.435 7
 -2 0 -18 13453.8 1322.96 7
 -2 0 -19 53.7179 252.02 7
 -2 0 -20 54046.1 4217.82 7
 -2 0 -21 -61.9485 256.323 7
 -2 0 -22 38554.9 3209.4 7
 -2 0 -23 141.181 331.147 7
 2 0 -23 11.5969 108.815 6
 -2 0 -24 -72.3577 309.98 7
 2 0 -24 167.443 128.508 6
 2 0 -25 11.684 131.75 6
 2 0 -26 632.328 154.801 6
 2 0 -27 -39.1268 97.9753 6
 -2 0 -28 19643.2 1424.81 6
 2 0 -28 19774.5 1429.55 6
 2 0 -29 21.2819 79.2265 6
 -2 0 -29 13.1939 73.3151 6
 -2 0 -30 752.93 106.148 6
 2 0 -30 807.663 113.869 6
 2 1 0 6943.85 548.808 9
 2 -1 1 176229 12290.8 1
 2 1 -1 182639 12325.1 9
 2 -1 2 17789.2 1335.54 1
 -2 -1 -2 19541.9 1317.58 7
 2 -1 -2 17040.4 1337.86 7
 2 -1 -3 109127 8339.36 7
 2 1 -3 106076 8346.33 7
 2 1 -4 104383 7791.13 7
 -2 -1 -4 103699 7750.45 7
 -2 -1 -5 35664.8 3050.5 7
 2 1 -5 44744.3 3150.99 7
 -2 1 -6 153100 10279.1 7
 -2 -1 -6 135281 10212 7
 2 -1 -6 135340 10259 7
 -2 1 -7 103906 7313.99 7
 -2 -1 -7 91514.5 7247.99 7
 2 1 -8 283.107 313.66 7
 -2 1 -8 316.112 262.774 7
 -2 -1 -8 276.553 214.447 7
 -2 -1 -9 67875.5 5104.94 7
 -2 1 -9 74664.2 5169.33 7
 -2 -1 -10 -121.594 268.894 7
 -2 1 -10 181.309 337.844 7
 -2 1 -11 28600.4 2170.69 7
 -2 -1 -11 24973.5 2115.15 7
 -2 -1 -12 1605.85 383.288 7
 -2 1 -12 1524.63 363.775 7
 -2 1 -13 282685 20055 7
 -2 -1 -13 295306 20119.3 7
 -2 -1 -14 25369.9 2097.82 7
 -2 1 -14 24985.6 2042.16 7
 -2 -1 -15 11370.4 1125.79 7
 -2 1 -15 10992.2 1069.77 7
 -2 -1 -16 552.566 304.193 7
 -2 1 -16 687.504 302.956 7
 -2 1 -17 1472.46 379.532 7
 -2 -1 -17 1853.09 425.713 7
 -2 1 -18 4278.51 621.081 7
 -2 -1 -18 3457.19 593.77 7
 -2 1 -19 2325.26 488.083 7
 -2 -1 -19 1843.27 466.669 7
 -2 -1 -20 4195.73 678.903 7
 -2 1 -20 4555.6 716.245 7
 -2 1 -21 4567.99 706.941 7
 -2 -1 -21 3737.79 665.107 7
 -2 1 -22 11910.1 1348.07 7
 -2 -1 -22 12286 1323.13 7
 -2 -1 -23 3275.11 633.211 7
 2 1 -23 2259.04 284.355 6
 2 -1 -23 3151.18 306.654 6
 -2 1 -23 3437.03 678.224 7
 2 1 24 112.636 292.553 9
 -2 -1 -24 271.168 300.294 7
 -2 1 -24 303.37 384.651 7
 2 1 -24 293.726 140.912 6
 2 -1 -24 215.427 132.726 6
 2 -1 -25 46.6781 118.29 6
 2 1 -25 34.4158 125.6 6
 2 1 -26 877.809 178.23 6
 2 -1 -26 1065.59 175.366 6
 2 -1 -27 9088.92 642.802 6
 2 1 -27 6880.09 619.254 6
 2 -1 -28 33.6595 94.5029 6
 -2 -1 -28 73.3832 87.4893 6
 2 -1 -29 135.08 80.4138 6
 -2 -1 -29 160.172 83.1155 6
 -2 -1 -30 1382.31 150.147 6
 2 -1 -30 1702.41 163.808 6
 2 -2 1 26969.3 1901.17 1
 2 -2 2 60224.5 4207.46 1
 -2 -2 -3 8684.5 702.356 7
 2 -2 -3 8467.76 728.088 7
 -2 -2 -4 164613 11139 7
 2 -2 -4 155600 11158.7 7
 -2 -2 -5 15094.8 1128 7
 2 -2 -5 10446.2 1056.15 7
 -2 -2 -6 271588 17447.5 7
 2 2 -6 234243 17398 7
 2 2 -7 287731 19240.7 7
 -2 -2 -7 267993 19211.3 7
 2 2 -8 198.451 221.99 7
 -2 2 -8 145.302 238.61 7
 -2 -2 -8 187.144 215.551 7
 -2 -2 -9 14011.6 1248.99 7
 -2 2 -9 14769 1282.79 7
 2 2 -9 14878.5 1283.72 7
 -2 2 -10 161814 11253.5 7
 -2 -2 -10 157886 11262.8 7
 -2 -2 -11 3623.07 556.445 7
 -2 2 -11 2880.79 509.59 7
 -2 -2 -12 15101.2 1433.96 7
 -2 2 -12 16768.4 1467.42 7
 -2 -2 -13 47086.2 3520.84 7
 -2 2 -13 43983.4 3430.67 7
 -2 2 -14 124719 9153.92 7
 -2 -2 -14 134352 9271.67 7
 -2 -2 -15 67756.2 4673.12 7
 -2 2 -15 56705.9 4511.64 7
 -2 -2 -16 27885.3 2201.12 7
 -2 2 -16 23224.5 2053.95 7
 -2 2 -17 90.1044 233.7 7
 -2 -2 -17 52.6307 279.129 7
 -2 -2 -18 2890.05 538.728 7
 -2 2 -18 2905.33 531.499 7
 -2 -2 -19 37700.4 3144.43 7
 -2 2 -19 39859.1 3144.08 7
 -2 2 -20 49185.9 3600.35 7
 -2 -2 -20 39910.2 3485.54 7
 -2 2 -21 5448.54 804.656 7
 -2 -2 -21 4868.45 762.361 7
 -2 -2 -22 41348.7 3149.33 7
 2 -2 -22 35232.6 2660.7 6
 2 2 23 13213.4 1291.52 9
 -2 -2 -23 9896.43 1237.79 7
 2 -2 -23 11747.8 925.046 6
 2 2 24 714.362 376.095 9
 2 -2 -24 401.145 145.18 6
 -2 2 -24 1083.97 429.408 7
 2 -2 -25 1666.75 225.107 6
 2 -2 -26 254.5 122.53 6
 2 -2 -27 2608.14 269.67 6
 -2 -2 -28 10145.1 765.264 6
 2 -2 -28 9929.94 765.095 6
 2 -2 -29 695.129 121.327 6
 -2 -2 -29 653.39 113.744 6
 -2 -2 -30 1177.06 135.968 6
 2 -2 -30 1336.02 144.755 6
 -2 3 1 65507.4 4784.95 9
 2 3 1 70907.9 4799.23 1
 2 -3 1 73163.7 4803.64 1
 -2 3 2 91434.3 6288.14 9
 2 -3 2 91421.1 6314.83 1
 2 3 2 90136 6317.42 1
 -2 3 3 144442 9308.67 9
 2 3 3 117714 9368.8 9
 2 3 4 948.94 277.309 9
 -2 -3 -4 917.395 219.127 7
 -2 -3 -5 933.741 231.208 7
 -2 -3 -6 183645 12828.8 7
 -2 -3 -7 36106.3 2818 7
 2 3 -8 27510.8 2197.32 7
 -2 -3 -8 29515.5 2243.49 7
 -2 -3 -9 8441.01 879.338 7
 2 3 -9 9142.98 884.925 7
 2 3 -10 42129 3288.47 7
 -2 -3 -10 42913 3320.84 7
 -2 3 -10 47063.2 3365.38 7
 -2 3 -11 221152 14823.9 7
 -2 -3 -11 201385 14807.5 7
 -2 3 -12 101263 7092.11 7
 -2 -3 -12 94569.3 7102.3 7
 -2 -3 -13 72962.3 5617.68 7
 -2 3 -13 78305.5 5594.58 7
 -2 -3 -14 38803.5 3228.39 7
 -2 3 -14 42203.4 3196.77 7
 -2 -3 -15 39475.1 3170.84 7
 -2 3 -15 38702.3 3061.66 7
 -2 -3 -16 7045 880.643 7
 -2 3 -16 6319.53 788.98 7
 -2 3 -17 5959.27 767.368 7
 -2 -3 -17 6745.07 877.315 7
 -2 -3 -18 5542.07 806.982 7
 -2 3 -18 5361.93 735.266 7
 -2 3 -19 2702.69 535.774 7
 -2 -3 -19 2452.92 546.05 7
 -2 -3 -20 9859.67 1199.01 7
 -2 3 -20 14166.3 1358.46 7
 -2 3 -21 4071.41 693.141 7
 -2 -3 -21 3136.96 596.944 7
 2 3 22 5533.13 706.251 9
 -2 3 -22 5662.63 831.979 7
 2 3 -22 3871.92 379.078 6
 2 -3 -22 3963.43 382.692 6
 -2 -3 -22 4380.23 686.887 7
 2 3 23 1442.58 437.585 9
 -2 3 23 2668.79 576.039 9
 -2 3 -23 2034.62 555.484 7
 2 3 -23 1865.01 234.415 6
 2 -3 -23 1930.58 240.128 6
 2 3 24 3343.68 594.348 9
 -2 3 24 4071.24 700.816 9
 -2 3 -24 4084.99 751.933 7
 2 3 -24 3280.77 351.113 6
 2 -3 -24 3943.03 362.371 6
 2 3 -25 4905.44 435.783 6
 2 -3 -25 4812.28 437.202 6
 2 3 -26 1626.07 215.58 6
 2 -3 -26 1823.03 224.015 6
 2 -3 -27 10323.4 795.687 6
 2 3 -27 10372.5 794.541 6
 -2 -3 -28 746.423 136.663 6
 -2 3 -28 723.983 126.726 6
 2 -3 -28 800.277 135.052 6
 2 3 -28 658.958 129.151 6
 2 3 -29 3801.14 325.395 6
 -2 3 -29 3713.57 319.346 6
 -2 -3 -29 3780.02 322.248 6
 2 -3 -29 3938.78 326.709 6
 2 3 -30 2740.53 222.498 6
 2 -3 -30 2423.51 220.45 6
 -2 -3 -30 2352.07 215.756 6
 -2 3 -30 2391.48 213.571 6
 2 4 0 60190.8 4286.92 9
 -2 4 1 14025.8 1108.87 9
 2 4 1 16789.6 1213.09 9
 2 -4 1 16020.4 1100.67 1
 2 4 1 14771.1 1092.21 1
 2 4 2 181.841 197.067 9
 -2 4 2 141.854 115.717 9
 2 4 2 -7.77084 90.6733 1
 2 -4 2 97.4944 92.4845 1
 -2 4 3 487338 33632.9 9
 2 4 3 445096 33724.9 9
 2 -4 3 519061 33652.1 1
 -2 4 4 3076.99 331.547 9
 2 4 4 2750.02 414.539 9
 2 4 5 415126 28672.3 9
 -2 -4 -6 1123.17 265.58 7
 2 4 6 909.951 314.559 9
 -2 -4 -7 1708.6 367.243 7
 -2 -4 -8 297379 20758.8 7
 -2 -4 -9 10411.1 1045.42 7
 2 4 -10 50558.3 3792.04 7
 -2 -4 -10 50779 3832.24 7
 2 4 -11 145.012 292.642 7
 -2 4 -11 187.88 412.799 7
 -2 -4 -11 798.702 381.085 7
 2 4 -12 116714 9492.8 7
 -2 -4 -12 133551 9603.01 7
 -2 4 -13 122480 8294.21 7
 -2 -4 -13 106235 8265.38 7
 -2 4 -14 85906.5 6051.39 7
 -2 -4 -14 76604.5 6056.43 7
 -2 -4 -15 12111.1 1362.88 7
 -2 4 -15 14205.6 1376.96 7
 -2 4 -16 1355.65 383.926 7
 -2 -4 -16 1204.34 435.372 7
 -2 4 -17 408.804 288.731 7
 -2 -4 -17 128.322 309.818 7
 -2 4 -18 53337.4 4109.13 7
 -2 -4 -18 52433.7 4180.75 7
 -2 4 -19 16261.9 1527.63 7
 -2 -4 -19 14086.7 1508.54 7
 -2 -4 -20 1472.08 456.658 7
 -2 4 -20 2882.78 576.415 7
 2 4 20 1513.1 442.509 9
 -2 4 -21 2728.02 590.391 7
 2 4 21 1977.33 495.709 9
 2 -4 -22 18697.4 1444.69 6
 2 4 -22 18546.9 1441.95 6
 -2 4 -22 28397.1 2117.11 7
 -2 4 22 28107.8 2011.52 9
 2 4 22 21429.9 1825.73 9
 2 4 -23 130.144 120.971 6
 2 -4 -23 133.346 123.314 6
 -2 4 -23 295.04 336.427 7
 -2 4 23 341.841 356.509 9
 2 4 23 161.488 297.779 9
 2 4 -24 11453.7 938.407 6
 2 -4 -24 12167.9 945.498 6
 -2 4 -24 13177.1 1420.8 7
 -2 4 24 15427 1390.9 9
 2 4 24 14592.9 1325.8 9
 2 4 -25 4026.13 376.199 6
 2 -4 -25 4155 379.062 6
 2 4 -26 2162.39 242.901 6
 2 -4 -26 2135.41 240.891 6
 2 -4 -27 4694.47 401.118 6
 2 4 -27 4517.81 396.285 6
 2 4 -28 177.333 94.2849 6
 -2 4 -28 151.505 83.912 6
 -2 -4 -28 144.384 94.3706 6
 2 -4 -28 100.545 89.8168 6
 -2 4 -29 937.978 127.37 6
 2 -4 -29 1052.01 136.965 6
 2 4 -29 1034.42 134.716 6
 -2 -4 -29 1106.84 134.808 6
 -2 4 -30 6200.23 454.538 6
 -2 -4 -30 6394.32 458.739 6
 2 4 -30 6656.53 461.778 6
 2 -4 -30 7011.18 466.372 6
 2 5 0 71837.3 5121.29 9
 2 5 -1 278633 19304.3 9
 2 5 1 294556 19280.8 9
 -2 5 1 270146 19186.4 9
 2 -5 2 285636 18917.3 1
 2 5 2 278155 18914.4 1
 2 5 2 295366 19065.1 9
 2 5 -2 250595 19065.9 9
 -2 5 2 258044 18945.1 9
 2 -5 3 81624.9 5691.57 1
 2 5 3 90592.1 5712.79 1
 2 5 3 81029 5821.59 9
 -2 5 3 73772.3 5707.2 9
 2 5 4 100542 7208.5 9
 -2 5 4 102299 7105.21 9
 -2 5 5 64221.4 4420.17 9
 2 5 5 58909.4 4503.56 9
 2 5 6 14689.2 1321.64 9
 -2 5 6 16324.3 1265.62 9
 2 5 7 319373 22184.9 9
 2 5 8 52433.9 3955.51 9
 2 5 9 6685.57 882.186 9
 -2 -5 -9 6441.8 830.505 7
 -2 -5 -10 15971.6 1497.76 7
 -2 -5 -11 1971.5 468.767 7
 2 5 -11 1997.79 477.281 7
 2 5 -12 95181.7 7211.07 7
 -2 -5 -12 87795 7223.39 7
 -2 -5 -13 14677.5 1556.26 7
 2 5 -13 16343.9 1545.44 7
 -2 -5 -14 7391.57 978.095 7
 2 5 -14 7640.95 935.422 7
 -2 -5 -15 58518.8 4876.78 7
 -2 5 -15 68865.9 4917.91 7
 -2 -5 -16 1468.78 472.577 7
 2 5 16 837.075 421.548 9
 -2 5 -16 964.474 466.524 7
 2 5 17 5768.44 877.337 9
 -2 5 -17 6027.87 837.182 7
 -2 -5 -17 7251.11 967.771 7
 2 5 18 15154.6 1612.21 9
 -2 5 -18 17663.8 1623.37 7
 2 5 19 1540.07 467.536 9
 -2 5 -19 2012.13 508.441 7
 2 5 20 47439 4195.48 9
 -2 5 20 56825.3 4286.8 9
 -2 5 -20 61487.8 4342.94 7
 2 5 -21 14643.5 1196.75 6
 2 -5 -21 15818.2 1205 6
 2 5 21 19904 1653.44 9
 -2 5 21 22114.2 1706.5 9
 -2 5 -21 26329.7 1875.26 7
 2 -5 -22 3145.63 313.338 6
 2 5 -22 2847.3 303.721 6
 -2 5 22 4051.8 651.39 9
 2 5 22 3181.05 568.195 9
 -2 5 -22 3591.97 668.875 7
 2 -5 -23 15395.7 1152.03 6
 2 5 -23 14785.5 1145.42 6
 2 5 23 15463.1 1492.72 9
 -2 5 23 16407.5 1521.29 9
 -2 5 -23 17673.5 1665.87 7
 2 5 -24 12265.9 940.15 6
 2 -5 -24 12127.5 942.032 6
 2 5 24 12880 1286.32 9
 -2 5 -24 13596.2 1405.31 7
 2 5 -24 12270 1337.72 7
 2 -5 -25 2775.66 277.992 6
 2 5 -25 2370.7 265.763 6
 2 -5 -26 166.383 99.7316 6
 2 5 -26 -9.31184 96.1543 6
 2 5 -27 999.5 150.669 6
 2 -5 -27 855.837 145.397 6
 -2 5 -27 1190.26 159.727 6
 -2 -5 -27 1106.7 160.084 6
 -2 -5 -28 1192.71 152.87 6
 2 5 -28 1046.73 148.644 6
 -2 5 -28 1074.67 147.617 6
 2 -5 -28 1036.15 144.88 6
 2 5 -29 621.458 98.238 6
 -2 5 -29 511.219 92.1062 6
 2 -5 -29 540.088 103.772 6
 -2 -5 -29 474.259 97.9848 6
 2 5 30 147.088 186.181 5
 -2 5 30 233.401 203.463 5
 2 5 30 167.706 60.0543 4
 2 5 -30 117.585 57.3769 6
 -2 5 -30 108.22 54.5515 6
 2 -5 -30 200.622 64.2914 6
 -2 -5 -30 216.711 64.3831 6
 2 6 0 84152.3 6006.47 9
 2 6 -1 3208.86 466.429 9
 2 6 1 3097.86 446.631 9
 -2 6 1 3117.11 373.571 9
 -2 6 2 513113 37175.4 9
 2 6 -2 508218 37301.6 9
 2 6 2 549671 37283.3 9
 2 6 2 539221 37103.6 1
 2 -6 2 564435 37115.9 1
 2 6 3 118440 8288.44 9
 -2 6 3 108963 8161.41 9
 2 -6 3 114028 8104.99 1
 2 6 3 126290 8123.09 1
 -2 6 4 137479 10031.2 9
 2 6 4 149318 10164 9
 2 -6 4 146852 9987.86 1
 2 6 5 115955 7944.49 9
 -2 6 5 108858 7820.32 9
 2 6 6 229.954 257.142 9
 -2 6 6 153.858 199.317 9
 2 6 7 -139.169 293.074 9
 -2 6 7 -98.3913 205.478 9
 2 6 8 2191.52 481.358 9
 -2 6 8 2005.81 395.769 9
 2 6 9 67819.4 5195.86 9
 -2 6 9 71480.7 5133.73 9
 2 6 10 7243.07 993.547 9
 -2 6 10 8544.9 942.099 9
 2 6 11 21559.8 1956.21 9
 2 6 12 14189.4 1459.17 9
 2 6 -12 16139.4 1471.29 7
 2 6 13 24304.4 2460.36 9
 2 6 -13 30327.3 2499.72 7
 2 6 14 33614.9 3246.47 9
 2 6 -14 40726.5 3254.4 7
 2 6 15 3168.17 641.242 9
 2 6 -15 3742.68 621.536 7
 -2 6 -15 3620.01 701.444 7
 2 6 16 2076.14 539.443 9
 -2 6 16 1598.91 506.869 9
 2 6 -16 1627.38 478.091 7
 -2 6 -16 2508.69 593.726 7
 -2 6 17 88495 6878.05 9
 2 6 17 82988.7 6896.38 9
 2 6 -17 87001.2 6794.75 7
 -2 6 18 17667.9 1723.26 9
 2 6 18 15952.7 1724.69 9
 -2 6 -18 20280.3 1786.08 7
 -2 6 19 985.717 431.761 9
 2 6 19 798.14 409.514 9
 -2 6 -19 1446.22 411.954 7
 2 6 -20 2516.92 276.674 6
 2 -6 -20 2823.87 285.508 6
 2 6 20 2418.84 589.8 9
 -2 6 20 2956.74 611.639 9
 2 -6 -21 9597.56 755.929 6
 2 6 -21 8847.36 747.727 6
 -2 6 21 10411.4 1132.3 9
 2 6 21 10497.3 1151.64 9
 2 6 -21 11573.4 1180.83 7
 2 -6 -22 386.907 135.112 6
 2 6 -22 425.274 125.169 6
 -2 6 22 607.372 346.625 9
 2 6 22 468.288 349.798 9
 -2 6 -22 775.892 372.658 7
 2 6 -22 308.73 314.259 7
 2 6 -23 90.5919 106.864 6
 2 -6 -23 20.6431 108.379 6
 2 6 23 -56.31 292.073 9
 2 6 -23 185.828 274.001 7
 -2 6 -23 391.006 288.262 7
 2 -6 -24 10388.7 789.373 6
 2 6 -24 9922.38 785.052 6
 2 -6 -25 7897.77 620.966 6
 2 6 -25 7665.48 620.674 6
 2 6 -26 52.3751 93.1069 6
 2 -6 -26 17.1476 87.4313 6
 -2 6 -27 -25.1426 94.5223 6
 2 -6 -27 46.874 91.029 6
 -2 -6 -27 9.01177 96.1121 6
 2 6 -27 71.8215 83.7316 6
 2 6 -28 1569.67 169.784 6
 -2 6 -28 1524.74 168.464 6
 -2 -6 -28 1477.06 174.915 6
 2 -6 -28 1514.27 171.461 6
 -2 6 -29 108.512 59.4834 6
 2 6 -29 -5.631 59.5022 6
 -2 -6 -29 5.88916 68.0778 6
 2 -6 -29 121.205 71.4397 6
 2 7 0 15889.2 1372.32 9
 2 7 -1 68211.6 4969.55 9
 -2 7 1 66450.1 4856.67 9
 2 7 1 70518 4944.69 9
 -2 7 2 4182.43 480.283 9
 2 7 2 4570.68 582.021 9
 2 7 -2 5367.69 647.71 9
 2 7 3 134066 8804.25 9
 -2 7 3 117413 8656.77 9
 2 7 3 123550 8559.76 1
 2 -7 3 124386 8560.13 1
 -2 7 4 195.197 179.278 9
 2 7 4 354.906 137.748 1
 2 -7 4 319.181 126.734 1
 2 7 5 195369 13170.6 9
 -2 7 5 182072 13020 9
 -2 7 6 3431.89 476.158 9
 2 7 6 4299.6 598.141 9
 2 7 7 877.383 382.902 9
 -2 7 7 649.229 291.231 9
 2 7 8 80320.9 5935.81 9
 -2 7 8 81986.9 5844.16 9
 -2 7 9 8845.44 934.611 9
 2 7 9 9599.38 1030.91 9
 2 7 10 188982 13685.1 9
 -2 7 10 195717 13590.8 9
 2 7 11 124351 8563.87 9
 -2 7 11 110459 8331.15 9
 2 7 12 3744.59 659.497 9
 -2 7 12 3108.21 557.236 9
 2 7 -13 7304.54 885.077 7
 -2 7 13 5791.02 767.119 9
 2 7 13 5669.38 838.07 9
 2 7 -14 929.644 383.208 7
 -2 7 -14 798.691 488.961 7
 2 7 14 475.548 366.779 9
 -2 7 14 -48.3122 273.497 9
 2 7 -15 -55.7846 320.501 7
 -2 7 -15 139.433 377.638 7
 2 7 15 -128.761 341.392 9
 -2 7 15 53.036 293.206 9
 2 7 -16 2177.93 511.409 7
 -2 7 -16 2182.47 564.536 7
 -2 7 16 1335.44 479.647 9
 2 7 16 899.252 465.147 9
 2 7 -17 1345.07 444.57 7
 -2 7 -17 1393.71 498.713 7
 2 7 17 503.19 404.03 9
 -2 7 17 1225.48 479.811 9
 2 7 -18 390.561 289.358 7
 -2 7 -18 -198.42 365.653 7
 -2 7 18 -125.62 340.226 9
 2 7 18 72.5426 401.048 9
 2 7 -19 6835.12 828.184 7
 -2 7 -19 8839.63 968.853 7
 2 7 19 6984.59 944.063 9
 -2 7 19 7203.81 900.809 9
 2 -7 -19 5135.38 459.668 6
 2 7 -19 4977.19 458.674 6
 2 7 -20 39248.5 2655.91 7
 -2 7 -20 42279.9 2726.58 7
 -2 7 20 38867.5 2694.11 9
 2 7 20 37167.1 2735.18 9
 2 7 -20 27227.8 2128.01 6
 2 -7 -20 28135 2131.42 6
 -2 7 -21 418.999 331.049 7
 2 7 -21 341.379 308.338 7
 -2 7 21 -58.7007 304.575 9
 2 7 21 195.921 346.431 9
 2 7 -21 139.181 102.958 6
 2 -7 -21 112.391 100.85 6
 -2 7 -22 32015 2382.02 7
 2 7 -22 29973.1 2307.12 7
 2 7 22 29728.7 2349.09 9
 2 -7 -22 24804.4 1847.38 6
 2 7 -22 24512.2 1844.02 6
 -2 7 -23 5471.62 791.637 7
 2 7 -23 5407.48 766.085 7
 2 -7 -23 5147.63 461.752 6
 2 7 -23 5552.62 465.501 6
 2 -7 -24 19241.4 1421.59 6
 2 7 -24 19749.1 1422.83 6
 2 -7 -25 529.047 120.255 6
 2 7 -25 528.086 129.048 6
 -2 7 -26 36.9109 102.789 6
 2 -7 -26 95.3557 80.8444 6
 2 7 -26 114.614 82.7779 6
 -2 -7 -26 203.219 107.238 6
 2 7 -27 294.681 97.6456 6
 2 -7 -27 409.764 103.074 6
 -2 -7 -27 500.931 120.459 6
 -2 7 -27 427.922 107.541 6
 2 -7 -28 1270.11 152.667 6
 -2 7 -28 1324.75 148.418 6
 2 7 -28 1370.53 156.543 6
 -2 -7 -28 1467.22 164.513 6
 -2 7 29 1264.31 310.656 5
 2 7 29 1293.18 290.673 5
 -2 -7 -29 1106.8 132.754 6
 2 -7 -29 1245.91 134.553 6
 2 8 0 59033.7 4383.73 9
 2 8 1 10114.5 1046.09 9
 -2 8 1 11255.9 1000.07 9
 2 8 -1 11650.7 1102.7 9
 -2 8 2 4768.34 535.809 9
 2 8 -2 4577.37 663.119 9
 2 8 2 4346.2 596.607 9
 -2 8 3 5529.37 599.482 9
 2 8 3 5742.43 701.482 9
 2 8 3 5119.72 452.441 1
 2 -8 3 6310.66 484.007 1
 -2 8 4 6739.21 736.687 9
 2 8 4 8220.61 904.429 9
 2 8 4 8758.8 644.261 1
 2 -8 4 7307.29 620.228 1
 -2 8 5 57881.5 4447.92 9
 2 8 5 66517.8 4637.66 9
 2 8 5 65856 4353.51 1
 2 -8 5 58319.3 4320.54 1
 2 8 6 15211.4 1423.35 9
 -2 8 6 14888.7 1303.21 9
 2 8 7 161963 11400.6 9
 -2 8 7 159514 11286.2 9
 -2 8 8 31330.8 2485.18 9
 2 8 8 32643.4 2591.42 9
 -2 8 9 11795.5 1125.47 9
 2 8 9 11929.3 1224.78 9
 -2 8 10 206208 14305.9 9
 2 8 10 199520 14413.6 9
 2 8 11 69921.7 5553.47 9
 -2 8 11 75406.2 5452.54 9
 2 8 12 20829.8 1943.6 9
 -2 8 12 20479.3 1832.52 9
 2 8 13 29518.2 2547.18 9
 -2 8 13 29566.6 2430.62 9
 2 8 14 8659.92 1084.02 9
 -2 8 14 7605.83 960.503 9
 -2 8 -15 149080 7942.59 7
 2 8 -15 124124 7666.7 7
 2 8 15 83370 7520.73 9
 -2 8 15 85374.3 7434.4 9
 2 8 -16 19421.7 1708.07 7
 -2 8 -16 22056.2 1844.75 7
 2 8 16 17372.7 1745.02 9
 2 8 -17 1645.17 489.527 7
 -2 8 -17 2583.82 595.288 7
 -2 8 17 1845.53 522.779 9
 2 8 17 1211.29 518.49 9
 2 8 -17 1535.33 209.89 6
 2 -8 -17 1246.11 179.683 6
 2 8 -18 3124.85 586.367 7
 2 8 18 3729.45 741.155 9
 -2 8 18 3385.63 637.846 9
 2 8 -18 2578.96 274.967 6
 2 -8 -18 2323.67 260.062 6
 -2 8 -19 21697.4 1681.61 7
 2 8 -19 20462.7 1577.61 7
 -2 8 19 17602.7 1585.85 9
 2 8 19 20560.7 1782.17 9
 2 -8 -19 13550.1 1086.74 6
 2 8 -19 13401.1 1087.95 6
 -2 8 -20 12087.4 1143.8 7
 2 8 -20 10416.4 1061.33 7
 -2 8 20 10452.3 1131.83 9
 2 8 20 12020.4 1258.46 9
 2 -8 -20 8054.09 680.808 6
 2 8 -20 8088.01 681.085 6
 2 8 -21 271.302 282.086 7
 -2 8 -21 286.86 291.36 7
 2 8 21 560.737 395.662 9
 2 -8 -21 232.245 112.254 6
 2 8 -21 325.787 119.192 6
 2 8 -22 5412.27 759.704 7
 -2 8 -22 7251.35 864.849 7
 2 8 22 7617.78 947.617 9
 2 8 -22 5574.02 477.106 6
 2 -8 -22 5578.12 480.665 6
 -2 8 -23 20878.3 1873.34 7
 2 8 -23 17068.5 1789.68 7
 2 8 23 21988.4 1957.74 9
 2 -8 -23 22284.7 1509.68 6
 2 8 -23 19852.2 1499.39 6
 2 -8 -24 10173.2 748.148 6
 2 8 -24 9290.99 742.918 6
 2 8 -25 82.3819 87.8805 6
 -2 -8 -25 -29.6702 100.852 6
 2 -8 -25 24.0964 84.2923 6
 -2 8 -25 78.1434 100.191 6
 2 8 -26 10151.5 792.223 6
 -2 -8 -26 12025.8 818.753 6
 -2 8 -26 10659.9 804.046 6
 2 -8 -26 9901.26 788.26 6
 -2 -8 -27 7832.83 576.016 6
 2 -8 -27 6885.97 557.865 6
 2 8 28 1694.41 353.162 5
 -2 8 28 1461.14 358.036 5
 2 -8 -28 1631.44 170.258 6
 -2 -8 -28 1785.04 179.835 6
 -2 8 29 2070.76 347.416 5
 2 8 29 2516.94 369.824 5
 -2 -8 -29 2091.85 196.825 6
 2 -8 -29 2265.72 194.485 6
 2 9 0 926.563 410.9 9
 2 9 1 34830.5 2785.77 9
 -2 9 1 36765.1 2730.53 9
 2 9 -1 33988.8 2809.35 9
 -2 9 2 31398.9 2483.19 9
 2 9 2 33313.3 2581.95 9
 -2 9 3 27991.6 2242.5 9
 2 9 3 30029.3 2376.54 9
 2 9 4 136144 9520.15 9
 -2 9 4 119487 9335.5 9
 2 9 4 135424 9172.84 1
 2 -9 4 133583 9173.94 1
 2 9 5 101815 7048.05 9
 -2 9 5 89571.9 6839.46 9
 2 9 5 102307 6686.93 1
 2 -9 5 91643.2 6657.86 1
 -2 9 6 2299.94 469.043 9
 2 9 6 2634.35 603.007 9
 2 9 6 3015.28 350.597 1
 2 -9 6 2613.29 319.143 1
 -2 9 7 6085.79 752.717 9
 2 9 7 5875.41 855.304 9
 2 -9 7 6858.45 629.999 1
 2 9 8 59549.6 4517.38 9
 -2 9 8 58785.7 4396.66 9
 -2 9 9 77713.9 5572.74 9
 2 9 9 73422.8 5659.28 9
 -2 9 10 18926.8 1645.2 9
 2 9 10 17631.7 1719.58 9
 2 9 11 102798 7709.41 9
 -2 9 11 105106 7593.13 9
 2 9 12 6596.94 1048.78 9
 -2 9 12 7588.68 958.71 9
 2 9 13 456.913 389.945 9
 -2 9 13 532.868 313.371 9
 2 -9 -13 413.716 117.432 6
 2 9 -13 592.553 206.845 6
 2 9 -14 10803.9 1059.55 7
 2 9 14 6223.1 912.883 9
 -2 9 14 4966.93 780.879 9
 2 9 -14 9273.95 660.435 6
 2 -9 -14 5542.91 512.846 6
 2 9 -15 59.8119 317.637 7
 -2 9 -15 -70.03 379.73 7
 2 9 15 -138.31 359.065 9
 -2 9 15 -165.749 329.43 9
 2 -9 -15 387.847 100.498 6
 2 9 -15 257.461 199.232 6
 -2 9 -16 611.527 457.547 7
 2 9 -16 535.724 361.195 7
 -2 9 16 117.989 299.77 9
 2 9 16 520.675 435.777 9
 2 -9 -16 313.564 108.989 6
 2 9 -16 326.522 181.673 6
 -2 9 -17 32609.2 2231.48 7
 2 9 -17 32142.8 2168.37 7
 2 9 17 23737.8 2166.29 9
 -2 9 17 20892.9 1974.62 9
 2 9 -17 24723.5 1613.72 6
 2 -9 -17 17805.3 1544.24 6
 -2 9 -18 21863.7 1758.95 7
 2 9 -18 21863.3 1695.37 7
 2 9 18 20157.2 1831.41 9
 -2 9 18 16798.5 1614.3 9
 2 9 -18 15881.7 1180.94 6
 2 -9 -18 13657.4 1150.28 6
 -2 9 -19 10146.3 1060.29 7
 2 9 -19 9657.12 984.517 7
 2 9 19 7333.8 1078.63 9
 -2 9 19 7127.39 980.689 9
 2 9 -19 6698.76 575.413 6
 2 -9 -19 6563.55 566.046 6
 -2 9 -20 3266.67 565.739 7
 2 9 -20 2126.38 466.544 7
 2 9 20 2407.89 642.537 9
 2 -9 -20 2570.28 261.103 6
 2 9 -20 2179.08 253.508 6
 -2 9 -21 15317.2 1385.14 7
 2 9 -21 13572.5 1336.22 7
 2 9 21 17497.9 1627.71 9
 2 -9 -21 13578.9 1006.53 6
 2 9 -21 12547.3 1000.49 6
 2 9 -22 32798.4 2654.51 7
 -2 9 -22 33238.9 2676.56 7
 2 -9 -22 32935.9 2295.39 6
 2 9 -22 30475.7 2286.66 6
 2 -9 -23 9334.04 689.279 6
 2 9 -23 8424.61 681.57 6
 2 -9 -24 233.368 98.5818 6
 2 9 -24 269.136 96.1362 6
 -2 -9 -25 7137.29 524.674 6
 2 9 -25 5648.56 497.816 6
 -2 9 -25 6793.48 520.281 6
 2 -9 -25 6031.67 499.46 6
 -2 -9 -26 114.332 94.8731 6
 2 -9 -26 142.657 84.3168 6
 2 9 26 455.856 298.855 5
 -2 9 26 431.293 291.355 5
 -2 -9 -27 3422.19 287.218 6
 2 -9 -27 3030.69 273.986 6
 2 9 27 2662.11 443.906 5
 2 -9 -28 2143.16 193.507 6
 -2 -9 -28 2238.94 202.779 6
 2 9 28 1940.43 339.78 5
 -2 9 28 1908.65 359.641 5
 2 10 0 5208 766.665 9
 2 10 -1 283812 20106.1 9
 2 10 1 289153 20069.4 9
 -2 10 2 8095.11 875.049 9
 2 10 2 7123.73 943.759 9
 -2 10 3 260256 18243.3 9
 2 10 3 263012 18370.9 9
 2 10 4 31828.8 2542.59 9
 -2 10 4 28508.1 2358.2 9
 2 -10 5 1734.96 212.339 1
 2 10 5 1368.99 206.667 1
 -2 10 5 1050.78 382.94 9
 2 10 5 1781.43 583.311 9
 2 -10 6 356.695 144.245 1
 2 10 6 194.137 135.521 1
 2 10 6 566.073 477.061 9
 -2 10 6 274.152 335.983 9
 2 10 7 170040 11138.3 1
 2 -10 7 158620 11111.4 1
 -2 10 7 146328 11306.1 9
 2 10 7 155298 11472.6 9
 2 -10 8 63485.1 4385.6 1
 2 10 8 63293.5 4381.17 1
 2 10 8 56100 4646.04 9
 -2 10 8 55447 4519.17 9
 -2 10 9 824.368 369.915 9
 2 10 9 2015.31 572.894 9
 -2 10 -9 1012.67 269.159 5
 2 10 -9 1240.91 269.406 5
 -2 10 10 55730.4 4151.11 9
 2 10 10 51824.9 4241.37 9
 2 10 11 765.263 474.5 9
 -2 10 11 55.1194 355.795 9
 -2 10 12 102781 7645.18 9
 2 10 12 104612 7824.79 9
 2 10 13 16753.8 1812.97 9
 -2 10 13 17886.5 1768.1 9
 2 10 -13 19038 1425.18 6
 2 10 14 3929.82 779.277 9
 -2 10 14 2846.51 621.201 9
 2 10 -14 5148.92 476.242 6
 -2 10 15 32444 3227.69 9
 2 10 15 28047.7 3257.33 9
 2 10 -16 20149.7 1151.14 6
 2 -10 -16 10487.1 943.735 6
 -2 10 16 9655.64 1269 9
 2 10 16 14264.3 1511.3 9
 -2 10 -16 15437.7 1467.87 7
 2 10 -16 16018.9 1434.88 7
 2 -10 -17 1393.89 193.531 6
 2 10 -17 1842.03 259.651 6
 2 10 17 1104.28 507.809 9
 -2 10 17 1198.27 482.705 9
 -2 10 -17 2119.62 502.962 7
 2 10 -17 1494.06 469.529 7
 2 -10 -18 10847.2 945.353 6
 2 10 -18 14340.7 1000.04 6
 -2 10 18 10723.6 1347.1 9
 2 10 18 14576.4 1608.3 9
 2 10 -18 16789.7 1464.88 7
 -2 10 -18 16723.7 1469.21 7
 2 -10 -19 360.034 124.676 6
 2 10 -19 273.348 118.101 6
 -2 10 -19 580.262 342.798 7
 2 10 -19 664.835 341.989 7
 2 -10 -20 5197.48 448.701 6
 2 10 -20 5017.47 451.754 6
 -2 10 -20 6752.7 828.043 7
 2 10 -20 5542.92 725.73 7
 2 10 20 6461.72 1024.78 9
 2 10 -21 993.171 158.368 6
 2 -10 -21 967.453 157.452 6
 2 10 21 960.343 242.382 1
 -2 10 -21 1130.64 361.563 7
 2 10 -21 1378.5 367.666 7
 2 10 21 1083.87 541.977 9
 -2 10 -22 20553.5 1821.42 7
 2 10 -22 20457.8 1803.41 7
 2 10 -22 19913.8 1485.82 6
 2 -10 -22 20542 1487.42 6
 2 -10 -23 2420.67 234.434 6
 2 10 -23 2210.72 229.453 6
 -2 -10 -24 18236.9 1216.01 6
 2 -10 -24 15181.3 1190.99 6
 2 -10 -25 61.6106 79.5999 6
 -2 -10 -25 89.0508 92.3421 6
 2 10 25 289.52 259.011 5
 -2 10 25 105.375 293.274 5
 -2 -10 -26 214.994 90.0321 6
 2 -10 -26 96.4125 73.1213 6
 2 10 26 141.42 232.163 5
 -2 10 26 371.049 267.226 5
 2 10 27 6023.9 642.989 5
 -2 10 27 6675.49 680.24 5
 -2 10 28 22.2446 188.928 5
 2 10 28 20.7927 179.566 5
 2 11 0 2636.97 646.119 9
 2 11 1 69218.7 5380.67 9
 2 11 -1 73838.4 5439.27 9
 -2 11 2 1850.03 504.004 9
 2 11 2 1103.08 486.761 9
 -2 11 3 2256.51 538.784 9
 2 11 3 3276.83 687.641 9
 2 11 4 775.257 515.076 9
 -2 11 4 1109.5 434.986 9
 -2 11 5 46296.6 3744.19 9
 2 11 5 54291 3994.14 9
 -2 11 6 619.176 349.225 9
 2 11 6 258.008 456.665 9
 2 11 6 -13.1265 20.5416 1
 2 11 7 53431.4 4090.21 9
 -2 11 7 46649 3857.77 9
 2 11 7 51694.3 3625.7 1
 2 11 8 1287.12 530.571 9
 -2 11 8 1781.35 448.08 9
 2 11 8 1879.6 432.922 5
 -2 11 8 1467.24 435.625 5
 2 11 -8 1187.29 250.554 5
 -2 11 -8 878.84 238.348 5
 2 11 8 1589.73 254.975 1
 2 11 9 66073.5 4924.84 9
 -2 11 9 67409.6 4790.56 9
 2 11 9 57749.6 4634.69 5
 -2 11 9 59482.7 4653.96 5
 2 11 -9 59944.9 4491.45 5
 -2 11 -9 60056.5 4494.17 5
 2 11 9 75067.1 4583.79 1
 2 11 10 16997.6 1291.75 1
 2 -11 10 18273.4 1326.3 1
 -2 11 10 13961.7 1405.32 9
 2 11 10 15570.5 1563.08 9
 -2 11 10 11347.4 1295.35 5
 2 11 10 10695.1 1276.08 5
 2 -11 11 2444.01 433.322 1
 -2 11 11 1422.26 449.05 9
 2 11 11 1736.81 550.323 9
 -2 11 12 677.675 420.081 9
 2 11 12 768.623 465.212 9
 -2 11 13 116634 8066.73 9
 2 11 13 97616.1 8020.07 9
 -2 11 14 7513.19 1038.63 9
 2 11 14 8731.51 1145.51 9
 2 11 -15 38456.4 2556.83 6
 -2 11 15 27517.6 2835.2 9
 2 11 15 27958.4 2937.64 9
 2 11 -15 37346.1 2927.09 7
 2 11 -16 23576.4 1565.22 6
 2 11 16 15773.3 1931.37 9
 -2 11 16 14599.6 1794.17 9
 -2 11 -16 20721.5 1913.7 7
 2 11 -16 19120.7 1837.67 7
 2 11 -17 806.745 227.941 6
 -2 11 17 708.204 410.804 9
 2 11 17 1189.73 584.041 9
 -2 11 -17 762.211 430.93 7
 2 11 -17 884.693 378.872 7
 2 11 -18 1305.67 224.754 6
 -2 11 -18 1727.39 496.23 7
 2 11 -18 1312.15 457.158 7
 2 11 18 1654.4 625.322 9
 2 -11 -19 11210.6 923.334 6
 2 11 -19 13531.7 961.674 6
 2 11 19 10721.6 1089.49 1
 -2 11 -19 14378.7 1378.55 7
 2 11 -19 14856.3 1351.25 7
 2 11 19 14520.8 1649.53 9
 2 11 -20 73.065 95.9166 6
 2 -11 -20 28.6133 92.5907 6
 -2 11 -20 -56.1633 316.66 7
 2 11 -20 100.987 273.529 7
 2 11 20 -95.6156 517.935 9
 2 -11 -21 22245.6 1593.78 6
 2 11 -21 21781.4 1594.14 6
 -2 11 -21 21476.7 1925.48 7
 2 11 -21 20843.5 1888.75 7
 2 11 21 27465.1 2362.14 9
 2 -11 -22 6355.41 512.735 6
 2 11 23 8779.94 956.029 5
 -2 11 23 8548.48 974.587 5
 2 -11 -23 7987.17 653.875 6
 -2 -11 -23 9279.31 669.021 6
 2 11 24 3249.86 548.81 5
 -2 11 24 4465.53 613.765 5
 2 11 25 179.467 258.675 5
 -2 11 25 229.748 286.082 5
 -2 11 26 1814.17 371.862 5
 2 11 26 1199.48 302.869 5
 -2 11 27 212.518 212.111 5
 2 11 27 -130.331 193.638 5
 -2 11 28 4981.15 494.539 5
 2 11 28 4407.96 474.428 5
 2 12 0 275289 19456.7 9
 2 12 1 40287.5 3319.33 9
 2 12 2 15623.8 1609.03 9
 2 12 3 59849.8 4635.76 9
 -2 12 3 57922.2 4470.77 9
 2 12 4 28304.5 2443.79 9
 -2 12 4 25352.1 2234.54 9
 2 12 5 105957 6398.19 9
 -2 12 5 96485.4 6096.15 9
 2 12 -5 75089.6 5751.09 5
 -2 12 -5 77570 5766.51 5
 2 12 5 82255 5868.36 5
 -2 12 5 80440.6 5851.91 5
 -2 12 6 8169.83 905.586 9
 2 12 6 8709.48 1105.43 9
 -2 12 -6 6341.51 635.591 5
 2 12 -6 5904.88 620.048 5
 -2 12 6 6890.14 764.972 5
 2 12 6 6565.37 765.371 5
 -2 12 7 47911.9 3280.34 9
 2 12 7 51836.8 3542.92 9
 2 12 7 42104.3 3101.88 5
 -2 12 7 43827.8 3117.08 5
 -2 12 -7 37303.9 2921.34 5
 2 12 -7 36264.8 2915.32 5
 2 12 8 59048.6 4207.44 9
 -2 12 8 58191.8 4016.03 9
 2 12 8 51592.3 3841.74 5
 -2 12 8 53028.9 3856 5
 2 12 -8 45474.6 3650.97 5
 -2 12 -8 48373.8 3662.58 5
 2 12 8 53609.2 3647.31 1
 -2 12 9 186398 12958.6 9
 2 12 9 197178 13154.4 9
 -2 12 9 181327 12821.7 5
 2 12 9 174619 12797.5 5
 -2 12 -9 172128 12633.1 5
 2 12 -9 176114 12633.6 5
 2 12 9 195709 12649.6 1
 2 12 10 12506.4 1350.98 5
 -2 12 10 12916.5 1363.82 5
 2 12 10 15425.7 1634.04 9
 -2 12 10 17303.5 1538.75 9
 2 12 10 15961.7 1249.61 1
 -2 12 11 19006.8 1761.54 5
 2 12 11 17607 1723.61 5
 -2 12 11 20035.7 1867.73 9
 2 12 11 20200.1 2016.33 9
 2 12 11 20808.2 1647.03 1
 2 12 12 64649.9 5379.52 5
 -2 12 12 67012.4 5406.28 5
 2 12 12 73256.2 5744.62 9
 -2 12 12 72552.7 5570.93 9
 2 12 12 84138.9 5404.16 1
 -2 12 13 -126.295 536.318 5
 2 12 13 240.95 507.249 5
 2 12 13 190.128 525.564 9
 -2 12 13 -164.472 454.646 9
 2 12 13 77.7979 197.119 1
 2 12 14 487.749 454.413 5
 -2 12 14 677.979 456.785 5
 -2 12 14 817.436 452.065 9
 2 12 14 968.253 516.768 9
 2 12 14 517.342 245.465 1
 2 12 15 6763.03 780.353 1
 -2 12 15 7922.43 1055.48 9
 2 12 15 7268.62 1096.06 9
 2 12 -15 9017.43 1022.66 7
 2 12 16 14916.1 1865.33 9
 -2 12 -16 21399.8 1865.93 7
 2 12 -16 18915.3 1764.36 7
 2 12 17 581.3 587.71 9
 -2 12 -17 254.34 308.314 7
 2 12 -17 821.944 380.026 7
 2 12 18 29812.4 2959.95 9
 -2 12 18 24163.6 2602.85 5
 2 12 18 27264.7 2660.19 5
 2 12 -18 29202.6 2626.49 7
 -2 12 -18 28698.4 2640.77 7
 2 12 -19 911.932 183.482 6
 2 12 19 926.1 552.917 5
 -2 12 19 792.494 520.445 5
 2 12 19 308.901 499.079 9
 2 12 -19 507.4 322.241 7
 -2 12 -19 717.685 383.555 7
 2 12 20 14244 1461.58 5
 -2 12 20 13660.5 1434.18 5
 2 12 20 15908.7 1753.33 9
 -2 12 -20 13534.7 1369.14 7
 2 12 -20 11655.3 1270.24 7
 2 12 21 211.987 438.652 5
 -2 12 21 595.142 493.433 5
 2 12 -21 276.911 244.988 7
 -2 12 -21 -48.9912 236.386 7
 2 12 22 2578.39 569.935 5
 -2 12 22 2644.64 595.148 5
 2 12 23 4390.27 619.735 5
 -2 12 23 3764.2 608.762 5
 -2 12 24 8603.45 892.991 5
 2 12 24 8181.99 856.33 5
 2 12 25 -54.2581 226.489 5
 -2 12 25 207.222 271.91 5
 -2 12 26 4626.49 553.27 5
 2 12 26 5248.5 549.769 5
 -2 12 27 11154.5 926.072 5
 2 12 27 10390 900.945 5
 2 13 0 7306.6 756.939 5
 -2 13 0 7717.01 775.125 5
 -2 13 1 15966.9 1374.94 5
 2 13 1 15076.1 1365.21 5
 -2 13 -1 18446.7 1426.91 5
 2 13 -1 16373.3 1383.01 5
 2 13 2 223.042 450.262 9
 2 13 -2 53.4044 253.988 5
 -2 13 -2 -28.8963 280.372 5
 2 13 2 -27.1641 244.016 5
 -2 13 2 79.5836 234.663 5
 -2 13 3 89123.5 5775.41 9
 2 13 3 94444.7 6019.28 9
 2 13 -3 75502.1 5412.97 5
 -2 13 3 67086.9 5405.4 5
 -2 13 -3 79157.1 5447.62 5
 2 13 3 71213.2 5429.31 5
 2 13 4 35803.4 2723.97 9
 -2 13 4 31886.4 2465.74 9
 2 13 4 24566 2177.32 5
 -2 13 4 25409 2174.06 5
 2 13 -4 27485.9 2142.63 5
 -2 13 -4 31357.7 2194.86 5
 -2 13 5 388.197 353.342 9
 2 13 5 636.13 317.513 5
 -2 13 5 393.203 308.679 5
 -2 13 -5 345.793 239.704 5
 2 13 -5 207.999 207.892 5
 2 -13 5 422.976 182.862 8
 -2 13 6 6511.26 839.21 9
 2 13 6 7306.37 1015.07 9
 2 13 6 5661.65 698.499 5
 -2 13 6 5498.62 685.005 5
 -2 13 -6 5374.71 580.457 5
 2 13 -6 5563.22 572.598 5
 2 -13 6 5346.22 546.537 8
 -2 13 7 7140.12 847.36 9
 2 13 7 6983.98 1032.91 9
 2 13 -7 4869.61 537.437 5
 -2 13 -7 4487.84 533.508 5
 2 13 7 5965.78 696.752 5
 -2 13 7 5750.82 707.739 5
 -2 13 8 46612.1 3314.36 9
 -2 13 -8 38187.5 2916.72 5
 2 13 -8 36901.1 2907.77 5
 2 13 8 41245.8 3097.85 5
 -2 13 8 39604.5 3089.51 5
 2 13 9 1144.09 570.893 9
 -2 13 9 1643.03 488.25 9
 2 13 -9 981.697 256.758 5
 -2 13 -9 1484.68 285.9 5
 -2 13 9 1187.01 415.075 5
 2 13 9 1441.66 416.459 5
 -2 13 10 35814.8 2926.19 5
 2 13 10 34982.5 2908.91 5
 2 13 10 42485.6 3328.03 9
 -2 13 10 38193.9 3100.84 9
 2 13 11 51208.9 4249.51 5
 -2 13 11 54692.5 4291.73 5
 2 13 11 59554.3 4650.94 9
 -2 13 11 64693 4537.74 9
 -2 13 12 1555.68 542.316 5
 2 13 12 1131.88 491.628 5
 2 13 12 677.985 531.541 9
 -2 13 12 1676.64 552.739 9
 -2 13 13 1965.39 619.132 5
 2 13 13 1807.5 624.604 5
 -2 13 13 2076.7 690.915 9
 2 13 13 2503.64 760.567 9
 -2 13 14 2749.84 643.321 5
 2 13 14 2627.91 611.194 5
 2 13 14 3294.04 828.83 9
 -2 13 15 9252.76 1113.97 5
 2 13 15 9136.31 1082.59 5
 2 13 15 8273.04 1263.28 9
 2 13 -15 10989.1 1170.53 7
 -2 13 16 23235.8 2254.79 5
 2 13 16 21207.1 2209.49 5
 2 13 16 28035.7 2586.25 9
 2 13 -16 28874.1 2338.86 7
 -2 13 -16 33674.8 2483.96 7
 2 13 17 8357.5 1067.26 5
 -2 13 17 8058.18 1061.37 5
 2 13 17 7331 1215.94 9
 2 13 -17 9260.98 1056.26 7
 -2 13 -17 9113.44 1072.1 7
 2 13 18 1213.03 602.101 5
 -2 13 18 1429.76 569.189 5
 2 13 18 1456.57 666.293 9
 -2 13 -18 978.599 391.906 7
 2 13 -18 1375.05 414.462 7
 -2 13 19 178.777 496.124 5
 2 13 19 1269.15 581.301 5
 2 13 19 1348.02 650.895 9
 2 13 -19 856.065 355.602 7
 -2 13 -19 710.123 385.453 7
 2 13 20 -284.193 444.406 5
 -2 13 20 -170.051 473.201 5
 2 13 20 -99.6925 454.504 9
 2 13 -20 49.3222 231.408 7
 -2 13 -20 -111.552 268.847 7
 -2 13 21 3146.15 651.047 5
 2 13 21 2077.32 578.601 5
 -2 13 22 37619 2885.62 5
 2 13 22 34646.4 2848.86 5
 -2 13 23 2255.8 479.243 5
 2 13 23 2120.57 448.135 5
 2 13 24 556.051 279.009 5
 -2 13 24 537.549 309.08 5
 -2 13 25 1168.19 302.077 5
 2 13 25 1023.85 276.158 5
 2 13 26 233.616 173.528 5
 -2 13 26 425.509 207.528 5
 -2 13 27 86.0725 154.757 5
 2 13 27 95.3952 149.298 5
 -2 14 0 236052 16110.4 5
 2 14 0 226194 16094.3 5
 -2 14 -1 4203.1 584.928 5
 2 14 -1 4624.56 587.046 5
 -2 14 1 4288.53 577.06 5
 2 14 1 4582.85 584.658 5
 2 14 1 5050.11 927.353 9
 2 -14 1 5507.94 479.392 8
 2 14 2 15486.2 1462.96 5
 -2 14 2 15471.2 1450.46 5
 2 14 -2 17335.3 1466.12 5
 -2 14 -2 17624.1 1496.46 5
 2 -14 2 20301.1 1380.23 8
 2 14 2 17929.8 1930.79 9
 2 14 3 2705.63 750.535 9
 -2 14 3 2515.73 439.619 5
 2 14 3 2751.11 463.414 5
 2 14 -3 2122.28 399.666 5
 -2 14 -3 2760.71 443.813 5
 2 -14 3 2889.73 341.394 8
 2 14 4 28257.4 2443.78 9
 -2 14 4 26333.7 2161.22 9
 2 14 4 21395.4 1872.1 5
 -2 14 4 20916.4 1859.1 5
 -2 14 -4 24555.4 1860.63 5
 2 14 -4 20802.4 1801.74 5
 2 -14 4 24581.8 1768.38 8
 2 14 5 10544.6 1300.99 9
 -2 14 5 9737.96 1089.68 9
 -2 14 5 7232.17 845.709 5
 2 14 5 9269.87 896.71 5
 -2 14 -5 7996.84 791.302 5
 2 14 -5 7705.99 765.976 5
 2 -14 5 7414.51 712.934 8
 -2 14 6 41090.4 2899.99 9
 2 14 6 42722.9 3204 9
 -2 14 6 32837.8 2600.8 5
 2 14 6 32783.7 2602.16 5
 -2 14 -6 33057.9 2502.53 5
 2 14 -6 31739.5 2476.66 5
 2 -14 6 31123.9 2441.09 8
 -2 14 7 21780.9 1890.92 9
 2 14 7 25265.9 2201.83 9
 2 14 -7 17663 1517.68 5
 -2 14 -7 19723.3 1547.97 5
 -2 14 7 19431.6 1677.01 5
 2 14 7 19049.8 1670.9 5
 -2 14 8 641.51 404.725 9
 2 14 8 991.232 566.107 9
 2 14 -8 823.853 238.218 5
 -2 14 -8 904.153 236.7 5
 2 14 8 980.613 368.058 5
 -2 14 8 332.877 306.3 5
 -2 14 9 25533.4 2185.84 9
 2 14 9 28695.9 2442.41 9
 -2 14 -9 23778.5 1816.39 5
 2 14 -9 23716 1806.48 5
 -2 14 9 20503.7 1937.89 5
 2 14 9 21014.8 1927.85 5
 2 14 10 623.938 366.916 5
 -2 14 10 413.996 371.723 5
 2 14 10 554.587 522.15 9
 -2 14 10 353.814 376.663 9
 2 14 11 39274.7 3247.75 5
 -2 14 11 37059.3 3240.37 5
 2 14 11 46488.6 3731.66 9
 -2 14 11 48515.4 3563.49 9
 2 14 12 21272 1932.64 5
 -2 14 12 19565.5 1930.5 5
 2 14 12 25165.2 2384.54 9
 -2 14 13 57332 4537.79 5
 2 14 13 54412.5 4500.97 5
 2 14 13 66756.5 5059.83 9
 2 14 14 22931.7 2062.14 5
 -2 14 14 22434 2073.91 5
 2 14 14 23400.9 2383.21 9
 2 14 15 164.153 456.777 5
 -2 14 15 112.351 447.908 5
 2 14 15 -193.175 477.612 9
 2 14 16 24747.3 2436.88 5
 -2 14 16 27143 2474.8 5
 2 14 16 26591.5 2742.86 9
 -2 14 -16 36683.8 2703.72 7
 2 14 -16 34374.8 2589.65 7
 -2 14 17 13894.1 1454.33 5
 2 14 17 13640.4 1462.23 5
 2 14 17 13246.8 1688.83 9
 2 14 -17 15282.1 1463.68 7
 -2 14 -17 14364.1 1492.23 7
 2 14 18 6611.52 934.4 5
 -2 14 18 5809.73 924.299 5
 2 14 18 6824.56 1138.43 9
 -2 14 -18 6702.58 884.664 7
 2 14 -18 6146.42 841.395 7
 -2 14 19 3671.43 743.805 5
 2 14 19 3610.02 731.451 5
 2 14 19 5366.34 1000.91 9
 2 14 -19 4099.19 660.231 7
 -2 14 -19 4143.24 678.537 7
 2 14 20 11645.1 1230.42 5
 -2 14 20 10430.3 1215.03 5
 2 14 21 1415.23 489.799 5
 -2 14 21 1726.62 535.692 5
 -2 14 22 4743.92 692.562 5
 2 14 22 4638.74 652.643 5
 -2 14 23 102.136 287.279 5
 2 14 23 448.534 296.955 5
 -2 14 24 -55.9078 243.373 5
 2 14 24 25.8888 212.289 5
 -2 14 25 7132.74 689.264 5
 2 14 25 7045.39 669.436 5
 -2 14 26 5777.14 539.329 5
 2 14 26 5118.65 512.328 5
 2 -15 0 121301 7958.96 8
 -2 15 0 106155 8093.4 5
 2 15 0 107397 8098.88 5
 2 -15 1 24362.9 1659.68 8
 2 15 1 20490.1 1787.73 5
 -2 15 -1 20765.8 1788.07 5
 2 15 -1 19286.5 1762.21 5
 -2 15 1 21126 1791.31 5
 2 15 2 4046.58 899.273 9
 2 -15 2 4141.65 418.535 8
 2 15 2 3107.07 524.835 5
 -2 15 2 3648.67 531.804 5
 -2 15 -2 3216.82 515.878 5
 2 15 -2 2985.21 484.48 5
 -2 15 3 18679.5 1725.22 5
 2 15 3 18969.4 1738.84 5
 -2 15 -3 21907.6 1744.11 5
 2 15 -3 20013.4 1697.04 5
 2 -15 3 22635.6 1627.24 8
 2 15 4 1707.27 672.544 9
 -2 15 4 1105.2 366.781 5
 2 15 4 1303.69 383.185 5
 -2 15 -4 1281.18 347.334 5
 2 15 -4 1219.33 311.517 5
 2 -15 4 1559.25 279.115 8
 2 15 5 -401.719 555.232 9
 -2 15 5 66.5174 352.739 9
 -2 15 5 38.2677 274.236 5
 2 15 5 -157.336 298.18 5
 -2 15 -5 117.605 255.998 5
 2 15 -5 164.483 222.768 5
 2 -15 5 106.32 179.091 8
 -2 15 6 57669 4146.27 9
 -2 15 -6 52220.6 3768.72 5
 2 15 -6 47727.8 3732.08 5
 2 15 6 47913.4 3855.48 5
 -2 15 6 50018.2 3865.15 5
 -2 15 7 201.848 349.26 9
 2 15 7 199.17 516.68 9
 -2 15 -7 262.869 201.926 5
 2 15 -7 322.489 211.216 5
 -2 15 7 369.081 336.608 5
 2 15 7 -122.2 302.499 5
 2 15 8 1984.91 710.91 9
 -2 15 8 1589.88 529.866 9
 2 15 -8 2529.45 364.589 5
 -2 15 -8 2566.06 372.611 5
 -2 15 8 2126.56 474.307 5
 2 15 8 1959.79 454.454 5
 -2 15 9 5225.05 859.949 9
 2 15 9 5098.33 981.047 9
 -2 15 -9 5063.06 570.991 5
 2 15 -9 5349.12 566.292 5
 -2 15 9 4461.42 683.683 5
 2 15 9 4942.33 704.481 5
 -2 15 10 37893.9 3259.67 5
 2 15 10 41559.7 3283.83 5
 2 15 11 21370.4 2094.06 5
 -2 15 11 25913.5 2173.24 5
 2 15 12 9918.08 1149.72 5
 -2 15 12 9985 1163.47 5
 2 15 12 11579.8 1554 9
 -2 15 13 431.994 519.832 5
 2 15 13 -244.052 500.477 5
 2 15 13 849.055 709.779 9
 -2 15 14 58.3379 474.215 5
 2 15 14 222.783 440.014 5
 2 15 14 424.822 598.947 9
 2 15 15 42664.2 3519.78 5
 -2 15 15 43617.5 3546.4 5
 2 15 15 50801.8 4004.26 9
 2 15 16 159.353 451.191 5
 -2 15 16 53.6357 435.864 5
 2 15 16 101.058 499.768 9
 2 15 -16 119.46 295.453 7
 2 15 17 1622.56 534.899 5
 -2 15 17 1721.43 585.926 5
 2 15 17 1563.28 649.914 9
 -2 15 -17 1715.39 492.626 7
 2 15 -17 1192.32 415.129 7
 -2 15 18 5334.64 804.986 5
 2 15 18 4435.59 776.605 5
 2 15 18 5653.7 1064.9 9
 2 15 -18 4789.84 713.149 7
 -2 15 -18 5016.69 761.388 7
 -2 15 19 2214.96 576.892 5
 2 15 19 2941.52 641.368 5
 2 15 20 28258.1 2247.1 5
 -2 15 20 23901.9 2192.61 5
 -2 15 21 2542.6 524.468 5
 2 15 21 2503.26 512.968 5
 -2 15 22 219.191 297.539 5
 2 15 22 386.255 298.933 5
 2 15 23 1288 332.616 5
 -2 15 23 1505.14 358.725 5
 2 15 24 2040.79 345.08 5
 -2 15 24 2033.54 341.928 5
 -2 15 25 2441.14 345.125 5
 2 15 25 2892.85 348.54 5
 -2 15 26 62.017 138.255 5
 2 15 26 42.4734 125.282 5
 -2 16 0 15405 1397.74 5
 2 16 0 15069.4 1389.37 5
 2 -16 0 15241.8 1217.98 8
 2 16 1 133017 9914.95 5
 2 16 -1 137304 9900.29 5
 -2 16 -1 138126 9906.2 5
 -2 16 1 132496 9898.13 5
 2 -16 1 148650 9748.2 8
 2 16 -2 56773.9 4459.96 5
 -2 16 -2 61312.5 4491.36 5
 2 16 2 60995.9 4528.03 5
 -2 16 2 55012.7 4477.41 5
 2 -16 2 65458.9 4348.46 8
 2 16 3 19142.6 1992.8 9
 2 16 3 14052.5 1376.04 5
 -2 16 3 14636.8 1369.93 5
 2 16 -3 14202.6 1313.24 5
 -2 16 -3 14856.8 1329.55 5
 2 -16 3 15303.2 1214.22 8
 2 16 4 15926.6 1839.91 9
 -2 16 4 13617.8 1325.46 5
 2 16 4 14103.1 1357.46 5
 -2 16 -4 16960.3 1321.98 5
 2 16 -4 12877.6 1229.11 5
 2 -16 4 14033.7 1173.02 8
 2 16 5 19557.1 2014.73 9
 -2 16 5 14535.8 1382.81 5
 2 16 5 15300.1 1408.5 5
 -2 16 -5 14401.6 1294.78 5
 2 16 -5 14824.2 1289.17 5
 2 -16 5 14866.4 1228.36 8
 2 16 6 331.26 572.668 9
 2 16 -6 83.3431 219.401 5
 -2 16 -6 -88.7699 255.561 5
 2 16 6 42.7103 316.815 5
 -2 16 6 256.951 328.084 5
 -2 16 7 49689 3783.84 9
 -2 16 -7 45601.6 3381.82 5
 2 16 -7 45316.9 3364.15 5
 2 16 7 41992.9 3491.64 5
 -2 16 7 43632.2 3506.23 5
 2 16 -8 22791.6 1820.75 5
 -2 16 -8 22931.7 1835.66 5
 2 16 8 20872.6 1938.12 5
 -2 16 8 23367.5 1980.97 5
 2 16 9 1622.97 679.343 9
 2 16 -9 2209.79 379.874 5
 -2 16 -9 2310.92 399.532 5
 -2 16 9 1886.95 484.751 5
 2 16 9 1264.91 456.672 5
 -2 16 10 613.455 404.811 5
 2 16 10 182.874 372.183 5
 2 16 10 222.173 476.264 9
 2 16 11 2676.86 587.485 5
 -2 16 11 2455.37 577.096 5
 2 16 11 3718.5 936.587 9
 -2 16 12 10999.5 1234.13 5
 2 16 12 9953.75 1189.49 5
 -2 16 13 1873.34 608.888 5
 2 16 13 1609.78 601.139 5
 2 16 13 2961.17 904.61 9
 -2 16 14 6064.76 926.516 5
 2 16 14 6654.84 920.746 5
 2 16 14 7792.11 1255.53 9
 2 16 15 101.62 405.133 5
 -2 16 15 -260.766 427.671 5
 2 16 15 526.007 533.057 9
 -2 16 16 6051.67 835.506 5
 2 16 16 5327.08 818.634 5
 2 16 16 5619.67 1051.07 9
 2 16 -16 5714.88 802.728 7
 2 16 17 35031.7 2977.26 5
 -2 16 17 36142.4 2986.63 5
 2 16 17 41544.7 3472.19 9
 -2 16 -17 38572.7 3095.94 7
 2 16 -17 36330.4 2998.26 7
 2 16 18 960.122 506.254 5
 -2 16 18 1392.45 495.379 5
 2 16 19 633.047 442.347 5
 -2 16 19 480.471 423.368 5
 -2 16 20 5309.42 719.199 5
 2 16 20 4310.53 697.212 5
 2 16 21 678.235 355.997 5
 -2 16 21 1074.01 379.208 5
 -2 16 22 6059.96 675.049 5
 2 16 22 5228.04 641.393 5
 -2 16 23 1225.86 303.38 5
 2 16 23 831.928 267.061 5
 2 16 24 997.561 232.546 5
 -2 16 24 1081.64 251.44 5
 -2 16 25 1010.55 213.94 5
 2 16 25 954.262 194.627 5
 2 17 0 62385.4 4860.37 5
 -2 17 0 62372.9 4844.2 5
 2 -17 0 68114 4676.53 8
 2 -17 -1 2196.32 318.486 8
 2 17 -1 2067.26 502.107 5
 2 17 1 1452.16 455.601 5
 -2 17 -1 1507.77 460.709 5
 -2 17 1 1925.96 474.943 5
 2 -17 1 1931.59 323.54 8
 -2 17 2 154592 11435.2 5
 2 17 2 162738 11483.4 5
 -2 17 -2 164302 11404.5 5
 2 17 -2 152817 11371 5
 2 -17 2 166900 11247.3 8
 -2 17 3 320.022 398.313 5
 2 17 3 383.072 406.958 5
 2 17 -3 179.534 292.139 5
 -2 17 -3 74.163 272.387 5
 2 -17 3 258.426 191.483 8
 2 17 4 3851.7 1025.15 9
 -2 17 4 2684.17 556.165 5
 2 17 4 2824.87 592.678 5
 -2 17 -4 2728.95 474.149 5
 2 17 -4 2275.37 445.836 5
 2 -17 4 2508.11 369.332 8
 2 17 5 9998.59 1428.36 9
 -2 17 5 7748.8 921.528 5
 2 17 5 8073.05 947.908 5
 -2 17 -5 7911.76 831.759 5
 2 17 -5 7975.35 815.742 5
 2 -17 5 7641.64 743.317 8
 2 17 6 -239.622 649.042 9
 -2 17 -6 217.697 238.389 5
 2 17 -6 117.589 223.001 5
 -2 17 6 274.452 368.301 5
 2 17 6 45.7204 361.118 5
 2 17 7 2124.86 797.873 9
 -2 17 -7 1600.91 341.945 5
 2 17 -7 1287.57 299.305 5
 2 17 7 806.809 398.164 5
 -2 17 7 409.623 397.745 5
 2 17 8 816.789 623.853 9
 -2 17 -8 803.293 304.835 5
 2 17 -8 1767.12 330.565 5
 -2 17 8 1234.86 456.481 5
 2 17 8 935.855 453.262 5
 -2 17 -9 11838 1057.38 5
 2 17 -9 11962.7 1040.61 5
 2 17 9 9733.72 1111.65 5
 -2 17 9 9532.98 1129.23 5
 2 17 10 969.264 430.008 5
 -2 17 10 1203.81 469.718 5
 2 17 10 949.141 672.776 9
 -2 17 11 11779.3 1261.84 5
 2 17 11 11442.4 1230.12 5
 2 17 11 13008.7 1738.13 9
 -2 17 12 61067.1 4751.64 5
 2 17 12 56597.3 4707.66 5
 2 17 13 11824 1393.44 5
 -2 17 13 14357 1490.72 5
 2 17 14 18875.1 1792.7 5
 -2 17 14 20031.1 1836.72 5
 2 17 14 21242.2 2252.24 9
 -2 17 15 449.359 406.597 5
 2 17 15 243.709 378.242 5
 2 17 15 640.248 566.5 9
 -2 17 16 8822.4 1102.43 5
 2 17 16 10335.4 1136.53 5
 2 17 16 12122.1 1535.82 9
 -2 17 -16 12805 1316.49 7
 2 17 -16 10248.2 1157.87 7
 2 17 17 7669.54 953.756 5
 -2 17 17 8326.67 976.376 5
 -2 17 18 971.669 443.224 5
 2 17 18 1693.86 476.686 5
 -2 17 19 218.005 367.154 5
 2 17 19 -220.828 348.744 5
 -2 17 20 432.074 343.765 5
 2 17 20 589.685 341.293 5
 2 17 21 1128.48 348.184 5
 -2 17 21 1015.94 356.913 5
 -2 17 22 365.472 256.747 5
 2 17 22 644.193 262.682 5
 -2 17 23 409.619 231.395 5
 2 17 23 510.482 228.985 5
 2 17 24 377.821 171.214 5
 -2 17 24 344.136 175.194 5
 -2 18 0 16822.6 1639.34 5
 2 18 0 16384.4 1655.56 5
 2 -18 0 19686.8 1480.77 8
 -2 18 -1 7333.88 982.691 5
 2 18 -1 9026.54 1040.64 5
 2 18 1 9407.26 1107.25 5
 -2 18 1 8236.25 1052.18 5
 2 -18 -1 11366.3 895.893 8
 2 -18 1 9730.5 870.101 8
 2 -18 -2 26344.4 1754.08 8
 2 18 2 20483.8 1947.68 5
 -2 18 2 21848.9 1947.97 5
 2 18 -2 18237.3 1813.04 5
 -2 18 -2 20267.3 1846.54 5
 2 -18 2 21652.3 1719.61 8
 -2 18 3 19967.9 1860.05 5
 2 18 3 22591.6 1920.82 5
 -2 18 -3 20794.3 1771.42 5
 2 18 -3 19751.4 1748.8 5
 2 -18 3 20725.8 1644.83 8
 2 18 4 1977.84 551.474 5
 -2 18 4 1621.43 516.805 5
 -2 18 -4 2249.68 444.829 5
 2 18 -4 1981.67 407.45 5
 2 -18 4 1603.08 328.343 8
 2 18 -5 17551.2 1527.12 5
 -2 18 -5 18425.8 1554.87 5
 2 18 5 17675.3 1672.77 5
 -2 18 5 16931.1 1657.39 5
 2 18 6 7568.34 1342.8 9
 -2 18 -6 5512.16 658.803 5
 2 18 -6 5642.01 659.941 5
 -2 18 6 6104.55 821.857 5
 2 18 6 5326.3 786.052 5
 2 18 7 125.474 604.735 9
 2 18 -7 -29.4804 250.376 5
 -2 18 -7 61.9664 244.65 5
 -2 18 7 48.2412 391.965 5
 2 18 7 -141.554 379.814 5
 2 18 8 3594.99 1000.86 9
 -2 18 -8 4846.01 604.34 5
 2 18 -8 4620.19 574.882 5
 -2 18 8 4620.95 706.727 5
 2 18 8 4711.17 710.063 5
 2 18 9 2857.36 912.557 9
 -2 18 -9 2348.84 451.181 5
 2 18 -9 2092.38 410.385 5
 -2 18 9 2783.62 582.767 5
 2 18 9 1344.99 478.704 5
 -2 18 10 47995.3 3676.93 5
 2 18 10 42574.8 3617.61 5
 2 18 11 9910.47 1147.95 5
 -2 18 11 11524.5 1211.66 5
 2 18 11 11731.9 1735.58 9
 2 18 12 21569.3 1941.33 5
 -2 18 12 19541.4 1913.93 5
 -2 18 13 5324.71 869.022 5
 2 18 13 6071.67 895.054 5
 2 18 13 5760.55 1191.49 9
 -2 18 14 4333.92 718.98 5
 2 18 14 4756.94 735.456 5
 2 18 14 3924.95 951.781 9
 2 18 15 2499.1 571.746 5
 -2 18 15 2836.22 598.921 5
 2 18 15 2337.59 728.365 9
 2 18 -15 2936.5 595.105 7
 -2 18 16 22664.6 1940.11 5
 2 18 16 21794 1921.86 5
 -2 18 17 796.636 397.478 5
 2 18 17 625.731 372.962 5
 2 18 18 218.69 362.047 5
 -2 18 18 85.8606 358.523 5
 2 18 19 -40.6059 332.996 5
 -2 18 19 -80.1346 343.188 5
 -2 18 20 3279.36 551.014 5
 2 18 20 4280.09 591.727 5
 -2 18 21 60.7989 254.133 5
 2 18 21 354.942 270.033 5
 -2 18 22 24.9113 223.918 5
 2 18 22 212.209 205.443 5
 -2 18 23 99.045 175.257 5
 2 18 23 18.2803 147.192 5
 2 19 0 74540.7 5663.22 5
 -2 19 0 70171.4 5620.97 5
 2 -19 0 79716.6 5458.29 8
 2 -19 -1 66857 4481.93 8
 -2 19 1 61135 4686.94 5
 2 19 1 62817.4 4727.2 5
 -2 19 -1 57224.2 4606.55 5
 2 19 -1 58393.9 4629.99 5
 2 -19 1 59882.3 4445.49 8
 2 19 -2 1905.87 502.9 5
 2 19 2 2383.64 618.795 5
 -2 19 -2 1126.45 465.921 5
 -2 19 2 1550.98 558.106 5
 2 -19 2 1537.42 349.473 8
 2 -19 -2 2353.83 372.868 8
 -2 19 3 22160.9 2066.53 5
 2 19 3 22692.6 2082.58 5
 2 19 -3 21395.2 1921.53 5
 -2 19 -3 20870.5 1919.82 5
 2 -19 3 21190.2 1809.14 8
 -2 19 4 61484.5 4495.34 5
 2 19 4 62384.6 4510.57 5
 2 19 -4 55876.3 4293.48 5
 -2 19 -4 59757.9 4316.89 5
 2 -19 4 54808.3 4198.52 8
 -2 19 -5 52131.4 3757.1 5
 2 19 -5 45883.9 3716.69 5
 2 19 5 53312.1 3932.61 5
 -2 19 5 50972.2 3909.05 5
 -2 19 -6 -98.4239 261.586 5
 2 19 -6 -31.9377 264.259 5
 2 19 6 250.777 396.037 5
 -2 19 6 102.193 403.469 5
 2 19 7 12324.2 1774.11 9
 -2 19 -7 13519 1191.78 5
 2 19 -7 14355.7 1190.75 5
 2 19 7 12317.3 1309.12 5
 -2 19 7 11294 1295.84 5
 2 19 8 -519.308 732.354 9
 -2 19 -8 748.189 312.428 5
 2 19 -8 436.063 289.151 5
 2 19 8 238.092 401.706 5
 -2 19 8 345.764 409.417 5
 2 19 9 15462.3 1970.62 9
 -2 19 -9 17552.4 1353.77 5
 2 19 -9 16682.5 1318.83 5
 2 19 9 11462.4 1342.65 5
 -2 19 9 11418.8 1352.94 5
 -2 19 10 25546.2 2214.35 5
 2 19 10 23733.8 2173.3 5
 -2 19 11 25008.7 2152.23 5
 2 19 11 22435.3 2099.98 5
 2 19 12 -53.349 417.351 5
 -2 19 12 54.41 425.642 5
 2 19 12 -552.51 748.339 9
 -2 19 13 13377.8 1379.49 5
 2 19 13 12193.1 1316.12 5
 2 19 13 13173.4 1766.53 9
 -2 19 14 18473.8 1650.95 5
 2 19 14 16551.5 1596.57 5
 2 19 15 6549.58 825.569 5
 -2 19 15 6758.93 849.306 5
 2 19 16 7269.4 882.67 5
 -2 19 16 7747.37 898.251 5
 -2 19 17 -42.0226 341.55 5
 2 19 17 -213.04 343.086 5
 2 19 18 3220.97 585.465 5
 -2 19 18 3644.71 601.528 5
 2 19 19 1093.85 381.555 5
 -2 19 19 1976.94 455.225 5
 -2 19 20 1278.56 375.533 5
 2 19 20 1592.9 382.855 5
 -2 19 21 357.27 260.732 5
 2 19 21 344.335 237.333 5
 2 19 22 269.752 200.659 5
 -2 19 22 200.129 198.875 5
 -2 20 0 146782 11121.7 5
 2 20 0 157276 11172.3 5
 2 -20 0 160208 10953.5 8
 -2 20 1 15461.5 1554.56 5
 2 20 1 15434.3 1574.73 5
 -2 20 -1 13315.5 1438.89 5
 2 20 -1 15712.8 1492.65 5
 2 -20 1 13639.2 1278.1 8
 2 -20 -1 17145.3 1338.45 8
 2 -20 -2 8126.73 775.083 8
 -2 20 2 6963.77 993.975 5
 2 20 2 7004.36 983.463 5
 -2 20 -2 6132.55 842.359 5
 2 20 -2 5530.31 817.392 5
 2 -20 2 7501.62 753.919 8
 2 -20 -3 11246.8 970.881 8
 2 20 3 11583.3 1248.56 5
 -2 20 3 11621.3 1241.15 5
 -2 20 -3 9648.25 1041.63 5
 2 20 -3 7784.6 1001.96 5
 2 -20 3 9288.4 924.928 8
 2 -20 -4 6580.09 669.598 8
 2 20 -4 5560.11 732.19 5
 -2 20 -4 5376.79 733.16 5
 -2 20 4 5996.74 890.652 5
 2 20 4 6872.56 921.341 5
 -2 20 5 1595.84 525.373 5
 2 20 -5 813.579 353.669 5
 -2 20 -5 1271.53 372.092 5
 2 20 5 975.189 492.542 5
 2 20 -6 16322.6 1375.13 5
 -2 20 -6 16192 1380.26 5
 2 20 6 14040 1482.18 5
 -2 20 6 15254.5 1521.82 5
 2 20 -7 1024.15 353.38 5
 -2 20 -7 977.359 342.92 5
 2 20 7 588.053 447.338 5
 -2 20 7 611.362 457.895 5
 2 20 -8 487.002 295.178 5
 -2 20 -8 700.323 343.1 5
 2 20 8 141.523 387.847 5
 -2 20 8 147.677 408.271 5
 -2 20 9 8991.24 1033.16 5
 2 20 9 8097.32 986.832 5
 2 20 9 9769.06 1567.2 9
 2 20 10 4705.23 721.085 5
 -2 20 10 4736.4 734.865 5
 2 20 10 5355.03 1211.79 9
 2 20 11 -49.9854 390.806 5
 -2 20 11 -51.5202 406.814 5
 2 20 11 287.372 674.037 9
 -2 20 12 54.5219 455.224 5
 2 20 12 214.592 451.842 5
 -2 20 13 12157.3 1222.41 5
 2 20 13 9101.11 1096.93 5
 2 20 14 399.324 380.514 5
 -2 20 14 182.979 392.28 5
 2 20 15 553.827 372.431 5
 -2 20 15 430.869 370.56 5
 2 20 16 7623.89 927.697 5
 -2 20 16 9025.49 960.859 5
 -2 20 17 26670.8 2157.16 5
 2 20 17 25185.3 2146.19 5
 2 20 18 6736.03 794.703 5
 -2 20 18 5744.08 753.133 5
 2 20 19 356.283 300.903 5
 -2 20 19 318.074 303.568 5
 -2 20 20 304.192 256.625 5
 2 20 20 149.16 255.977 5
 -2 20 21 -49.5704 222.639 5
 2 20 21 23.484 197.754 5
 2 21 0 1908.2 590.777 5
 -2 21 0 2131.39 593.313 5
 2 -21 0 1938.56 409.231 8
 2 21 1 90567.5 6665.93 5
 2 21 -1 86900.1 6581.74 5
 -2 21 1 90038.9 6631.02 5
 -2 21 -1 83765.7 6540.94 5
 2 -21 1 85788.5 6411.73 8
 2 -21 -1 98860.4 6455.37 8
 2 21 -2 1348.42 503.434 5
 -2 21 2 2817.33 681.306 5
 -2 21 -2 1422.78 470.098 5
 2 21 2 1946.58 596.55 5
 2 -21 2 1464.29 353.18 8
 2 -21 -2 2588.35 426.537 8
 -2 21 -3 246.742 363.819 5
 2 21 3 174.976 511.915 5
 -2 21 3 -115.882 500.404 5
 2 21 -3 256.132 386.408 5
 2 -21 -3 31.226 239.295 8
 2 -21 -4 16952.3 1283.78 8
 2 21 4 14959.3 1502.95 5
 -2 21 4 13388.4 1450.04 5
 -2 21 -4 13416.5 1301.72 5
 2 21 -4 12442.5 1297.72 5
 -2 21 -5 281.964 305.241 5
 2 21 5 481.28 462.374 5
 -2 21 5 330.309 456.091 5
 2 21 -5 323.431 337.949 5
 2 -21 -5 339.748 245.581 8
 2 -21 -6 31872.7 2118.64 8
 -2 21 6 25082.9 2288.88 5
 2 21 6 24640.6 2257.99 5
 2 21 -6 24918.4 2128.54 5
 -2 21 -6 25743 2135.36 5
 -2 21 7 9131.82 1118.04 5
 2 21 7 10510.9 1135.53 5
 2 21 -7 10643.5 1016.18 5
 -2 21 -7 10698.1 1021.58 5
 2 21 8 38666.6 3619.68 5
 -2 21 8 44037 3684.87 5
 -2 21 -8 54720 3620.91 5
 2 21 -8 52573.9 3607.61 5
 2 21 9 2732.81 574.794 5
 -2 21 9 2860.7 598.772 5
 -2 21 10 148.629 420.811 5
 2 21 10 47.6308 368.706 5
 -2 21 11 51.1865 423.591 5
 2 21 11 149.057 388.531 5
 -2 21 12 639.885 479.586 5
 2 21 12 101.531 442.62 5
 -2 21 13 31055.4 2468.25 5
 2 21 13 28055.9 2410.67 5
 2 21 14 504.55 398.489 5
 -2 21 14 429.96 387.537 5
 2 21 15 3370.26 600.434 5
 -2 21 15 3919.7 613.764 5
 2 21 16 122.191 324.8 5
 -2 21 16 40.688 342.665 5
 -2 21 17 313.801 345.011 5
 2 21 17 362.835 389.282 5
 -2 21 18 8772.46 937.828 5
 2 21 18 8579.98 930.107 5
 2 21 19 -165.993 315.821 5
 -2 21 19 33.2003 284.407 5
 2 21 20 26.5742 236.962 5
 -2 21 20 165.896 244.641 5
 -2 22 0 13173 1325.23 5
 2 22 0 11506.1 1293.01 5
 2 -22 0 12170.8 1125.01 8
 -2 22 -1 6470.14 919.163 5
 2 22 -1 9656.27 1028.05 5
 2 22 1 7497.56 1001.36 5
 -2 22 1 7782.04 1007.57 5
 2 -22 -1 8454.94 843.589 8
 2 -22 1 8294.32 833.191 8
 -2 22 2 6548.89 901.038 5
 2 22 2 6495.12 901.017 5
 2 22 -2 6304.82 805.438 5
 -2 22 -2 5023.16 771.323 5
 2 -22 2 5866.46 674.202 8
 2 -22 -2 6306.46 692.569 8
 -2 22 3 6379.91 896 5
 2 22 3 6208.5 890.95 5
 -2 22 -3 5192.54 735.676 5
 2 22 -3 5221.56 749.251 5
 2 -22 -3 6896.11 706.245 8
 2 22 4 786.032 495.105 5
 -2 22 4 1077.12 494.515 5
 -2 22 -4 930.642 396.97 5
 2 22 -4 697.375 373.113 5
 2 -22 -4 853.499 289.652 8
 2 -22 -5 29030.1 2048.6 8
 -2 22 5 24352.5 2228.34 5
 2 22 5 24726 2206.75 5
 2 22 -5 25384 2100.18 5
 -2 22 -5 24388.5 2079.57 5
 2 22 -6 138.904 302.416 5
 -2 22 -6 -33.788 284.607 5
 -2 22 6 -203.295 409.17 5
 2 22 6 386.634 427.556 5
 2 -22 -6 185.509 213.443 8
 -2 22 -7 33.7634 298.675 5
 2 22 -7 137.835 304.825 5
 2 22 7 -185.331 379.945 5
 -2 22 7 48.8816 429.005 5
 2 -22 -7 100.759 204.699 8
 -2 22 8 14587.5 1472.57 5
 2 22 8 11869.6 1388.12 5
 2 22 9 1682.97 512.453 5
 -2 22 9 2194.99 553.859 5
 2 22 10 1949.98 522.32 5
 -2 22 10 2174.05 549.845 5
 2 22 11 4786.22 748.052 5
 -2 22 11 5061.82 781.583 5
 -2 22 12 6971.51 897.113 5
 2 22 12 6400.26 845.544 5
 -2 22 13 19135.6 1625.45 5
 2 22 13 16562.5 1562.85 5
 -2 22 14 2827.69 560.792 5
 2 22 14 2949.24 550.707 5
 -2 22 15 1279.06 420.316 5
 2 22 15 1450.84 439.722 5
 2 22 16 -80.1619 322.766 5
 -2 22 16 -195.061 328.64 5
 2 22 17 17487 1521.94 5
 -2 22 17 16433.7 1495.3 5
 -2 22 18 3074.9 525.201 5
 2 22 18 4168.45 588.472 5
 -2 22 19 1118.49 341.275 5
 2 22 19 1329.7 354.219 5
 2 23 0 37652.7 2945.79 5
 -2 23 0 35882.6 2924.65 5
 2 -23 0 36115.2 2781.18 8
 2 23 1 2123.19 577.774 5
 -2 23 -1 2611.22 552.064 5
 -2 23 1 2343.66 573.136 5
 2 23 -1 2837.65 588.816 5
 2 -23 -1 2532.75 435.2 8
 -2 23 -2 -40.8895 367.297 5
 2 23 -2 85.2163 379.824 5
 -2 23 2 -97.5434 447.946 5
 2 23 2 387.035 450.736 5
 2 -23 -2 -91.4893 247.788 8
 2 23 -3 13660.7 1314.82 5
 -2 23 3 14908.9 1423.59 5
 -2 23 -3 14009.3 1307.2 5
 2 23 3 12111.7 1357.76 5
 2 -23 -3 15739.8 1258.31 8
 -2 23 4 290.228 394.462 5
 2 23 4 465.126 409.586 5
 2 23 -4 481.519 331.898 5
 -2 23 -4 424.781 319.748 5
 2 -23 -4 639.032 262.836 8
 -2 23 5 18241.4 1790.05 5
 2 23 5 17581.4 1760.12 5
 2 23 -5 20653.2 1730.28 5
 -2 23 -5 21642.5 1727.13 5
 2 -23 -5 22531.4 1658.3 8
 2 -23 -6 59845.4 3923.87 8
 -2 23 -6 54059.1 3979.58 5
 2 23 -6 60373.2 4024.63 5
 2 23 6 43913.7 3995.51 5
 -2 23 6 46906.6 4042.83 5
 -2 23 7 8091.86 988.378 5
 2 23 7 6568.22 930.737 5
 2 -23 -8 6448.91 613.349 8
 2 23 8 4419.82 716.917 5
 -2 23 8 5386.09 768.61 5
 2 23 9 13929.3 1448.22 5
 -2 23 9 14154.5 1467.19 5
 2 23 10 3474.11 651.192 5
 -2 23 10 4020.03 680.441 5
 2 -23 -10 4761.55 517.058 8
 2 -23 -11 9741.67 833.249 8
 2 23 11 7607.38 951.087 5
 -2 23 11 7190.76 976.972 5
 2 -23 -12 4943.01 514.849 8
 -2 23 12 4013.7 665.836 5
 2 23 12 4198.57 664.126 5
 2 23 13 539.079 336.561 5
 -2 23 13 591.038 375.847 5
 2 -23 -13 918.915 230.592 8
 -2 23 14 2759.23 518.406 5
 2 23 14 2453.43 502.719 5
 -2 23 15 38.2277 321.97 5
 2 23 15 156.511 332.375 5
 2 23 16 1392.59 462.938 5
 -2 23 16 1377.68 425.653 5
 2 -23 -16 1652.95 285.509 8
 2 -23 -17 2591.2 340.375 8
 2 23 17 2666.54 511.299 5
 -2 23 17 2331.78 472.731 5
 2 -23 -18 3353.31 363.378 8
 2 23 18 2372.65 462.684 5
 -2 23 18 2673.75 472.923 5
 -2 24 0 3164.43 574.202 5
 2 24 0 3920.85 606.661 5
 -2 24 -1 11709.4 1184.21 5
 2 24 1 12288.9 1211.63 5
 2 24 -1 12370.4 1194.4 5
 -2 24 1 11804.7 1209.79 5
 2 -24 -1 12566.8 1074.61 8
 2 24 2 123.549 350.015 5
 2 24 -2 -75.7265 324.554 5
 -2 24 -2 330.792 332.909 5
 -2 24 2 505.376 398.078 5
 2 -24 -2 188.031 226.579 8
 2 24 -3 6477.39 746.727 5
 2 24 3 5969.52 784.307 5
 -2 24 -3 6377.58 744.355 5
 -2 24 3 5724.75 793.967 5
 2 -24 -3 6132.82 649.238 8
 2 24 4 12002.4 1267.6 5
 -2 24 -4 14496.1 1259.72 5
 2 24 -4 15698.4 1290.7 5
 -2 24 4 12913.7 1300.52 5
 2 -24 -4 13485.8 1158.29 8
 2 24 -5 18043.3 1443.41 5
 -2 24 5 14709.9 1446.72 5
 2 24 5 14510.2 1421.16 5
 -2 24 -5 17192.8 1420.52 5
 2 -24 -5 16244.7 1321.17 8
 2 24 6 4926.08 730.084 5
 -2 24 6 4649.31 748.748 5
 -2 24 -6 7125.46 745.345 5
 2 24 -6 8476.33 805.772 5
 2 -24 -6 6775.22 643.937 8
 -2 24 7 21207.5 1913.79 5
 2 24 7 20129.8 1880.53 5
 2 -24 -7 26124.3 1805.46 8
 2 24 8 385.588 339.004 5
 -2 24 8 162.421 342.525 5
 2 -24 -8 310.778 204.888 8
 -2 24 9 7131.97 862.202 5
 2 24 9 7073.27 850.745 5
 2 -24 -9 7993.76 720.955 8
 -2 24 10 36901.5 3147.68 5
 2 24 10 34013.6 3111.14 5
 2 -24 -11 241.741 190.366 3
 -2 24 11 -156.987 352.572 5
 2 24 11 111.617 329.136 5
 2 -24 -11 -20.4757 173.963 8
 2 24 12 319.72 305.003 5
 -2 24 12 366.66 344.666 5
 2 -24 -12 295.489 174.58 8
 2 -24 -13 3137.25 358.671 8
 -2 24 13 2556.24 503.352 5
 2 24 13 2220.44 470.489 5
 2 24 14 -180.515 301.538 5
 -2 24 14 177.32 313.849 5
 2 -24 -14 228.774 165.394 8
 2 24 15 1412.93 420.194 5
 -2 24 15 1429.55 392.84 5
 2 -24 -15 1167.08 243.992 8
 2 -24 -16 23917.9 1670.4 8
 -2 24 16 18868.3 1766.68 5
 2 24 16 21317.2 1816.93 5
 2 25 0 1944.51 441.274 5
 -2 25 0 2506.65 460.795 5
 -2 25 -1 5400.38 661.127 5
 2 25 -1 5247.98 651.182 5
 -2 25 1 5076.51 653.882 5
 2 25 1 4659.73 636.971 5
 -2 25 2 5345.13 704.111 5
 -2 25 -2 6938.68 728.786 5
 2 25 2 5775.83 701.638 5
 2 25 -2 5739.04 688.003 5
 2 25 -3 21934.2 1667.48 5
 2 25 3 17007.4 1616.4 5
 -2 25 3 18321.4 1644.31 5
 -2 25 -3 23363.3 1672.69 5
 2 -25 -3 18886.4 1529.12 8
 -2 25 4 655.377 332.98 5
 2 25 4 984.084 360.279 5
 -2 25 -4 1361.66 352.705 5
 2 25 -4 1118.46 361.925 5
 2 -25 -4 1435.86 274.241 8
 -2 25 -5 16129.2 1216.58 5
 -2 25 5 11039.2 1155.1 5
 2 25 5 10138.6 1126.83 5
 2 25 -5 15598.8 1219.3 5
 2 -25 -5 12939.7 1071.6 8
 2 25 6 226.277 300.538 5
 -2 25 6 511.608 340.732 5
 2 -25 -6 514.165 214.219 8
 2 25 7 41831.1 3364.52 5
 -2 25 7 43557.2 3392.8 5
 2 -25 -7 48052.3 3278.13 8
 2 25 8 4095.41 581.839 5
 -2 25 8 4348.12 605.001 5
 2 -25 -8 4368.45 471.373 8
 2 25 9 5865.41 721.511 5
 -2 25 9 5287.53 730.692 5
 2 -25 -9 7387.72 638.979 8
 2 25 10 160.516 283.994 5
 -2 25 10 -34.046 289.175 5
 2 -25 -10 83.2403 162.145 3
 2 -25 -10 18.5059 165.01 8
 -2 25 11 5295.56 629.09 5
 2 25 11 4157.58 587.613 5
 2 -25 -11 5516.98 502.979 8
 2 25 12 5166.59 639.463 5
 -2 25 12 5298.01 651.955 5
 2 -25 -12 6048.41 532.34 8
 -2 25 13 9798.19 959.925 5
 2 25 13 9400 959.413 5
 2 -25 -13 10979.2 848.584 8
 2 25 14 30.9562 278.431 5
 -2 25 14 29.9099 264.949 5
 2 -25 -14 323.317 157.587 8
 -2 26 0 1315.5 324.621 5
 2 26 0 1229.49 308.891 5
 -2 26 -1 15006 1232.39 5
 -2 26 1 14166.8 1221.92 5
 2 26 -1 14467.6 1215.31 5
 2 26 1 13214.7 1197.75 5
 2 26 2 23931.9 2028.11 5
 -2 26 -2 28213.5 2070.8 5
 2 26 -2 29185.6 2076.9 5
 -2 26 2 24754.6 2043.46 5
 -2 26 -3 11449.2 994.724 5
 -2 26 3 9668.55 970.28 5
 2 26 -3 12274.7 1002.08 5
 2 26 3 9569.67 953.492 5
 2 26 4 3730.19 517.407 5
 -2 26 4 3806.88 541.068 5
 2 26 -4 5517.23 593.636 5
 -2 26 -4 6003.84 608.021 5
 -2 26 5 806.637 303.516 5
 2 26 5 1507.9 321.845 5
 2 26 6 6205.15 699.87 5
 -2 26 6 7259.09 742.57 5
 2 -26 -6 7178.74 627.932 8
 -2 26 7 27264.1 2090.72 5
 2 26 7 24386.1 2057.78 5
 2 -26 -7 27684.1 1984.45 8
 2 -26 -8 6821.77 629.637 3
 2 26 8 7695.9 778.665 5
 -2 26 8 7393.61 778.935 5
 2 -26 -8 8524.3 687 8
 2 -26 -9 7058.48 560.375 3
 2 26 9 6710.39 679.537 5
 -2 26 9 5754.46 669.576 5
 2 -26 -9 6136.24 568.734 8
 2 -26 -10 2675.32 268.652 3
 2 26 10 1689.46 339.007 5
 -2 26 10 1984.33 368.564 5
 2 -26 -10 1873.94 261.652 8
 2 26 11 119.009 207.8 5
 -2 26 11 169.251 214.433 5
 2 -26 -11 292.095 136.298 8
 -2 26 12 567.586 248.882 5
 2 26 12 474.67 238.478 5
 2 -26 -12 195.028 116.891 8
 2 27 0 -20.3005 183.73 5
 -2 27 0 42.2013 188.1 5
 -2 27 -1 21.4344 198.298 5
 2 27 -1 -82.9296 184.828 5
 2 27 1 -100.55 187.37 5
 -2 27 1 62.959 182.723 5
 -2 27 2 41.5148 182.227 5
 2 27 -2 85.5992 198.02 5
 2 27 2 59.4959 174.108 5
 -2 27 -2 87.9394 200.505 5
 -2 27 3 1723.3 314.212 5
 2 27 3 1725.74 293.807 5
 -2 27 4 -21.3998 200.791 5
 2 27 4 102.299 183.801 5
 -2 27 5 22507.5 1703.45 5
 2 27 5 21374.5 1686.84 5
 2 27 6 17573 1442.29 5
 -2 27 6 19028.2 1462.95 5
 2 -27 -7 12147.1 923.412 3
 2 27 7 10488.7 995.133 5
 -2 27 7 12616.8 1028.87 5
 2 -27 -8 3128.73 337.255 3
 2 27 8 3947.3 430.203 5
 -2 27 8 3983.58 442.591 5
 2 -27 -9 2630.18 267.794 3
 2 27 9 2133.05 323.193 5
 -2 27 9 2883 356.989 5
 -2 27 10 6395.17 623.404 5
 2 27 10 7133.61 633.248 5
 -2 28 0 14828.3 1164.28 5
 2 28 0 14737.4 1154.42 5
 -2 28 1 1534.65 240.477 5
 2 28 1 1150.92 215.788 5
 2 28 2 874.114 198.011 5
 -2 28 2 1167.27 212.682 5
 -2 28 3 731.472 190.11 5
 2 28 3 533.53 175.512 5
 2 -28 4 982.575 245.622 3
 2 -28 -4 1162.13 233.694 3
 2 28 4 1308.79 227.214 5
 -2 28 4 1501.41 236.506 5
 2 -28 -5 348.034 185.317 3
 2 -28 5 -12.3984 183.396 3
 -2 28 5 130.199 149.003 5
 2 28 5 332.241 159.941 5
 2 -28 -6 3958.16 417.777 3
 -2 28 6 5020.81 466.16 5
 2 28 6 4881.56 452.152 5
 3 0 0 59.7309 92.3304 9
 3 0 1 58.4286 93.4185 1
 3 0 -1 145.891 119.058 9
 3 0 1 89.4527 99.5109 9
 -3 0 -2 56893.6 3120.26 7
 3 0 -2 46571.4 3103.35 7
 3 0 3 188.139 159.045 1
 3 0 -3 83.957 193.466 7
 -3 0 -3 337.702 179.986 7
 3 0 -4 178505 10283.9 7
 -3 0 -4 129646 10105.4 7
 -3 0 -5 73.5494 225.187 7
 3 0 -5 -85.498 204.689 7
 3 0 -6 99153.4 8411.38 7
 -3 0 -6 167424 8620.48 7
 3 0 -7 121.36 182.045 7
 -3 0 -7 -56.9481 247.919 7
 -3 0 -8 37268.6 2563.53 7
 3 0 -8 30246.5 2503.92 7
 3 0 -9 -28.617 236.802 7
 -3 0 -9 138.721 219.094 7
 -3 0 -10 49336.1 3505.6 7
 3 0 -10 44921.7 3500.07 7
 3 0 -11 131.165 240.656 7
 -3 0 -11 120.216 242.073 7
 -3 0 -12 17841 1508.94 7
 3 0 -12 18061.7 1544.46 7
 3 0 -13 114.019 230.172 7
 -3 0 -13 -100.248 245.084 7
 -3 0 -14 87194.7 6482.43 7
 3 0 -14 92983.9 6534.96 7
 3 0 -15 470.983 280.879 7
 -3 0 -15 191.425 240.397 7
 -3 0 -16 64755.6 4818.01 7
 3 0 -16 64741.2 4840.04 7
 3 0 -17 190.821 230.26 7
 -3 0 -17 174.555 231.741 7
 -3 0 -18 146263 10300.4 7
 3 0 -18 141568 10312.3 7
 3 0 -19 211.522 303.817 7
 -3 0 -19 -99.3121 251.603 7
 3 0 -20 167472 8986.58 7
 -3 0 -20 176208 8989.84 7
 -3 0 -21 -111.277 253.654 7
 3 0 -21 39.5678 92.8182 6
 3 0 -21 59.3363 278.353 7
 3 0 -22 953.756 166.374 6
 -3 0 -22 711.967 340.691 7
 3 0 -22 1178.08 381.027 7
 -3 0 -23 -61.2494 287.357 7
 3 0 -23 -63.8345 315.679 7
 3 0 -23 -64.695 105.385 6
 3 0 -24 237.409 120.796 6
 3 0 -24 64.1091 317.341 7
 -3 0 -24 309.019 348.75 7
 3 0 -25 10.6791 108.864 6
 3 0 -26 10.2335 110.288 6
 3 0 -27 -18.8382 100.982 6
 3 0 -28 5992.05 491.858 6
 -3 0 -29 57.4773 73.4557 6
 3 0 -29 35.5217 80.5575 6
 3 0 -30 18010.9 1207.03 6
 -3 0 -30 15875.8 1196.56 6
 3 -1 0 113.254 64.2319 9
 3 1 0 117.175 131.578 9
 3 -1 1 5531.18 540.105 1
 3 1 -1 5776.2 566.64 9
 3 1 1 6097.18 558.593 9
 -3 -1 -2 13033.2 928.414 7
 3 1 2 12519.5 1006.35 9
 3 -1 3 301.438 168.106 1
 3 1 -3 691.85 297.894 7
 -3 -1 -3 834.094 175.333 7
 3 -1 -3 271.204 158.457 7
 3 -1 4 724840 56949.9 1
 3 -1 -4 740412 56962.6 7
 3 1 -4 974150 57093.6 7
 -3 -1 -4 999999 57027.1 7
 3 -1 -5 28549.3 1925.84 7
 3 1 -5 29421.3 1964.82 7
 -3 1 -6 84349 5997.05 7
 3 1 -6 94091.3 6078.44 7
 3 -1 -7 4422.53 560.186 7
 -3 1 -7 5016.78 551.543 7
 3 1 -7 4459.15 548.476 7
 -3 -1 -7 4153.11 490.436 7
 -3 -1 -8 99.119 188.227 7
 3 1 -8 138.771 215.154 7
 3 -1 -8 -29.9073 206.867 7
 -3 -1 -9 945.163 299.331 7
 3 -1 -9 1021.96 294.729 7
 -3 1 -9 886.234 329.657 7
 3 1 -9 1082.62 311.218 7
 -3 1 -10 1433.08 389.514 7
 3 -1 -10 977.29 347.979 7
 3 1 -10 889.617 301.563 7
 3 1 -11 11326 1079.99 7
 3 -1 -11 11575.1 1137.39 7
 -3 -1 -11 11752.5 1100.87 7
 -3 1 -11 13000.2 1116.59 7
 -3 1 -12 24451.1 1986.46 7
 3 -1 -12 25470.2 2069.31 7
 -3 -1 -12 27216.4 2046.85 7
 3 1 -12 22774.3 1965.41 7
 -3 1 -13 3359.97 498.499 7
 3 -1 -13 3986.25 598.913 7
 -3 -1 -13 4409.58 599.745 7
 3 1 -13 3622.48 537.996 7
 3 -1 -14 24445.6 1938.89 7
 -3 -1 -14 23853.2 1894.27 7
 -3 1 -14 22071.4 1819.86 7
 3 1 -14 19674.1 1801.51 7
 -3 1 -15 19022.2 1741.86 7
 3 -1 -15 26204.8 1936.47 7
 3 1 -15 21175.5 1798.54 7
 -3 -1 -15 21054.6 1820.57 7
 -3 -1 -16 27670.4 2370.58 7
 3 -1 -16 31468.3 2443.31 7
 -3 1 -16 28451.1 2324.55 7
 3 1 -16 28893.8 2347.58 7
 -3 1 -17 4432.15 617.915 7
 3 1 -17 4737.12 639.342 7
 3 -1 -17 4602.05 682.927 7
 -3 -1 -17 5241.2 674.521 7
 3 1 -18 47110.6 3713.74 7
 -3 1 -18 51115.6 3725.77 7
 -3 -1 -18 47024.5 3717.66 7
 3 -1 -18 47117.5 3749.53 7
 -3 1 -19 2486.97 483.368 7
 -3 -1 -19 1953.66 436.69 7
 3 1 -19 2014.83 459.798 7
 3 -1 -19 1664.92 438.3 7
 3 1 -20 329.924 298.113 7
 -3 1 -20 161.322 238.156 7
 3 -1 -20 101.762 102.025 6
 3 -1 -20 348.704 240.761 7
 -3 -1 -20 315.363 193.15 7
 3 1 -21 1932.74 460.589 7
 -3 1 -21 2470.73 498.989 7
 -3 -1 -21 1549.01 432.094 7
 3 -1 -21 1623.32 422.825 7
 3 -1 -21 1339.03 192.85 6
 -3 1 -22 1343.21 421.358 7
 -3 -1 -22 684.475 309.596 7
 3 -1 -22 1030.58 165.377 6
 3 -1 -22 678.312 333.598 7
 3 1 -22 1058.51 363.785 7
 3 1 23 755.567 317.727 9
 3 -1 -23 813.383 368.37 7
 3 -1 -23 702.712 150.17 6
 3 1 -23 393.684 135.781 6
 -3 1 -23 968.088 386.479 7
 3 1 -23 1227.5 412.405 7
 -3 -1 -23 405.668 303.348 7
 3 1 24 3976.97 603.4 9
 -3 1 -24 3648.65 648.028 7
 3 1 -24 2219.74 539.615 7
 -3 -1 -24 2479.06 519.39 7
 3 1 -24 2825.22 313.033 6
 3 -1 -24 3695.81 329.423 6
 3 -1 -25 5263.27 435.203 6
 3 1 -25 4282.86 416.881 6
 3 1 -26 6404.72 570.506 6
 3 -1 -26 7721.26 586.683 6
 3 -1 -27 159.606 104.985 6
 3 1 -27 185.072 113.158 6
 3 -1 -28 1559.88 191.171 6
 -3 -1 -29 381.116 96.7787 6
 3 -1 -29 447.528 103.578 6
 -3 -1 -30 976.102 119.808 6
 3 -1 -30 1094.98 126.543 6
 3 2 0 -12.8521 139.236 9
 3 -2 1 33235.1 2332.9 1
 3 2 -1 31101.1 2381.28 9
 3 2 1 33970.6 2375.16 9
 3 -2 2 283.066 126.933 1
 3 2 2 135.633 164.009 9
 -3 -2 -3 583396 39802.4 7
 3 -2 3 571313 39829.7 1
 3 2 3 584355 39880 9
 3 -2 4 44813.7 3098.63 1
 -3 -2 -4 43818.3 3066.69 7
 3 -2 -4 39625.9 3091.78 7
 3 2 -5 17338.1 1541.12 7
 -3 -2 -5 22437.3 1573.99 7
 3 -2 -5 20087.3 1577.88 7
 3 -2 -6 312309 20850.3 7
 3 2 -6 248554 20734.8 7
 -3 -2 -7 366057 27590.3 7
 3 2 -7 372474 27615.7 7
 -3 2 -8 53402.8 4143.63 7
 3 -2 -8 64059.6 4306.93 7
 3 2 -8 59189.9 4205.51 7
 -3 -2 -8 55065.4 4149.58 7
 -3 2 -9 234234 17461.2 7
 -3 -2 -9 239443 17465.2 7
 3 -2 -9 253963 17554.9 7
 3 2 -9 290210 17583.3 7
 -3 -2 -10 62521.8 4422.98 7
 3 -2 -10 58381.3 4454.28 7
 -3 2 -10 57547.8 4375.44 7
 3 2 -10 61322.5 4409.73 7
 -3 -2 -11 51180 3712.31 7
 -3 2 -11 52627.8 3691.16 7
 3 -2 -11 46568.7 3721.96 7
 3 2 -11 46245.4 3633.65 7
 3 -2 -12 16417.6 1548.23 7
 -3 2 -12 20451.2 1558.95 7
 3 2 -12 14469.9 1404.38 7
 -3 -2 -12 18245.3 1533.63 7
 3 -2 -13 380.812 298.986 7
 -3 -2 -13 702.473 304.391 7
 -3 2 -13 477.776 254.596 7
 3 2 -13 192.14 219.973 7
 3 2 -14 694.742 277.205 7
 -3 2 -14 797.83 284.69 7
 -3 -2 -14 1061.27 378.998 7
 3 -2 -14 803.742 342.386 7
 -3 2 -15 3233.23 485.27 7
 -3 -2 -15 3743.99 586.165 7
 3 -2 -15 4042.24 619.839 7
 3 2 -15 2689.61 467.19 7
 3 -2 -16 6691.91 843.958 7
 -3 -2 -16 6329.28 786.071 7
 -3 2 -16 6368.53 732.061 7
 3 2 -16 6234.74 734.937 7
 -3 -2 -17 6461.8 823.353 7
 3 -2 -17 7639.14 913.557 7
 -3 2 -17 7367.19 809.369 7
 3 2 -17 6412.22 782.141 7
 -3 -2 -18 21186.2 1847.6 7
 3 -2 -18 21952.6 1903.49 7
 3 2 -18 20733.5 1793.46 7
 -3 2 -18 18606 1757.33 7
 3 2 -19 50.8634 245.219 7
 -3 2 -19 205.183 233.933 7
 3 -2 -19 -118.354 285.276 7
 -3 -2 -19 211.442 274.213 7
 3 2 -20 1427.42 418.578 7
 -3 2 -20 1385.87 413.53 7
 3 -2 -20 987.66 158.359 6
 -3 -2 -20 1345.21 423.259 7
 3 -2 -20 1261.13 436.903 7
 3 2 -21 8535 931.477 7
 -3 2 -21 8560.29 951.27 7
 3 -2 -21 6572.93 869.974 7
 -3 -2 -21 6542.71 825.496 7
 3 -2 -21 5797.09 522.962 6
 3 2 22 1090.26 352.246 9
 -3 2 -22 1711.26 492.655 7
 3 2 -22 2464.23 525.448 7
 -3 -2 -22 1483.84 407.132 7
 3 -2 -22 1099.73 178.677 6
 3 -2 -22 856.823 385.924 7
 3 2 23 18666 1665.07 9
 -3 2 -23 23373.9 1897.44 7
 3 2 -23 17945.3 1758.61 7
 3 -2 -23 17452.8 1339.69 6
 3 2 24 2064.87 470.227 9
 -3 2 -24 1551.82 480.005 7
 3 2 -24 1373.79 425.18 7
 3 -2 -24 1711.74 220.174 6
 3 -2 -25 13923.3 1051.91 6
 3 -2 -26 1214.69 178.575 6
 3 -2 -27 10488.1 808.301 6
 3 -2 -28 275.023 103.919 6
 -3 -2 -29 10861.7 828.753 6
 3 -2 -29 11703.9 838.608 6
 3 -2 -30 919.343 122.186 6
 -3 -2 -30 1110.75 122.09 6
 3 3 0 -32.957 169.961 9
 3 3 1 62987.7 4524.01 1
 3 -3 1 68824.3 4532.53 1
 3 3 1 63231.1 4590.26 9
 3 3 -1 63090.5 4605.6 9
 3 3 2 170.815 111.572 1
 3 -3 2 170.965 118.648 1
 3 3 -2 21.4571 208.438 9
 3 3 3 3398.25 374.875 1
 3 -3 3 3840.92 383.817 1
 -3 3 3 3915.69 314.962 9
 3 3 4 27548.3 2017.14 1
 3 -3 4 26608.4 2002.86 1
 3 -3 -5 66403.4 4945.53 7
 -3 -3 -5 71217.9 4909.54 7
 -3 -3 -6 93767 6510.84 7
 3 -3 -6 89221.8 6544.32 7
 3 3 -7 2488.6 402.022 7
 -3 -3 -7 4017.6 536.466 7
 3 -3 -7 3786.59 541.552 7
 -3 -3 -8 66928.8 4579.6 7
 3 3 -8 51511.3 4454.52 7
 3 3 -9 38551 3177.14 7
 -3 -3 -9 42680.1 3223.5 7
 -3 3 -10 372.691 289.455 7
 3 3 -10 453.223 283.587 7
 -3 -3 -10 640.862 285.603 7
 3 -3 -10 346.184 315.314 7
 3 -3 -11 14315 1350.72 7
 -3 3 -11 12358.3 1242.2 7
 3 3 -11 15954.7 1325.64 7
 -3 -3 -11 13775.5 1299.04 7
 3 -3 -12 5811.42 751.496 7
 -3 -3 -12 4808.58 681.948 7
 -3 3 -12 5099.03 664.101 7
 3 3 -12 5085.31 626.544 7
 -3 3 -13 619.728 335.79 7
 3 3 -13 -67.1432 213.392 7
 -3 -3 -13 338.276 307.054 7
 3 -3 -13 -52.262 332.052 7
 -3 -3 -14 35194.4 2800.36 7
 3 -3 -14 36777.2 2863.23 7
 -3 3 -14 36103.8 2719.66 7
 3 3 -14 30863.7 2622.73 7
 -3 -3 -15 26340.2 2125.34 7
 3 -3 -15 26642.5 2180.05 7
 -3 3 -15 24032.3 1992.31 7
 3 3 -15 20908.8 1915.21 7
 -3 -3 -16 9663.91 1107.11 7
 -3 3 -16 10092.5 1021.73 7
 3 -3 -16 10352.6 1146.55 7
 3 3 -16 9879.24 993.29 7
 3 3 -17 2313.77 439.673 7
 -3 3 -17 2452.68 460.414 7
 -3 -3 -17 2238.91 510.25 7
 3 -3 -17 2589.48 561.107 7
 3 3 -18 693.526 319.995 7
 -3 3 -18 904.544 341.604 7
 -3 -3 -18 671.329 343.329 7
 3 -3 -18 1059.37 399.694 7
 -3 3 -19 -52.5827 278.839 7
 3 3 -19 408.363 314.254 7
 3 -3 -19 17.4286 81.789 6
 3 -3 -19 -62.3142 315.748 7
 -3 -3 -19 -55.5399 253.209 7
 3 3 -19 55.1969 90.4364 6
 3 3 -20 47.5693 86.1112 6
 3 -3 -20 27.8829 90.7667 6
 3 -3 -20 62.0422 314.363 7
 -3 -3 -20 -164.464 284.313 7
 3 3 -20 -109.644 242.466 7
 -3 3 -20 57.2163 303.403 7
 3 3 20 -51.6216 279.623 9
 -3 -3 -21 1080.35 367.165 7
 3 3 -21 771.46 148.176 6
 3 -3 -21 681.321 146.75 6
 3 3 -21 1174.38 393.155 7
 -3 3 -21 1294.95 412.523 7
 3 3 21 509.478 307.974 9
 3 -3 -22 4660.39 424.764 6
 3 3 -22 4849.12 426.398 6
 3 3 -22 5180.25 746.489 7
 3 3 22 4520.54 677.807 9
 3 -3 -23 470.478 135.875 6
 3 3 -23 544.142 140.199 6
 -3 3 -23 804.808 372.603 7
 3 3 -23 510.138 340.139 7
 3 3 23 750.704 347.533 9
 3 3 -24 2193.64 255.524 6
 3 3 -24 1869.62 480.928 7
 3 -3 -24 2797.36 277.348 6
 -3 3 -24 2608.22 568.602 7
 3 3 24 2894.35 526.96 9
 3 -3 -25 1702.79 218.177 6
 3 3 -25 1930.28 221.203 6
 3 3 -26 1104.8 174.11 6
 3 -3 -26 1123.93 169.996 6
 3 3 -27 993.12 153.295 6
 3 -3 -27 862.627 149.945 6
 -3 3 -28 5636.58 465.292 6
 3 3 -28 5859.66 473.318 6
 -3 -3 -28 5923.45 473.593 6
 3 -3 -28 5861.93 475.607 6
 3 3 29 696.544 107.482 4
 -3 -3 -29 892.396 122.696 6
 3 3 -29 771.056 117.721 6
 3 -3 -29 618.477 114.045 6
 -3 3 -29 924.976 119.389 6
 3 3 -30 1029.08 116.921 6
 3 -3 -30 849.901 110.544 6
 -3 3 -30 859.124 106.47 6
 -3 -3 -30 826.97 106.385 6
 3 4 2 13816.5 959.253 1
 3 -4 2 12944.8 955.262 1
 3 4 -2 12504.6 1086.88 9
 -3 4 2 11776.3 903.567 9
 3 4 3 730500 46942.1 1
 3 -4 3 681917 46930.4 1
 -3 4 3 662385 46875.3 9
 3 4 4 25146 1812.76 1
 3 -4 4 23128.1 1792.67 1
 -3 4 4 24279.6 1747.7 9
 -3 -4 -7 7080.57 718.495 7
 3 4 7 6000.09 745.258 9
 -3 -4 -8 103321 7064.29 7
 3 -4 -8 101634 7104.87 7
 3 4 8 88818.5 7046.69 9
 3 -4 -9 51001.8 3424.19 7
 -3 -4 -9 45786.8 3234.55 7
 3 4 -10 499305 38020.3 7
 -3 -4 -10 561888 38121.7 7
 -3 4 -11 46320.6 3114.65 7
 3 4 -11 34399.2 2944.28 7
 3 -4 -11 40618.8 3128.96 7
 -3 -4 -11 37385.7 3029.46 7
 3 4 -12 2459.8 479.704 7
 3 -4 -12 2218.51 533.175 7
 -3 -4 -12 2875.71 539.736 7
 3 4 -13 145682 10211.2 7
 -3 4 -13 153729 10267 7
 -3 -4 -13 140388 10294.2 7
 3 -4 -13 133105 10297.2 7
 -3 -4 -14 86942.3 6301.87 7
 -3 4 -14 95974 6273.9 7
 3 4 -14 76782 6094.29 7
 3 -4 -14 82515.1 6301.31 7
 3 4 -15 114.774 215.776 7
 -3 4 -15 48.1633 260.954 7
 3 -4 -15 -62.5205 345.69 7
 -3 -4 -15 297.403 328.888 7
 3 -4 -16 17840.5 1767.94 7
 -3 4 -16 19865.2 1683.6 7
 -3 -4 -16 19468 1785.77 7
 3 4 -16 17015.6 1582.57 7
 -3 -4 -17 21048.8 1874.37 7
 3 -4 -17 16707.3 1806.8 7
 3 4 -17 19724.9 1702 7
 -3 4 -17 20694 1754.55 7
 -3 -4 -18 1617.22 452.535 7
 3 -4 -18 1234.56 175.171 6
 3 -4 -18 2174.7 546.352 7
 3 4 -18 1690.21 204.678 6
 -3 4 -18 3022.28 497.541 7
 3 4 -18 2638.43 478.762 7
 3 4 18 2044.62 482.619 9
 3 -4 -19 18883.7 1554.95 6
 3 4 -19 20599.8 1567.4 6
 -3 4 -19 34682.9 2157.53 7
 3 4 -19 33616.7 2091.6 7
 -3 -4 -19 29103.1 2098.35 7
 3 4 19 27181.5 2060.85 9
 3 -4 -20 357.543 115.79 6
 3 4 -20 262.226 102.798 6
 3 4 -20 165.574 286.961 7
 -3 4 -20 351.5 337.203 7
 3 4 20 327.377 314.15 9
 3 4 -21 21282.3 1660.8 6
 3 -4 -21 21648 1662.85 6
 -3 4 -21 33213.8 2272.38 7
 3 4 -21 28864.8 2162.64 7
 3 4 21 22953.5 2020.43 9
 -3 4 21 34796.6 2247.11 9
 3 4 -22 3232.18 341.884 6
 3 -4 -22 3671.15 347.192 6
 -3 4 -22 5232.61 759.669 7
 3 4 -22 5026.38 714.219 7
 3 4 22 3780.72 618.559 9
 -3 4 22 5187.18 711.6 9
 3 -4 -23 82.6503 104.462 6
 3 4 -23 141.809 103.651 6
 3 4 -23 62.4551 276.372 7
 -3 4 -23 400.198 313.022 7
 3 4 23 303.989 250.69 9
 3 4 -24 1343.85 190.585 6
 3 -4 -24 1573.14 197.187 6
 3 4 -24 806.438 368.683 7
 -3 4 -24 1239.7 431.117 7
 3 4 24 1400.99 398.594 9
 3 -4 -25 195.941 113.793 6
 3 4 -25 290.385 115.472 6
 3 4 -26 2777.74 284.736 6
 3 -4 -26 2946 285.661 6
 3 4 -27 34.7058 92.0557 6
 3 -4 -27 43.2846 93.3331 6
 -3 -4 -28 13008.9 934.445 6
 3 -4 -28 12662.2 930.943 6
 -3 4 -28 11930.8 923.346 6
 3 4 -28 12690.7 931.711 6
 -3 4 -29 976.438 122.464 6
 -3 -4 -29 1012.53 130.893 6
 3 -4 -29 1037.26 134.776 6
 3 4 -29 856.31 125.279 6
 3 4 30 1001.75 106.226 4
 -3 -4 -30 1114.42 121.772 6
 3 -4 -30 1186.4 124.742 6
 3 4 -30 1050.26 119.858 6
 -3 4 -30 1090.02 118.204 6
 3 -5 2 30219.8 2076.8 1
 3 5 2 28780.4 2066.42 1
 -3 5 2 27732.6 2057.45 9
 3 -5 3 7339.73 600.793 1
 3 5 3 7897.73 612.988 1
 -3 5 3 6614.29 571.907 9
 3 5 4 14447.6 1098.29 1
 3 -5 4 13057.2 1070.35 1
 3 5 4 12604.8 1193.58 9
 -3 5 4 14506 1057.34 9
 3 5 5 17011.6 1269.42 1
 3 -5 5 15658.6 1244.95 1
 -3 5 5 15766.4 1218.9 9
 3 5 5 14704.2 1350.54 9
 3 5 6 96932.5 7520.85 9
 -3 5 6 111092 7417.66 9
 3 5 7 31782.7 2704.96 9
 -3 5 7 37447.6 2620.25 9
 3 5 8 56972 4285.52 9
 3 5 9 58515.9 4452.44 9
 -3 -5 -10 1828.18 508.669 7
 3 5 10 2610.14 692.825 9
 3 5 -10 1198.07 407.233 7
 3 5 11 36398.1 2848.69 9
 3 5 -11 31385.5 2615.65 7
 -3 -5 -11 34721.1 2718.34 7
 3 5 12 9449.92 1148.38 9
 -3 -5 -12 9952.46 1105.17 7
 3 5 -12 11396.5 1082.61 7
 3 -5 -12 9880.08 1149.31 7
 3 -5 -13 170.237 320.81 7
 -3 -5 -13 362.293 287.118 7
 3 5 13 389.777 385.223 9
 3 5 -13 493.282 315.792 7
 -3 5 -13 316.068 373.71 7
 3 5 14 13231.7 1568.54 9
 -3 -5 -14 17209.2 1634.31 7
 3 5 -14 17811.3 1571.79 7
 3 -5 -14 16060.8 1628.27 7
 -3 -5 -15 1223.64 424.591 7
 3 5 15 566.841 414.17 9
 -3 5 -15 555.348 349.939 7
 3 5 -15 426.585 278.285 7
 3 5 16 26701.7 2417.75 9
 -3 5 -16 30077.8 2388.88 7
 3 5 -16 26039.2 2230.56 7
 -3 -5 -16 27193.7 2400.13 7
 3 -5 -17 675.098 125.102 6
 3 5 -17 898.374 155.368 6
 3 5 17 1228.97 455.961 9
 -3 5 -17 1598.63 436.768 7
 3 5 -17 1401.67 353.943 7
 3 -5 -18 94.6936 88.516 6
 3 5 -18 141.937 95.3476 6
 3 5 18 126.413 335.23 9
 3 5 -18 -47.1836 244.79 7
 -3 5 -18 -52.9879 262.097 7
 3 5 -19 1852.14 225.833 6
 3 -5 -19 1983.33 223.924 6
 3 5 19 3052.53 578.358 9
 -3 5 19 2555.03 529.349 9
 3 5 -19 2717.82 508.474 7
 -3 5 -19 2607.97 521.815 7
 3 -5 -20 105.167 97.6457 6
 3 5 -20 19.8639 94.6585 6
 -3 5 20 274.925 310.059 9
 3 5 20 116.931 329.678 9
 -3 5 -20 58.1967 301.876 7
 3 5 -20 540.977 293.095 7
 3 -5 -21 2944.95 306.111 6
 3 5 -21 2857.17 301.14 6
 -3 5 21 4060.92 643.578 9
 3 5 21 3688.48 628.023 9
 3 5 -21 4119.25 642.801 7
 3 -5 -22 2457.24 257.251 6
 3 5 -22 2055.65 243.726 6
 3 5 22 3052.95 569.454 9
 3 5 -22 2815.7 558.009 7
 -3 5 -22 3343.39 616.399 7
 3 -5 -23 1153.88 181.108 6
 3 5 -23 1430.42 186.18 6
 3 5 23 1773.69 449.242 9
 -3 5 -23 1732.28 469.265 7
 3 5 -23 2010.64 471.333 7
 3 5 -24 1722.35 202.537 6
 3 -5 -24 1540.15 201.758 6
 3 5 -25 6772.28 554.244 6
 3 -5 -25 6916.47 556.223 6
 3 -5 -26 591.01 123.667 6
 3 5 -26 575.07 123.996 6
 3 -5 -27 90.4223 85.6296 6
 3 5 -27 315.889 109.034 6
 3 5 -28 2431.29 235.315 6
 -3 5 -28 2328.29 229.978 6
 3 -5 -28 2401.12 231.848 6
 -3 -5 -28 2446.93 237.126 6
 -3 5 -29 2069.59 204.876 6
 3 -5 -29 2340.78 211.809 6
 3 5 -29 2310.02 212.293 6
 -3 -5 -29 2361.65 214.546 6
 3 6 2 79349.2 5797.79 9
 -3 6 2 78845.8 5663.27 9
 3 6 2 82940.2 5636.28 1
 3 6 3 152282 10177 9
 -3 6 3 130604 9976.76 9
 3 -6 3 149831 9979.99 1
 3 6 3 149248 9980.65 1
 -3 6 4 28879.4 2360.64 9
 3 6 4 37406.6 2596.13 9
 3 6 4 37588.7 2399.4 1
 3 -6 4 31582.3 2363.74 1
 3 6 5 71219.3 5062.48 9
 -3 6 5 63406.8 4861.18 9
 3 -6 5 69186.7 4871.35 1
 3 6 5 74494.3 4901.86 1
 3 6 6 20755 1819.25 9
 -3 6 6 20667 1664.3 9
 3 -6 6 24151.9 1700.57 1
 -3 6 7 412.856 214.796 9
 3 6 7 152.597 332.941 9
 3 6 8 38858.7 3133.89 9
 -3 6 8 41239 3004.56 9
 -3 6 9 273050 18526.9 9
 3 6 9 255998 18632.4 9
 -3 6 10 27762.2 2171.67 9
 3 6 10 23133.6 2223.76 9
 -3 6 11 17820.1 1568.55 9
 3 6 11 18868.9 1797.41 9
 3 6 -11 17303.7 1563.82 7
 -3 6 12 118441 8688.35 9
 3 6 12 120667 8852.39 9
 3 6 -12 125461 8719.08 7
 3 6 13 17008.6 1745.12 9
 -3 6 13 16773.3 1622.52 9
 3 6 -13 19124.7 1664.44 7
 3 6 14 303.778 349.259 9
 -3 6 14 185.194 275.927 9
 -3 6 -14 428.162 364.392 7
 3 6 -14 46.3199 266.384 7
 3 6 -15 20549.1 1222.09 6
 3 6 15 18177.1 1616.35 9
 -3 6 15 18429.2 1506.1 9
 3 6 -15 21088.6 1560.35 7
 3 -6 -16 23693.8 2131.84 6
 3 6 -16 35706.2 2221.57 6
 -3 6 16 40852 2688.96 9
 3 6 16 40871.3 2826.99 9
 -3 6 -16 55290.8 2964.79 7
 3 6 -16 43941.4 2642.8 7
 3 6 -17 20696.3 1515.2 6
 3 -6 -17 17419.1 1471.26 6
 3 6 17 25866.7 2093.39 9
 -3 6 17 26422.9 1992.27 9
 -3 6 -17 36978.1 2224.33 7
 3 6 -17 28882.6 1929.25 7
 3 6 -18 7958.95 661.432 6
 3 -6 -18 7288.57 637.228 6
 3 6 18 9837.41 1139.72 9
 -3 6 18 11970.2 1133.17 9
 3 6 -18 9675.03 978.199 7
 -3 6 -18 13728.2 1182.08 7
 3 -6 -19 75693.9 5948.78 6
 3 6 -19 81081.1 5964.59 6
 3 6 19 106961 6594.83 9
 -3 6 19 114016 6529.48 9
 -3 6 -19 137084 6668.06 7
 3 6 -19 119047 6499.63 7
 3 6 -20 1889.32 242.944 6
 3 -6 -20 2465.84 246.015 6
 -3 6 20 2185.56 500.748 9
 3 6 20 2376.76 558.05 9
 -3 6 -20 3275.63 581.531 7
 3 6 -20 3169.45 545.318 7
 3 6 -21 17377.3 1348.36 6
 3 -6 -21 18041.1 1350.93 6
 3 6 21 20897.5 1802.71 9
 3 6 -21 19172.5 1733.29 7
 3 -6 -22 10401.5 813.092 6
 3 6 -22 9812.15 808.739 6
 3 6 -22 11834.1 1201.24 7
 3 6 22 12389.6 1219.56 9
 3 6 -23 13002.2 989.448 6
 3 -6 -23 13090.7 993.254 6
 3 -6 23 12936.7 1161.75 1
 3 6 23 13045.8 1167.74 1
 3 6 -23 13877.3 1378.75 7
 -3 6 -23 14467.5 1423.66 7
 3 6 23 13950 1370.27 9
 3 6 -24 18915 1406.08 6
 3 -6 -24 19766.1 1412.93 6
 3 -6 -25 3630.83 330.435 6
 3 6 -25 3520.86 327.141 6
 3 6 -26 31609 2219.64 6
 3 -6 -26 30895.3 2217.89 6
 -3 -6 -27 35.6592 93.084 6
 -3 6 -27 111.514 89.4799 6
 3 -6 -27 7.66169 86.0767 6
 3 6 -27 101.801 87.1164 6
 3 -6 -28 1714.14 191.113 6
 3 6 -28 1716.94 190.513 6
 -3 -6 -28 2028.96 203.939 6
 -3 6 -28 1932.31 191.204 6
 -3 6 29 920.771 256.81 5
 3 6 29 717.41 235.506 5
 -3 6 -29 1069.69 119.04 6
 -3 -6 -29 1165.7 131.222 6
 3 6 -29 940.047 121.583 6
 3 -6 -29 987.924 121.145 6
 3 7 0 33.6645 246.917 9
 3 7 -1 64407.2 4934.44 9
 3 7 1 70204.8 4923.2 9
 3 7 2 46254.2 3384.06 9
 -3 7 2 44018 3238.73 9
 3 7 3 73.0683 308.67 9
 -3 7 3 428.776 209.635 9
 3 -7 3 368.021 130.287 1
 3 7 3 396.63 133.943 1
 3 7 4 4955.88 660.168 9
 -3 7 4 4242.87 462.467 9
 3 -7 4 4237.22 414.101 1
 3 7 4 4537.16 432.614 1
 -3 7 5 40961.9 3279.95 9
 3 7 5 49004 3525.54 9
 3 -7 5 45302.6 3254.46 1
 3 7 5 49028.8 3286.78 1
 3 7 6 7702.69 903.237 9
 -3 7 6 7401.05 739.701 9
 3 -7 6 7801.87 716.28 1
 3 7 6 9161.56 751.911 1
 -3 7 7 4480.13 547.427 9
 3 7 7 5322.37 740.637 9
 3 -7 7 5517.36 565.463 1
 3 7 8 35509.3 2759.9 9
 -3 7 8 33566.4 2582.1 9
 -3 7 9 525.679 307.446 9
 3 7 9 340.924 421.78 9
 3 7 10 22065.6 1976.76 9
 -3 7 10 21152.1 1800.62 9
 -3 7 11 18080.5 1656.87 9
 3 7 11 18982.1 1856.04 9
 -3 7 12 13845.5 1354.63 9
 3 7 12 15724.7 1556.7 9
 3 7 -12 15639.3 1424.35 7
 3 -7 -13 253.769 121.89 6
 3 7 -13 311.909 204.379 6
 -3 7 13 423.481 281.691 9
 3 7 13 304.168 398.462 9
 3 7 -13 428.819 307.872 7
 3 7 -14 4693.03 449.53 6
 3 -7 -14 2229.19 264.984 6
 -3 7 14 2849.47 507.357 9
 3 7 14 3009.63 626.888 9
 3 7 -14 3725.01 570.213 7
 -3 7 -14 4283.12 719.469 7
 3 7 -15 2464.54 362.353 6
 3 -7 -15 1142.66 168.287 6
 3 7 15 1333.15 458.59 9
 -3 7 15 1128.88 380.518 9
 3 7 -15 2124.07 450.457 7
 -3 7 -15 2824.16 579.898 7
 3 7 -16 5378.39 446.673 6
 3 -7 -16 2921.19 320.158 6
 -3 7 16 3716.11 631.336 9
 3 7 16 4915.91 808.639 9
 -3 7 -16 5128.19 784.599 7
 3 7 -16 5360.95 719.74 7
 3 -7 -17 229.58 97.1014 6
 3 7 -17 383.23 134.979 6
 3 7 17 -73.4163 389.762 9
 -3 7 17 446.668 344.24 9
 -3 7 -17 205.048 338.499 7
 3 7 -17 306.738 265.802 7
 3 -7 -18 47.485 87.23 6
 3 7 -18 96.6491 104.333 6
 3 7 18 -516.61 431.795 9
 -3 7 18 -170.779 308.357 9
 -3 7 -18 62.3552 364.826 7
 3 7 -18 -150.542 271.817 7
 3 7 -19 3100.48 327.732 6
 3 -7 -19 2995.99 312.537 6
 -3 7 19 4295.02 671.868 9
 3 7 19 5169.43 822.833 9
 3 7 -19 4342.62 621.631 7
 -3 7 -19 6153.06 781.994 7
 3 -7 -20 710.262 140.571 6
 3 7 -20 821.413 153.625 6
 3 7 20 955.976 474.651 9
 3 7 -20 835.435 345.888 7
 -3 7 -20 1264.8 405.721 7
 3 -7 -21 12620.8 985.79 6
 3 7 -21 12234.4 982.253 6
 -3 7 -21 19025.4 1494.81 7
 3 7 -21 15285.8 1377.62 7
 3 7 21 16334.4 1497.03 9
 3 -7 -22 115.314 112.738 6
 3 7 -22 94.4292 105.244 6
 3 -7 22 147.357 159.846 1
 3 7 22 30.9845 141.488 1
 -3 7 -22 113.42 273.44 7
 3 7 -22 389.894 314.133 7
 3 7 22 479.988 344.807 9
 3 7 -23 3361.56 588.585 7
 -3 7 -23 3979.57 632.747 7
 3 7 23 4197.17 670.757 9
 3 7 -23 3793.61 335.201 6
 3 -7 -23 3314.14 329.15 6
 3 -7 -24 4499.43 388.997 6
 3 7 -24 4419.56 386.208 6
 3 7 -25 1112.53 159.266 6
 3 -7 -25 1354 169.005 6
 3 7 -26 120.8 85.4875 6
 3 -7 -26 165.367 95.4677 6
 3 7 -27 2375.82 245.454 6
 -3 -7 -27 3194.76 275.609 6
 -3 7 -27 2726.23 256.103 6
 3 -7 -27 2551.3 245.608 6
 -3 7 28 -150.8 227.478 5
 3 7 28 23.5015 209.511 5
 -3 7 -28 5.96612 64.6674 6
 3 7 -28 55.4099 67.0768 6
 -3 -7 -28 93.0548 80.3512 6
 3 -7 -28 6.0134 65.8541 6
 -3 7 29 -20.2122 185.685 5
 3 7 29 116.105 171.218 5
 -3 -7 -29 90.9775 67.8492 6
 3 -7 -29 43.7129 58.2328 6
 3 8 0 -117.746 313.042 9
 3 8 -1 28547.4 2287.14 9
 3 8 1 27171.7 2240.82 9
 3 8 -2 26190.9 2175.56 9
 -3 8 2 25396.5 1988.97 9
 3 8 2 26021.5 2123.5 9
 3 8 3 37907.7 2956.39 9
 -3 8 3 37456.4 2785.69 9
 3 8 4 353135 23129.4 1
 3 -8 4 332097 23114.5 1
 -3 8 4 306749 23183 9
 3 8 4 360036 23435.8 9
 3 -8 5 20358.4 1608.99 1
 3 8 5 24133.1 1648.58 1
 3 8 5 23373.8 1949.4 9
 -3 8 5 20041.1 1691.21 9
 3 -8 6 5219.93 530.72 1
 3 8 6 6071.96 564.306 1
 3 8 6 5882.7 834.243 9
 -3 8 6 5219.15 601.474 9
 3 -8 7 224374 15319.7 1
 3 8 7 240078 15347 1
 3 8 7 217433 15558.8 9
 -3 8 7 198826 15347.7 9
 3 8 8 5145.25 603.986 1
 3 -8 8 6481.04 622.578 1
 -3 8 8 4288.54 594.32 9
 3 8 8 4896.76 754.56 9
 -3 8 9 34562.6 2698.51 9
 3 8 9 35988.9 2879.41 9
 -3 8 10 22299.5 1898.17 9
 3 8 10 24567.6 2111.3 9
 3 8 11 117660 8926.11 9
 -3 8 11 123686 8719.66 9
 3 8 12 136267 10092.8 9
 -3 8 12 139006 9904.69 9
 3 8 -13 372.437 202.361 6
 3 -8 -13 205.222 121.171 6
 -3 8 13 138.132 260.076 9
 3 8 13 65.6131 404.24 9
 3 8 -13 363.691 335.346 7
 3 -8 -14 2219.75 267.713 6
 3 8 -14 3514.78 394.586 6
 3 8 14 3578.76 661.022 9
 -3 8 14 2657.11 504.708 9
 3 8 -14 2843.18 543.313 7
 3 -8 -15 29.2229 88.2727 6
 3 8 -15 116.198 208.8 6
 3 8 15 69.9002 345.67 9
 -3 8 15 49.3309 249.995 9
 -3 8 -15 409.664 392.302 7
 3 8 -15 215.471 315.198 7
 3 8 -16 8459.57 620.804 6
 3 -8 -16 4106.7 430.048 6
 3 8 16 5601.12 897.239 9
 -3 8 16 5322.84 749.156 9
 -3 8 -16 8975.33 985.541 7
 3 8 -16 7433.34 846.47 7
 3 8 -17 2484.04 296.459 6
 3 -8 -17 2007.36 235.315 6
 -3 8 17 1735.3 491.699 9
 3 8 17 2505.07 648.456 9
 3 8 -17 3371.61 593.367 7
 -3 8 -17 2691.04 582.592 7
 3 8 -18 1726.42 216.967 6
 3 -8 -18 953.982 163.95 6
 -3 8 18 920.972 380.905 9
 3 8 18 1820.64 546.322 9
 -3 8 -18 2280.58 541.658 7
 3 8 -18 1313.09 403.127 7
 3 -8 -19 67278.4 5212.57 6
 3 8 -19 74360 5234.23 6
 3 8 19 95254.9 5975.74 9
 -3 8 -19 113289 5907.8 7
 3 8 -19 91486.6 5685.83 7
 3 8 -20 15153.2 1174.9 6
 3 -8 -20 14737.5 1166.95 6
 3 8 -20 19927.9 1586.63 7
 -3 8 -20 20565.2 1628.6 7
 3 8 20 21119 1796.51 9
 3 -8 -21 14345.9 1074.1 6
 3 8 -21 13858.1 1074.18 6
 3 8 21 13767.6 1244.58 1
 3 -8 21 12884.9 1218.47 1
 3 8 -21 16326.8 1449.53 7
 3 8 21 16770.3 1590.38 9
 3 8 -22 2134.59 227.532 6
 3 -8 -22 2118.23 228.364 6
 3 -8 22 1601.31 315.412 1
 3 8 22 2000.13 334.663 1
 -3 8 -22 2814.19 511.086 7
 3 8 -22 1590.23 417.746 7
 3 8 22 2854.37 582.166 9
 3 -8 -23 3692.03 342.586 6
 3 8 -23 3958.02 344.939 6
 3 8 -24 803.366 134.762 6
 3 -8 -24 877.698 141.377 6
 3 8 -25 867.775 135.584 6
 3 -8 -25 881.043 135.686 6
 -3 -8 -26 2832.25 266.242 6
 3 8 -26 2302.49 237.971 6
 3 -8 -26 2444.86 239.577 6
 -3 8 -26 2581.09 252.912 6
 3 8 27 1658.66 318.261 5
 -3 8 27 1547.85 327.698 5
 3 -8 -27 1606.25 176.133 6
 -3 -8 -27 1910.12 200.16 6
 -3 8 28 92.4962 198.082 5
 3 8 28 -43.016 188.792 5
 3 -8 -28 63.5818 60.14 6
 -3 -8 -28 45.1411 72.4545 6
 -3 8 29 71.6052 152.13 5
 3 8 29 85.3466 149.899 5
 3 9 0 -90.7747 347.742 9
 3 9 1 25557.4 2236.05 9
 3 9 -1 29188.1 2330.39 9
 3 9 -2 1358.53 532.849 9
 3 9 2 1115.62 435.298 9
 3 9 3 1981.07 542.985 9
 -3 9 3 1204.29 331.283 9
 -3 9 4 32768.7 2781.69 9
 3 9 4 35478.5 2997.68 9
 3 -9 4 40452.9 2710.19 1
 3 9 4 37750.3 2687.05 1
 -3 9 5 2503.08 427.337 9
 3 9 5 2689.35 628.421 9
 3 9 5 3136.24 344.363 1
 3 -9 5 2448.56 314.359 1
 3 9 6 87592.7 6047.81 9
 -3 9 6 73931.5 5750.47 9
 3 -9 6 76247.3 5641.85 1
 3 9 6 88021.5 5683.69 1
 -3 9 7 4035.11 559.426 9
 3 9 7 4724.82 778.272 9
 3 9 7 5356.1 523.217 1
 3 -9 7 4366.47 478.198 1
 -3 9 8 86939.9 7031.41 9
 3 9 8 95451.3 7257.1 9
 3 -9 8 104107 7000.11 1
 3 9 8 105631 7012.76 1
 3 9 9 8275.07 1069.88 9
 -3 9 9 7453.28 895.573 9
 3 9 9 11587.7 952.001 1
 3 -9 9 10007.7 911.968 1
 3 9 10 59729.9 5110 9
 -3 9 10 58693.7 4920.77 9
 3 9 11 12060.9 1409.24 9
 -3 9 11 12550.8 1224.72 9
 -3 9 12 69561.3 5640.93 9
 3 9 12 76878.5 5938.45 9
 3 9 -12 77519.1 5335.91 6
 3 9 -13 3927.54 409.369 6
 3 -9 -13 3145.71 346.181 6
 3 9 13 2964.01 654.404 9
 -3 9 13 3881.49 635.056 9
 3 9 -13 4466.82 676.652 7
 3 -9 -14 11477.6 958.881 6
 3 9 -14 16491.4 1085.96 6
 3 9 14 10710.1 1351.87 9
 -3 9 14 11177.1 1235.57 9
 3 9 -14 15658.1 1403.33 7
 3 9 -15 3381.43 389.88 6
 3 -9 -15 2296.67 258.662 6
 3 9 15 2067.54 613.893 9
 -3 9 15 1813.68 469.727 9
 -3 9 -15 3803.82 685.719 7
 3 9 -15 3136.01 567.113 7
 3 -9 -16 1449.4 203.584 6
 3 9 -16 2708.75 354.262 6
 -3 9 16 1522.91 433.924 9
 3 9 16 2040.63 607.163 9
 3 9 -16 1772.6 467.499 7
 3 9 -17 11537.9 774.879 6
 3 -9 -17 6650.32 635.957 6
 3 9 17 7945.25 1147.26 9
 -3 9 -17 11807.8 1156.6 7
 3 9 -17 10605.2 1109.78 7
 3 9 -18 72.0225 138.935 6
 3 -9 -18 59.9259 102.53 6
 -3 9 -18 129.621 336.153 7
 3 9 -18 53.8648 285.672 7
 3 9 18 342.215 443.722 9
 3 -9 -19 14687.8 1191.17 6
 3 9 -19 16614.3 1221.2 6
 3 -9 19 15436.4 1388.07 1
 3 9 -19 19266.3 1587.23 7
 -3 9 -19 21005.2 1684.54 7
 3 9 19 19852.3 1872.6 9
 3 -9 -20 651.012 134.869 6
 3 9 -20 678.82 145.606 6
 3 9 20 835.862 243.858 1
 3 -9 20 923.774 251.779 1
 -3 9 -20 1043.29 372.817 7
 3 9 -20 1110.31 360.943 7
 3 9 20 736.837 481.72 9
 3 -9 -21 1465.93 192.274 6
 3 9 -21 1637.37 199.497 6
 3 -9 21 1473.35 304.423 1
 3 9 21 1561.21 312.83 1
 -3 9 -21 2230.26 475.204 7
 3 9 -21 1894.69 430.447 7
 3 9 21 2220.29 620.231 9
 -3 9 -22 741.529 296.342 7
 3 9 -22 654.451 301.708 7
 3 9 22 846.163 406.571 9
 3 9 -22 490.812 124.158 6
 3 -9 -22 421.399 119.183 6
 3 9 -23 1336.85 173.884 6
 3 -9 -23 1458.37 178.326 6
 3 9 -24 56.9815 83.5322 6
 3 -9 -24 40.699 78.0123 6
 3 9 -25 180.736 87.4387 6
 3 -9 -25 103.165 77.4381 6
 3 9 26 4583.41 590.851 5
 -3 9 26 4779.46 616.842 5
 3 -9 -26 5429.59 445.521 6
 3 9 27 1249.99 278.669 5
 -3 9 27 1276.1 300.38 5
 -3 -9 -27 1386.66 161.414 6
 3 -9 -27 1196.67 139.493 6
 3 9 28 3004.93 372.1 5
 -3 9 28 2817.29 376.437 5
 -3 -9 -28 3057.59 248.377 6
 3 -9 -28 2619.37 233.886 6
 3 10 0 104.229 475.221 9
 3 10 1 61222.2 4448.64 9
 3 10 -1 54655.3 4438.4 9
 3 10 2 336512 23531.1 9
 3 10 3 7545.08 1015.4 9
 -3 10 3 8594.23 887.438 9
 -3 10 4 57817.5 4495.41 9
 3 10 4 69514.3 4808.08 9
 -3 10 5 84184.5 7004.23 9
 3 10 5 99946.3 7313.08 9
 3 -10 5 102575 6901.09 1
 3 10 5 102591 6902.62 1
 -3 10 6 69834.7 5485.33 9
 3 10 6 85973 5830.24 9
 3 10 6 84079.4 5380.05 1
 3 -10 6 70733.5 5335.01 1
 3 10 7 23993.7 2217.31 9
 -3 10 7 23372.3 1975.93 9
 3 -10 7 23292.6 1834.19 1
 3 10 7 27142.5 1876.46 1
 -3 10 8 16905.8 1641.02 9
 3 10 8 20518.5 1912.97 9
 3 -10 8 20767.5 1564.32 1
 3 10 8 21132.1 1583.83 1
 3 10 9 15784.9 1676.59 9
 -3 10 9 15331.3 1473.85 9
 3 -10 9 17800 1413.4 1
 3 10 9 18059.5 1424.94 1
 -3 10 10 5601.76 754.51 9
 3 10 10 6189.24 925.374 9
 3 -10 10 7675.92 750.823 1
 3 10 10 6214.54 709.524 1
 -3 10 11 14622.6 1553.8 9
 3 10 11 15844.3 1770.74 9
 3 -10 11 20025.7 1593.56 1
 3 10 11 19335.3 1601.45 1
 3 10 -12 20961.4 1619.36 6
 3 10 12 21175 2169.69 9
 -3 10 12 19529.7 1928.8 9
 3 -10 12 25269.5 1958.91 1
 3 10 12 26536.8 2045.37 1
 3 10 -13 15296.9 1148.65 6
 3 10 13 11750.6 1312.98 1
 3 10 13 12771 1582.13 9
 -3 10 13 13795.6 1501.33 9
 3 10 -14 120582 8372.38 6
 3 10 -14 125007 8761.76 7
 -3 10 14 103087 8653.65 9
 3 10 14 100944 8796.73 9
 3 10 -15 5996.17 502.054 6
 3 -10 -15 3430.2 364.799 6
 3 10 15 3071.11 512.635 1
 3 -10 15 6408.72 816.946 1
 3 10 -15 5051.69 724.606 7
 -3 10 -15 5057.89 791.691 7
 3 10 15 4396.29 825.433 9
 3 10 -16 22210.5 1266.16 6
 3 -10 -16 11705.5 1076.79 6
 3 -10 16 24453.9 1765.05 1
 3 10 16 11950.4 1265.99 1
 -3 10 -16 17759.4 1603.09 7
 3 10 -16 19181.2 1572.69 7
 3 10 16 14963.8 1670.55 9
 3 -10 -17 13949.8 1274.04 6
 3 10 -17 27364.3 1487.79 6
 3 -10 17 27744.5 1896.81 1
 3 10 17 14965.1 1463.37 1
 -3 10 -17 22379.5 1811.08 7
 3 10 -17 21153 1762.34 7
 3 10 17 16769 1864.39 9
 3 10 -18 3024.81 332.801 6
 3 -10 -18 1995.41 252.757 6
 3 -10 18 3637.31 550.45 1
 3 10 18 2248.87 395.267 1
 -3 10 -18 3770.51 628.004 7
 3 10 -18 3110.54 572.047 7
 3 10 18 4321.27 842.466 9
 3 -10 -19 6341.97 555.393 6
 3 10 -19 7808 598.338 6
 3 10 19 5632.82 700.955 1
 -3 10 -19 8296.01 959.47 7
 3 10 -19 7390.04 868.53 7
 3 10 19 7734.03 1146.56 9
 3 10 -20 221.949 106.538 6
 3 -10 -20 187.121 103.013 6
 3 10 20 -98.0164 194.69 1
 -3 10 -20 105.888 255.282 7
 3 10 -20 -147.997 244.057 7
 3 10 20 538.253 454.61 9
 3 -10 -21 17957.3 1304.67 6
 3 10 -21 18075.7 1308.78 6
 3 10 21 15458.5 1450.69 1
 -3 10 -21 19005.3 1653.25 7
 3 10 -21 16727.2 1593.03 7
 3 10 21 21693.3 1970.02 9
 3 10 -22 1447.37 181.634 6
 3 -10 -22 1425.01 183.974 6
 3 -10 -23 4182.88 353.909 6
 3 10 -23 3821.84 346.541 6
 3 -10 -24 476.307 112.575 6
 -3 10 24 818.778 335.7 5
 3 10 24 385.084 281.423 5
 3 -10 -25 9030.8 707.263 6
 3 10 25 7532.14 860.516 5
 -3 10 25 8783.86 913.552 5
 3 -10 -26 -11.2667 63.5951 6
 -3 -10 -26 144.672 88.7564 6
 3 10 26 95.6823 206.594 5
 -3 10 26 239.604 235.512 5
 -3 10 27 877.217 261.281 5
 3 10 27 1071.06 233.429 5
 -3 10 28 2578.02 343.335 5
 3 10 28 2996.14 346.588 5
 3 11 0 239.06 476.802 9
 3 11 -1 8568.11 1085.18 9
 3 11 1 7945.97 1047.88 9
 3 11 2 16185.8 1616.08 9
 3 11 3 4190.84 758.34 9
 -3 11 4 87449.5 6714.49 9
 3 11 4 105549 7053.54 9
 3 11 5 27083.5 2352.32 9
 -3 11 5 24509.5 2063.42 9
 3 11 6 12271.6 1318.83 9
 3 11 6 10868.9 846.382 1
 3 11 7 20852.4 1779.12 9
 -3 11 7 15732.1 1385.22 9
 -3 11 7 16013.5 1373.63 5
 3 11 7 15687.3 1375.54 5
 3 11 -7 14195.7 1211.27 5
 -3 11 -7 13253.5 1203.72 5
 3 11 7 18910.3 1261.31 1
 3 11 8 54574.6 4057.96 9
 -3 11 8 49511.3 3750.37 9
 -3 11 8 50725 3734.69 5
 3 11 8 49460.3 3722.4 5
 3 11 -8 46787.5 3552.08 5
 -3 11 -8 46008.7 3548.49 5
 3 11 8 55585 3608.81 1
 3 11 9 85645.5 6012.89 9
 -3 11 9 73992 5690.6 9
 3 11 9 70387.8 5642.08 5
 -3 11 9 71129.6 5652.45 5
 3 11 -9 77444 5523.04 5
 -3 11 -9 73248.2 5507.81 5
 3 11 9 85632 5569.42 1
 3 -11 9 86654.2 5572.02 1
 3 11 10 3272.46 445.99 1
 3 -11 10 3627.4 464.881 1
 3 11 10 2901.65 718.675 9
 -3 11 10 2770.2 523.979 9
 3 11 10 2403.29 535.032 5
 -3 11 10 2675.54 554.41 5
 3 11 11 32999.9 2371.34 1
 3 -11 11 38232.8 2423.94 1
 3 11 11 29682.3 2695.53 9
 -3 11 11 27623.9 2419.73 9
 3 11 11 22981 2334.5 5
 -3 11 11 25187.3 2375.42 5
 3 11 12 30619.9 2436.32 1
 3 -11 12 33179.2 2432.18 1
 3 11 12 27381.5 2728.33 9
 -3 11 12 24803.9 2435.74 9
 3 11 13 7546.07 911.469 1
 3 11 13 7384.82 1183.02 9
 3 11 -14 37743.5 2468.26 6
 3 11 -14 39013.7 2885.54 7
 3 11 14 32133.1 2988.69 9
 3 11 -15 10617.9 825.207 6
 3 11 15 7143.1 903.547 1
 3 11 -15 10890.8 1142.59 7
 3 11 15 8966.17 1247.94 9
 3 11 -16 2161.78 307.173 6
 3 11 16 856.969 274.61 1
 -3 11 -16 1084.06 438.826 7
 3 11 -16 1347.87 439.736 7
 3 11 16 1188.04 579.102 9
 3 11 -17 30712.9 1839.92 6
 3 11 17 16385.1 1848.74 1
 -3 11 -17 22690.8 2110.69 7
 3 11 -17 23733.3 2104.21 7
 3 11 17 23784.2 2397.45 9
 3 11 -18 12481.3 883.397 6
 -3 11 -18 9896.75 1128.64 7
 3 11 -18 9873.2 1128.86 7
 3 11 18 11476.8 1469.1 9
 3 -11 -19 359.5 120.104 6
 3 11 -19 553.778 168.056 6
 3 11 19 483.837 224.785 1
 -3 11 -19 243.743 279.381 7
 3 11 -19 470.877 279.021 7
 3 11 19 1110.78 580.924 9
 3 -11 -20 59.9297 99.3995 6
 3 11 -20 11.7393 116.101 6
 -3 11 -20 -417.097 288.238 7
 3 11 -20 144.175 249.239 7
 3 11 20 291.571 515.371 9
 3 11 -21 5281.79 440.511 6
 3 -11 -21 4994.42 432.547 6
 -3 11 -21 5199.68 700.734 7
 3 11 -21 4153.75 636.289 7
 3 11 21 6363.26 1012.15 9
 3 -11 -22 146.575 101.508 6
 -3 11 22 406.596 387.089 5
 3 11 22 169.772 338.593 5
 3 -11 -23 4080.05 354.229 6
 3 11 23 4705.38 614.465 5
 -3 11 23 4181.16 619.439 5
 -3 11 24 1822.24 401.76 5
 3 11 24 1157.59 344.354 5
 3 11 25 844.484 278.059 5
 -3 11 25 1143.48 313.649 5
 -3 11 26 4337.47 498.537 5
 3 11 26 3905.01 458.625 5
 -3 11 27 175.932 176.997 5
 3 11 27 17.6962 152.91 5
 3 12 0 -68.7712 468.763 9
 3 12 -1 63611.9 5047.78 9
 3 12 1 64910.8 5031.14 9
 3 12 2 6336.81 988.545 9
 3 12 3 30771.1 2734.23 9
 3 12 4 62524.4 4568.57 9
 -3 12 4 52929.3 4207.07 9
 -3 12 5 233094 15004.9 9
 -3 12 5 197781 14839.3 5
 3 12 5 218583 14880.9 5
 -3 12 -5 199259 14755.8 5
 3 12 -5 198302 14753.8 5
 3 -12 5 226772 14769.4 8
 -3 12 6 31281.5 2254.94 9
 -3 12 6 26385.1 2122.05 5
 3 12 6 27194.8 2135.8 5
 -3 12 -6 25418.7 1991.03 5
 3 12 -6 25082.3 1993.41 5
 3 -12 6 26244.9 2002.09 8
 -3 12 7 2749.88 511.726 9
 3 12 7 4165.29 851.079 9
 -3 12 7 3357.28 520.712 5
 3 12 7 2615.76 491.435 5
 3 12 -7 2712.86 356.888 5
 -3 12 -7 3093.83 371.067 5
 -3 12 8 88658.9 6263.53 9
 3 12 8 105286 6689.02 9
 -3 12 8 82926 6177.26 5
 3 12 8 82949.9 6173.41 5
 3 12 -8 77974.6 6008.12 5
 -3 12 -8 77862.5 6004.2 5
 3 12 8 100357 6048.78 1
 -3 12 9 46089.8 3836.71 9
 3 12 9 55348.1 4194.54 9
 3 12 9 48297.3 3790.37 5
 -3 12 9 48467.6 3811.94 5
 3 12 -9 49403.1 3645.43 5
 -3 12 -9 49407.9 3642.05 5
 3 12 9 55862.3 3672.62 1
 3 12 10 23571.5 2136.99 5
 -3 12 10 24816.1 2156.48 5
 3 12 10 30118.6 2544.92 9
 -3 12 10 26048.6 2216.23 9
 3 12 10 27382.6 2028.79 1
 -3 12 11 4394.11 714.865 5
 3 12 11 3971.49 671.264 5
 3 12 11 5132.79 889.358 9
 3 12 11 5408.04 596.877 1
 -3 12 12 21198.7 1998.69 5
 3 12 12 21285.3 1996.97 5
 3 12 12 21770.9 2296.51 9
 3 12 12 25407.2 1935.25 1
 -3 12 13 15640.3 1610.63 5
 3 12 13 14437.7 1571.62 5
 3 12 13 15645.7 1830.51 9
 3 12 13 16594.8 1463.23 1
 3 12 14 13226.2 1377.85 5
 -3 12 14 13856.2 1419.79 5
 3 12 14 13168.2 1591.43 9
 3 12 14 12798 1226.26 1
 3 12 -15 19804.8 1646.44 7
 3 12 15 15316.7 1522.48 5
 -3 12 15 15228.9 1534.7 5
 3 12 15 18470.3 1869.28 9
 3 12 15 13094.5 1337.12 1
 3 12 16 2908.91 784.309 9
 -3 12 -16 3069.33 623.576 7
 3 12 -16 2204.5 545.899 7
 -3 12 16 2110.84 581.601 5
 3 12 16 2444.38 588.107 5
 3 12 17 22729.4 2360.02 9
 3 12 17 21335.5 2041.96 5
 -3 12 17 19464.5 1995.94 5
 -3 12 -17 24174.4 2101.88 7
 3 12 -17 27349.3 2118.29 7
 3 12 -18 5522.86 492.978 6
 3 12 18 5078.15 1006.23 9
 -3 12 18 2948.21 714.84 5
 3 12 18 2973.49 729.172 5
 -3 12 -18 3849.98 671.473 7
 3 12 -18 3174 634.111 7
 3 12 -19 40590.4 2482.86 6
 -3 12 19 24943.5 2713.18 5
 3 12 19 30115.7 2788.36 5
 3 12 19 37862.7 3262.57 9
 -3 12 -19 31482.8 2797.48 7
 3 12 -19 28723.9 2706.49 7
 -3 12 20 108.761 438.072 5
 3 12 20 378.267 435.32 5
 3 12 20 201.572 568.483 9
 -3 12 -20 463.261 279.346 7
 3 12 -20 141.138 208.779 7
 -3 12 21 11341.1 1219.28 5
 3 12 21 11644.7 1206.29 5
 -3 12 22 9035.73 1031.9 5
 3 12 22 10367.9 1038.54 5
 -3 12 23 4844.57 622.637 5
 3 12 23 3401.33 543.743 5
 3 12 24 4572.77 562.904 5
 -3 12 24 4626.89 589.041 5
 -3 12 25 101.926 227.272 5
 3 12 25 114.096 197.198 5
 -3 12 26 2983.1 376.838 5
 3 12 26 2287.62 337.457 5
 -3 12 27 665.667 193.249 5
 3 12 27 482.194 161.745 5
 3 13 0 159.556 220.05 5
 -3 13 0 -53.8322 234.352 5
 3 13 0 -79.0191 509.461 9
 3 -13 1 2105.91 274.753 8
 3 13 -1 1958.42 368.118 5
 -3 13 -1 1758.6 366.664 5
 3 13 1 1880.47 360.865 5
 -3 13 1 1931.98 358.063 5
 -3 13 2 90844.8 7456.24 5
 3 13 2 96819 7478.12 5
 -3 13 -2 109312 7500.9 5
 3 13 -2 102007 7470.47 5
 3 13 2 130415 8115.88 9
 3 -13 2 119924 7412.35 8
 3 13 3 6588.14 1005.5 9
 3 13 3 4164.64 580.912 5
 -3 13 3 4715.07 586.983 5
 3 13 -3 4983.22 567.888 5
 -3 13 -3 5771.37 610.033 5
 3 -13 3 6167.51 542.752 8
 -3 13 4 1604.72 368.097 5
 3 13 4 1579.24 393.309 5
 -3 13 -4 1721.23 322.008 5
 3 13 -4 1496.18 309.8 5
 3 -13 4 2281.47 305.43 8
 3 13 5 7510.04 1141.16 9
 -3 13 5 5336.03 738.947 9
 3 13 5 5261.4 663.7 5
 -3 13 5 5309.04 647.764 5
 -3 13 -5 5882.72 586.347 5
 3 13 -5 5044.32 565.038 5
 3 -13 5 5993.93 577.065 8
 -3 13 6 53515.9 3863.32 9
 -3 13 6 49781.9 3736.84 5
 3 13 6 52151.7 3762.07 5
 -3 13 -6 46629.2 3603.69 5
 3 13 -6 46152.9 3597.87 5
 3 -13 6 52097 3624.15 8
 -3 13 7 7557.58 889.763 9
 3 13 7 9061.46 1194.31 9
 3 13 -7 6626.48 668.012 5
 -3 13 -7 7077.19 676.639 5
 -3 13 7 7221.87 824.016 5
 3 13 7 8874.87 859.656 5
 3 13 8 2236.5 669.246 9
 -3 13 -8 1738.11 289.986 5
 3 13 -8 1546.23 283.183 5
 -3 13 8 1877.25 422.179 5
 3 13 8 1671.52 410.925 5
 3 13 9 46112.3 3397.26 9
 3 13 -9 36029.5 2715.11 5
 -3 13 -9 36301 2712.69 5
 -3 13 9 35819.2 2879.32 5
 3 13 9 35933.6 2871.27 5
 -3 13 10 2444.53 490.616 5
 3 13 10 1864.62 457.645 5
 3 13 10 2031.2 649.151 9
 -3 13 11 16860.7 1539.18 5
 3 13 11 14387.1 1485.63 5
 3 13 11 18497.4 1885.16 9
 -3 13 12 4467.87 741.732 5
 3 13 12 4143.51 717.219 5
 -3 13 13 3924.14 759 5
 3 13 13 4682.83 840.876 5
 3 13 13 5677.94 1068.92 9
 -3 13 14 3634.48 728.3 5
 3 13 14 2823.78 613.729 5
 3 13 14 4156.49 885.1 9
 -3 13 15 5660.29 841.462 5
 3 13 15 5023.51 811.028 5
 3 13 15 5271.72 987.277 9
 3 13 -15 6454.82 857.984 7
 -3 13 16 58691.1 4871.06 5
 3 13 16 56717.1 4852.65 5
 3 13 16 66185.9 5284.82 9
 -3 13 -16 70397.1 5029.68 7
 3 13 -16 74764.2 5010.76 7
 -3 13 17 2241.33 612.807 5
 3 13 17 1993.73 647.277 5
 3 13 17 2191.65 738.614 9
 3 13 -17 2747.65 545.728 7
 -3 13 -17 2416.69 537.697 7
 -3 13 18 960.229 520.606 5
 3 13 18 1045.7 499.235 5
 3 13 18 1827.39 755.549 9
 -3 13 -18 1001.61 381.9 7
 3 13 -18 1160.09 386.993 7
 3 13 19 170.148 456.544 5
 -3 13 19 166.787 425.896 5
 3 13 19 107.445 489.835 9
 -3 13 -19 -114.016 281.905 7
 3 13 -19 51.0203 239.352 7
 3 13 20 9648.42 1052.73 5
 -3 13 20 7703.33 1002.84 5
 -3 13 -20 8345.42 959.066 7
 3 13 -20 7229.32 889.305 7
 3 13 21 3278.77 604.169 5
 -3 13 21 3128.59 593.299 5
 -3 13 22 9076.03 1006.42 5
 3 13 22 10067.7 1004.81 5
 -3 13 23 3182.59 486.906 5
 3 13 23 2316.72 430.717 5
 -3 13 24 2739.65 434.416 5
 3 13 24 3153.88 431.656 5
 3 13 25 100.674 182.436 5
 -3 13 25 156.771 195.177 5
 3 13 26 720.353 187.366 5
 -3 13 26 965.067 223.626 5
 3 14 0 31.1924 267.154 5
 -3 14 0 -62.2603 252.939 5
 3 14 1 44807.2 3665.58 5
 -3 14 1 44380.7 3656.51 5
 -3 14 -1 49676.5 3689.95 5
 3 14 -1 48540 3675.02 5
 3 -14 1 55331.8 3578.33 8
 3 14 1 61048.8 4336.43 9
 3 14 2 91778.3 6952.35 5
 -3 14 -2 97544.8 6944.28 5
 -3 14 2 86966.6 6918.84 5
 3 14 -2 92824 6916.15 5
 3 -14 2 107611 6848.84 8
 -3 14 3 48654.4 4070.01 5
 3 14 3 51888.5 4103.32 5
 -3 14 -3 54282.6 4070.64 5
 3 14 -3 53055.9 4049.51 5
 3 -14 3 64601.3 4024.52 8
 3 14 4 20000.2 1946.16 9
 -3 14 4 13337 1317.54 5
 3 14 4 14660.3 1357.51 5
 -3 14 -4 14816.7 1281.65 5
 3 14 -4 14195.9 1262.18 5
 3 -14 4 17962.8 1268.66 8
 3 14 5 73725.6 5697.89 5
 -3 14 5 75773.2 5691.34 5
 -3 14 -5 78711.6 5614.97 5
 3 14 -5 73289.9 5589.63 5
 3 -14 5 84307.5 5605.67 8
 -3 14 6 26348.7 2111.38 5
 3 14 6 25704.8 2111.96 5
 -3 14 -6 25182.5 1983.53 5
 3 14 -6 24556.4 1975.7 5
 3 -14 6 26733.6 1992.71 8
 3 14 7 671.261 563.312 9
 3 14 -7 803.966 228.427 5
 -3 14 -7 770.162 220.706 5
 -3 14 7 726.444 320.342 5
 3 14 7 540.868 329.198 5
 3 14 -8 20636.7 1614.64 5
 -3 14 -8 20182.6 1610.92 5
 3 14 8 20711.6 1771.97 5
 -3 14 8 19571.1 1757.46 5
 3 14 9 1718.33 690.869 9
 3 14 -9 1476.67 291.998 5
 -3 14 -9 1619.31 294.217 5
 3 14 9 1122.45 385.764 5
 -3 14 9 1102.05 398.403 5
 -3 14 10 45.2813 343.255 5
 3 14 10 -88.4695 320.737 5
 3 14 10 -97.0368 557.516 9
 3 14 11 8753.48 1017.38 5
 -3 14 11 8700.7 1049.23 5
 -3 14 12 50111.1 4183.85 5
 3 14 12 53343.8 4202.83 5
 3 14 13 -61.4549 451.153 5
 -3 14 13 489.568 502.188 5
 3 14 13 595.624 589.371 9
 -3 14 14 26047.7 2281.78 5
 3 14 14 25421.1 2234.03 5
 3 14 14 24220.8 2528.3 9
 -3 14 15 31252.8 2762.57 5
 3 14 15 30862.2 2754.46 5
 3 14 15 34810.3 3156.7 9
 3 14 -15 39535 2910.34 7
 3 14 16 18761.9 2060.72 5
 -3 14 16 24632.3 2161.36 5
 3 14 16 27528 2566.41 9
 -3 14 -16 28239.6 2293.89 7
 3 14 -16 27086.8 2224.04 7
 -3 14 17 4569.11 776.477 5
 3 14 17 4578.3 794.568 5
 3 14 17 5444.04 1062.28 9
 -3 14 -17 5506.03 804.443 7
 3 14 -17 5910.28 793.931 7
 -3 14 18 10038.5 1195.27 5
 3 14 18 12786.5 1288.58 5
 3 14 18 14549.7 1693.46 9
 -3 14 -18 9856.42 1183.58 7
 3 14 -18 10764.4 1184.93 7
 3 14 19 3784.95 685.939 5
 -3 14 19 2874.71 638.134 5
 3 14 19 3547.48 897.819 9
 -3 14 -19 2671.2 561.936 7
 3 14 -19 2883.34 530.019 7
 -3 14 20 772.111 439.351 5
 3 14 20 1403.46 501.37 5
 3 14 21 2830.62 528.372 5
 -3 14 21 2346.43 519.049 5
 3 14 22 3671.05 535.173 5
 -3 14 22 3769.95 574.335 5
 3 14 23 -27.6384 242.562 5
 -3 14 23 89.7666 266.74 5
 3 14 24 871.075 239.323 5
 -3 14 24 1131.88 277.197 5
 3 14 25 814.141 202.223 5
 -3 14 25 597.914 212.433 5
 -3 14 26 1106.46 208.317 5
 3 14 26 1058.73 194.136 5
 -3 15 0 -176.372 297.096 5
 3 15 0 -35.934 266.598 5
 3 -15 0 261.879 165.572 8
 -3 15 1 13847.1 1313.13 5
 3 15 1 12996.6 1300.81 5
 -3 15 -1 15937.7 1339.36 5
 3 15 -1 13044.6 1284.6 5
 3 15 1 17909.2 1924.16 9
 3 -15 1 16701 1208.75 8
 -3 15 2 34386.1 2861.95 5
 3 15 2 37562.9 2911.16 5
 -3 15 -2 37544.7 2866.91 5
 3 15 -2 36161.7 2846.59 5
 3 15 2 42345.9 3531.46 9
 3 -15 2 39286.9 2759.38 8
 3 15 3 17358.6 1855.25 9
 -3 15 3 12288.4 1254.72 5
 3 15 3 13810.4 1303.25 5
 -3 15 -3 14824.9 1253.81 5
 3 15 -3 12713.8 1210.32 5
 3 -15 3 15773.3 1184.04 8
 3 15 4 32760 2717.57 5
 -3 15 4 31749.1 2688.38 5
 -3 15 -4 34497.7 2642.85 5
 3 15 -4 32385.9 2616.89 5
 3 -15 4 39243.3 2614.97 8
 3 15 5 11577.3 1095.32 5
 -3 15 5 9329.46 1028.44 5
 3 15 -5 10178.4 953.739 5
 -3 15 -5 10508 969.818 5
 3 -15 5 10825.4 940.391 8
 3 15 6 1585.9 685.375 9
 3 15 6 1355.23 410.195 5
 -3 15 6 1396.84 424.209 5
 -3 15 -6 1208.42 277.779 5
 3 15 -6 879.465 272.789 5
 3 -15 6 759.575 248.159 8
 3 15 7 525.701 569.976 9
 3 15 -7 444.531 203.333 5
 -3 15 -7 359.584 211.621 5
 3 15 7 160.563 320.866 5
 -3 15 7 120.618 312.026 5
 3 15 8 104.217 552.637 9
 -3 15 -8 214.441 205.771 5
 3 15 -8 -70.1859 190.101 5
 3 15 8 -82.3372 276.893 5
 -3 15 8 41.5584 304.809 5
 3 15 9 -206.529 497.693 9
 -3 15 -9 -50.3125 192.71 5
 3 15 -9 24.8689 190.508 5
 -3 15 9 87.0817 330.05 5
 3 15 9 168.647 302.118 5
 -3 15 10 3723.08 648.627 5
 3 15 10 3590.33 602.156 5
 3 15 10 5408.74 975.737 9
 -3 15 11 16844.5 1645.5 5
 3 15 11 17746.2 1636.71 5
 3 15 11 20325.7 2133.36 9
 3 15 12 1440.69 506.109 5
 -3 15 12 2107.66 589.943 5
 3 15 12 2415 810.978 9
 -3 15 13 -120.912 491.255 5
 3 15 13 -60.0603 460.136 5
 3 15 13 -124.891 617.596 9
 -3 15 14 17344.8 1755.45 5
 3 15 14 18063.8 1715.18 5
 3 15 14 19062 2090.53 9
 -3 15 15 538.154 449.239 5
 3 15 15 -261.667 436.868 5
 3 15 15 213.277 500.247 9
 3 15 -15 -124.817 323.659 7
 -3 15 16 1456.69 522.445 5
 3 15 16 2019.39 559.579 5
 3 15 16 1389.66 679.628 9
 3 15 -16 2321.23 528.237 7
 -3 15 -16 1618.48 479.642 7
 -3 15 17 1641.8 526.216 5
 3 15 17 2445.31 574.757 5
 3 15 17 2166.39 726.595 9
 -3 15 -17 2483.46 555.406 7
 3 15 -17 2975 543.627 7
 -3 15 18 12671.3 1363.62 5
 3 15 18 13632.5 1391.35 5
 3 15 18 16071.9 1827.62 9
 -3 15 -18 13343.4 1371.74 7
 3 15 -18 13969 1378.07 7
 -3 15 19 3215.83 625.846 5
 3 15 19 3573.29 661.392 5
 3 15 20 350.436 388.917 5
 -3 15 20 618.383 376.627 5
 3 15 21 977.05 369.212 5
 -3 15 21 1117.59 390.096 5
 -3 15 22 1023.73 337.306 5
 3 15 22 483.832 295.598 5
 -3 15 23 1175.53 308.106 5
 3 15 23 1035.36 280.475 5
 -3 15 24 3816.56 429.863 5
 3 15 24 3032.45 390.728 5
 -3 15 25 -65.7729 150.01 5
 3 15 25 279.122 149.84 5
 -3 16 0 -39.549 333.089 5
 3 16 0 122.935 323.635 5
 3 -16 0 150.657 196.337 8
 3 16 1 26241.7 2247.08 5
 -3 16 1 25315.3 2214.74 5
 -3 16 -1 26295.5 2211.99 5
 3 16 -1 26807.2 2212.5 5
 3 -16 -1 29121.1 2075.86 8
 3 -16 1 28506.3 2081.83 8
 3 16 2 4749.09 1094.76 9
 3 16 2 3369.67 598.106 5
 -3 16 2 3942.78 604.865 5
 -3 16 -2 3795.59 555.683 5
 3 16 -2 2967.45 516.806 5
 3 -16 2 3764.53 452.701 8
 -3 16 3 56544 4465.89 5
 3 16 3 61201.7 4513.97 5
 -3 16 -3 57608.5 4409.06 5
 3 16 -3 55895.7 4391.39 5
 3 -16 3 64181.9 4347.42 8
 -3 16 4 78793 5946.88 5
 3 16 4 86323 6007.95 5
 3 16 -4 76137.5 5839.59 5
 -3 16 -4 77425.3 5857.03 5
 3 -16 4 85146.1 5825 8
 3 16 5 102701 6806.38 9
 -3 16 5 80269.7 5914.85 5
 3 16 5 81491.4 5937.3 5
 3 16 -5 75862.1 5778.49 5
 -3 16 -5 79532.2 5799.28 5
 3 -16 5 83105.7 5776.54 8
 3 16 6 7809.15 1264.89 9
 -3 16 -6 6066.28 652.222 5
 3 16 -6 5451.89 625.191 5
 3 16 6 6317.34 777.03 5
 -3 16 6 6395.51 776.628 5
 3 16 7 3658.32 955.145 9
 -3 16 -7 4198.14 503.137 5
 3 16 -7 3697.36 467.837 5
 -3 16 7 4054.2 619.51 5
 3 16 7 2960.24 559.03 5
 -3 16 -8 17198.4 1375.71 5
 3 16 -8 16469.3 1357.75 5
 -3 16 8 15420.1 1492.92 5
 3 16 8 15052.2 1481.02 5
 3 16 9 2937.78 890.418 9
 -3 16 -9 2189.47 377.435 5
 3 16 -9 1897.23 341.036 5
 -3 16 9 973.276 397.971 5
 3 16 9 995.299 407.201 5
 -3 16 10 8674.05 1007.16 5
 3 16 10 8420.88 981.992 5
 -3 16 11 4772.74 758.844 5
 3 16 11 4673.48 738.654 5
 3 16 11 6775.52 1251.69 9
 -3 16 12 587.761 466.577 5
 3 16 12 211.068 426.261 5
 3 16 12 1418.66 794.772 9
 3 16 13 82934.2 6418.68 5
 -3 16 13 84730.5 6439.81 5
 3 16 13 96704.5 7090.38 9
 -3 16 14 20110.7 1853.94 5
 3 16 14 17737 1794.29 5
 3 16 15 7838.14 1007.12 5
 -3 16 15 9431.65 1077.22 5
 3 16 15 11344.8 1501.59 9
 3 16 -15 9567.97 1098.75 7
 -3 16 16 736.62 467.927 5
 3 16 16 195.596 367.765 5
 3 16 16 216.325 574.234 9
 3 16 -16 510.86 333.277 7
 -3 16 -16 391.763 362.054 7
 -3 16 17 2873.45 614.599 5
 3 16 17 2816.68 569.12 5
 3 16 17 3135.2 816.803 9
 -3 16 -17 2771.96 575.72 7
 3 16 -17 2862.16 550.375 7
 -3 16 18 16202.3 1575.33 5
 3 16 18 18489.8 1630.69 5
 -3 16 19 530.453 379.352 5
 3 16 19 178.318 369.637 5
 3 16 20 159.12 354.877 5
 -3 16 20 238.302 343.258 5
 -3 16 21 13730.2 1295.22 5
 3 16 21 15507.3 1313.01 5
 -3 16 22 226.151 242.579 5
 3 16 22 212.994 243.219 5
 -3 16 23 3206.22 414.685 5
 3 16 23 3186.57 407.715 5
 -3 16 24 2297.75 321.726 5
 3 16 24 2668.17 315.409 5
 -3 16 25 9797.38 762.718 5
 3 16 25 8661.16 736.443 5
 3 17 0 45.3932 313.442 5
 -3 17 0 -261.075 326.308 5
 3 -17 0 97.4312 190.44 8
 -3 17 -1 14487.9 1310.57 5
 3 17 -1 14036.1 1309.8 5
 3 17 1 13185 1335.32 5
 -3 17 1 10982 1272.43 5
 3 -17 -1 15644.4 1165.56 8
 3 -17 1 12531.6 1128.6 8
 3 17 -2 3879.18 575.476 5
 3 17 2 3796.42 664.198 5
 -3 17 2 3332.61 639.178 5
 -3 17 -2 4007.6 591.002 5
 3 -17 2 4021.88 482.353 8
 -3 17 3 4709.31 660.175 5
 3 17 3 3637.15 640.781 5
 -3 17 -3 3557.25 561.128 5
 3 17 -3 3133.07 521.323 5
 3 -17 3 3401.2 467.285 8
 3 17 4 7884.07 1356.3 9
 3 17 4 5538.92 779.726 5
 -3 17 4 5646.95 772.947 5
 -3 17 -4 5462.39 669.545 5
 3 17 -4 5378.89 665.96 5
 3 -17 4 5829.09 610.082 8
 3 17 5 4383.24 1023.96 9
 -3 17 5 4183.36 655.442 5
 3 17 5 4421.15 668.133 5
 3 17 -5 4025.72 522.404 5
 -3 17 -5 4143.49 552.994 5
 3 -17 5 3406.98 475.404 8
 3 17 -6 2458.33 397.644 5
 -3 17 -6 2074.22 380.157 5
 -3 17 6 1762.06 479.965 5
 3 17 6 1647.02 463.911 5
 3 17 7 493.17 696.395 9
 3 17 -7 787.647 266.88 5
 -3 17 -7 419.894 256.843 5
 -3 17 7 582.093 349.124 5
 3 17 7 756.843 354.067 5
 3 17 8 851.488 645.703 9
 -3 17 -8 531.689 271.352 5
 3 17 -8 380.49 249.556 5
 3 17 8 398.184 373.723 5
 -3 17 8 270.225 349.832 5
 3 17 9 1088.51 708.011 9
 3 17 -9 344.729 253.208 5
 -3 17 -9 325.222 262.576 5
 3 17 9 357.672 360.653 5
 -3 17 9 137.528 386.739 5
 3 17 10 10712.1 1128.21 5
 -3 17 10 9526.59 1126.84 5
 3 17 11 435.095 400.345 5
 -3 17 11 -49.344 389.976 5
 3 17 11 637.793 691.147 9
 -3 17 12 31524.7 2630.49 5
 3 17 12 28110 2578.38 5
 -3 17 13 115.901 480.117 5
 3 17 13 577.651 474.306 5
 3 17 13 383.444 632.49 9
 -3 17 14 -158.195 466.453 5
 3 17 14 150.76 430.417 5
 3 17 14 230.78 625.048 9
 3 17 15 2028.33 516.799 5
 -3 17 15 2315.89 559.166 5
 3 17 15 3094.69 831.613 9
 3 17 -15 1545.68 471.82 7
 -3 17 16 -46.4685 401.289 5
 3 17 16 45.9182 383.315 5
 3 17 16 -108.63 495.232 9
 3 17 -16 166.32 300.305 7
 -3 17 -16 -65.5138 307.329 7
 -3 17 17 1078.02 429.759 5
 3 17 17 903.628 443.62 5
 -3 17 18 42.7466 351.309 5
 3 17 18 746.828 407.079 5
 3 17 19 529.92 332.397 5
 -3 17 19 280.342 346.992 5
 3 17 20 177.301 301.2 5
 -3 17 20 -35.5451 294.147 5
 3 17 21 439.349 280.877 5
 -3 17 21 605.811 282.486 5
 -3 17 22 1043.86 292.867 5
 3 17 22 1440.88 294.055 5
 3 17 23 53.7056 158.48 5
 -3 17 23 138.023 168.994 5
 3 17 24 2191.25 273.849 5
 -3 17 24 2165.23 290.309 5
 -3 18 0 -185.622 370.007 5
 3 18 0 -49.6111 442.256 5
 3 -18 0 27.2325 217.141 8
 3 -18 -1 3521.1 455.375 8
 -3 18 -1 2425.34 520.52 5
 3 18 1 2003.66 555.839 5
 3 18 -1 2680.31 551.802 5
 -3 18 1 3268.36 635.296 5
 3 -18 1 2759.99 420.394 8
 3 -18 -2 13167.9 1001.17 8
 -3 18 2 8506.63 1105.38 5
 3 18 2 10443.2 1181.44 5
 -3 18 -2 9767.56 1057.4 5
 3 18 -2 9418.59 1054.76 5
 3 -18 2 10430.6 957.739 8
 -3 18 3 16409.5 1455.01 5
 3 18 3 15000.4 1446.67 5
 3 18 -3 12954.1 1257.44 5
 -3 18 -3 13536.2 1264.2 5
 3 -18 3 12814.3 1175.44 8
 -3 18 4 48399.8 3827.21 5
 3 18 4 50638 3866.25 5
 -3 18 -4 51066 3720.35 5
 3 18 -4 47688.4 3697.21 5
 3 -18 4 49684.1 3645.74 8
 -3 18 -5 7584 828.422 5
 3 18 -5 8143.81 839.808 5
 -3 18 5 8376.74 992.723 5
 3 18 5 7678.08 956.43 5
 -3 18 -6 52854.9 3925.57 5
 3 18 -6 51177.7 3915.69 5
 -3 18 6 53150.2 4089.46 5
 3 18 6 52356.7 4085.44 5
 3 18 -7 18369.2 1544.64 5
 -3 18 -7 19405.8 1563.06 5
 -3 18 7 17932.1 1694.69 5
 3 18 7 17912.5 1687.8 5
 3 18 8 9392.95 1427.02 9
 3 18 -8 6812.03 734.198 5
 -3 18 -8 8619.76 792.207 5
 3 18 8 5867.14 824.224 5
 -3 18 8 6249.8 860.114 5
 -3 18 9 937.971 451.81 5
 3 18 9 1412.83 453.604 5
 3 18 9 514.68 655.896 9
 -3 18 10 1206.78 491.513 5
 3 18 10 704.618 434.265 5
 3 18 10 1828.97 820.263 9
 -3 18 11 61865.5 4747.87 5
 3 18 11 59003.9 4712.63 5
 3 18 12 129342 9768.15 5
 -3 18 12 130826 9787.22 5
 -3 18 13 927.399 528.578 5
 3 18 13 822.787 470.351 5
 3 18 13 1258.85 712.689 9
 -3 18 14 -200.037 406.332 5
 3 18 14 287.547 389.394 5
 3 18 14 -114.823 523.466 9
 -3 18 15 4722.98 696.142 5
 3 18 15 4091.16 663.368 5
 3 18 -15 4475.32 733.115 7
 -3 18 16 12611.8 1253.41 5
 3 18 16 12788 1266.98 5
 -3 18 17 337.609 368.352 5
 3 18 17 430.964 370.041 5
 -3 18 18 7499.35 859.059 5
 3 18 18 7596.14 875.217 5
 -3 18 19 1180.49 413.466 5
 3 18 19 1424.5 427.953 5
 3 18 20 2660.86 447.603 5
 -3 18 20 1971.73 410.829 5
 3 18 21 1246.24 312.158 5
 -3 18 21 569.479 274.624 5
 -3 18 22 891.61 246.67 5
 3 18 22 1123.74 246.75 5
 -3 18 23 102.434 152.443 5
 3 18 23 152.659 148.376 5
 3 19 0 157.197 413.771 5
 -3 19 0 48.604 436.611 5
 3 -19 0 30.4171 233.042 8
 3 -19 -1 7505.5 742.675 8
 3 19 1 8725.05 1023.16 5
 -3 19 1 6251.69 884.069 5
 3 19 -1 6391.35 872.852 5
 -3 19 -1 6637.89 863.403 5
 3 -19 1 6115.72 709.411 8
 -3 19 -2 1042.79 413.391 5
 -3 19 2 912.388 496.559 5
 3 19 2 922.788 509.154 5
 3 19 -2 1223.09 458.322 5
 3 -19 -2 1780.15 348.916 8
 3 -19 2 1132.6 315.315 8
 3 -19 -3 8905.71 764.979 8
 -3 19 3 6177.42 892.145 5
 3 19 3 7269.43 965.367 5
 -3 19 -3 6140.47 777.29 5
 3 19 -3 6208.12 792.805 5
 3 -19 3 5823.15 693.33 8
 -3 19 4 2500.62 589.818 5
 -3 19 -4 2209.12 450.926 5
 3 19 -4 2714.86 477.636 5
 3 19 4 2390.48 610.172 5
 3 -19 4 2646.97 407.58 8
 -3 19 -5 66.5158 252.107 5
 3 19 -5 33.3937 278.767 5
 -3 19 5 51.5377 422.612 5
 3 19 5 -156.106 426.692 5
 3 19 6 -139.877 708.743 9
 -3 19 -6 63.3189 266.595 5
 3 19 -6 -31.4997 260.635 5
 -3 19 6 149.624 448.006 5
 3 19 6 -148.115 397.42 5
 3 19 7 4898.23 1176.26 9
 3 19 -7 6132.39 657.92 5
 -3 19 -7 5596.16 645.124 5
 3 19 7 5002.68 756.115 5
 -3 19 7 4782.89 762.5 5
 3 19 8 27210.4 2749.15 9
 -3 19 -8 27242.2 1945.45 5
 3 19 -8 24102.8 1907.09 5
 3 19 8 20276.4 1987.03 5
 -3 19 8 21030.6 2006.28 5
 3 19 9 3124.86 597.618 5
 -3 19 9 2989.86 599.101 5
 3 19 9 2942.21 946.633 9
 -3 19 10 1664.08 535.268 5
 3 19 10 1995.13 546.327 5
 3 19 10 2317.26 849.268 9
 -3 19 11 6817.41 881.268 5
 3 19 11 5441.45 828.619 5
 3 19 11 6668.65 1360.75 9
 -3 19 12 1013.41 540.335 5
 3 19 12 1006.53 486.457 5
 3 19 12 2393.85 911.584 9
 -3 19 13 435.87 418.31 5
 3 19 13 404.315 419.113 5
 3 19 13 368.571 592.785 9
 3 19 14 137.7 369.637 5
 -3 19 14 190.645 428.265 5
 3 19 15 1653.42 473.944 5
 -3 19 15 2421.82 528.56 5
 -3 19 16 460.172 339.522 5
 3 19 16 845.852 376.603 5
 -3 19 17 80.1105 351.53 5
 3 19 17 -82.3717 340.781 5
 -3 19 18 5338.92 697.665 5
 3 19 18 5496.94 709.96 5
 -3 19 19 1302.85 364.822 5
 3 19 19 1320.02 377.244 5
 -3 19 20 118.335 259.827 5
 3 19 20 174.325 253.152 5
 -3 19 21 1708.77 344.693 5
 3 19 21 2414.64 353.724 5
 -3 19 22 3355.56 398.264 5
 3 19 22 3284.17 379.855 5
 3 20 0 -53.3546 456.977 5
 -3 20 0 197.874 412.968 5
 3 -20 0 -162.336 253.867 8
 3 20 1 1349.26 562.864 5
 -3 20 -1 827.618 438.751 5
 3 20 -1 444.193 383.113 5
 -3 20 1 941.141 473.725 5
 3 -20 -1 1142.35 324.677 8
 3 -20 1 868.014 329.706 8
 -3 20 -2 1785.54 478.136 5
 3 20 -2 857.772 414.866 5
 3 20 2 1043.09 491.602 5
 -3 20 2 1582.97 519.546 5
 3 -20 2 1387.41 356.785 8
 3 -20 -2 1179.55 354.658 8
 3 20 3 1829.07 611.388 5
 -3 20 3 1099.54 550.036 5
 -3 20 -3 1056.18 414.081 5
 3 20 -3 1559.18 439.758 5
 3 -20 -3 2783.27 427.889 8
 3 -20 3 1928.44 395.288 8
 -3 20 4 3115.88 672.519 5
 3 20 -4 2459.79 491.471 5
 -3 20 -4 2339.02 496.841 5
 3 20 4 2609.85 627.545 5
 3 -20 -4 4016.16 505.699 8
 3 -20 -5 34002.3 2226.45 8
 -3 20 -5 26045.7 2211.75 5
 3 20 -5 25600.3 2217.9 5
 -3 20 5 27025.2 2387.94 5
 3 20 5 27113 2382.5 5
 3 20 -6 53642.8 3854.96 5
 -3 20 -6 52264.4 3848.12 5
 -3 20 6 49290.4 4002.33 5
 3 20 6 50834.1 3996.99 5
 3 20 -7 674.269 297.771 5
 -3 20 -7 639.296 294.354 5
 -3 20 7 397.187 394.2 5
 3 20 7 616.079 421.221 5
 3 20 8 2053.56 938.27 9
 3 20 -8 1801.79 387.312 5
 -3 20 -8 1611.52 393.802 5
 -3 20 8 1012.2 456.556 5
 3 20 8 1019.87 418.501 5
 -3 20 9 29764.1 2321.05 5
 3 20 9 33542.2 3098.74 9
 3 20 10 3996.09 699.529 5
 -3 20 10 4860.86 745.567 5
 3 20 10 6593.35 1290.68 9
 -3 20 11 7877.8 1016.6 5
 3 20 11 8762.36 1031.12 5
 3 20 11 10258.3 1637.61 9
 -3 20 12 646.601 470.222 5
 3 20 12 322.197 429.365 5
 -3 20 13 49.6568 407.315 5
 3 20 13 235.313 378.97 5
 -3 20 14 32620.2 2561.85 5
 3 20 14 29910.5 2517.1 5
 -3 20 15 3833.68 607.055 5
 3 20 15 3239.26 584.524 5
 -3 20 16 1328.94 403.849 5
 3 20 16 1356.75 438.595 5
 -3 20 17 9034.07 938.252 5
 3 20 17 8244.65 935.345 5
 -3 20 18 -35.8248 306.837 5
 3 20 18 -36.9043 318.705 5
 3 20 19 14488.9 1301.06 5
 -3 20 19 15091.5 1304.64 5
 -3 20 20 -108.123 239.139 5
 3 20 20 -25.6754 218.103 5
 -3 20 21 3232.95 398.629 5
 3 20 21 2775.63 368.795 5
 -3 21 0 194.184 408.793 5
 3 21 0 52.0008 434.095 5
 3 -21 0 -137.887 282.675 8
 -3 21 -1 39580.5 3485.76 5
 3 21 1 47216.4 3610.09 5
 3 21 -1 46133.5 3558.73 5
 -3 21 1 44931.4 3572.26 5
 3 -21 1 44209.2 3410.28 8
 3 -21 -1 49825.1 3439.13 8
 -3 21 2 53.0298 410.441 5
 3 21 -2 -180.872 390.49 5
 3 21 2 165.882 477.504 5
 -3 21 -2 84.4822 330.259 5
 3 -21 2 -33.0479 253.163 8
 3 -21 -2 102.571 277.802 8
 -3 21 3 1947.58 578.571 5
 -3 21 -3 1746.06 455.757 5
 3 21 3 2317.08 601.945 5
 3 21 -3 1938.11 473.478 5
 3 -21 -3 2360.31 426.422 8
 3 -21 3 1413.71 348.234 8
 3 -21 -4 12988.3 1060.13 8
 -3 21 4 10074.1 1182.05 5
 3 21 4 9771.43 1173.6 5
 3 21 -4 11094.9 1080.55 5
 -3 21 -4 9889.4 1047.76 5
 3 21 5 1635.85 503.737 5
 -3 21 -5 1369.71 395.036 5
 3 21 -5 1687.43 435.199 5
 -3 21 5 2458.18 578.948 5
 3 -21 -5 1872.49 386.179 8
 -3 21 6 2435.03 554.11 5
 3 21 -6 2027.18 413.636 5
 3 21 6 1907.96 527.255 5
 -3 21 -6 1619.5 405.568 5
 3 -21 -6 1928.91 367.559 8
 3 21 7 2194.61 553.45 5
 -3 21 -7 3149.06 481.4 5
 3 21 -7 2925.41 480.322 5
 -3 21 7 2245.08 595.618 5
 3 21 8 1609.05 497.966 5
 -3 21 8 1347.57 498.118 5
 -3 21 9 3621.65 636.882 5
 3 21 9 3611.73 612.92 5
 3 21 10 3215.34 585.026 5
 -3 21 10 2261.89 548.146 5
 3 21 11 3226.63 638.376 5
 -3 21 11 2788.76 622.824 5
 3 21 12 2831.44 605.581 5
 -3 21 12 2368.84 600.234 5
 3 21 13 15747.3 1506.23 5
 -3 21 13 17386.9 1558.07 5
 3 21 14 2975.66 576.841 5
 -3 21 14 3480.39 585.879 5
 3 21 15 4228.46 621.901 5
 -3 21 15 3900.5 617.673 5
 -3 21 16 1267.21 427.128 5
 3 21 16 1273.33 407.805 5
 -3 21 17 -36.9547 324.587 5
 3 21 17 -347.97 355.349 5
 -3 21 18 3947.83 568.062 5
 3 21 18 4615.97 613.397 5
 3 21 19 7002.21 733.34 5
 -3 21 19 7196.91 747.026 5
 -3 21 20 141.206 207.021 5
 3 21 20 263.776 196.455 5
 -3 22 0 -92.3745 405.349 5
 3 22 0 146.464 431.852 5
 3 -22 0 -69.5622 274.644 8
 -3 22 -1 86.8312 365.621 5
 3 22 -1 -231.445 389.814 5
 3 22 1 50.1677 422.474 5
 -3 22 1 96.3474 429.464 5
 3 -22 -1 -212.354 298.066 8
 3 -22 1 -34.2086 259.354 8
 3 22 2 2472.39 616.394 5
 -3 22 2 3129.85 639.451 5
 3 22 -2 3089.66 585.186 5
 -3 22 -2 3212.15 571.627 5
 3 -22 -2 3678.34 518.921 8
 3 -22 2 2704.09 477.554 8
 -3 22 -3 10913.1 1088.8 5
 3 22 -3 10304.8 1098.07 5
 -3 22 3 10583.9 1190.62 5
 3 22 3 10879.8 1182.52 5
 3 -22 -3 12509.8 1077.78 8
 -3 22 4 16479.8 1592.29 5
 3 22 4 15315.9 1560.41 5
 -3 22 -4 15334.3 1449.26 5
 3 22 -4 17662.1 1514.06 5
 3 -22 -4 19251.4 1463.15 8
 3 -22 -5 25442.7 1764.41 8
 -3 22 -5 20502.4 1753.1 5
 3 22 -5 20368.3 1771.55 5
 -3 22 5 20396.6 1876.27 5
 3 22 5 18714.9 1827.21 5
 3 22 -6 2622.88 486.395 5
 3 22 6 2728.13 577.84 5
 -3 22 -6 3318.24 504.718 5
 -3 22 6 2811.92 595.402 5
 3 -22 -6 3120.5 452.648 8
 3 -22 -7 10454.7 886.872 8
 -3 22 -7 10552 959.158 5
 3 22 -7 10451.1 965.21 5
 3 22 7 6324.63 931.216 5
 -3 22 7 7642.01 990.11 5
 3 -22 -8 4354.3 490.845 8
 -3 22 8 3319.23 618.965 5
 3 22 8 2939.46 582.113 5
 3 -22 -9 465.582 236.523 8
 -3 22 9 232.818 382.246 5
 3 22 9 -89.2143 349.221 5
 -3 22 10 13477.2 1326.68 5
 3 22 10 12835.6 1293.02 5
 3 -22 -11 12724.3 992.437 3
 -3 22 11 11480.6 1260.35 5
 3 22 11 11438.9 1249.5 5
 -3 22 12 551.354 422.472 5
 3 22 12 86.6656 377.798 5
 -3 22 13 5138.67 705.976 5
 3 22 13 4666.3 677.048 5
 -3 22 14 10103.3 1059.15 5
 3 22 14 10548.7 1062.55 5
 -3 22 15 -266.215 341.937 5
 3 22 15 -156.71 309.707 5
 3 22 16 312.102 355.853 5
 -3 22 16 37.0682 304.129 5
 -3 22 17 14931.4 1350.08 5
 3 22 17 15529.4 1386.41 5
 3 22 18 188.966 270.253 5
 -3 22 18 314.872 289.677 5
 3 -22 18 243.007 83.5368 2
 3 -22 19 2328.95 204.454 2
 3 22 19 2803.71 402.24 5
 -3 22 19 2538.48 403.86 5
 -3 23 0 125.857 356.299 5
 3 23 0 87.0605 388.044 5
 3 -23 0 -99.6411 282.083 8
 3 23 1 21210.5 1831.76 5
 -3 23 1 21506.8 1832.58 5
 3 23 -1 20960.8 1812.83 5
 -3 23 -1 20929.9 1791.44 5
 3 -23 -1 22457.7 1743.01 8
 3 -23 1 18669.2 1690.23 8
 -3 23 -2 4827.45 654.257 5
 -3 23 2 3330.59 658.946 5
 3 23 2 3289.39 609.993 5
 3 23 -2 3971.35 637.294 5
 3 -23 -2 5338.28 592.884 8
 3 23 3 131.543 381.884 5
 -3 23 3 178.607 372.883 5
 -3 23 -3 71.1667 294.602 5
 3 23 -3 379.859 351.551 5
 3 -23 -3 93.2975 238.452 8
 3 23 4 816.031 393.187 5
 -3 23 4 1467.62 475.184 5
 -3 23 -4 1250.64 364.506 5
 3 23 -4 1013.02 376.534 5
 3 -23 -4 1098.49 308.541 8
 3 23 5 583.937 384.119 5
 -3 23 5 480.605 396.429 5
 -3 23 -5 656.647 341.709 5
 3 23 -5 421.821 328.707 5
 3 -23 -5 197.1 238.769 8
 -3 23 6 24825.4 2191.42 5
 3 23 6 21543.7 2125.81 5
 -3 23 -6 27872.1 2130.26 5
 3 23 -6 28994.3 2161.25 5
 3 -23 -6 28940.1 2079.27 8
 3 -23 -7 6774.84 651.856 8
 -3 23 7 5991.27 794.535 5
 3 23 7 4733.07 726.495 5
 -3 23 8 20055.3 1903.02 5
 3 23 8 19575.5 1869.38 5
 3 -23 -9 2493.02 381.296 8
 3 23 9 2095.37 493.868 5
 -3 23 9 1787.36 491.076 5
 -3 23 10 1396.81 490.911 5
 3 23 10 1494.76 459.358 5
 3 -23 -10 1491.68 328.644 8
 3 -23 -11 5482.51 565.211 8
 3 -23 -11 3476.49 409.658 3
 3 23 11 3769.85 615.869 5
 -3 23 11 4022.25 679.078 5
 3 23 12 385.805 346.923 5
 -3 23 12 -201.191 344.995 5
 3 -23 -12 399.444 225.449 8
 3 23 13 901.154 357.988 5
 -3 23 13 796.816 391.908 5
 3 -23 -13 1734.66 288.733 8
 -3 23 14 3850.44 573.391 5
 3 23 14 3261.8 562.632 5
 3 -23 -14 4027.97 440.699 8
 3 -23 -15 7379.21 649.579 8
 -3 23 15 5727.68 748.778 5
 3 23 15 6782.72 786.482 5
 -3 23 16 2011.12 452.77 5
 3 23 16 2393.78 483.959 5
 3 -23 -16 2735.37 343.951 8
 3 23 17 7320.15 807.219 5
 -3 23 17 6004.33 771.893 5
 3 24 0 36.8483 318.301 5
 -3 24 0 181.252 330.61 5
 3 24 1 2535.63 491.266 5
 -3 24 1 2149.96 480.225 5
 -3 24 -1 2626.17 480.848 5
 3 24 -1 2167.07 494.12 5
 3 -24 -1 2794.93 425.659 8
 -3 24 2 -152.812 307.518 5
 3 24 2 -75.126 313.569 5
 -3 24 -2 270.34 279.609 5
 3 24 -2 -35.3231 287.006 5
 3 -24 -2 28.8107 246.755 8
 3 24 -3 4681.91 621.512 5
 -3 24 -3 4661.56 599.835 5
 -3 24 3 4906.81 667.022 5
 3 24 3 4308.65 638.101 5
 3 -24 -3 4895.31 576.741 8
 3 24 4 29502.5 2564.14 5
 -3 24 -4 34150.8 2568.92 5
 -3 24 4 30123.8 2590.17 5
 3 24 -4 35852.8 2606.26 5
 3 -24 -4 35436.5 2526.72 8
 -3 24 5 2679.28 511.551 5
 3 24 5 1972.77 462.96 5
 -3 24 -5 3420.45 502.601 5
 3 24 -5 3084.24 510.676 5
 3 -24 -5 2303.42 385.983 8
 -3 24 6 25596.4 2267.73 5
 3 24 6 26231.2 2254.89 5
 3 -24 -6 32902.9 2211.64 8
 -3 24 7 4412.84 653.686 5
 3 24 7 4264.98 630.026 5
 3 -24 -7 5756.92 565.459 8
 3 24 8 10756.9 1168.13 5
 -3 24 8 13560.6 1236.78 5
 3 -24 -8 14125.2 1113.12 8
 3 24 9 495.929 359.357 5
 -3 24 9 472.202 378.173 5
 3 -24 -9 458.034 239.092 8
 3 -24 -10 3426.78 424.378 8
 3 24 10 2262.5 500.13 5
 -3 24 10 2480.96 526.341 5
 3 -24 -10 2415.84 320.265 3
 3 24 11 421.281 308.824 5
 -3 24 11 443.217 339.885 5
 3 -24 -11 215.119 200.12 8
 -3 24 12 13990.7 1301.7 5
 3 24 12 11625.5 1261.17 5
 3 -24 -13 4173.16 432.413 8
 -3 24 13 3458.58 539.46 5
 3 24 13 3510.57 522.656 5
 3 24 14 169.433 303.228 5
 -3 24 14 420.402 304.55 5
 3 -24 -14 453.989 188.066 8
 3 -24 -15 4247.1 444.693 8
 -3 24 15 3749.8 542.296 5
 3 24 15 4100.18 566.605 5
 3 -24 -16 6108.15 548.765 8
 3 24 16 5197.89 639.054 5
 -3 24 16 5064.14 629.873 5
 -3 25 0 -90.2321 263.996 5
 3 25 0 -29.9395 264.863 5
 -3 25 1 337.271 286.127 5
 3 25 1 903.751 311.179 5
 -3 25 -1 501.664 296.059 5
 3 25 -1 506.46 289.624 5
 3 25 2 967.043 338.95 5
 -3 25 2 1152.32 356.93 5
 -3 25 -2 1370.88 348.066 5
 3 25 -2 1848.72 358.314 5
 3 -25 -2 1490.82 287.149 8
 3 25 3 13568.6 1303.1 5
 -3 25 3 15004.3 1338.32 5
 3 25 -3 17945.1 1362.25 5
 -3 25 -3 15503.1 1324.6 5
 3 -25 -3 15658.3 1271.81 8
 -3 25 -4 87.1527 244.743 5
 -3 25 4 94.6142 263.379 5
 3 25 -4 152.062 269.117 5
 3 25 4 -30.1055 262.211 5
 3 -25 -4 185.054 194.93 8
 3 25 5 179.847 255.968 5
 -3 25 5 314.95 292.576 5
 3 -25 -5 586.786 221.999 8
 3 25 6 6676.97 774.584 5
 -3 25 6 7797.9 820.926 5
 3 -25 -6 8575.41 741.587 8
 -3 25 7 352.722 305.593 5
 3 25 7 184.458 266.178 5
 3 -25 -7 305.57 192.507 8
 3 -25 -8 1488.31 255.832 3
 -3 25 8 1281.96 383.447 5
 3 25 8 1688.17 396.658 5
 3 -25 -8 1649.38 303.831 8
 3 -25 -9 7181.94 626.829 3
 -3 25 9 7606.66 815.769 5
 3 25 9 6730.88 787.871 5
 3 -25 -9 8065.46 716.009 8
 3 -25 -10 187.543 160.954 3
 3 25 10 118.222 249.21 5
 -3 25 10 31.2336 244.536 5
 3 -25 -10 307.231 176.83 8
 3 25 11 12453.1 1164.9 5
 -3 25 11 13337.3 1181.97 5
 3 -25 -11 14433.9 1096.33 8
 -3 25 12 3977.88 530.819 5
 3 25 12 3978.4 520.836 5
 3 -25 -12 4856.28 454.745 8
 -3 25 13 965.474 290.245 5
 3 25 13 668.361 283.096 5
 3 -25 -13 874.866 204.968 8
 -3 25 14 2250.32 374.221 5
 3 25 14 2628.85 402.126 5
 3 -25 -14 1985.43 281.556 8
 3 26 0 23.6825 220.643 5
 -3 26 0 -24.2295 220.919 5
 3 26 1 1771.96 337.774 5
 -3 26 -1 2568.26 368.055 5
 3 26 -1 1985.58 345.353 5
 -3 26 1 2000.14 351.006 5
 -3 26 2 2713.53 399.36 5
 3 26 -2 2566.67 393.329 5
 -3 26 -2 2836.48 405.605 5
 3 26 2 1921.23 360.079 5
 -3 26 -3 14998 1147.56 5
 -3 26 3 12049.5 1109.7 5
 3 26 -3 14701.3 1143.76 5
 3 26 3 11240.7 1092.61 5
 -3 26 4 3707.4 457.177 5
 3 26 4 2586.66 408.41 5
 -3 26 5 2095.03 365.651 5
 3 26 5 1762.33 337.643 5
 3 -26 -5 2124.38 306.19 8
 3 26 6 3921.27 513.728 5
 -3 26 6 4852.23 552.622 5
 3 -26 -6 4653.73 471.488 8
 3 -26 -7 143.259 181.92 3
 3 -26 7 388.41 228.553 3
 -3 26 7 265.545 235.154 5
 3 26 7 -25.8104 223.171 5
 3 -26 -7 149.606 160.554 8
 3 -26 -8 7536.08 692.882 3
 -3 26 8 9226.4 843.148 5
 3 26 8 8675.94 823.523 5
 3 -26 -8 9999.09 778.317 8
 3 -26 -9 773.893 175.838 3
 -3 26 9 594.929 254.691 5
 3 26 9 799.784 250.443 5
 3 -26 -9 717.885 194.069 8
 3 -26 -10 2241.64 237.764 3
 -3 26 10 1499.06 313.65 5
 3 26 10 1552.07 302.515 5
 3 -26 -10 1829.05 255.095 8
 3 26 11 1254.26 273.021 5
 -3 26 11 1399.17 282.12 5
 3 -26 -11 1231.01 204.443 8
 3 26 12 63.4499 193.168 5
 -3 26 12 368.815 200.401 5
 3 -26 -12 140.989 118.255 8
 -3 27 0 265.512 186.499 5
 3 27 0 -18.2433 153.763 5
 3 27 1 1008.96 226.794 5
 3 27 -1 1106.12 243.13 5
 -3 27 -1 1220.83 256.903 5
 -3 27 1 994.621 227.815 5
 -3 27 2 225.99 178.322 5
 3 27 2 126.412 180.115 5
 3 27 3 180.468 181.141 5
 -3 27 3 191.316 177.442 5
 -3 27 4 8029.65 734.665 5
 3 27 4 7597.93 714.711 5
 3 -27 -4 8518.94 707.62 3
 3 -27 4 7926.86 705.397 3
 -3 27 5 743.674 228.273 5
 3 27 5 1251.18 245.542 5
 3 -27 -5 1498.76 245.462 3
 3 -27 5 1382.33 255.994 3
 3 27 6 360.3 194.916 5
 -3 27 6 265.012 201.026 5
 3 -27 -6 195.085 180.124 3
 3 -27 6 158.56 193.43 3
 -3 27 7 2533.48 366.468 5
 3 27 7 2367.8 347.285 5
 3 -27 -7 3033.23 311.538 3
 -3 27 8 254.223 172.487 5
 3 27 8 17.3675 154.674 5
 3 -27 -8 513.711 155.102 3
 -3 27 9 2139.15 294.251 5
 3 27 9 1555.71 265.595 5
 3 -27 -9 2320.9 231.924 3
 3 -28 0 78.4352 186.306 3
 -3 28 1 640.421 174.199 5
 3 28 1 752.49 172.139 5
 3 -28 -1 466.946 197.1 3
 3 -28 1 607.638 204.213 3
 3 28 2 1294.26 201.548 5
 -3 28 2 1031.26 199.915 5
 3 -28 -2 991.086 233.068 3
 -3 28 3 9837.74 764.048 5
 3 28 3 8900.52 748.448 5
 3 -28 -3 8620.13 748.187 3
 3 -28 3 9110.6 770.633 3
 -3 28 4 29568.7 2012.59 5
 3 28 4 28399.2 2004.09 5
 3 -28 -4 23380.5 1972.75 3
 3 -28 4 29174.1 2000.57 3
 -3 28 5 4409.39 426.534 5
 3 28 5 3865.01 410.536 5
 3 -28 -5 4062.16 402.155 3
 3 -28 5 4386.45 412.597 3
 4 0 0 226948 15627.6 9
 4 0 1 273.093 128.745 9
 4 0 -1 -44.5451 128.791 9
 4 0 -2 28321.1 2546.29 7
 4 0 2 29422.9 2580.55 1
 4 0 2 34119.5 2604.67 9
 4 0 3 111.677 175.941 1
 4 0 -3 303.847 133.595 7
 -4 0 -3 86.0963 137.891 7
 4 0 4 100389 8135.84 1
 4 0 -4 124872 8171.63 7
 -4 0 -4 125933 8146.04 7
 4 0 5 205.191 201.909 1
 -4 0 -5 80.3215 164.953 7
 4 0 -5 231.122 303.41 7
 4 0 6 800148 55556.8 1
 4 0 -6 846461 55604.9 7
 -4 0 -6 787133 55512.1 7
 4 0 -7 108.407 212.75 7
 -4 0 -7 447.991 212.656 7
 4 0 -8 37982.5 2951.58 7
 -4 0 -8 40963.5 2940.25 7
 4 0 -9 -120.306 210.327 7
 -4 0 -9 105.455 222.003 7
 4 0 -10 5371.36 644.539 7
 -4 0 -10 5444.42 605.897 7
 -4 0 -11 88.2872 236.982 7
 4 0 -11 105.929 240.758 7
 4 0 -12 369256 24977.3 7
 -4 0 -12 351729 24901.4 7
 -4 0 -13 99.1051 227.897 7
 4 0 -13 1313.6 322.347 7
 4 0 -13 653.838 585.157 6
 4 0 -14 134431 10076.3 7
 -4 0 -14 124343 10004.8 7
 4 0 -14 158569 9927.48 6
 4 0 -15 306.48 256.364 7
 -4 0 -15 110.993 204.79 7
 4 0 -15 126.933 119.521 6
 -4 0 -16 66692.9 3893.87 7
 4 0 -16 66552.6 3958.9 7
 -4 0 -17 -122.577 196.935 7
 4 0 -17 47.1739 244.66 7
 4 0 -17 -18.9658 90.8304 6
 -4 0 -18 39272 2456.94 7
 4 0 -18 39457.8 2511.46 7
 4 0 -19 -153.48 239.993 7
 -4 0 -19 -44.9211 227.611 7
 4 0 -19 55.5605 94.9505 6
 4 0 -20 21408.9 1762.55 7
 -4 0 -20 22720.8 1737.37 7
 4 0 -20 17600.8 1360.37 6
 -4 0 -21 -49.3775 244.162 7
 4 0 -21 -28.5489 93.5244 6
 4 0 -21 274.309 257.36 7
 -4 0 -22 7178.47 818.908 7
 4 0 -22 6438.15 817.353 7
 4 0 -22 5760.29 499.302 6
 4 0 23 -31.9436 153.975 1
 4 0 -23 -29.8339 102 6
 4 0 -23 -56.4435 249.648 7
 -4 0 -23 -51.5899 248.654 7
 4 0 -24 -10.0195 102.14 6
 4 0 -25 -39.9031 108.107 6
 4 0 -26 78.3412 100.555 6
 4 0 -27 -27.857 97.9602 6
 4 0 -28 2780.52 269.685 6
 -4 0 -29 18.3514 71.2709 6
 4 0 -29 -54.4159 80.3114 6
 -4 0 -30 4.82912 53.1476 6
 4 0 -30 41.1102 57.403 6
 4 1 0 165.811 137.232 9
 4 -1 0 175.664 88.6161 9
 4 1 1 219304 15261.2 9
 4 -1 1 237714 15221.8 9
 4 1 -1 198300 15257.6 9
 4 -1 2 5018.04 487.26 1
 4 1 2 4635.84 507.612 9
 -4 -1 -3 4184.51 352.124 7
 4 -1 3 3056.9 396.335 1
 4 1 3 3435.23 429.719 9
 -4 -1 -4 150604 8070.17 7
 4 -1 -4 109015 8032.34 7
 4 1 -4 142224 8118.13 7
 4 -1 4 106963 8049.72 1
 4 1 4 83818.7 8015.56 1
 4 1 4 117168 8086.9 9
 4 1 5 4999.12 592.324 1
 4 -1 5 6182.47 624.098 1
 -4 1 -5 6247.71 602.598 7
 4 -1 -5 6032.65 619.011 7
 4 1 -5 5782.99 591.429 7
 4 1 6 196406 14816.8 1
 4 -1 6 223727 14848.5 1
 -4 -1 -6 204400 14767.9 7
 4 1 -6 182729 14767.6 7
 -4 1 -6 232463 14827.6 7
 -4 1 -7 1439.73 315.283 7
 -4 -1 -7 1196.77 254.713 7
 4 -1 -7 1728.84 458.933 7
 4 1 -7 843.939 243.911 7
 -4 -1 -8 12479.4 1166.07 7
 4 1 -8 12538.8 1177.69 7
 4 -1 -8 16364.7 1310.47 7
 -4 1 -8 17123.9 1276.93 7
 4 1 -9 26844.8 2246.43 7
 4 -1 -9 28643.9 2317.07 7
 -4 -1 -9 27321 2241.03 7
 4 1 -10 3363.49 483.808 7
 4 -1 -10 3497.44 546.586 7
 -4 -1 -10 3813.37 530.595 7
 -4 1 -10 3877.77 506.154 7
 -4 -1 -11 30821.8 2278.5 7
 4 1 -11 25896.8 2216.53 7
 4 -1 -11 29674 2310.57 7
 -4 1 -11 28122.7 2204.28 7
 -4 1 -12 175.991 217.715 7
 4 1 -12 263.303 252.261 7
 4 -1 -12 -41.7095 272.961 7
 -4 -1 -12 72.0507 245.685 7
 4 1 -13 187681 15127.8 7
 -4 -1 -13 208540 15177.8 7
 4 -1 -13 202378 15219.8 7
 -4 1 -13 180285 15072.9 7
 -4 -1 -14 119.477 249.169 7
 -4 1 -14 31.9567 176.771 7
 4 -1 -14 138.587 234.144 7
 4 1 -14 150.311 231.413 7
 4 -1 -14 64.6201 174.203 6
 4 1 -15 25787.3 1918.4 7
 -4 -1 -15 27047.7 1945.49 7
 -4 1 -15 25900.5 1869.17 7
 4 -1 -15 27103.9 2011.15 7
 -4 1 -16 6251.55 684.628 7
 4 1 -16 6460.05 716.223 7
 -4 -1 -16 6536.86 727.039 7
 4 -1 -16 7526.65 811.714 7
 4 -1 -16 4710.31 453.123 6
 4 1 -17 2007.48 409.236 7
 -4 -1 -17 1875.9 397.928 7
 4 -1 -17 2392.66 466.588 7
 -4 1 -17 1951.55 373.836 7
 4 -1 -17 1336.46 182.446 6
 -4 -1 -18 21733.1 1572.3 7
 4 -1 -18 22719.6 1658.18 7
 4 1 -18 23213.1 1615.23 7
 -4 1 -18 20582.2 1541.8 7
 -4 1 -19 3706.17 529.845 7
 -4 -1 -19 3601.15 542.294 7
 4 1 -19 3680.36 548.989 7
 4 -1 -19 2198.59 256.41 6
 4 -1 -19 3568.98 571.521 7
 -4 1 -20 33061 2265.29 7
 4 1 -20 28521.9 2240.17 7
 -4 -1 -20 32084.3 2259.69 7
 4 -1 -20 28474.1 2264.24 7
 -4 1 -21 1105.08 345.737 7
 4 -1 -21 674.434 135.732 6
 4 1 -21 815.119 332.599 7
 -4 -1 -21 582.731 321.281 7
 4 -1 -21 555.609 310.915 7
 4 1 22 26020.3 1789.17 9
 -4 1 -22 25253.9 1842.88 7
 4 -1 -22 22455.6 1809.39 7
 4 1 -22 21774.2 1796.65 7
 -4 -1 -22 22364.4 1756.57 7
 4 -1 -22 19666.7 1375.69 6
 4 1 23 837.986 307.285 9
 4 -1 23 1208.01 277.9 1
 4 1 -23 739.47 151.244 6
 4 1 -23 1085.07 399.797 7
 4 -1 -23 1166.26 167.761 6
 -4 -1 -23 731.996 287.997 7
 -4 1 -23 1465.32 394.423 7
 4 1 24 605.763 305.438 9
 4 -1 -24 331.212 119.069 6
 4 1 -24 227.471 122.852 6
 4 1 -24 113.462 251.672 7
 4 1 -25 1934.83 240.517 6
 4 -1 -25 2425.63 253.999 6
 4 1 -26 2050.88 241.933 6
 4 -1 -26 2377.34 249.76 6
 4 1 -27 501.907 132.783 6
 4 -1 -27 565.015 127.831 6
 4 -1 -28 73.9818 96.3222 6
 4 -1 -29 12590.7 924.361 6
 -4 -1 -29 12544.5 917.887 6
 4 -1 -30 796.739 109.847 6
 -4 -1 -30 890.169 108.431 6
 4 -2 0 402002 27841 9
 4 2 0 429742 27967.4 9
 4 2 -1 444944 44914 9
 4 2 1 502296 44918.2 9
 4 -2 2 10144.7 903.866 1
 4 2 2 11125.4 956.144 9
 4 2 -2 9012.27 963.106 9
 4 2 3 94632.7 6928.57 9
 4 -2 3 86649.1 6868.51 1
 4 2 -4 225.555 210.302 7
 4 2 4 71.2843 223.082 9
 4 -2 4 224.329 168.122 1
 -4 -2 -4 62.4087 106.322 7
 4 -2 -5 33796.8 2808.84 7
 -4 -2 -5 39072.8 2789.5 7
 4 2 -5 45115.2 2913.73 7
 4 -2 5 39008.7 2828.44 1
 4 2 5 36833.8 2860.04 9
 4 -2 6 3434.34 463.596 1
 -4 -2 -6 4800.32 519.683 7
 4 2 -6 3886.41 529.547 7
 4 -2 -6 3581.41 494.485 7
 -4 -2 -7 56355.3 3788.1 7
 -4 2 -7 43080.9 3674.71 7
 4 -2 -7 57497.7 3879.39 7
 4 2 -7 53697 3805.48 7
 -4 -2 -8 20288.4 1628.41 7
 -4 2 -8 18087.3 1588.12 7
 4 2 -8 18616.7 1623.72 7
 -4 -2 -9 72053.8 5127.59 7
 4 -2 -9 82591.3 5304.59 7
 -4 2 -9 70968.3 5105.37 7
 4 2 -9 63427.2 5085.73 7
 -4 -2 -10 43983 3339.53 7
 4 -2 -10 45709.2 3419.24 7
 -4 2 -10 46247.3 3325.17 7
 4 2 -10 42028.5 3289.56 7
 4 2 -11 10950.1 1058.28 7
 -4 -2 -11 12677.8 1149.27 7
 4 -2 -11 11548.8 1170.65 7
 -4 2 -11 12852.7 1144.11 7
 -4 -2 -12 21450 1759.78 7
 4 -2 -12 21517.7 1796.28 7
 -4 2 -12 20516.1 1673.02 7
 4 2 -12 18289.5 1641.77 7
 4 2 -13 46464.9 4450.32 7
 -4 -2 -13 57947.1 4593.13 7
 4 -2 -13 55341.8 4609.66 7
 -4 2 -13 46347.5 4435.99 7
 4 2 -13 96075.8 4711.96 6
 4 -2 -13 112302 4778.78 6
 4 2 -14 3975.32 534.536 7
 -4 -2 -14 4716.64 651.338 7
 4 -2 -14 4187.43 656.077 7
 -4 2 -14 3920.68 519.998 7
 4 -2 -14 3564.8 400.134 6
 4 2 -15 3210.18 477.735 7
 -4 -2 -15 3257.27 544.853 7
 -4 2 -15 3189.25 450.316 7
 4 -2 -15 3636.91 593.454 7
 4 -2 -15 2467.51 283.452 6
 -4 2 -16 470.801 216.56 7
 -4 -2 -16 331.919 262.901 7
 4 2 -16 480.837 239.422 7
 4 -2 -16 827.009 350.763 7
 4 -2 -16 184.269 96.5582 6
 -4 2 -17 4432.87 584.297 7
 4 2 -17 4878.38 610.394 7
 -4 -2 -17 5507.08 681.144 7
 4 -2 -17 6281.87 762.16 7
 4 -2 -17 3491.03 350.049 6
 -4 2 -18 8189.08 778.159 7
 4 2 -18 6937.3 744.219 7
 -4 -2 -18 6692.18 754.304 7
 4 -2 -18 6612.99 819.741 7
 4 2 -19 -48.2866 213.672 7
 -4 2 -19 46.1583 210.544 7
 4 -2 -19 227.199 287.882 7
 4 -2 -19 142.49 97.7254 6
 -4 -2 -19 48.5664 240.251 7
 4 -2 -20 12802.9 1278 7
 -4 2 -20 16980 1327.28 7
 4 2 -20 15835.3 1312.85 7
 -4 -2 -20 13757.2 1237.58 7
 4 -2 -20 10448.2 893.039 6
 4 2 21 2614.08 476.866 9
 4 2 -21 1815.82 430.829 7
 -4 2 -21 2098.98 454.568 7
 4 -2 -21 1520.72 200.951 6
 4 -2 -21 2362.53 492.931 7
 -4 -2 -21 1973.88 426.535 7
 4 2 22 1549.38 380.626 9
 -4 2 -22 1853.79 426.477 7
 -4 -2 -22 1276.64 364.911 7
 4 -2 -22 1099.55 167.045 6
 4 2 -22 1576.77 417.301 7
 4 2 23 140.016 231.24 9
 4 2 23 259.871 193.964 1
 4 -2 23 346.652 188.205 1
 4 2 -23 518.484 312.393 7
 4 -2 -23 88.2917 102.212 6
 -4 2 -23 735.198 331.2 7
 4 -2 -24 5605.47 477.776 6
 4 -2 -25 5994.96 501.805 6
 4 -2 -26 3286.98 317.22 6
 4 -2 -27 19072.7 1391.72 6
 4 2 28 1107.71 140.686 4
 4 -2 -28 1137.95 156.601 6
 4 -2 -29 5556.55 438.525 6
 -4 -2 -29 5375.72 430.86 6
 4 3 0 172043 11959.4 9
 4 3 1 62217.8 4349.56 9
 4 3 -1 59568.5 4362.34 9
 4 3 2 17765.1 1442.18 1
 4 -3 2 19727.6 1450.64 1
 4 3 2 22856.7 1547.8 9
 4 3 -2 18332.5 1535.47 9
 4 3 3 98688.9 6958.35 1
 4 -3 3 95867.3 6950.34 1
 4 3 3 107233 7054.94 9
 4 3 4 16150 1255.18 1
 4 -3 4 15545.1 1244.06 1
 4 3 4 15676 1322.15 9
 4 3 -5 3960.82 467.652 7
 4 3 5 4341.3 480.089 1
 4 -3 5 4398.94 475.337 1
 4 3 5 4111.5 535.197 9
 -4 -3 -6 245376 16770.4 7
 4 3 -6 223698 16776.3 7
 4 -3 6 249887 16796 1
 4 3 6 257743 16815.2 1
 4 3 6 233364 16845 9
 4 3 -7 28153.4 2318.26 7
 -4 -3 -7 32484.1 2375.79 7
 4 -3 -7 31248.5 2396.85 7
 4 3 -8 536.409 264.507 7
 4 -3 -8 743.168 409.203 7
 -4 -3 -8 514.394 401.325 7
 -4 3 -9 10116.8 970.298 7
 -4 -3 -9 10258.5 1019.08 7
 4 3 -9 9618.04 1001.66 7
 -4 3 -10 72655 5634.86 7
 -4 -3 -10 78000.6 5702.25 7
 4 3 -10 80058.8 5689.56 7
 4 -3 -10 87887.8 5877.08 7
 -4 3 -11 119041 8335.48 7
 4 -3 -11 125932 8494.36 7
 4 3 -11 110319 8303.55 7
 -4 -3 -11 117611 8400.09 7
 -4 -3 -12 4368.11 634.418 7
 -4 3 -12 5036.44 608.75 7
 4 -3 -12 4036.18 659.697 7
 4 3 -12 4431.74 561.776 7
 -4 -3 -13 122374 9354 7
 -4 3 -13 120115 9272.71 7
 4 -3 -13 110236 9343.73 7
 4 3 -13 93417.6 9161.22 7
 4 -3 -13 181975 9283.03 6
 4 3 -13 168426 9273.87 6
 4 3 -14 1204.8 309.582 7
 -4 3 -14 1846.88 383.391 7
 4 -3 -14 1533.27 226.794 6
 -4 -3 -14 1681.4 424.884 7
 4 -3 -14 1110.6 399.174 7
 4 3 -15 50802.2 3573.98 7
 -4 -3 -15 60936.7 3820.22 7
 4 -3 -15 62661.2 3881.12 7
 -4 3 -15 53037.2 3587.53 7
 4 3 -15 63820.8 3458.68 6
 -4 3 -16 1167.03 312.204 7
 4 3 -16 1203.17 317.329 7
 4 -3 -16 792.785 148.704 6
 4 3 -16 1529.42 211.613 6
 4 -3 -16 1130.57 390.916 7
 -4 -3 -17 18332.1 1483.65 7
 4 -3 -17 19382.5 1567.75 7
 4 3 -17 18955.5 1393.08 7
 -4 3 -17 19244.3 1397.61 7
 4 3 -17 14974 1072.04 6
 4 3 18 3187.01 544.799 9
 -4 3 -18 2653.9 451.191 7
 4 3 -18 3052.38 483.714 7
 -4 -3 -18 2552.91 480.83 7
 4 -3 -18 1711.71 217.663 6
 4 3 -18 2263.36 244.48 6
 4 -3 -18 3255.89 577.271 7
 4 3 19 313.769 306.45 9
 4 3 -19 526.167 265.006 7
 -4 3 -19 521.259 292.235 7
 4 3 -19 179.6 100.171 6
 4 -3 -19 223.343 96.8078 6
 4 -3 -19 297.182 301.652 7
 -4 -3 -19 405.882 263.684 7
 4 3 20 101.147 268.199 9
 4 3 -20 101.97 258.358 7
 -4 3 -20 -51.3327 247.426 7
 4 3 -20 -9.64923 91.8419 6
 4 -3 -20 108.599 90.6757 6
 -4 -3 -20 98.4548 210.835 7
 4 3 21 3534.63 541.725 9
 4 3 -21 3159.88 536.46 7
 -4 3 -21 4001.71 600.649 7
 4 3 -21 2093.29 249.214 6
 4 -3 -21 2422.32 254.131 6
 -4 3 -22 5501.69 739.855 7
 4 3 -22 4280.28 647.342 7
 4 3 22 4291.97 633.488 9
 4 -3 22 3712.21 482.946 1
 4 -3 -22 3668.44 353.871 6
 4 3 -22 3894.09 356.929 6
 -4 3 -23 229.209 269.171 7
 4 3 23 94.1028 249.891 9
 4 -3 23 312.032 176.477 1
 4 3 23 193.26 171.371 1
 4 -3 -23 146.255 102.096 6
 4 3 -23 287.523 318.218 7
 4 3 -23 241.758 111.995 6
 4 3 -24 76.8266 98.0564 6
 4 -3 -24 87.7289 105.199 6
 4 3 -25 5731.33 489.055 6
 4 -3 -25 6029.72 495.47 6
 4 3 -26 1119.94 168.927 6
 4 -3 -26 1217.3 174.176 6
 4 -3 -27 36906.3 2637.33 6
 4 3 -27 37749.2 2637.73 6
 4 3 28 6005.18 506.151 4
 4 3 -28 7058.81 529.639 6
 4 -3 -28 7039.54 529.639 6
 4 3 29 4591.47 392.691 4
 -4 -3 -29 5123.43 412.485 6
 -4 3 -29 5454.04 413.938 6
 4 3 -29 5740.86 420.78 6
 4 -3 -29 5643.43 421.145 6
 4 4 0 111450 7847.13 9
 4 4 -1 8818.38 826.7 9
 4 4 1 8764.81 806.558 9
 4 -4 2 526.592 152.602 1
 4 4 2 455.736 144.922 1
 4 4 2 808.528 246.775 9
 4 4 -2 719.562 269.479 9
 4 4 3 6320.3 588.321 1
 4 -4 3 6379.71 583.814 1
 4 4 3 7835.03 723.927 9
 4 4 4 22185.7 1526.71 1
 4 -4 4 21750.2 1512.6 1
 4 4 4 22631.8 1645.69 9
 -4 4 4 18038 1383.82 9
 4 -4 5 109260 7560.61 1
 4 4 5 109210 7574.35 1
 -4 4 5 106128 7468.18 9
 4 -4 6 81336.2 5856.92 1
 4 4 6 83715.6 5879.7 1
 4 4 7 693.671 289.481 1
 4 -4 7 711.862 248.16 1
 4 4 -7 607.423 246.636 7
 4 4 -8 28763.9 2468.7 7
 -4 -4 -8 39197.7 2607.3 7
 4 -4 -9 97991.1 6478.16 7
 -4 -4 -9 107444 6487.93 7
 4 4 -10 64714.2 5268.14 7
 -4 -4 -10 75049.8 5395.26 7
 -4 4 -11 86576.8 6276.51 7
 4 4 -11 88057.8 6269.05 7
 -4 -4 -11 82554.5 6306.22 7
 4 -4 -11 90139.3 6440.35 7
 -4 4 -12 3694.37 571.54 7
 4 4 -12 3231.6 517.631 7
 -4 -4 -12 3997.99 592.548 7
 4 -4 -12 4448.9 657.96 7
 4 4 13 59489.8 6150.87 9
 4 -4 -13 79000.5 6243.18 7
 -4 4 -13 84341 6143.67 7
 4 4 -13 70642 6037.12 7
 -4 -4 -13 75161.3 6188.79 7
 4 -4 -13 106935 6034.96 6
 4 4 -13 99582.7 6034.9 6
 4 4 14 17751.5 1757.2 9
 -4 4 -14 23500.3 1743.2 7
 4 -4 -14 20979.4 1799.6 7
 -4 -4 -14 22923.5 1806.42 7
 4 4 -14 18483.5 1574.23 7
 4 -4 -14 14907.6 1371.96 6
 4 4 -14 29328.4 1666.71 6
 4 4 15 64276.5 4752.18 9
 4 4 -15 68221.6 4538.46 7
 -4 4 -15 78359.7 4663.15 7
 -4 -4 -15 80601 4838.77 7
 4 -4 -15 77136.4 4850.3 7
 4 4 -15 95410.7 4518.8 6
 4 -4 -15 46817.8 4248.9 6
 4 4 16 24045.5 1954.53 9
 4 -4 -16 25408.3 1977.17 7
 -4 4 -16 27767.5 1830.32 7
 4 4 -16 22857.6 1726.55 7
 -4 -4 -16 26600.7 1965.68 7
 4 4 -16 24931.4 1535.29 6
 4 4 17 7403.73 907.479 9
 4 4 -17 6870.36 723.084 7
 -4 4 -17 7351.5 763.821 7
 -4 -4 -17 7235.08 846.306 7
 4 -4 -17 4311.99 436.342 6
 4 4 -17 6060.51 492.397 6
 4 4 18 1108.53 422.645 9
 -4 4 -18 1402.22 365.944 7
 4 4 -18 1457.76 357.63 7
 4 4 -18 775.877 157.707 6
 4 -4 -18 819.701 141.722 6
 -4 -4 -18 1212.66 399.815 7
 4 4 19 279.739 329.996 9
 -4 4 -19 1156.16 351.775 7
 4 4 -19 722.58 313.377 7
 4 -4 -19 547.893 123.132 6
 4 4 -19 644.285 134.605 6
 4 4 20 13310 1290.62 9
 4 -4 -20 10867.4 917.38 6
 4 4 -20 12412.7 933.47 6
 4 4 21 3199.45 553.92 9
 4 4 -21 2745.89 516.692 7
 -4 4 -21 3238.42 574.53 7
 4 -4 -21 2724.63 277.213 6
 4 4 -21 2746.13 278.555 6
 4 4 -22 18509.5 1653.23 7
 4 4 22 20100.5 1642.09 9
 4 4 22 17826.2 1449.97 1
 4 -4 22 16002 1412.48 1
 4 -4 -22 16167.3 1258.21 6
 4 4 -22 16816.7 1262.93 6
 -4 4 -23 924.421 354.939 7
 4 4 -23 508.384 347.244 7
 4 4 23 1296.86 372.739 9
 4 4 23 668.142 227.632 1
 4 -4 23 988.831 251.173 1
 4 4 -23 923.192 157.172 6
 4 -4 -23 854.583 154.405 6
 4 4 -24 7907.64 621.984 6
 4 -4 -24 7634.4 621.382 6
 4 -4 -25 122.468 102.68 6
 4 4 -25 18.5674 95.8421 6
 4 -4 -26 1731.16 204.485 6
 4 4 -26 1599.76 201.132 6
 4 -4 -27 2371.03 237.423 6
 4 4 -27 2118.66 230.204 6
 4 -4 -28 1591.16 185.28 6
 4 4 -28 1822.02 192.489 6
 4 4 29 111.459 70.493 4
 -4 4 -29 11.2292 62.7296 6
 4 -4 -29 5.99317 68.2538 6
 4 4 -29 5.96296 62.2317 6
 -4 -4 -29 23.9167 69.0508 6
 4 5 0 55727.8 4068.37 9
 4 5 -1 111644 7882.77 9
 4 5 1 110716 7858.44 9
 4 5 2 94382.2 6634.5 9
 4 5 -2 91354.7 6659.57 9
 4 5 3 264779 17968.2 1
 4 -5 3 255812 17961.6 1
 4 -5 4 125928 7740.58 1
 4 5 4 136895 7771.2 1
 4 -5 5 43706.4 3026.09 1
 4 5 5 46300.2 3055 1
 -4 5 5 38731.3 2932.63 9
 4 5 6 61108.2 4210.76 1
 4 -5 6 58399.6 4187.23 1
 -4 5 6 56456.3 4102.85 9
 4 5 7 251469 17027.5 1
 4 -5 7 230516 16985.3 1
 -4 5 7 250683 16926.5 9
 4 -5 8 4768.71 590.985 1
 4 5 8 4760.98 622.489 1
 -4 5 8 4663.95 550.13 9
 4 5 -9 6645.46 721.147 7
 4 5 -10 8123.12 836.088 7
 4 5 11 786.882 534.656 9
 4 5 -11 616.401 274.056 7
 4 5 12 114951 9910.28 9
 -4 5 -12 135969 9875.99 7
 4 5 -12 117066 9749.48 7
 4 5 -12 136703 9622.23 6
 4 5 13 2621.6 594.521 9
 -4 5 -13 3082.72 544.942 7
 4 5 -13 3223.82 524.079 7
 4 5 -13 4152.27 453.026 6
 4 -5 -13 3822.22 436.563 6
 4 5 14 60.476 372.405 9
 -4 5 -14 95.1122 246.786 7
 4 5 -14 482.893 256.639 7
 4 5 -14 25.5686 236.692 6
 4 -5 -14 97.6396 119.502 6
 4 5 15 24103.6 2107.84 9
 4 5 -15 24889.7 1890.33 7
 4 5 16 19453.3 1709.43 9
 4 5 -16 20760.7 1515.31 7
 4 5 -16 23065.5 1331.42 6
 4 5 17 37734 2633.13 9
 -4 5 -17 40736.4 2499.81 7
 4 5 -17 35261.5 2371.01 7
 4 5 -17 31543.8 2076.6 6
 -4 5 18 34945.8 2241.93 9
 4 5 18 31355 2287.44 9
 -4 5 -18 33977.1 2185.03 7
 4 5 -18 31283.7 2104.24 7
 4 5 19 3090.48 598.089 9
 -4 5 -19 4116.97 579.954 7
 4 5 -19 3670.89 537.033 7
 4 -5 -19 2101.13 244.604 6
 4 5 -19 2665.09 276.46 6
 4 5 20 6311.44 798.742 9
 -4 5 -20 6566.23 770.333 7
 4 5 -20 6015.16 735.781 7
 4 5 -20 4316.84 405.293 6
 4 -5 -20 4216.34 395.139 6
 4 5 -21 750.227 322.082 7
 -4 5 -21 731.712 332.225 7
 4 5 21 545.622 316.535 9
 4 -5 21 677.207 204.536 1
 4 5 21 739.15 214.455 1
 4 -5 -21 656.856 134.437 6
 4 5 -21 559.445 132.625 6
 -4 5 -22 401.649 283.916 7
 4 5 -22 -55.2987 293.418 7
 4 5 22 311.573 298.531 9
 4 -5 22 233.972 141.343 1
 4 5 22 186.501 161.541 1
 4 5 -22 163.376 105.71 6
 4 -5 -22 66.6832 97.6692 6
 4 5 -23 7812.3 1031.58 7
 -4 5 -23 10135 1122.74 7
 4 5 -23 10312.5 766.996 6
 4 -5 -23 10365.8 770.298 6
 4 5 23 9008.11 916.52 1
 4 -5 23 9851.45 923.428 1
 4 5 23 9354.77 1053.91 9
 4 -5 -24 5077.9 435.791 6
 4 5 -24 5115.11 434.429 6
 4 5 -25 8991.36 714.94 6
 4 -5 -25 9512.76 721.709 6
 4 -5 -26 328.451 115.071 6
 4 5 -26 628.591 127.401 6
 4 -5 -27 3818.09 344.968 6
 4 5 -27 4203.33 350.326 6
 4 5 -28 494.68 109.166 6
 4 -5 -28 699.978 115.234 6
 -4 -5 -28 625.448 122.2 6
 -4 5 -28 644.488 111.064 6
 4 5 29 1244.3 231.371 5
 -4 5 29 1344.2 251.388 5
 4 5 29 1067.62 127.888 4
 -4 5 -29 1170.86 132.055 6
 4 5 -29 1110.55 134.952 6
 4 -5 -29 1360.41 138.897 6
 -4 -5 -29 1243.63 141.956 6
 4 6 -1 36618.7 2828.89 9
 4 6 -2 197359 13863.3 9
 4 6 3 17340.8 1366.66 1
 4 -6 3 18559 1376.92 1
 4 6 4 39892.6 2479.8 1
 4 -6 4 36911 2452.73 1
 4 -6 5 5449.56 505.96 1
 4 6 5 5287.35 516.513 1
 -4 6 5 4211.48 435.343 9
 4 6 6 4573.86 484.54 1
 4 -6 6 3490.78 436.134 1
 -4 6 6 3823.48 401.228 9
 4 6 7 27541.4 1987.94 1
 4 -6 7 26593.4 1962.02 1
 -4 6 7 22969.8 1868.92 9
 4 6 8 6255.68 689.516 1
 4 -6 8 6117.22 660.192 1
 4 6 8 4894.71 751.808 9
 -4 6 8 5055.39 571.43 9
 4 6 9 7211.31 806.605 1
 4 -6 9 6919.81 744.852 1
 -4 6 9 5812.71 674.133 9
 4 6 9 5958.98 846.413 9
 4 6 10 20584.5 1846.32 9
 -4 6 10 22324.9 1680.74 9
 4 6 -10 16103.2 1574.5 7
 -4 6 11 47258.8 3405.83 9
 4 6 11 54930.8 3805.77 9
 -4 6 12 72.9045 242.731 9
 4 6 12 257.54 467.291 9
 4 6 -12 336.369 155.879 6
 4 -6 -12 516.571 172.621 6
 4 6 -12 114.725 236.351 7
 4 6 13 680.665 447.869 9
 -4 6 13 424.849 274.052 9
 4 6 -13 1168.55 227.9 6
 4 -6 -13 1081.14 232.024 6
 -4 6 -13 1683.98 457.835 7
 4 6 -13 577.17 298.619 7
 -4 6 14 7556.2 914.846 9
 4 6 14 8178.55 1070.89 9
 4 -6 -14 7931.29 716.552 6
 4 6 -14 11556.6 868.848 6
 -4 6 -14 12164.6 1140.67 7
 4 6 -14 10389.8 1018.4 7
 -4 6 15 3332 550.667 9
 4 6 15 3315.16 663.979 9
 4 -6 -15 2416.63 297.893 6
 -4 6 -15 4433.45 663.643 7
 4 6 -15 4345.58 562.644 7
 4 6 16 3993.39 737.564 9
 -4 6 16 4661.85 650.649 9
 4 -6 -16 2760.34 321.388 6
 4 6 -16 5551.54 503.778 6
 -4 6 -16 6882.73 804.247 7
 4 6 -16 4697.08 588.241 7
 -4 6 17 1552.92 422.8 9
 4 6 17 1321.49 468.897 9
 4 6 -17 1757.32 240.465 6
 4 -6 -17 945.788 155.808 6
 4 6 -17 1387.55 362.054 7
 -4 6 -17 1437 420.293 7
 4 6 18 41229.8 2832.89 9
 4 6 -18 34338.9 2219.06 6
 4 6 -18 38804 2567.48 7
 4 6 19 13542.7 1358.09 9
 4 -6 -19 9910.37 850.344 6
 4 6 -19 11517.1 882.355 6
 -4 6 -19 17328.4 1330.2 7
 4 6 -19 14461.9 1225.88 7
 4 6 -20 3056.17 303.348 6
 4 -6 -20 2617.66 280.601 6
 4 6 -20 3727.56 566.514 7
 4 6 20 2434.03 579.37 9
 4 -6 20 2874.28 404.532 1
 4 6 20 3023.52 422.151 1
 4 6 -21 4178.41 387.216 6
 4 -6 -21 4232.23 383.022 6
 4 6 -21 4956.03 672.577 7
 4 6 21 4621.84 708.571 9
 4 -6 21 3637.9 481.15 1
 4 6 21 4535.72 537.025 1
 4 -6 -22 565.419 124.869 6
 4 6 -22 246.769 108.826 6
 4 6 -22 271.045 288.513 7
 -4 6 -22 504.432 316.958 7
 4 6 22 383.384 309.77 9
 4 6 22 280.682 180.873 1
 4 -6 22 320.352 162.887 1
 4 6 -23 17109.3 1626.09 7
 -4 6 -23 18261.6 1655.36 7
 4 6 23 19544 1664 9
 4 6 -23 16560.9 1275.44 6
 4 -6 -23 17935.9 1283.58 6
 4 6 -24 171.099 102.473 6
 4 -6 -24 110.225 97.8805 6
 4 -6 -25 860.65 147.672 6
 4 6 -25 781.06 138.082 6
 4 6 -26 4572.2 392.971 6
 4 -6 -26 4665.2 393.506 6
 4 -6 -27 950.239 136.227 6
 4 6 -27 988.815 138.989 6
 -4 6 28 5549.51 643.832 5
 4 6 28 5679.72 631.996 5
 -4 -6 -28 8457.68 561.291 6
 4 6 -28 6917.96 539.803 6
 4 -6 -28 6867.59 539.135 6
 -4 6 -28 7277.97 540.075 6
 -4 6 29 431.988 174.114 5
 4 6 29 362.062 160.612 5
 4 6 29 407.782 84.5863 4
 4 6 -29 478.717 83.3233 6
 -4 -6 -29 504.583 89.5801 6
 -4 6 -29 429.365 78.8525 6
 4 -6 -29 469.639 85.4479 6
 4 7 4 142.84 156.055 1
 4 -7 4 184.732 160.324 1
 -4 7 4 284.147 169.747 9
 4 -7 5 308577 21458.9 1
 -4 7 5 279795 21419.2 9
 4 7 6 21.8518 177.633 1
 4 -7 6 177.3 186.187 1
 4 7 6 95.8824 449.822 9
 -4 7 6 50.4809 181.425 9
 4 7 7 127.425 211.089 1
 4 -7 7 46.7585 213.385 1
 4 7 7 619.679 434.729 9
 -4 7 7 136.289 192.791 9
 4 -7 8 1256.04 310.338 1
 4 7 8 1060.04 306.276 1
 4 7 8 1117.61 480.638 9
 -4 7 8 380.353 221.06 9
 4 7 9 86691.2 5640.53 1
 4 -7 9 87176.5 5606.18 1
 -4 7 9 67225.1 5457.09 9
 4 7 9 73028.7 5709.95 9
 4 -7 10 57986.8 3964.27 1
 4 7 10 61988.2 4061.92 1
 -4 7 10 45586.5 3823.12 9
 4 7 10 48300.7 4071.93 9
 4 7 -11 81990.2 6935.57 7
 4 7 11 102318 7298.79 9
 -4 7 11 99619.3 6992.91 9
 4 -7 11 111258 7092.92 1
 -4 7 12 1851.05 427.412 9
 4 7 12 2621.74 704.593 9
 4 7 -12 2391.96 307.874 6
 4 -7 -12 2745.2 326.066 6
 4 7 -12 3116.75 486.324 7
 -4 7 13 5067.72 716.557 9
 4 7 13 6148.89 943.43 9
 4 -7 -13 8317.91 670.098 6
 4 7 -13 6662.81 628.723 6
 -4 7 -13 8934.64 1019.42 7
 4 7 -13 6318.33 779.471 7
 -4 7 14 453.483 283.857 9
 4 7 14 874.826 444.374 9
 4 7 -14 863.414 225.534 6
 4 -7 -14 924.408 169.939 6
 4 7 -14 1016.26 324.712 7
 -4 7 -14 1691.66 476.257 7
 4 7 15 4203.02 739.78 9
 -4 7 15 4217.83 598.013 9
 4 7 -15 5930.31 533.624 6
 4 -7 -15 2834.13 339.162 6
 -4 7 -15 6089.6 794.625 7
 4 7 -15 5271.46 666.477 7
 4 7 16 2272.76 593.389 9
 4 -7 -16 2073.84 248.637 6
 -4 7 -16 2991.1 598.54 7
 4 7 -16 3226.09 505.994 7
 4 7 17 898.792 463.938 9
 4 7 -17 1508.92 254.663 6
 4 -7 -17 541.408 121.041 6
 -4 7 -17 1607.14 461.336 7
 4 7 -17 772.939 310.063 7
 4 -7 -18 1436.03 193.84 6
 4 7 -18 2510.05 267.46 6
 -4 7 -18 2216.87 477.543 7
 4 7 -18 1477.44 372.955 7
 4 7 18 2011.06 558.956 9
 4 -7 18 1484.49 336.568 1
 4 7 -19 22801.6 1582.18 6
 4 -7 -19 19234.5 1543.5 6
 -4 7 -19 30167.4 2061.32 7
 4 7 -19 25900.5 1937.61 7
 4 7 19 25924.8 2144.26 9
 4 7 19 19371.4 1718.11 1
 4 -7 19 20333.5 1730.14 1
 4 -7 -20 9230.93 770.285 6
 4 7 -20 10623.6 793.081 6
 4 7 -20 12565.6 1146.77 7
 -4 7 -20 14045.8 1209.25 7
 4 7 20 12531.1 1276.91 9
 4 7 20 8571.08 917.954 1
 4 -7 20 9406.85 926.149 1
 4 -7 -21 1478.86 188.44 6
 4 7 -21 1368.85 189.601 6
 -4 7 -21 1268.82 389.988 7
 4 7 -21 1472.53 388.059 7
 4 7 21 2393.48 542.899 9
 4 -7 21 1061.99 273.018 1
 4 7 21 1045.26 273.517 1
 4 7 -22 396.627 121.406 6
 4 -7 -22 553.676 135.013 6
 -4 7 -22 212.232 270.697 7
 4 7 -22 318.724 244.231 7
 4 7 22 350.266 311.174 9
 4 7 22 578.665 209.986 1
 4 -7 22 608.842 200.13 1
 4 -7 -23 20793.3 1434.41 6
 4 7 -23 18617.1 1424.96 6
 4 7 -24 2223.53 237.344 6
 4 -7 -24 2366.69 241.872 6
 4 -7 -25 2501.98 242.977 6
 4 7 -25 2282.46 238.393 6
 4 -7 -26 2358.71 232.825 6
 4 7 -26 2347.43 231.605 6
 -4 7 27 852.474 262.009 5
 4 7 27 604.006 226.776 5
 -4 -7 -27 1038.61 155.002 6
 4 -7 -27 727.606 123.453 6
 -4 7 -27 1359.89 147.067 6
 4 7 -27 950.924 131.228 6
 -4 7 28 5706.41 612.546 5
 4 7 28 5924.03 599.739 5
 4 -7 -28 6102.72 494.771 6
 -4 -7 -28 7827.79 523.358 6
 -4 7 29 74.5626 122.355 5
 4 7 29 24.4641 61.9582 4
 -4 -7 -29 25.3457 58.9358 6
 4 -7 -29 111.683 48.8304 6
 4 8 3 -46.3236 416.121 9
 -4 8 4 517.663 232.471 9
 4 8 4 532.385 199.3 1
 4 -8 4 932.975 225.64 1
 -4 8 5 149323 11906.8 9
 4 8 5 202077 12336.6 9
 4 -8 5 168961 11917 1
 4 8 5 196077 11963.6 1
 -4 8 6 9697.26 951.03 9
 4 8 6 12295.4 990.803 1
 4 -8 6 11810.7 965.973 1
 4 8 7 18224.5 1614.56 9
 4 -8 7 16657.7 1295.59 1
 4 8 7 18598.3 1335.47 1
 4 8 8 89506.5 6402.39 9
 -4 8 8 73951.5 6079.02 9
 4 -8 8 93460.1 6150.91 1
 4 8 8 94264.7 6174.03 1
 4 8 9 46966.5 3820.1 9
 -4 8 9 40673.8 3534.15 9
 4 -8 9 52518.4 3639.49 1
 4 8 9 59144.5 3695.08 1
 -4 8 10 7623.5 863.518 9
 4 8 10 8741.65 1119.41 9
 4 -8 10 9791.01 961.91 1
 -4 8 11 5278.86 700.637 9
 4 8 11 6802.58 976.812 9
 4 8 11 6728.1 857.225 1
 4 -8 11 7229.53 816.604 1
 4 8 -12 78351.6 5764.48 6
 4 -8 -12 83633 5770.6 6
 4 8 -12 72141.8 5997.85 7
 -4 8 12 79573.1 6038.09 9
 4 8 12 85783.2 6435.37 9
 4 -8 12 96862.2 6158.49 1
 4 8 12 100074 6352.23 1
 4 8 -13 71095 5007.37 6
 4 -8 -13 82217.9 5042.48 6
 4 8 -13 67649 5250.89 7
 4 8 13 59010.3 5410.22 9
 -4 8 13 58066.3 5172.74 9
 4 -8 13 80549.8 5396.51 1
 4 8 13 64308.2 5321.44 1
 4 8 -14 3248.26 394.374 6
 4 -8 -14 2690.62 321.368 6
 4 8 -14 3600.19 547.617 7
 -4 8 -14 4898.2 745.148 7
 4 8 14 2950.23 705.77 9
 4 -8 14 4580.06 694.192 1
 4 8 14 1963.57 453.32 1
 4 8 -15 21828 1357.8 6
 4 -8 -15 13587.7 1180.41 6
 -4 8 -15 22971.8 1758.92 7
 4 8 -15 22120.7 1643.93 7
 4 8 15 14866.7 1655.89 9
 4 8 15 11172.3 1345.37 1
 4 -8 15 24504.6 1830.78 1
 4 8 -16 1176.95 290.947 6
 4 -8 -16 369.874 128.7 6
 -4 8 -16 1713.11 507.81 7
 4 8 -16 463.227 292.915 7
 4 8 16 311.383 414.718 9
 4 8 16 896.372 279.885 1
 4 -8 16 949.513 472.591 1
 4 8 -17 46939 2337.79 6
 4 -8 -17 24446.7 2110.31 6
 -4 8 -17 41611.2 2734.93 7
 4 8 -17 35614.1 2520.47 7
 4 8 17 33135.1 2767.82 9
 4 -8 17 37399.6 2571.61 1
 4 8 17 22881.6 2280.47 1
 4 -8 -18 11193.2 963.012 6
 4 8 -18 16875.4 1067.25 6
 -4 8 -18 18339.5 1490.57 7
 4 8 -18 13559 1268.53 7
 4 8 18 11121.3 1435.73 9
 4 -8 18 13399.2 1228.1 1
 4 8 18 11378.9 1142.07 1
 4 -8 -19 1883.47 229.993 6
 4 8 -19 2298.8 271.672 6
 4 8 -19 2314.93 453.7 7
 -4 8 -19 2196.2 495.498 7
 4 8 19 3057.17 681.353 9
 4 8 19 2320.63 376.882 1
 4 -8 19 1941.84 382.07 1
 4 8 -20 7401.39 612.109 6
 4 -8 -20 7352.56 596.969 6
 -4 8 -20 9695.94 977.976 7
 4 8 -20 7056.58 867.251 7
 4 8 20 10206.4 1146.53 9
 4 -8 20 6759.03 749.594 1
 4 8 20 6731.63 750.848 1
 4 -8 -21 29498.8 2126.03 6
 4 8 -21 29713 2131.36 6
 4 8 -21 29830.4 2477.27 7
 -4 8 -21 36042.3 2556.45 7
 4 8 21 37872.7 2751.83 9
 4 -8 21 26797.4 2278.9 1
 4 8 21 28227.9 2300.45 1
 4 8 -22 2859.11 272.924 6
 4 -8 -22 2652.26 270.39 6
 4 8 -22 2365.02 485.617 7
 -4 8 -22 2712.98 505.301 7
 4 8 22 2333.35 533.911 9
 4 8 22 2182.09 370.268 1
 4 8 -23 2748.17 269.447 6
 4 -8 -23 2593.4 268.309 6
 4 8 -24 -16.7946 87.1209 6
 4 -8 -24 -42.7103 90.1196 6
 4 8 -25 5729.33 467.517 6
 4 -8 -25 5862.11 468.661 6
 4 8 26 1172.61 284.696 5
 -4 8 26 1878.76 345.818 5
 4 8 -26 1810.14 188.395 6
 4 -8 -26 1963.16 190.81 6
 -4 8 27 682.656 250.795 5
 4 8 27 1197.7 257.333 5
 4 -8 -27 1170.13 142.241 6
 -4 8 28 215.176 173.795 5
 4 8 28 460.454 167.821 5
 -4 -8 -28 507.337 98.0925 6
 4 -8 -28 342.339 77.7467 6
 4 9 1 28529.9 2390.92 9
 4 9 2 11260 1208.82 9
 4 9 3 106133 7760.5 9
 -4 9 4 73574.2 5550.17 9
 4 9 4 93678.3 5967.04 9
 4 9 5 1080.71 557.349 9
 -4 9 5 502.046 251.529 9
 4 9 5 607.818 222.084 1
 4 -9 5 804.366 208.911 1
 -4 9 6 46405.2 3820.68 9
 4 9 6 59967.4 4260.7 9
 4 -9 6 51551.7 3803.24 1
 4 9 6 61178 3861.34 1
 4 9 7 46226.4 3333.26 9
 4 9 7 42168.8 2926.9 1
 4 -9 7 42187.9 2905.7 1
 4 9 8 30569 2605.06 9
 -4 9 8 25031.4 2242.17 9
 4 9 8 33161.8 2299.65 1
 4 -9 8 32061.2 2275.64 1
 4 9 9 22206 2080.3 9
 -4 9 9 18517.9 1741.74 9
 4 -9 9 25966 1830.88 1
 4 9 9 24157.3 1822.64 1
 4 9 10 19414.8 1934.59 9
 4 -9 10 20018.5 1697.9 1
 4 9 10 20830.2 1718.39 1
 4 9 11 2844.88 700.515 9
 4 -9 11 3261.56 535.03 1
 4 9 11 3516.66 575.725 1
 4 9 -12 1600.32 224.018 6
 4 -9 -12 1611.65 229.069 6
 4 9 -12 1169.75 404.854 7
 4 9 12 1258.48 630.388 9
 4 9 12 1865.33 459.682 1
 4 -9 12 2056.35 436.906 1
 4 -9 -13 7170.81 616.619 6
 4 9 -13 6364.02 597.677 6
 4 9 -13 6106.54 812.714 7
 4 9 13 5482.29 975.425 9
 4 9 13 6744.47 875.361 1
 4 -9 13 7281.96 875.961 1
 4 -9 -14 7817.01 681.574 6
 4 9 -14 9265.92 750.1 6
 4 9 -14 9395.03 1000.35 7
 4 9 14 6074.15 1011.53 9
 4 9 14 6376.92 860.489 1
 4 9 -15 720.194 218.013 6
 4 -9 -15 582.515 149.107 6
 -4 9 -15 824.037 411.085 7
 4 9 -15 694.357 326.512 7
 4 9 15 716.155 499.689 9
 4 -9 15 1156.72 398.102 1
 4 9 15 469.852 240.291 1
 4 9 -16 807.095 244.466 6
 4 -9 -16 479.273 129.542 6
 -4 9 -16 921.193 403.446 7
 4 9 -16 687.273 354.546 7
 4 9 16 499.222 461.493 9
 4 9 16 280.79 224.869 1
 4 -9 16 900.899 448.342 1
 4 9 -17 87389.2 3979.8 6
 4 -9 -17 42608.8 3702.01 6
 -4 9 -17 74262.1 4357.43 7
 4 9 -17 62382.6 4160.76 7
 4 9 17 60960.4 4472.62 9
 4 9 17 41217.3 3891.36 1
 4 -9 17 85393.1 4508.06 1
 4 -9 -18 14097.9 1188.6 6
 4 9 -18 21378.1 1313.86 6
 -4 9 -18 21811.4 1738.74 7
 4 9 -18 18131.2 1544.42 7
 4 9 18 16122.1 1769.99 9
 4 9 18 12467.6 1352.92 1
 4 -9 18 18134.8 1535.14 1
 4 9 -19 4306.15 391.603 6
 4 -9 -19 3187.17 331.572 6
 4 9 -19 3790.71 594.948 7
 -4 9 -19 5220.82 701.875 7
 4 9 19 3572.43 779.903 9
 4 9 19 3071.14 476.865 1
 4 -9 19 3471.55 515.921 1
 4 -9 -20 29568.5 2279.74 6
 4 9 -20 34897.2 2312.39 6
 -4 9 -20 37666.2 2694.38 7
 4 9 -20 32484.6 2625.13 7
 4 9 20 41236.5 3033.34 9
 4 -9 20 30626.3 2480.73 1
 4 9 20 29045.5 2460.64 1
 4 9 -21 3375.4 322.296 6
 4 -9 -21 3124.54 310.958 6
 -4 9 -21 3493.83 553.862 7
 4 9 -21 2906.11 532.396 7
 4 9 21 3542.04 726.79 9
 4 9 21 3170.97 443.64 1
 4 9 -22 11182.8 835.586 6
 4 -9 -22 11456.4 836.244 6
 4 9 -22 8880.58 1074.56 7
 -4 9 -22 9257.68 1068.03 7
 4 9 22 11220 1290.32 9
 4 9 -23 855.443 137.519 6
 4 -9 -23 728.403 136.262 6
 4 9 -24 2916.61 277.009 6
 4 -9 -24 3050.87 278.55 6
 -4 9 25 2434.12 418.561 5
 4 9 25 2354.69 376.448 5
 4 -9 -25 2812.32 252.296 6
 -4 9 26 -214.964 222.55 5
 4 9 26 21.2776 172.911 5
 -4 -9 -26 123.127 103.417 6
 4 -9 -26 60.5081 66.6398 6
 4 9 27 4804.83 533.768 5
 -4 9 27 4720.66 550.596 5
 4 -9 -27 5432.45 439.82 6
 -4 9 28 1141.03 215.2 5
 4 9 28 1281.69 215.493 5
 4 10 0 12019.7 1320.59 9
 4 10 1 20768.6 1943.43 9
 4 10 -1 21396.8 1973.77 9
 4 10 2 8979.83 1102.52 9
 4 10 3 17117.8 1690.06 9
 4 10 4 61624.9 4814.55 9
 4 10 5 31250.1 2731.31 9
 4 10 6 14963.8 1190.18 1
 4 -10 6 13672.9 1155.08 1
 4 10 6 16048.3 1603.39 9
 4 -10 7 2436.97 332.004 1
 4 10 7 2413.35 349.087 1
 4 10 7 3002.78 708.024 9
 4 10 8 41775.4 3080.26 1
 4 -10 8 41987.4 3068.04 1
 4 10 8 40852.7 3441.87 9
 4 10 9 350.855 410.853 9
 4 10 9 429.025 195.577 1
 4 -10 9 250.167 179.895 1
 -4 10 9 216.365 304.062 5
 4 10 9 -181.772 301.213 5
 4 10 10 210222 14558 9
 4 -10 10 239959 14207.4 1
 4 10 10 227265 14192.4 1
 -4 10 10 171100 14150.6 5
 4 10 10 175956 14156.7 5
 4 10 11 297.862 195.1 1
 4 -10 11 327.128 252.591 1
 4 10 11 247.803 500.672 9
 4 10 -12 41.0015 128.327 6
 4 10 12 -93.8098 452.153 9
 4 10 12 158.955 268.518 1
 4 -10 12 141.498 260.804 1
 4 10 -13 57156.6 4079 6
 4 10 -13 52643.5 4381.52 7
 4 10 13 48218.9 4623.24 9
 4 10 13 60624.7 4504.44 1
 4 -10 13 68367.5 4480.9 1
 4 10 -14 7086.13 593.195 6
 4 10 -14 6443.86 840.322 7
 4 10 14 5598.16 978.701 9
 4 10 14 4143.2 700.074 1
 4 -10 14 6848.94 873.393 1
 4 -10 -15 2473.58 295.45 6
 4 10 -15 3913.53 407.947 6
 4 10 -15 3894.31 619.321 7
 -4 10 -15 3264 640.41 7
 4 10 15 3310 795.542 9
 4 -10 15 4151.59 665.521 1
 4 10 15 1901.82 425.253 1
 4 10 -16 168.811 210.449 6
 4 -10 -16 123.52 116.648 6
 -4 10 -16 244.422 338.107 7
 4 10 -16 570.486 321.939 7
 4 10 16 544.612 511.938 9
 4 -10 16 328.832 363.855 1
 4 10 16 245.725 231.32 1
 4 -10 -17 11585.4 1026.95 6
 4 10 -17 20222.1 1214.86 6
 -4 10 -17 16254.3 1476.31 7
 4 10 -17 15455.4 1418.85 7
 4 10 17 14798 1684.03 9
 4 -10 17 22158.8 1720.95 1
 4 10 17 10531 1202.04 1
 4 -10 -18 433.509 123.179 6
 4 10 -18 612.219 226.978 6
 -4 10 -18 356.711 316.316 7
 4 10 -18 -52.0205 238.563 7
 4 10 18 96.584 466.214 9
 4 10 18 374.714 204.617 1
 4 -10 18 442.626 306.973 1
 4 10 -19 4807.23 430.497 6
 4 -10 -19 3836.47 363.299 6
 -4 10 -19 4321.85 664.865 7
 4 10 -19 3565.46 588.889 7
 4 10 19 3629.21 847.199 9
 4 10 19 2835.33 480.292 1
 4 -10 -20 22161 1684.12 6
 4 10 -20 26062.9 1720.69 6
 -4 10 -20 25155.7 2037.71 7
 4 10 -20 21582.9 1976.29 7
 4 10 20 19026.1 1832.46 1
 4 10 -21 663.779 274.017 7
 -4 10 -21 552.725 294.066 7
 4 10 21 247.437 408.922 9
 4 10 -21 503.51 134.165 6
 4 -10 -21 336.711 119.63 6
 4 -10 -22 10742.1 807.676 6
 4 10 -22 10357.5 804.657 6
 -4 10 23 214.158 292.722 5
 4 10 23 32.2068 266.529 5
 4 10 -23 81.1277 83.3213 6
 4 -10 -23 49.3033 84.3905 6
 -4 10 24 6284.78 714.052 5
 4 10 24 5810.34 671.707 5
 4 -10 -24 6814.02 518.012 6
 -4 10 25 3016.27 432.566 5
 4 10 25 2539.08 398.503 5
 4 -10 -25 2853.22 270.132 6
 -4 10 26 325.868 210.946 5
 4 10 26 135.626 165.124 5
 -4 -10 -26 445.859 107.627 6
 4 -10 -26 387.326 79.6302 6
 4 10 27 268.884 152.501 5
 -4 10 27 754.641 200.225 5
 4 10 28 6168.7 465.626 4
 -4 10 28 5914.78 532.719 5
 4 11 0 11827.1 1347.43 9
 4 11 1 42797.2 3427.14 9
 4 11 -1 39896.3 3419.57 9
 4 11 2 910.065 501.851 9
 4 11 3 27875.7 2518.12 9
 4 11 4 8652.26 1165.2 9
 4 11 5 -74.672 452.225 9
 4 -11 5 35.9761 159.122 8
 4 11 6 88814.4 5368.22 9
 4 -11 6 61582.4 4640.47 8
 4 11 7 13612 940.114 1
 -4 11 7 9476.02 969.544 5
 4 11 7 9667.15 974.998 5
 -4 11 -7 8864.36 828.163 5
 4 11 -7 9576.27 849.647 5
 4 11 7 12178.2 1335.22 9
 4 11 8 15605 1178.89 1
 4 -11 8 13807.1 1149.25 1
 -4 11 8 14216 1265.05 5
 4 11 8 13271.7 1251.03 5
 4 11 -8 13521.9 1131.58 5
 -4 11 -8 13142.4 1115.15 5
 4 11 8 14617.7 1570.95 9
 -4 11 9 4879.72 696.532 5
 4 11 9 5187.03 695.372 5
 4 11 9 6685.28 647.309 1
 4 -11 9 6794.91 645.719 1
 4 11 9 7871.29 1063.87 9
 -4 11 10 15526.1 1556.55 5
 4 11 10 15824.1 1564.56 5
 4 11 10 19043.5 1515.6 1
 4 -11 10 21390.6 1551.57 1
 4 11 10 19237.5 1929.18 9
 -4 11 11 6086.83 884.678 5
 4 11 11 7670.35 932.09 5
 4 11 11 9910.06 903.541 1
 4 -11 11 10886.6 934.055 1
 4 11 11 7647.65 1188.74 9
 -4 11 12 2111.82 578.65 5
 4 11 12 1951.08 549.743 5
 4 -11 12 2089.59 460.38 1
 4 11 12 2562.6 464.181 1
 4 11 12 2492.17 730.559 9
 4 11 -13 73419.5 5652.44 7
 4 11 13 73389.8 6015.58 9
 -4 11 13 66647.4 5624.19 5
 4 11 13 66124.3 5635.32 5
 4 -11 13 86078.8 5641.65 1
 4 11 13 84627.9 5707.38 1
 4 11 -14 6515.91 545.575 6
 4 11 14 3784.58 892.783 9
 4 11 -14 6227.69 809.474 7
 4 11 14 3913.65 642.049 1
 4 11 -15 43163.8 2671.65 6
 4 11 15 33852.4 3220.6 9
 -4 11 -15 38634.6 3039.07 7
 4 11 -15 40863.3 3019.43 7
 4 11 -16 1659.08 295.069 6
 4 11 16 1371.56 611.258 9
 -4 11 -16 1874.27 483.047 7
 4 11 -16 1976.81 474.119 7
 4 11 16 935.946 294.646 1
 4 11 -17 5927.09 544.18 6
 4 11 17 3780.55 930.273 9
 -4 11 -17 5071.93 743.498 7
 4 11 -17 5550.44 792.805 7
 4 11 17 3658.69 571.112 1
 4 11 -18 1446.26 263.883 6
 4 -11 -18 676.501 143.402 6
 4 11 18 835.895 580.475 9
 4 11 18 603.477 242.748 1
 -4 11 -18 1315.96 404.176 7
 4 11 -18 990.436 355.232 7
 4 11 -19 544.524 197.532 6
 4 -11 -19 455.433 136.144 6
 4 11 19 1447.38 686.697 9
 -4 11 19 685.149 467.414 5
 4 11 19 214.537 437.091 5
 -4 11 -19 606.291 324.243 7
 4 11 -19 395.278 275.239 7
 4 11 -20 885.846 177.312 6
 4 -11 -20 702.495 144.455 6
 4 11 -20 428.889 268.344 7
 -4 11 -20 732.982 328.167 7
 -4 11 20 744.846 424.802 5
 4 11 20 639.948 435.02 5
 4 -11 -21 1376.51 182.477 6
 4 11 -21 1336.58 191.51 6
 -4 11 21 1309.23 456.387 5
 4 11 21 1818.09 456.348 5
 4 -11 -22 4610.77 378.765 6
 4 11 22 3797.09 588.103 5
 -4 11 22 3773.72 608.046 5
 -4 11 23 648.239 295.065 5
 4 11 23 556.352 270.043 5
 -4 11 24 1431.31 328.27 5
 4 11 24 1427.04 308.744 5
 -4 11 25 3362.69 419.993 5
 4 11 25 2597.08 372.341 5
 4 11 26 33.9421 141.803 5
 -4 11 26 191.086 178.134 5
 -4 11 27 1635.34 240.058 5
 4 11 27 1365.69 214.094 5
 4 12 0 5575.32 939.538 9
 4 12 -1 -75.5586 508.243 9
 4 12 1 146.294 536.542 9
 4 -12 1 129.761 148.052 8
 4 12 2 197203 12404.4 9
 4 -12 2 164955 11753.7 8
 4 12 3 1326.78 574.431 9
 4 -12 3 1460.34 249.231 8
 -4 12 4 18257.7 1617.26 5
 4 12 4 21028 1664.44 5
 -4 12 -4 18514.7 1564.51 5
 4 12 -4 20640.3 1589.34 5
 4 -12 4 22742.7 1584.44 8
 4 12 5 -248.251 534.021 9
 4 12 5 272.617 268.953 5
 -4 12 5 142.198 234.371 5
 -4 12 -5 349.51 172.965 5
 4 12 -5 597.37 212.464 5
 4 -12 5 377.818 198.036 8
 -4 12 6 5938.51 657.089 5
 4 12 6 5739.57 668.573 5
 4 12 -6 5084.07 535.753 5
 -4 12 -6 5054.61 519.086 5
 4 -12 6 5682.5 560.535 8
 -4 12 7 130101 9384.99 5
 4 12 7 137624 9413.11 5
 -4 12 -7 124291 9243.24 5
 4 12 -7 133307 9268.47 5
 4 12 8 94724.3 5563.07 1
 -4 12 8 69319.1 5593.45 5
 4 12 8 73379.2 5613.74 5
 -4 12 -8 70423.7 5464.07 5
 4 12 -8 77602.3 5492.7 5
 4 12 8 91589.4 6168.66 9
 -4 12 9 40883.7 3525.58 5
 4 12 9 43072 3544.58 5
 4 12 9 54019.7 3479.51 1
 4 12 9 51069.4 4003.13 9
 -4 12 10 -41.7021 339.012 5
 4 12 10 167.723 307.73 5
 4 12 10 284.259 169.613 1
 4 12 10 -173.76 407.707 9
 -4 12 11 185.101 362.131 5
 4 12 11 -93.4105 350.594 5
 4 12 11 266.12 165.221 1
 4 12 11 655.999 538.643 9
 -4 12 12 3638.44 707.255 5
 4 12 12 5096.59 768.204 5
 4 12 12 4431.28 599.109 1
 4 12 12 5438.48 1034.48 9
 -4 12 13 19545.9 1877.71 5
 4 12 13 18189.5 1868.83 5
 4 12 13 21112.4 1782.1 1
 4 12 13 19354.9 2191.31 9
 4 12 -14 21330.2 1823.62 7
 -4 12 14 17299.3 1754.69 5
 4 12 14 18869.4 1745.35 5
 4 12 14 17290.2 1617.46 1
 4 12 14 18407.3 2045.77 9
 4 12 15 28058.5 2696.93 9
 -4 12 15 27598.6 2373.52 5
 4 12 15 22901.7 2295.33 5
 -4 12 -16 5922 805.878 7
 4 12 -16 6289.46 807.501 7
 4 12 16 4641.88 779.131 5
 -4 12 16 3786.52 730.044 5
 4 12 16 5502.34 1030.51 9
 4 12 -17 1384.75 255.12 6
 -4 12 -17 929.15 374.633 7
 4 12 -17 537.92 355.782 7
 -4 12 17 801.186 462.129 5
 4 12 17 275.221 443.747 5
 4 12 17 1268.66 704.427 9
 4 12 -18 3015.69 354.118 6
 -4 12 -18 2296.8 510.117 7
 4 12 -18 2121.18 471.33 7
 -4 12 18 1601.11 539.299 5
 4 12 18 1938.73 593.75 5
 4 12 18 1850.92 699.962 9
 4 12 -19 2619.1 321.971 6
 -4 12 19 1552.67 539.887 5
 4 12 19 1480.15 518.986 5
 -4 12 -19 1568.21 439.73 7
 4 12 -19 839.797 334.028 7
 4 12 19 1484.94 712.928 9
 -4 12 20 1261.4 441.674 5
 4 12 20 1305.6 459.325 5
 -4 12 -20 1199.7 363.108 7
 4 12 -20 695.429 319.975 7
 4 12 20 1094.87 565.737 9
 -4 12 21 9441.72 1006.66 5
 4 12 21 8843.99 973.175 5
 -4 12 22 18223.8 1554.75 5
 4 12 22 17249.7 1518.21 5
 -4 12 23 2892.75 467.759 5
 4 12 23 3105.09 451.713 5
 4 12 24 1674.78 315.528 5
 -4 12 24 2060.53 355.256 5
 -4 12 25 3310.05 406.244 5
 4 12 25 3260.12 389.601 5
 -4 12 26 1029.71 218.123 5
 4 12 26 1050.35 195.935 5
 -4 12 27 -37.977 105.706 5
 4 -13 0 1520.43 232.7 8
 4 13 0 1130.56 310.501 5
 -4 13 0 1018.86 310.696 5
 4 13 0 924.807 572.074 9
 4 -13 1 232.128 150.104 8
 -4 13 1 -54.7087 263.697 5
 4 13 1 -114.297 244.754 5
 -4 13 -1 -81.1772 243.089 5
 4 13 -1 109.886 239.2 5
 4 13 1 83.9028 499.596 9
 -4 13 2 42640.3 3397.49 5
 4 13 2 46373.9 3431.1 5
 -4 13 -2 42909 3389.75 5
 4 13 -2 44677 3393.53 5
 4 -13 2 50675.6 3342.3 8
 4 -13 3 39372.2 2674.29 8
 4 13 3 36333.1 2761.05 5
 -4 13 3 31780.6 2714.03 5
 4 13 -3 36297 2707.18 5
 -4 13 -3 34918.8 2692.77 5
 4 -13 4 265.78 184.974 8
 -4 13 4 204.166 254.891 5
 4 13 4 378.651 273.389 5
 4 13 -4 544.787 229.726 5
 -4 13 -4 306.729 195.056 5
 4 13 4 90.912 461.173 9
 4 -13 5 20026.1 1452.64 8
 -4 13 5 16572.9 1491.23 5
 4 13 5 18608.6 1535.46 5
 -4 13 -5 16575.9 1407.03 5
 4 13 -5 17347 1421.65 5
 4 -13 6 106135 7256.32 8
 -4 13 6 96738.5 7323.29 5
 4 13 6 107312 7365.73 5
 -4 13 -6 96702.3 7209.87 5
 4 13 -6 100694 7223.27 5
 -4 13 7 -34.6356 301.624 5
 4 13 7 359.993 281.543 5
 -4 13 -7 169.255 169.072 5
 4 13 -7 20.611 169.154 5
 4 13 7 92.8991 571.949 9
 -4 13 8 293.223 292.642 5
 4 13 8 -37.464 301.956 5
 -4 13 -8 218.865 182.058 5
 4 13 -8 285.056 191.516 5
 4 13 8 463.253 522.582 9
 4 13 9 39.2984 294.705 5
 -4 13 9 -39.327 304.385 5
 4 13 9 92.8242 580.59 9
 -4 13 10 2102.73 513.323 5
 4 13 10 2411.61 516.099 5
 4 13 10 3414.94 816.01 9
 4 13 11 6089.27 809.489 5
 -4 13 11 5432.56 782.526 5
 4 13 11 5884.85 1072.68 9
 4 13 12 4171.05 724.146 5
 -4 13 12 4349.66 719.616 5
 4 13 12 5806.58 1119.61 9
 -4 13 13 3248.15 699.197 5
 4 13 13 3380.23 708.182 5
 4 13 13 4465.56 1018.65 9
 -4 13 14 1661.98 598.679 5
 4 13 14 1637.13 520.561 5
 4 13 -14 2191.07 546.039 7
 4 13 14 1271.31 619.936 9
 -4 13 15 1358.1 529.809 5
 4 13 15 641.285 449.466 5
 4 13 -15 2061.76 518.621 7
 4 13 15 726.055 590.309 9
 -4 13 16 25313.9 2463.99 5
 4 13 16 26987.1 2493.25 5
 -4 13 -16 32775.7 2619.06 7
 4 13 -16 38216.6 2691.77 7
 4 13 16 31674.4 2940.18 9
 -4 13 17 2552.82 612.954 5
 4 13 17 3643.02 704.244 5
 -4 13 -17 4473.34 676.908 7
 4 13 -17 3279.74 609.254 7
 4 13 17 3150.2 838.457 9
 -4 13 18 978.122 483.837 5
 4 13 18 213.775 422.674 5
 -4 13 -18 995.93 372.551 7
 4 13 -18 1319.11 398.967 7
 4 13 18 1323.1 703.221 9
 -4 13 19 5271.07 781.999 5
 4 13 19 5291.4 766.344 5
 -4 13 -19 5178.6 744.027 7
 4 13 -19 3976.48 646.226 7
 4 13 19 6829.66 1150.05 9
 -4 13 20 19477.6 1767.72 5
 4 13 20 20671.3 1787.12 5
 4 13 21 350.537 317.2 5
 -4 13 21 282.548 309.961 5
 4 13 22 28952.9 2256.06 5
 -4 13 22 28442.9 2278.79 5
 -4 13 23 -28.1046 219.741 5
 4 13 23 -25.4904 207.121 5
 -4 13 24 159.696 201.83 5
 4 13 24 -20.1187 167.984 5
 4 13 25 127.182 139.566 5
 -4 13 25 -17.9742 141.971 5
 -4 13 26 84.6872 121.935 5
 4 13 26 24.7791 107.045 5
 -4 14 0 54030.6 4258.33 5
 4 14 0 58079.3 4287.18 5
 4 -14 0 61140.8 4166.45 8
 4 -14 1 1714.34 281.039 8
 -4 14 -1 2212.49 389.058 5
 -4 14 1 2050.27 382.721 5
 4 14 -1 1947.74 385.376 5
 4 14 1 3001.38 446.594 5
 4 14 1 2413.94 838.971 9
 4 -14 2 970.35 234.2 8
 4 14 2 782.984 319.046 5
 -4 14 2 728.177 315.614 5
 4 14 -2 978.361 300.124 5
 -4 14 -2 964.771 297.8 5
 4 14 2 1663.96 661.361 9
 4 -14 3 336.853 186.554 8
 4 14 3 242.999 302.43 5
 -4 14 3 -31.9751 271.788 5
 -4 14 -3 131.185 224.982 5
 4 14 -3 80.1683 227.224 5
 4 14 3 100.298 483.523 9
 4 -14 4 11758.7 926.609 8
 4 14 4 9622.64 1002.35 5
 -4 14 4 9778.95 979.35 5
 -4 14 -4 9579.74 908.542 5
 4 14 -4 9568.7 913.196 5
 4 -14 5 50102.7 3342.15 8
 4 14 5 44442.4 3422.19 5
 -4 14 5 42017.3 3382.39 5
 4 14 -5 46017.3 3317.92 5
 -4 14 -5 41142.6 3291.62 5
 4 -14 6 631.613 251.242 8
 -4 14 6 346.37 302.104 5
 4 14 6 548.904 303.048 5
 4 14 -6 727.087 227.266 5
 -4 14 -6 675.676 219.379 5
 4 14 6 721.577 675.629 9
 -4 14 7 14344.2 1374.63 5
 4 14 7 16486.7 1413.36 5
 -4 14 -7 15166.9 1249.47 5
 4 14 -7 15740.9 1266.88 5
 4 14 7 19148.1 1937.43 9
 -4 14 8 13758 1309.06 5
 4 14 8 12602.9 1288.35 5
 4 14 -8 15158.9 1194.62 5
 -4 14 -8 14108.6 1173.39 5
 -4 14 9 53331.3 4132.76 5
 4 14 9 52454.4 4127.72 5
 4 14 10 9185.2 1000.64 5
 -4 14 10 8954.25 994.641 5
 4 14 10 11751.2 1475.39 9
 -4 14 11 52955.3 4232.33 5
 4 14 11 55076.1 4246.95 5
 4 14 11 67194.8 4923.65 9
 -4 14 12 14534.5 1478.7 5
 4 14 12 13788.4 1446.95 5
 -4 14 13 8208.44 1046.56 5
 4 14 13 7454.29 1053.22 5
 4 14 14 104881 8254.12 5
 -4 14 14 114952 8337.95 5
 4 14 -14 127838 8451.73 7
 4 14 14 109348 8726.21 9
 -4 14 15 10852.8 1232.85 5
 4 14 15 9616.9 1189.51 5
 4 14 -15 14439.3 1356.68 7
 4 14 15 12664.1 1624.3 9
 -4 14 16 41440.9 3669.15 5
 4 14 16 42571.5 3670.53 5
 -4 14 -16 50276.3 3811.84 7
 4 14 -16 57939 3895.35 7
 4 14 16 52894.7 4241.66 9
 4 14 17 154.27 393.382 5
 -4 14 17 751.618 459.931 5
 -4 14 -17 1387.39 407.705 7
 4 14 -17 704.637 376.712 7
 4 14 17 1665.21 738.383 9
 -4 14 18 96.8273 378.812 5
 4 14 18 200.746 388.72 5
 -4 14 -18 54.2008 268.427 7
 4 14 -18 535.738 319.344 7
 4 14 18 557.663 565.322 9
 -4 14 19 8230.54 973.63 5
 4 14 19 8650.2 995.998 5
 -4 14 20 12187.5 1266.29 5
 4 14 20 14844.8 1315.07 5
 -4 14 21 9759.17 1015.03 5
 4 14 21 11112 1036.9 5
 4 14 22 4782.55 563.636 5
 -4 14 22 4029.29 556.342 5
 4 14 23 1964.1 344.193 5
 -4 14 23 2939.87 397.857 5
 4 14 24 17.6556 156.195 5
 -4 14 24 -98.8556 172.152 5
 -4 14 25 199.171 144.868 5
 4 14 25 324.927 142.368 5
 -4 14 26 524.361 145.799 5
 -4 15 0 31744 2602.74 5
 4 15 0 31574.1 2613.44 5
 4 -15 0 35963 2497.67 8
 4 -15 -1 487.693 195.71 8
 4 -15 1 406.942 182.804 8
 4 15 -1 488.115 303.486 5
 4 15 1 886.188 355.923 5
 -4 15 -1 777.835 301.56 5
 -4 15 1 683.279 322.833 5
 4 15 1 990.421 700.021 9
 4 -15 2 3226.97 407.398 8
 -4 15 2 3539.6 526.828 5
 4 15 2 3264.02 545.251 5
 4 15 -2 2906.76 469.986 5
 -4 15 -2 2792.77 458.226 5
 4 15 2 3571.9 940.227 9
 4 -15 3 1087.69 260.734 8
 -4 15 3 1194.02 371.44 5
 4 15 3 1422.26 404.355 5
 -4 15 -3 1040.99 311.651 5
 4 15 -3 704.707 290.136 5
 4 15 3 1131.47 700.227 9
 4 -15 4 64770.6 4292.95 8
 4 15 4 59079.1 4406.23 5
 -4 15 4 57502 4371.66 5
 -4 15 -4 55007.2 4274.62 5
 4 15 -4 55926 4281.42 5
 4 -15 5 10185.6 886.258 8
 -4 15 5 9583.28 970.826 5
 4 15 5 8892.84 969.176 5
 4 15 -5 9295.95 868.425 5
 -4 15 -5 8423.79 855.404 5
 -4 15 6 2570.12 484.471 5
 4 15 6 2272.97 464.452 5
 4 15 -6 2151.86 358.164 5
 -4 15 -6 2431.02 362.801 5
 4 15 6 3041.54 962.237 9
 4 15 7 509.567 330.537 5
 -4 15 7 191.744 288.121 5
 -4 15 -7 362.091 202.503 5
 4 15 -7 70.6456 195.638 5
 4 15 7 558.734 618.037 9
 -4 15 8 11595.4 1160.97 5
 4 15 8 11375.1 1161.53 5
 -4 15 -8 12228.9 1043.66 5
 4 15 -8 12458.4 1057.3 5
 -4 15 9 1545.94 403.884 5
 4 15 9 1393.78 406.792 5
 4 15 9 1101.09 639.951 9
 -4 15 10 129.739 355.632 5
 4 15 10 782.731 363.992 5
 4 15 10 112.705 557.947 9
 -4 15 11 12752.8 1361.2 5
 4 15 11 15195.1 1411.45 5
 4 15 12 2778.57 589.022 5
 -4 15 12 2980.87 611.164 5
 4 15 12 2029 838.394 9
 -4 15 13 43324.8 3601.99 5
 4 15 13 44363.5 3627.27 5
 4 15 13 53465.8 4319.23 9
 4 15 14 267.575 439.118 5
 -4 15 14 393.74 469.826 5
 4 15 -14 66.3677 352.296 7
 4 15 14 698.557 617.583 9
 -4 15 15 23738.4 2273.73 5
 4 15 15 27312.1 2316.83 5
 4 15 -15 30825.1 2463.78 7
 4 15 15 30659.3 2845.08 9
 -4 15 16 9119.54 1057.36 5
 4 15 16 8117.79 1023.37 5
 -4 15 -16 10060.8 1121.77 7
 4 15 -16 11385.7 1187.16 7
 4 15 16 11238.6 1498.98 9
 4 15 17 1011.28 440.05 5
 -4 15 17 1360.49 462.441 5
 4 15 -17 1648.16 459.075 7
 -4 15 -17 1718.48 439.829 7
 4 15 17 1219.06 644.026 9
 4 15 18 24664.4 2078.55 5
 -4 15 18 23758.5 2059.14 5
 4 15 19 991.329 387.593 5
 -4 15 19 1055.33 438.438 5
 -4 15 20 23174.1 2044.78 5
 4 15 20 27360.3 2082.6 5
 -4 15 21 3182.07 496.507 5
 4 15 21 3381.03 501.894 5
 4 15 22 3792.21 468.65 5
 -4 15 22 3434.63 473.496 5
 -4 15 23 539.501 221.709 5
 4 15 23 526.36 208.834 5
 -4 15 24 998.955 213.088 5
 4 15 24 1081.4 201.689 5
 -4 15 25 1007.37 187.204 5
 4 15 25 1036.26 171.898 5
 -4 16 0 10552.9 1093.88 5
 4 16 0 11246.7 1125.38 5
 4 -16 0 11098.6 961.524 8
 -4 16 -1 184667 13753.5 5
 -4 16 1 180230 13771.1 5
 4 16 1 206656 13853.3 5
 4 16 -1 192325 13778.2 5
 4 -16 1 197168 13648.8 8
 4 -16 -1 209817 13652.6 8
 4 -16 2 12713.1 1040.68 8
 -4 16 2 11222.3 1153.63 5
 4 16 2 11549.1 1194.37 5
 4 16 -2 11871.9 1117.97 5
 -4 16 -2 10973.9 1093.68 5
 4 16 2 13242 1778.47 9
 4 -16 3 182567 12219.7 8
 4 16 3 184450 12398.9 5
 -4 16 3 168585 12327.7 5
 -4 16 -3 166348 12248.3 5
 4 16 -3 162978 12249.5 5
 4 -16 4 1028.64 261.737 8
 -4 16 4 762.083 349.111 5
 4 16 4 782.404 415.317 5
 -4 16 -4 986.542 290.094 5
 4 16 -4 738.433 284.018 5
 4 16 4 1769.52 793.005 9
 4 -16 5 3693.23 471.853 8
 -4 16 5 2830.94 517.768 5
 4 16 5 2888.82 559.749 5
 -4 16 -5 3158.94 449.307 5
 4 16 -5 2674.78 430.621 5
 4 16 5 3493.83 1044.54 9
 -4 16 6 2488.72 510.482 5
 4 16 6 2895.72 522.728 5
 4 16 -6 2825.52 404.387 5
 -4 16 -6 2498.73 387.902 5
 4 16 6 1838.63 810.317 9
 -4 16 7 40.2528 330.092 5
 4 16 7 -41.3397 289.109 5
 -4 16 -7 198.762 212.819 5
 4 16 -7 25.2959 193.809 5
 4 16 7 -239.621 562.046 9
 -4 16 8 1228.28 395.963 5
 4 16 8 580.808 353.652 5
 4 16 -8 1310.27 301.278 5
 -4 16 -8 984.883 272.99 5
 4 16 8 1296.46 729.102 9
 -4 16 9 3796.29 595.582 5
 4 16 9 3690.36 581.533 5
 4 16 9 3685.9 955.147 9
 -4 16 10 -309.21 365.545 5
 4 16 10 88.8165 336.677 5
 4 16 10 120.818 582.323 9
 -4 16 11 9806.36 1064.83 5
 4 16 11 8821.7 1044.5 5
 4 16 11 12384.2 1656.64 9
 -4 16 12 1262.64 469.125 5
 4 16 12 670.531 439.94 5
 4 16 12 1482.96 791.867 9
 -4 16 13 -111.654 423.221 5
 4 16 13 116.166 467.576 5
 4 16 13 -261.965 709.523 9
 -4 16 14 5215.98 798.631 5
 4 16 14 4115.18 715.697 5
 4 16 -14 5127.07 811.434 7
 4 16 14 5691.12 1131.26 9
 4 16 15 2101.15 553.384 5
 -4 16 15 2082.03 531.539 5
 4 16 -15 3073.96 581.674 7
 4 16 15 2588.28 794.512 9
 -4 16 16 9302.76 1085.25 5
 4 16 16 9626.91 1085.64 5
 -4 16 -16 11075.8 1181.98 7
 4 16 -16 10772.3 1150.58 7
 4 16 16 12014.7 1574.32 9
 -4 16 17 -131.006 348.244 5
 4 16 17 359.012 350.926 5
 -4 16 18 1957.18 479.691 5
 4 16 18 2199.95 488.478 5
 -4 16 19 154.917 300.04 5
 4 16 19 234.158 340.02 5
 -4 16 20 1058.5 343.471 5
 4 16 20 780.357 337.217 5
 -4 16 21 781.058 293.308 5
 4 16 21 859.989 291.576 5
 -4 16 22 -23.4521 188.889 5
 4 16 22 238.438 200.628 5
 -4 16 23 1104.1 227.794 5
 4 16 23 856.589 203.149 5
 4 16 24 114.317 120.379 5
 -4 16 24 173.15 135.715 5
 -4 17 0 61651 4829.17 5
 4 17 0 65928.1 4887.04 5
 4 -17 0 66973.1 4708.46 8
 4 -17 -1 209.454 206.873 8
 4 -17 1 53.8604 212.779 8
 -4 17 -1 393.286 347.963 5
 -4 17 1 132.645 335.244 5
 4 17 -1 -41.6917 316.122 5
 4 17 1 -96.9111 347.298 5
 4 -17 2 17114.3 1436.93 8
 -4 17 2 16835.8 1585.88 5
 4 17 2 18907.2 1657.24 5
 -4 17 -2 17151.4 1523.08 5
 4 17 -2 16212.7 1511.71 5
 4 -17 -2 18955.8 1445.17 8
 4 -17 3 6412.68 701.08 8
 4 17 3 8626.69 945.402 5
 -4 17 3 6681.55 846.109 5
 4 17 -3 7106.03 781.222 5
 -4 17 -3 6622.13 754.654 5
 4 17 3 8674.26 1527.56 9
 4 -17 4 64663.2 4678.24 8
 -4 17 4 60483.3 4791.29 5
 4 17 4 70110.6 4877.56 5
 4 17 -4 62313.8 4698.8 5
 -4 17 -4 62099.7 4692.11 5
 4 -17 5 2129.18 383.076 8
 -4 17 5 1864.65 512.834 5
 4 17 5 2384.65 518.106 5
 -4 17 -5 2548.77 428.547 5
 4 17 -5 1803.31 364.321 5
 4 17 5 2963.23 941.601 9
 -4 17 6 85.7453 341.857 5
 4 17 6 88.9152 347.61 5
 -4 17 -6 54.2049 234.082 5
 4 17 -6 55.4636 229.493 5
 4 17 6 -131.367 633.146 9
 4 17 7 46178.3 3758.08 5
 -4 17 7 49595.9 3776.73 5
 -4 17 -7 47588.5 3620.93 5
 4 17 -7 50674.4 3641.05 5
 -4 17 8 1070.14 401.177 5
 4 17 8 1079.41 434.445 5
 4 17 -8 984.378 297.104 5
 -4 17 -8 791.175 279.002 5
 4 17 8 883.765 642.932 9
 4 17 9 376.221 679.298 9
 4 17 9 -43.7775 302.285 5
 -4 17 9 -43.628 354.483 5
 4 17 10 17914.4 1692.19 5
 -4 17 10 18519.9 1700.53 5
 -4 17 11 51093.9 4016.75 5
 4 17 11 49802.2 4011.19 5
 -4 17 12 23100.5 2136.25 5
 4 17 12 24508.2 2161.41 5
 4 17 13 49933 4107.5 9
 -4 17 13 41753 3379.59 5
 4 17 13 39556.4 3363.73 5
 4 17 14 4903.42 1048.2 9
 4 17 -14 3594.12 682.368 7
 -4 17 14 3184.18 625.975 5
 4 17 14 4288.32 700.651 5
 4 17 15 12947.4 1658.05 9
 4 17 -15 12389.6 1279.1 7
 -4 17 15 11074.2 1179.89 5
 4 17 15 10715.8 1162.99 5
 -4 17 16 -172.562 337.452 5
 4 17 16 -131.317 349.164 5
 -4 17 17 5534.87 710.266 5
 4 17 17 4611.06 696.7 5
 -4 17 18 -191.969 312.057 5
 4 17 18 -39.7932 311.222 5
 -4 17 19 35.2713 270.28 5
 4 17 19 179.454 294.384 5
 -4 17 20 123.033 254.912 5
 4 17 20 304.046 260.807 5
 4 17 21 97.9207 216.55 5
 -4 17 21 -25.7622 227.889 5
 -4 17 22 41.1794 187.774 5
 4 17 22 75.2716 162.555 5
 -4 17 23 1044.06 218.614 5
 4 17 23 1480.18 217.406 5
 4 17 23 1082.65 130.61 4
 4 18 0 2461.42 574.352 5
 -4 18 0 1414.79 467.7 5
 4 -18 0 3005.42 435.563 8
 4 -18 -1 52825.4 3498.08 8
 -4 18 1 42505.2 3587.06 5
 4 18 1 49757.7 3690.66 5
 -4 18 -1 41454.9 3534.96 5
 4 18 -1 46471.2 3599.51 5
 4 -18 1 46449.1 3463.53 8
 -4 18 2 813.722 436.237 5
 4 18 2 579.851 426.714 5
 -4 18 -2 1072.58 392.851 5
 4 18 -2 891.992 368.873 5
 4 -18 -2 1759.51 352.763 8
 4 -18 2 1070 315.268 8
 4 -18 -3 38352.7 2564.68 8
 -4 18 3 29233.8 2675.03 5
 4 18 3 36232 2788.4 5
 4 18 -3 33152.4 2617.21 5
 -4 18 -3 30158.1 2579.3 5
 4 -18 3 32833.9 2549.25 8
 4 18 4 7235.36 1483.88 9
 4 18 4 8076.92 971.69 5
 -4 18 4 9054.24 971.883 5
 -4 18 -4 6863.18 797.478 5
 4 18 -4 8055.42 832.012 5
 4 -18 4 7648.57 789.698 8
 -4 18 5 7087.72 911.302 5
 4 18 5 8240.82 951.379 5
 -4 18 -5 7372.47 791.622 5
 4 18 -5 8389.35 816.802 5
 4 18 5 10499.5 1633.75 9
 -4 18 6 1122.83 429.342 5
 4 18 6 1153.16 463.538 5
 -4 18 -6 1559.45 349.266 5
 4 18 -6 947.327 307.623 5
 4 18 6 1528.54 845.562 9
 -4 18 7 8798.97 1028.95 5
 4 18 7 9305.72 1047.85 5
 -4 18 -7 10358.2 931.265 5
 4 18 -7 9179.39 907.078 5
 4 18 8 2144.6 508.559 5
 -4 18 8 1961.51 533.235 5
 -4 18 -8 2578.29 432.025 5
 4 18 -8 2975.5 447.666 5
 4 18 8 2782.06 997.384 9
 4 18 9 1455.69 734.298 9
 -4 18 9 715.662 424.32 5
 4 18 9 939.014 432.749 5
 4 18 10 8195.12 1409.12 9
 -4 18 10 6669.77 844.43 5
 4 18 10 5904.17 813.207 5
 -4 18 11 19376.7 1783.85 5
 4 18 11 18871.9 1774.64 5
 4 18 12 47100.9 4116.75 9
 4 -18 12 53913.9 3114.33 3
 -4 18 12 32650.4 3144.64 5
 4 18 12 31208 3140.34 5
 4 18 13 36990.9 3257.93 5
 -4 18 13 44675.8 3357.18 5
 4 18 13 45539.5 3950.88 9
 4 18 14 14476 1396.47 5
 -4 18 14 13437.3 1389.16 5
 4 18 14 13140.7 1782.34 9
 4 18 -14 16428.2 1543.94 7
 4 18 15 10235.6 1087.33 5
 -4 18 15 10868.7 1110.88 5
 4 18 16 1043.85 401.754 5
 -4 18 16 1185.53 408.93 5
 -4 18 17 2704.58 511.897 5
 4 18 17 2965.53 531.963 5
 4 18 18 37.1294 296.282 5
 -4 18 18 322.676 302.142 5
 -4 18 19 1297.82 366.25 5
 4 18 19 1315.63 360.125 5
 4 18 20 519.273 261.192 5
 -4 18 20 250.787 236.019 5
 -4 18 21 183.528 206.287 5
 4 18 21 106.541 170.157 5
 -4 18 22 1136.25 249.941 5
 4 18 22 1457.4 239.495 5
 -4 18 23 -27.5146 124.524 5
 -4 19 0 363.14 395.352 5
 4 19 0 99.5898 397.181 5
 4 -19 0 96.8909 274.521 8
 4 19 1 2795.29 630.306 5
 -4 19 1 3306.97 603.479 5
 4 19 -1 2583.41 560.009 5
 -4 19 -1 2122.89 517.712 5
 4 -19 -1 2668.3 445.037 8
 4 -19 1 2192.36 415.137 8
 4 -19 -2 68669.4 4401.63 8
 -4 19 2 59028.1 4515.71 5
 4 19 2 63252.2 4589.93 5
 4 19 -2 56966.2 4441.8 5
 -4 19 -2 52981.1 4397.13 5
 4 -19 2 57210.2 4358.64 8
 4 -19 -3 4342.37 520.298 8
 -4 19 -3 2915.83 533.813 5
 4 19 -3 3593.36 580.2 5
 -4 19 3 3435.08 647.902 5
 4 19 3 3430 662.156 5
 4 -19 3 3465.03 522.218 8
 4 -19 -4 25336.8 1712.81 8
 -4 19 4 18357.5 1796.62 5
 4 19 4 21400.7 1870.71 5
 -4 19 -4 18980.7 1684.91 5
 4 19 -4 19741 1705.38 5
 4 -19 4 18735.7 1655.51 8
 4 19 -5 115464 8174.62 5
 -4 19 -5 115329 8163.66 5
 4 19 5 114269 8324.63 5
 -4 19 5 113892 8306.07 5
 -4 19 -6 21090.8 1692.03 5
 4 19 -6 20494.5 1695.19 5
 4 19 6 20233.4 1834.31 5
 -4 19 6 18577.1 1796.65 5
 4 19 7 697.338 709.295 9
 -4 19 -7 1364.84 325.665 5
 4 19 -7 750.473 307.52 5
 -4 19 7 364.719 372.009 5
 4 19 7 1097.12 421.238 5
 4 19 8 4659.87 1181.48 9
 4 19 -8 5083.39 621.102 5
 -4 19 -8 5291.41 617.049 5
 4 19 8 4624.48 701.298 5
 -4 19 8 4195.51 676.876 5
 -4 19 9 12788.5 1258.77 5
 4 19 9 11609 1235.1 5
 4 19 9 15156.6 1947.21 9
 -4 19 10 24932.3 2176.78 5
 4 19 10 24879.9 2170.73 5
 -4 19 11 1878.32 519.77 5
 4 19 11 2634.84 565.978 5
 4 19 11 2318.65 933.109 9
 -4 19 12 28134.4 2442.25 5
 4 19 12 27904 2446.91 5
 4 19 12 35029.5 3256.25 9
 -4 19 13 4566.01 736.68 5
 4 19 13 4291.54 710.39 5
 -4 19 14 -270.68 380.087 5
 4 19 14 -88.4243 335.367 5
 -4 19 15 3100.03 547.452 5
 4 19 15 3085 562.897 5
 -4 19 16 155.274 303.643 5
 4 19 16 -360.462 331.526 5
 4 19 17 2259.35 473.983 5
 -4 19 17 2416.17 469.719 5
 -4 19 18 134.946 293.783 5
 4 19 18 -279.386 294.144 5
 -4 19 19 1202.51 322.343 5
 4 19 19 1392.42 355.694 5
 -4 19 20 533.042 254.19 5
 4 19 20 337.262 208.278 5
 -4 19 21 180.659 201.62 5
 4 19 21 604.174 195.039 5
 -4 19 22 483.33 150.239 5
 -4 20 0 114536 8826.97 5
 4 20 0 125470 8895.76 5
 4 -20 0 128406 8759.72 8
 -4 20 1 2618.8 560.9 5
 -4 20 -1 2635.58 578.93 5
 4 20 1 3529.57 654.088 5
 4 20 -1 2831.83 567.807 5
 4 -20 1 3151.14 496.537 8
 4 -20 -1 4031.63 559.507 8
 -4 20 2 106682 7944.25 5
 4 20 2 115727 8013.54 5
 -4 20 -2 96571.1 7833.65 5
 4 20 -2 106581 7895.14 5
 4 -20 -2 130240 7874.7 8
 4 -20 2 105353 7804.61 8
 4 -20 -3 6994.27 705.272 8
 -4 20 3 5485.57 794.676 5
 4 20 3 5286.76 786.036 5
 4 20 -3 5339.31 711.544 5
 -4 20 -3 4787.39 670.129 5
 4 -20 3 4962.99 644.894 8
 4 -20 -4 18268.7 1331.84 8
 -4 20 -4 13264.9 1291.19 5
 4 20 -4 14226.4 1316.7 5
 -4 20 4 14028.1 1421.71 5
 4 20 4 13327.7 1427.6 5
 4 -20 -5 14250 1091.43 8
 -4 20 5 10619.9 1194.89 5
 4 20 5 10715.3 1201.21 5
 -4 20 -5 11127.1 1062.44 5
 4 20 -5 10298 1060.72 5
 -4 20 6 1082.05 472.954 5
 -4 20 -6 1032.39 331.372 5
 4 20 -6 755.288 319.485 5
 4 20 6 801.915 456.659 5
 4 -20 -6 1183.27 308.603 8
 4 20 -7 2804.65 457.729 5
 -4 20 -7 2022.82 411.714 5
 -4 20 7 1889.06 496.289 5
 4 20 7 1556.05 490.641 5
 4 20 8 2643.13 930.147 9
 4 20 8 1606.99 466.991 5
 -4 20 8 1531.9 486.636 5
 -4 20 9 23141.4 2084.88 5
 4 20 9 24384.6 2096.87 5
 4 20 10 1281.15 822.664 9
 -4 20 10 785.646 448.463 5
 4 20 10 1991.29 517.16 5
 4 -20 -11 7390.41 635.5 3
 -4 20 11 4946.78 794.014 5
 4 20 11 5561.7 827.784 5
 -4 20 12 10071.7 1137.37 5
 4 20 12 10480.9 1165.97 5
 -4 20 13 15010.6 1434.96 5
 4 20 13 14807.8 1414.26 5
 -4 20 14 1177.7 438.23 5
 4 20 14 1468.32 439.602 5
 -4 20 15 21794.2 1800.67 5
 4 20 15 20139.3 1780.68 5
 4 20 16 1662.03 434.426 5
 -4 20 16 1035.74 372.009 5
 -4 20 17 3619.95 545.148 5
 4 20 17 3457.47 538.771 5
 -4 20 18 315.197 277.185 5
 4 20 18 195.277 290.666 5
 4 20 19 8775.92 802.285 5
 -4 20 19 7281.58 779.436 5
 -4 20 20 2066.2 340.267 5
 4 20 20 2305.29 336.294 5
 -4 20 21 4733.89 435.914 5
 4 -20 21 3737.71 300.213 2
 -4 21 0 15115.4 1493.29 5
 4 21 0 15620.8 1533.47 5
 4 -21 0 18214.6 1482.56 8
 4 21 -1 15427.8 1468.71 5
 -4 21 -1 14405.4 1416.96 5
 -4 21 1 12505.1 1405.87 5
 4 21 1 16530.9 1522 5
 4 -21 -1 18088.9 1420.7 8
 4 -21 1 16559.1 1399.53 8
 -4 21 2 1025.76 456.521 5
 4 21 2 789.988 443.304 5
 -4 21 -2 1580.81 431.52 5
 4 21 -2 1805.46 446.371 5
 4 -21 -2 2039.18 421.864 8
 4 -21 2 2132.52 431.917 8
 -4 21 3 81937.7 6351.46 5
 4 21 3 82749.1 6363.1 5
 4 21 -3 86145.1 6291.22 5
 -4 21 -3 79460.6 6236.82 5
 4 -21 -3 103646 6309.26 8
 -4 21 4 47.2343 383.788 5
 -4 21 -4 33.5617 292.199 5
 4 21 -4 -144.846 291.491 5
 4 21 4 -96.3686 372.942 5
 4 -21 -4 191.163 251.582 8
 -4 21 5 1444.76 499.368 5
 4 21 5 1870.01 513.976 5
 -4 21 -5 1894.78 390.816 5
 4 21 -5 2242.79 438.753 5
 4 -21 -5 2227.56 393.201 8
 -4 21 6 1054.03 440.37 5
 4 21 6 1817.83 475.568 5
 4 21 -6 1302.04 356.458 5
 -4 21 -6 996.556 316.209 5
 4 -21 -6 1048.75 314.361 8
 4 -21 -7 39317.5 2563.86 8
 -4 21 7 27672.8 2621.02 5
 4 21 7 27155.3 2608.89 5
 4 21 -7 37376 2628.03 5
 -4 21 -7 33554.2 2577.58 5
 4 -21 -8 1695.77 335.284 8
 -4 21 8 1468.83 481.186 5
 4 21 8 1316.63 444.03 5
 4 21 9 353.573 356.418 5
 -4 21 9 267.247 400.682 5
 -4 21 10 20064 1812.52 5
 4 21 10 21148.8 1826.6 5
 4 21 11 7816.44 982.107 5
 -4 21 11 8306.89 990.824 5
 4 -21 -11 9109.71 762.542 3
 -4 21 12 148.072 393.883 5
 4 21 12 321.109 366.127 5
 -4 21 13 1956.68 492.371 5
 4 21 13 2293.93 488.004 5
 -4 21 14 2762.91 491.678 5
 4 21 14 1340.34 427.821 5
 -4 21 15 3043.74 509.289 5
 4 21 15 2715.86 524.585 5
 -4 21 16 69.8059 283.779 5
 4 21 16 259.937 328.631 5
 4 21 17 3317.76 511.773 5
 -4 21 17 2788.06 476.684 5
 4 -21 18 3934.01 333.803 2
 4 21 18 4467.06 545.417 5
 -4 21 18 4142.61 535.1 5
 4 -21 19 1268.83 138.028 2
 -4 21 19 1175.35 295.256 5
 4 21 19 1476.9 303.755 5
 4 -21 20 1311.14 128.918 2
 -4 21 20 1286.28 245.328 5
 4 22 0 101671 7325.72 5
 -4 22 0 94604.5 7279.84 5
 4 -22 0 106911 7278.18 8
 4 22 1 2612.51 565.912 5
 -4 22 1 2640.07 558.533 5
 4 22 -1 2402.84 537.491 5
 -4 22 -1 2377.82 513.205 5
 4 -22 -1 3036.93 494.094 8
 4 -22 1 3225.5 518.629 8
 -4 22 -2 23177.8 2010.84 5
 4 22 2 23123.2 2077.85 5
 -4 22 2 23663.4 2079.19 5
 4 22 -2 26079.5 2074.17 5
 4 -22 2 22904.2 1988.69 8
 4 -22 -2 30622.7 2077.87 8
 -4 22 -3 83475.4 6394.54 5
 4 22 3 81364.9 6469.08 5
 4 22 -3 91779.6 6444.68 5
 -4 22 3 82634.3 6471.26 5
 4 -22 -3 106663 6467.57 8
 -4 22 -4 31254.3 2534 5
 -4 22 4 30487.4 2619.74 5
 4 22 -4 33827.7 2581.89 5
 4 22 4 29547.1 2605.39 5
 4 -22 -4 39034.8 2595.12 8
 4 -22 -5 15036.6 1174.33 8
 -4 22 -5 11712.3 1131.39 5
 4 22 -5 12779.9 1173.02 5
 -4 22 5 12220.6 1230.75 5
 4 22 5 10716.4 1183.24 5
 4 -22 -6 4127.88 531.64 8
 -4 22 6 4017.03 641.064 5
 -4 22 -6 4068.69 550.515 5
 4 22 -6 4263.92 581.851 5
 4 22 6 3949.33 635.675 5
 -4 22 7 38522.9 3234.89 5
 4 22 7 36150.6 3208.89 5
 -4 22 8 4630.79 702.369 5
 4 22 8 4891.67 706.696 5
 4 -22 -8 6519.58 637.122 8
 4 22 9 342.26 359.489 5
 -4 22 9 258.109 342.152 5
 4 -22 -9 977.802 278.701 8
 -4 22 10 16150.6 1544.33 5
 4 22 10 14928.5 1528.91 5
 4 -22 -10 19521.1 1442.81 8
 4 -22 10 18596.4 1403.97 3
 4 -22 -10 15844.3 1308.4 3
 4 -22 -11 3280.61 444.308 8
 4 22 11 2342.99 554.768 5
 -4 22 11 2564.29 561.794 5
 4 -22 -11 2333.35 329.482 3
 -4 22 12 42.1081 329.333 5
 4 22 12 203.962 312.609 5
 4 22 13 2699.88 520.455 5
 -4 22 13 2421.33 515.474 5
 4 -22 13 3760.46 349.593 2
 -4 22 14 5955.17 831.878 5
 4 22 14 5912.08 838.425 5
 -4 22 15 10530.9 1191.54 5
 4 22 15 11110.4 1223.52 5
 4 -22 16 2453.36 249.109 2
 -4 22 16 1480.46 409.434 5
 4 22 16 2137.49 449.487 5
 4 -22 17 2533.24 240.739 2
 4 -22 -17 2884.83 342.057 8
 -4 22 17 1817.56 402.789 5
 4 22 17 1901.88 396.471 5
 4 -22 18 122.814 74.6461 2
 4 22 18 270.209 230.659 5
 -4 22 18 224.495 217.372 5
 4 -22 -18 106.188 140.65 8
 4 23 0 10338.5 1034.44 5
 -4 23 0 9251.76 995.837 5
 4 -23 0 10497.4 1000.78 8
 -4 23 1 11688.7 1199.87 5
 -4 23 -1 12430.3 1188.43 5
 4 23 1 12051 1207.09 5
 4 23 -1 12981.9 1217.81 5
 4 -23 -1 15383.2 1230.65 8
 4 23 2 2248.68 486.507 5
 -4 23 -2 2073.66 438.462 5
 -4 23 2 1974.12 471.914 5
 4 23 -2 2336.14 460.68 5
 4 -23 -2 3039.48 475.238 8
 4 23 3 307.565 322.316 5
 -4 23 3 191.084 344.579 5
 -4 23 -3 735.015 315.473 5
 4 23 -3 484.605 321.599 5
 4 -23 -3 417.409 289.955 8
 -4 23 -4 7220.03 742.443 5
 4 23 -4 7009.29 756.509 5
 4 23 4 5580.17 747.277 5
 -4 23 4 5276.63 756.623 5
 4 -23 -4 8272.9 768.543 8
 4 23 5 522.253 320.709 5
 -4 23 -5 807.336 309.196 5
 4 23 -5 610.232 351.168 5
 -4 23 5 916.154 359.116 5
 4 -23 -5 778.656 287.759 8
 -4 23 6 22206.6 1904.99 5
 4 23 6 19696.6 1877.53 5
 -4 23 7 1071.68 396.076 5
 4 23 7 782.732 372.84 5
 4 -23 -7 1952.47 340.293 8
 4 23 8 306.332 318.336 5
 -4 23 8 309.699 343.822 5
 4 -23 -8 624.12 257.428 8
 -4 23 9 476.271 343.803 5
 4 23 9 357.704 341.466 5
 4 -23 9 362.433 275.801 3
 4 -23 -9 323.203 209.464 3
 4 -23 -9 496.78 250.148 8
 4 -23 -10 13145.1 1128.73 3
 -4 23 10 14640.8 1372.36 5
 4 23 10 14218 1375.42 5
 -4 23 11 6532.09 814.308 5
 4 23 11 5332.83 763.985 5
 4 -23 -11 6642.5 599.728 3
 -4 23 12 325.025 324.62 5
 4 23 12 357.399 337.896 5
 4 -23 -12 925.01 255.364 8
 -4 23 13 68.1485 269.087 5
 4 23 13 -34.6233 296.563 5
 4 -23 -13 102.343 181.1 8
 -4 23 14 260.602 293.358 5
 4 23 14 380.85 292.295 5
 4 -23 -14 292.636 184.225 8
 -4 23 15 6704.45 787.158 5
 4 23 15 7674.7 821.169 5
 4 -23 -15 8421.02 715.537 8
 -4 23 16 314.61 286.755 5
 4 23 16 1038.52 318.302 5
 4 -23 -16 1034.9 223.546 8
 -4 23 17 359.54 218.693 5
 4 23 17 529.472 248.312 5
 4 -23 -17 720.575 185.971 8
 4 24 0 3958.67 570.721 5
 -4 24 0 5277.87 606.774 5
 -4 24 1 7863.32 831.239 5
 -4 24 -1 7118.38 797.935 5
 4 24 -1 8664.3 844.634 5
 4 24 1 7197.8 809.911 5
 4 -24 -1 9740.84 852.031 8
 -4 24 -2 4167.62 544.698 5
 4 24 2 3809 558.227 5
 -4 24 2 3756.38 552.664 5
 4 24 -2 5095.45 591.438 5
 4 -24 -2 5554.89 596.556 8
 -4 24 3 2547.53 462.822 5
 4 24 -3 3414.34 475.663 5
 -4 24 -3 2331.26 423.146 5
 4 24 3 2580.76 464.945 5
 4 -24 -3 2756.22 434.45 8
 -4 24 -4 2343.73 388.867 5
 -4 24 4 1237.32 381.47 5
 4 24 4 930.591 333.865 5
 4 24 -4 2028.11 399.498 5
 4 -24 -4 1728.67 345.009 8
 4 24 5 4037.85 572.044 5
 -4 24 5 3719.35 562.471 5
 4 -24 -5 5376.15 566.13 8
 4 24 6 25343.3 2240.03 5
 -4 24 6 26736.4 2260.79 5
 -4 24 7 99.7647 280.103 5
 4 24 7 -98.4955 308.098 5
 4 -24 -7 252.374 221.58 8
 4 24 8 38017.6 2924.23 5
 -4 24 8 36118.1 2910.81 5
 4 -24 -8 35583.2 2745.98 3
 4 -24 8 37730.6 2786.5 3
 4 -24 -8 46582.6 2885.97 8
 4 24 9 3555.95 542.97 5
 -4 24 9 3108.64 531.4 5
 4 -24 -9 3091.77 371.893 3
 4 -24 -9 4256.05 473.727 8
 -4 24 10 11939.6 1097.75 5
 4 24 10 8595.39 1005.75 5
 4 -24 -10 10637.2 875.855 3
 -4 24 11 191.679 278.707 5
 4 24 11 248.864 258.016 5
 4 -24 -11 307.182 206.634 8
 -4 24 12 17606 1583.71 5
 4 24 12 16851.6 1577.88 5
 4 -24 -13 10768.2 859.949 8
 -4 24 13 8906.36 906.407 5
 4 24 13 9664.03 932.909 5
 -4 24 14 3649.13 538.845 5
 4 24 14 4757.3 580.876 5
 4 -24 -15 2524.25 318.004 8
 4 24 15 1989.53 366.971 5
 -4 24 15 1711.79 335.922 5
 -4 25 0 1239.11 303.611 5
 4 25 0 1332.24 308.568 5
 4 25 1 23031.7 1882.72 5
 -4 25 -1 25197.3 1896.82 5
 4 25 -1 25354 1898.86 5
 -4 25 1 23229.1 1884.62 5
 -4 25 2 756.841 285.129 5
 4 25 2 493.054 268.649 5
 -4 25 -2 528.591 248.669 5
 4 25 -2 1016.17 278.787 5
 4 25 3 287.714 243.702 5
 4 25 -3 -79.4538 228.73 5
 -4 25 -3 278.189 240.561 5
 -4 25 3 -105.972 239.79 5
 4 -25 -3 -24.4192 219.367 8
 -4 25 4 2395.6 410.744 5
 4 25 4 2279.56 394.961 5
 4 -25 -4 3240.84 414.428 8
 4 25 5 3417.98 468.325 5
 -4 25 5 2959.37 467.406 5
 4 -25 -5 4169.46 467.073 8
 4 -25 -6 586.047 228.128 3
 4 -25 6 695.153 232.249 3
 -4 25 6 661.782 289.532 5
 4 25 6 464.123 251.161 5
 4 -25 -6 873.354 242.603 8
 4 -25 7 258.042 225.217 3
 4 -25 -7 354.39 192.388 3
 4 25 7 56.245 254.842 5
 -4 25 7 28.1467 247.349 5
 4 -25 -7 137.465 189.999 8
 4 -25 8 1569.83 293.094 3
 4 -25 -8 1459.75 246.769 3
 -4 25 8 814.478 311.94 5
 4 25 8 1299.99 351.521 5
 4 -25 -8 1848.27 314.29 8
 4 -25 -9 3121.85 345.824 3
 -4 25 9 3239.99 485.058 5
 4 25 9 3092.34 463.558 5
 4 -25 -9 4255.63 463.239 8
 4 -25 -10 4986.88 429.566 3
 4 25 10 3668.86 520.511 5
 -4 25 10 4448.29 552.42 5
 4 -25 -10 5402.52 520.508 8
 4 25 11 341.405 232.909 5
 -4 25 11 265.157 215.919 5
 4 -25 -11 318.532 175.191 8
 4 25 12 6510.12 702.209 5
 -4 25 12 6589.61 699.91 5
 -4 25 13 15160 1437.48 5
 4 25 13 18667.2 1480.93 5
 -4 26 0 13564.5 1106.22 5
 4 26 0 13304.2 1102.78 5
 -4 26 1 4968.03 546.793 5
 4 26 1 5654.69 564.701 5
 -4 26 -1 6062.34 572.426 5
 4 26 -1 5463.79 561.624 5
 -4 26 2 6199.09 621.372 5
 4 26 2 5715.59 611.475 5
 -4 26 -2 7052.52 645.075 5
 4 26 -2 7201.5 648.354 5
 4 -26 -3 4194.6 462.147 3
 4 26 3 4577.61 492.978 5
 -4 26 3 4516.4 490.856 5
 4 -26 -4 19211.5 1402.94 3
 4 -26 4 17757 1402.36 3
 -4 26 4 18509.7 1443.07 5
 4 26 4 17244.6 1430 5
 4 -26 5 8970.74 846.38 3
 4 -26 -5 10606.1 858.298 3
 4 26 5 10671.4 907.209 5
 -4 26 5 9873.67 896.127 5
 4 -26 -5 12268.7 906.2 8
 4 -26 6 44807.7 3345.38 3
 4 -26 -6 46072 3339.38 3
 4 26 6 44170.5 3410.02 5
 -4 26 6 46631.4 3421.68 5
 4 -26 -6 54787.2 3419.23 8
 4 -26 -7 1945.03 267.547 3
 4 -26 7 1608.42 291.235 3
 -4 26 7 1547.69 328.334 5
 4 26 7 2002.68 343.868 5
 4 -26 -7 2576.7 338.468 8
 4 -26 -8 18128.9 1339.61 3
 -4 26 8 17655.2 1443.32 5
 4 26 8 15646.1 1412.24 5
 4 -26 -8 21458.8 1449.17 8
 4 -26 -9 5449.67 468.603 3
 4 26 9 4869.31 538.572 5
 -4 26 9 4879.63 544.914 5
 4 26 10 3192.23 380.042 5
 -4 26 10 2916.87 376.576 5
 4 -26 -10 3103.46 344.794 8
 -4 26 11 3242.01 396.676 5
 4 26 11 3745.02 420.645 5
 4 -26 -11 4508.8 402.152 8
 4 -27 0 895.86 233.191 3
 -4 27 0 775.866 203.626 5
 4 27 0 908.145 197.056 5
 4 -27 -1 301.487 207.934 3
 4 -27 1 312.732 207.101 3
 4 27 1 314.648 164.402 5
 -4 27 1 255.256 155.074 5
 4 -27 -2 1611.04 273.901 3
 -4 27 2 1888.89 268.011 5
 4 27 2 1763.9 257.556 5
 4 -27 -3 8004.95 655.066 3
 4 -27 3 6988.75 659.02 3
 -4 27 3 7373.48 648.473 5
 4 27 3 7056.28 642.444 5
 4 -27 -4 9605.71 771.51 3
 4 -27 4 9739.98 786.207 3
 4 27 4 8882.78 775.847 5
 -4 27 4 8893.73 780.102 5
 4 -27 5 3056.95 347.528 3
 4 -27 -5 2984.57 342.798 3
 4 27 5 2898.72 349.831 5
 -4 27 5 2898.16 353.895 5
 4 -27 -6 2675.31 292.352 3
 4 -27 6 2174 301.72 3
 -4 27 6 2245.48 317.651 5
 4 27 6 2363.36 313.893 5
 4 -27 -7 1098.88 191.253 3
 -4 27 7 976.395 202.221 5
 4 27 7 773.709 188.996 5
 4 -27 -8 2175.64 242.096 3
 4 27 8 2013.33 263.644 5
 -4 27 8 1935.45 263.242 5
 4 -28 0 367.285 174.132 3
 4 -28 1 986.915 222.316 3
 4 -28 -1 1449.56 227.241 3
 4 -28 -2 9377.12 851.02 3
 4 28 2 11455.9 862.324 5
 -4 28 2 12063.2 870.474 5
 4 -28 3 953.281 235.514 3
 4 -28 -3 1142.54 224.236 3
 -4 28 3 1466.26 197.017 5
 5 0 0 113.005 118.13 9
 5 0 -1 -58.2591 153.658 9
 5 0 1 146.759 127.612 9
 5 0 2 298381 21754.1 1
 5 0 2 330754 21743.3 9
 -5 0 -3 174.107 101.545 7
 5 0 3 58.2738 162.334 1
 5 0 3 -18.7757 177.541 9
 5 0 -4 135850 10349.4 7
 5 0 4 127588 10403.4 1
 5 0 4 147072 10421.9 9
 5 0 5 99.2548 194.021 1
 5 0 -5 106.42 172.954 7
 -5 0 -5 -15.2261 140.878 7
 5 0 6 41710.7 3130.46 1
 -5 0 -6 37637.1 3016.81 7
 5 0 7 -95.3792 265.431 1
 5 0 -7 87.7533 363.067 7
 -5 0 -7 165.49 192.769 7
 5 0 8 9864.89 977.698 1
 5 0 -8 9692.09 927.682 7
 -5 0 -8 8540.79 833.494 7
 5 0 9 47.6997 387.62 1
 -5 0 -9 51.34 214.386 7
 5 0 -9 198.054 258.159 7
 -5 0 -10 17830.4 1418.67 7
 5 0 -10 16015.5 1459.11 7
 5 0 -11 109.984 249.912 7
 -5 0 -11 29.194 221.333 7
 5 0 -12 153230 13034.6 7
 -5 0 -12 149513 12972.8 7
 5 0 -13 330.379 274.024 7
 -5 0 -13 -33.5554 189.257 7
 5 0 -13 39.8303 398.833 6
 -5 0 -14 97537.9 8250.81 7
 5 0 -14 99059 8318.88 7
 -5 0 -15 217.382 188.034 7
 5 0 -15 -44.7594 247.555 7
 5 0 -15 158.505 247.955 6
 -5 0 -16 29756 2335.36 7
 5 0 -16 32960.6 2440.61 7
 5 0 -16 27969.2 2135.63 6
 -5 0 -17 348.994 210.064 7
 5 0 -17 -47.4197 240.287 7
 5 0 -17 -11.5896 112.481 6
 -5 0 -18 5709.39 641.152 7
 5 0 -18 5883.57 712.911 7
 5 0 -18 4184.25 404.138 6
 5 0 19 27.4735 151.894 1
 -5 0 -19 -40.8141 180.518 7
 5 0 -19 49.9396 234.274 7
 5 0 -19 38.4203 95.5956 6
 5 0 20 4309.08 525.757 1
 -5 0 -20 6326 693.461 7
 5 0 -20 6079.23 737.067 7
 5 0 -20 4728.73 421.834 6
 5 0 21 -28.321 136.504 1
 -5 0 -21 -42.9374 183.878 7
 5 0 -21 -50.9559 245.591 7
 5 0 -21 -9.32446 91.0678 6
 5 0 -22 21586.1 2024.8 7
 -5 0 -22 25001.4 2018.73 7
 5 0 22 27351.5 2057.67 9
 5 0 22 23418.7 1891.98 1
 5 0 -22 23571.7 1720.08 6
 5 0 23 -43.6315 231.378 9
 5 0 23 90.7223 141.882 1
 -5 0 -23 -42.5604 194.043 7
 5 0 -23 56.6938 99.1455 6
 5 0 -24 9.65431 98.995 6
 5 0 -25 67.3497 100.467 6
 5 0 26 550.565 129.531 4
 5 0 -26 617.462 138.323 6
 5 0 -27 35.1578 96.2375 6
 5 0 -28 6632.16 527.153 6
 5 0 -29 38.2242 75.584 6
 5 1 0 157.874 149.711 9
 5 -1 0 -33.2876 86.3223 9
 5 -1 1 42957.7 3026.68 9
 5 1 1 44429.5 3082.22 9
 5 1 -1 41116.2 3088.26 9
 5 -1 2 6757.78 601.656 1
 5 1 2 7428.72 622.512 9
 5 -1 2 7523.07 580.496 9
 5 1 -3 9458.48 750.124 7
 -5 1 -3 12066.8 800.847 7
 5 1 3 6820.37 793.253 1
 5 -1 3 8308.84 809.505 1
 5 -1 3 11109.5 832.443 9
 5 1 3 9916.64 853.036 9
 5 1 -4 93531.3 5596.86 7
 -5 1 -4 94023.8 5585.11 7
 -5 -1 -4 77422.8 5486.38 7
 5 -1 4 72226.8 5585.78 1
 5 1 4 62361.3 5560.33 1
 5 1 4 77068.8 5609.93 9
 -5 -1 -5 20012.4 1360.54 7
 -5 1 -5 20512.3 1396.75 7
 5 -1 -5 15034.4 1334.58 7
 5 -1 5 15742.7 1386.56 1
 5 1 5 12474.1 1346.87 1
 5 1 5 15757.9 1400.91 9
 5 1 -6 15323.7 1191.09 7
 -5 -1 -6 19751 1274.38 7
 -5 1 -6 15928.4 1175.64 7
 5 -1 -6 11534.5 1122.41 7
 5 -1 6 11806.2 1136.88 1
 5 1 6 10258.7 1115.11 1
 5 1 6 11861.8 1173.85 9
 5 -1 7 6020.19 689.786 1
 5 1 7 5268.46 681.371 1
 5 1 -7 5484.98 633.309 7
 5 -1 -7 7492.83 763.351 7
 -5 1 -7 8234.83 749.501 7
 -5 -1 -7 5963.54 624.52 7
 5 1 8 91704.9 6405.55 1
 5 -1 8 99467.2 6424.78 1
 -5 -1 -8 80586.6 6249.71 7
 -5 1 -8 95713.5 6306.46 7
 5 -1 9 7210.65 823.123 1
 5 1 9 6966.09 854.485 1
 5 1 -9 4450.24 596.945 7
 -5 -1 -9 5298.14 615.224 7
 5 -1 -9 5417.79 710.585 7
 -5 1 -9 5515.01 605.568 7
 5 -1 10 57112.4 3389.71 1
 5 1 10 57129.3 3477.29 1
 -5 -1 -10 39893.8 2958.93 7
 5 -1 -10 37481.4 3011.96 7
 5 1 -10 32349.8 2910.4 7
 -5 1 -10 36202.1 2897.4 7
 5 1 -11 66686.4 4937.43 7
 -5 -1 -11 71796.2 4970.06 7
 5 -1 -11 67897.7 5006.91 7
 -5 1 -11 65611.7 4877.47 7
 5 -1 -12 338.229 269.384 7
 -5 1 -12 139.058 169.77 7
 -5 -1 -12 327.018 238.634 7
 5 1 -12 431.04 252.089 7
 5 -1 -12 548.739 264.656 6
 5 1 -13 78466.3 6379.55 7
 -5 -1 -13 88064.3 6413.92 7
 5 -1 -13 78449.8 6434.49 7
 -5 1 -13 72062.9 6291.1 7
 5 1 -14 1187.05 327.533 7
 -5 1 -14 938.19 265.323 7
 -5 -1 -14 1108.85 303.498 7
 5 -1 -14 846.186 316.85 7
 -5 1 -15 26146.4 2277.39 7
 5 1 -15 29693 2373.35 7
 -5 -1 -15 29636.7 2372.6 7
 5 -1 -15 28810.8 2424.32 7
 5 -1 -15 31938.3 2214.81 6
 -5 1 -16 10203.2 970.184 7
 5 1 -16 11181.5 1053.63 7
 -5 -1 -16 10563.2 1019.16 7
 5 -1 -16 10219.6 1075.92 7
 5 -1 -16 9126.82 790.234 6
 -5 1 -17 3699.9 506.234 7
 5 1 -17 3425.2 519.98 7
 -5 -1 -17 3650.35 536.021 7
 5 -1 -17 2743.15 304.624 6
 5 -1 -17 3453.07 555.37 7
 -5 1 -18 9527.99 930.937 7
 5 1 -18 11543.3 1035.29 7
 -5 -1 -18 9717.73 957.455 7
 5 -1 -18 11421.4 1078.2 7
 5 -1 -18 7848.85 690.943 6
 5 -1 19 109.549 121.139 1
 5 1 -19 332.219 262.384 7
 -5 1 -19 40.5013 184.648 7
 5 -1 -19 -18.6735 94.6316 6
 -5 -1 -19 85.2546 194.34 7
 5 -1 -19 -156.668 294.432 7
 5 -1 20 4144.97 493.368 1
 -5 1 -20 6011.3 662.024 7
 5 1 -20 4975.79 667.207 7
 -5 -1 -20 5377.91 644.79 7
 5 -1 -20 4219.67 646.464 7
 5 -1 -20 3795.99 372.494 6
 5 -1 21 1100.58 266.853 1
 5 -1 -21 1341.5 179.34 6
 -5 1 -21 1874.7 395.312 7
 -5 -1 -21 1652.48 364.399 7
 5 1 -21 2016.48 428.793 7
 5 -1 -21 1853.88 402.806 7
 5 -1 22 2442.81 376.241 1
 5 1 -22 2066.07 250.29 6
 5 1 -22 2397.48 490.878 7
 -5 1 -22 2334.18 450.25 7
 -5 -1 -22 2329.21 443.875 7
 5 -1 -22 2951.9 266.431 6
 -5 1 -23 13350 1279.85 7
 5 1 -23 10636.2 1245.73 7
 5 -1 23 16469 1345.3 9
 5 -1 23 13180.9 1167.83 1
 5 1 -23 12492.9 1000.31 6
 5 -1 -23 14724 1014.58 6
 5 -1 -24 9.67126 99.2162 6
 5 1 -24 86.0517 104.703 6
 5 -1 -25 13612.4 940.347 6
 5 1 -25 11189.2 923.31 6
 5 1 26 3772.26 327.984 4
 5 1 -26 3424.58 334.962 6
 5 -1 -26 3863.58 347.169 6
 5 1 27 11172.1 738.086 4
 5 -1 -27 10044.8 754.762 6
 5 -1 -28 268.274 98.727 6
 5 -1 -29 393.321 93.255 6
 5 -2 0 25.5902 70.4786 9
 5 2 0 35.6313 148.733 9
 5 -2 1 48097.7 3272.28 9
 5 2 -1 43708.5 3380.68 9
 5 2 1 46348.5 3373.11 9
 5 2 -2 63726 3995.27 7
 5 -2 2 57171.5 4029.63 9
 5 -2 3 3519.82 437.975 1
 5 2 3 2928.35 457.559 9
 5 -2 4 287971 22203.5 1
 5 2 4 287059 22242.9 9
 5 2 -5 421100 29562 7
 -5 -2 -5 429343 29510.6 7
 5 -2 5 423848 29609.2 1
 5 2 5 445708 29653.9 9
 5 -2 -6 25384.1 2064.69 7
 -5 2 -6 26048.3 2028.96 7
 -5 -2 -6 29806 2054.99 7
 5 2 -6 24940.1 2023.47 7
 5 -2 6 27229.2 2097.82 1
 5 2 6 29780.1 2166.92 9
 5 2 -7 2522.29 381.229 7
 -5 2 -7 3486.08 429.022 7
 -5 -2 -7 3397.08 496.179 7
 5 -2 -7 2931.16 482.892 7
 5 -2 7 3161.4 473.244 1
 5 2 7 3031.21 535.191 9
 5 2 -8 17957.2 1710.02 7
 -5 -2 -8 26766.5 1873.24 7
 -5 2 -8 20215.9 1730.53 7
 5 -2 -8 26098.3 1958.21 7
 5 -2 8 23139.8 1848.31 1
 5 2 8 26310.1 2002.29 9
 5 2 -9 58980.1 5266.31 7
 -5 -2 -9 73196.7 5354.5 7
 -5 2 -9 74523.8 5326.13 7
 5 -2 -9 106708 5802.11 7
 5 -2 9 89633.9 5519.45 1
 5 2 -10 14286.7 1363.26 7
 -5 -2 -10 16223 1414.92 7
 5 -2 -10 17931.4 1569.34 7
 -5 2 -10 16620.8 1424.85 7
 5 2 -11 70856.5 5457.7 7
 5 -2 -11 79618.2 5623.77 7
 -5 2 -11 77411.5 5468.79 7
 -5 -2 -11 77520.7 5535.9 7
 5 2 -12 3225.03 499.128 7
 -5 -2 -12 3514.36 539.993 7
 -5 2 -12 3520.63 482.383 7
 5 -2 -12 3518.88 595.757 7
 5 2 -12 5184.67 528.343 6
 5 -2 -12 5349.84 518.1 6
 -5 2 -13 85.9473 191.069 7
 -5 -2 -13 340.937 254.511 7
 5 2 -13 344.74 241.871 7
 5 2 -13 241.179 315.079 6
 5 -2 -13 647.617 302.476 6
 5 -2 -13 293.305 265.517 7
 5 2 -14 20601.8 2049.76 7
 -5 2 -14 19867.3 1996.75 7
 -5 -2 -14 25455.9 2167.17 7
 5 -2 -14 23538 2194.44 7
 5 2 -15 4246.41 564.469 7
 -5 -2 -15 4787.56 637.486 7
 5 -2 -15 4965.55 688.439 7
 -5 2 -15 3775.2 508.25 7
 5 -2 -15 4090.48 438.206 6
 -5 2 -16 336.753 205.72 7
 5 2 -16 607.511 254.755 7
 -5 -2 -16 601.655 290.732 7
 5 -2 -16 462.738 138.985 6
 5 -2 -16 -54.7663 278.806 7
 5 2 -17 2086.53 402.271 7
 -5 2 -17 1774.05 344.167 7
 5 -2 -17 1282.76 189.806 6
 5 -2 -17 1824.14 440.596 7
 -5 -2 -17 1972.59 413.029 7
 5 2 -18 1158.8 334.596 7
 -5 2 -18 857.437 303.003 7
 5 -2 -18 623.185 128.51 6
 5 -2 -18 993.165 326.933 7
 -5 -2 -18 995.846 328.453 7
 5 -2 -19 218.063 270.019 7
 5 -2 -19 310.469 107.034 6
 -5 -2 -19 44.1867 213.531 7
 -5 2 -19 82.0261 198.279 7
 5 2 -19 138.507 245.315 7
 5 -2 19 301.169 136.278 1
 5 -2 -20 640.217 306.231 7
 5 -2 -20 926.496 147.172 6
 -5 -2 -20 302.21 236.033 7
 5 2 -20 1537.65 361.01 7
 -5 2 -20 1301.32 330.33 7
 5 -2 20 739.922 225.932 1
 5 -2 -21 27198.1 2031.92 6
 5 2 -21 31775.3 2419.39 7
 5 -2 21 27360.4 2191.63 1
 5 -2 -22 10438.6 842.766 6
 5 2 -22 10374.5 1132.17 7
 5 -2 22 11853.5 1018.33 1
 5 -2 -23 11970.3 867.602 6
 -5 2 -23 10857.9 1134.95 7
 5 2 23 11880.9 1041.36 1
 5 -2 23 12013.8 1039.25 1
 5 -2 -24 172.85 101.422 6
 5 -2 -25 925.791 162.499 6
 5 -2 -26 184.724 104.912 6
 5 2 27 107.18 102.122 4
 5 -2 -27 -25.4716 96.226 6
 5 2 28 25.7447 76.63 4
 5 -2 -28 44.606 81.4091 6
 5 -2 -29 4749.05 357.562 6
 -5 -2 -29 3946.41 345.277 6
 5 3 0 21.6207 189.752 9
 5 3 -1 2953.29 429.085 9
 5 3 1 2874.38 426.889 9
 5 -3 1 3292.16 303.034 9
 5 3 2 6254.41 690.996 9
 5 3 -2 5484.6 693.276 9
 5 3 3 58355.3 4472.37 1
 5 -3 3 55960.9 4461.46 1
 5 3 3 60806.6 4554.19 9
 5 3 4 13737.5 1247.21 1
 5 -3 4 13984 1241.62 1
 5 3 4 16375.1 1344.49 9
 5 3 -5 10731.2 882.652 7
 5 3 5 8831.83 827.542 1
 5 -3 5 8070.73 799.878 1
 5 3 5 8182.47 864.308 9
 5 3 -6 24515.3 1733.11 7
 5 3 6 19714.2 1695.29 9
 5 3 6 20014.1 1633.34 1
 5 -3 6 18697 1611.06 1
 5 3 -7 3153.21 458.073 7
 5 3 7 1694.53 444.37 9
 5 3 7 2229.26 416.542 1
 5 -3 7 2701.27 418.301 1
 -5 -3 -7 2390.49 379.667 7
 -5 3 -8 3117.46 461.389 7
 5 3 -8 3777.17 535.353 7
 -5 -3 -8 4865.93 607.59 7
 5 3 8 3548.44 638.297 9
 5 3 8 4644.72 605.71 1
 5 -3 8 4137.89 575.979 1
 -5 3 -9 449.685 232.004 7
 5 3 -9 561.828 248.129 7
 5 3 9 655.702 480.366 9
 5 3 9 497.064 394.415 1
 5 -3 9 77.1945 309.024 1
 -5 -3 -9 396.42 338.584 7
 5 -3 -9 244.163 363.288 7
 5 -3 -10 22665.1 1751.02 7
 -5 3 -10 14032.6 1257.75 7
 -5 -3 -10 14840.1 1344.45 7
 5 3 -10 11351.7 1220.06 7
 5 3 10 18019.2 1582.54 1
 5 -3 10 15627.9 1434.73 1
 5 3 10 20306.6 1786.78 9
 5 3 -11 13750.6 1367.2 7
 -5 3 -11 15207 1404.9 7
 -5 -3 -11 17980.4 1507.25 7
 5 -3 -11 17671.3 1608.41 7
 5 3 11 17333.8 1683.03 9
 5 3 11 24728.3 1993.35 1
 5 -3 11 22384 1741.7 1
 5 3 12 14868 1718.31 9
 -5 3 -12 18575.7 1607.12 7
 -5 -3 -12 17918.8 1656.42 7
 5 -3 -12 17032.9 1695.19 7
 5 3 -12 15252.2 1531.02 7
 5 -3 -12 24020.2 1526.92 6
 5 3 -12 22322 1524.74 6
 5 3 13 16592 2021.86 9
 5 3 -13 19086.1 1894.58 7
 -5 -3 -13 24463.4 2070.08 7
 -5 3 -13 20409.2 1899.65 7
 5 -3 -13 22058.1 2066.09 7
 5 -3 -13 36610.8 1997.34 6
 5 3 -13 32858.3 1965.73 6
 5 3 -14 73186.3 6567.22 7
 -5 -3 -14 89003 6748.01 7
 -5 3 -14 69284.6 6533.47 7
 5 -3 -14 77984.2 6733.59 7
 5 3 -14 131945 6726.27 6
 5 -3 -14 155141 6814.99 6
 5 3 -15 10948.1 1122.45 7
 -5 3 -15 10895.8 1090 7
 -5 -3 -15 13914.2 1287.56 7
 5 -3 -15 13068.2 1302.03 7
 5 -3 -15 11079.7 967.027 6
 5 3 -16 5906.84 687.812 7
 -5 -3 -16 6919.66 797.033 7
 5 -3 -16 5206.84 778.488 7
 -5 3 -16 6016.24 665.434 7
 5 -3 -16 4898.67 480.406 6
 5 3 -16 7228.24 617.569 6
 5 3 -17 25893.8 1897.5 7
 -5 -3 -17 25931.5 1968.76 7
 5 -3 -17 28999.9 2092.92 7
 -5 3 -17 26003.7 1854.65 7
 5 3 -17 24617.8 1637.77 6
 -5 -3 -18 47.939 265.118 7
 5 -3 -18 55.2378 82.9848 6
 5 3 -18 131.973 111.202 6
 5 3 -18 -43.3336 224.84 7
 -5 3 -18 39.6995 186.36 7
 5 -3 18 419.078 172.12 1
 5 3 18 89.7284 144.317 1
 5 -3 -19 323.875 110.746 6
 5 3 -19 514.126 132.201 6
 5 3 -19 548.426 273.566 7
 -5 3 -19 806.548 283.011 7
 5 -3 19 168.349 174.994 1
 5 3 19 496.346 195.716 1
 5 -3 -20 1797.34 210.438 6
 5 3 -20 1796.93 221.452 6
 -5 3 -20 2188.99 421.507 7
 5 3 -20 2238.72 456.101 7
 5 -3 20 2111.06 324.51 1
 5 3 20 1827.01 317.026 1
 5 3 -21 4442.95 398.322 6
 5 -3 -21 4689.2 394.945 6
 5 3 -21 4999.01 669.782 7
 5 -3 21 3920.93 508.153 1
 5 3 21 3739.34 505.268 1
 5 3 -22 352.261 118.443 6
 5 -3 -22 397.864 113.916 6
 5 3 -22 358.093 234.777 7
 -5 3 -22 953.367 326.027 7
 5 3 22 392.947 178.904 1
 5 -3 22 342.056 174.732 1
 5 -3 23 1983.44 331.625 1
 5 3 23 1868.28 331.947 1
 -5 3 -23 2105.77 438.239 7
 5 3 -23 2161.87 228.041 6
 5 -3 -23 1907.19 224.227 6
 5 3 -23 1601.32 426.087 7
 5 3 -24 25852.9 1875.84 6
 5 -3 -24 26383.9 1876.99 6
 5 3 -25 4527.17 401.575 6
 5 -3 -25 4698.33 404.163 6
 5 3 -26 740.084 140.732 6
 5 -3 -26 955.942 152.632 6
 5 3 27 6.94892 98.4935 4
 5 3 -27 98.1572 93.6586 6
 5 -3 -27 82.5487 92.2867 6
 5 3 28 4135.73 349.498 4
 5 3 -28 4423.04 363.115 6
 5 -3 -28 4409.54 364.262 6
 5 3 29 1584.86 157.478 4
 -5 3 -29 1879.89 178.793 6
 5 -3 -29 1797.67 180.29 6
 -5 -3 -29 1940.68 184.046 6
 5 3 -29 1877.98 179.945 6
 5 4 0 231.242 248.171 9
 5 4 -1 92532 8480.86 9
 5 4 1 100914 8487.76 9
 5 4 2 10530 958.78 9
 5 4 -2 9769.66 961.428 9
 5 -4 3 277221 19726.5 1
 5 4 3 283698 19732 1
 5 4 3 303094 19865.5 9
 5 4 4 2415.23 348.658 1
 5 -4 4 2144.52 332.249 1
 5 4 4 3092.48 498.058 9
 5 4 -5 16665.3 1355.93 7
 5 4 5 16550.4 1366.29 1
 5 -4 5 16398.7 1352.58 1
 5 4 5 18107.7 1481.61 9
 5 4 -6 4001.88 464.379 7
 5 -4 6 3138.58 440.001 1
 5 4 6 3416.37 464.432 1
 -5 4 6 3394.7 321.223 9
 5 4 6 3909.01 573.909 9
 5 4 -7 187473 13645.5 7
 5 4 7 209304 13695.8 1
 5 -4 7 201216 13661.2 1
 5 4 7 183675 13741.7 9
 5 4 -8 2271.99 414.28 7
 5 -4 8 2201.97 406.869 1
 5 4 8 2701.34 464.769 1
 5 4 8 2424.45 531.962 9
 5 4 -9 652.888 304.399 7
 5 -4 9 -108.65 266.133 1
 5 4 9 387.042 346.559 1
 5 4 9 104.813 414.139 9
 5 4 -10 1235.68 350.175 7
 -5 4 -10 1881.32 378.916 7
 5 -4 10 1837.24 444.315 1
 5 4 10 1731.04 487.397 1
 5 4 10 1495.4 539.672 9
 5 -4 11 444814 27292.5 1
 -5 4 -11 355846 27032.3 7
 5 4 -11 344736 27015.1 7
 -5 -4 -11 392082 27159.3 7
 5 4 12 345378 17101.8 1
 5 -4 12 260795 16488.7 1
 -5 4 -12 207645 16176.2 7
 5 4 -12 170998 16100.9 7
 -5 -4 -12 204580 16248.2 7
 5 4 -12 253257 16069.3 6
 5 -4 -12 266633 16076.6 6
 5 -4 13 36003.4 2893.94 1
 -5 -4 -13 28399.6 2615.56 7
 -5 4 -13 30520.6 2563.57 7
 5 4 -13 25021.7 2471.03 7
 5 -4 -13 42116.7 2513.85 6
 5 4 -13 36272 2473.8 6
 5 4 -14 19213.7 2029.77 7
 -5 4 -14 23555.1 2104.93 7
 -5 -4 -14 23829 2206.54 7
 5 -4 -14 35917.4 2121.87 6
 5 4 -14 32513.3 2108.76 6
 -5 4 -15 13132.7 1221.69 7
 -5 -4 -15 13519.3 1341.09 7
 5 4 -15 12828.9 1205.28 7
 5 -4 -15 11775.4 1037.01 6
 5 -4 16 491.754 293.224 1
 -5 4 -16 254.517 205.59 7
 5 4 -16 262.299 223.665 7
 5 -4 -16 139.855 104.874 6
 5 4 -16 439.778 232.902 6
 5 4 17 780.622 231.193 1
 5 -4 17 1242.95 306.862 1
 5 4 -17 1046.62 308.919 7
 -5 4 -17 1425.83 339.187 7
 5 4 -17 1128.68 223.827 6
 5 -4 -17 803.102 149.621 6
 5 -4 18 2050.24 359.617 1
 5 4 18 2796.79 404.478 1
 -5 4 -18 4391.97 540.013 7
 5 4 -18 3533.85 518.856 7
 5 -4 -18 2055.68 245.667 6
 5 4 -18 3187.63 311.947 6
 5 -4 19 23195.9 1898.98 1
 5 4 19 22362.6 1899.62 1
 -5 4 -19 35871.5 2173.53 7
 5 4 -19 31614.4 2140.02 7
 5 -4 -19 21147.2 1723.69 6
 5 4 -19 25934.6 1763.46 6
 5 4 20 2009.01 337.05 1
 5 -4 20 1860.49 325.349 1
 5 4 -20 2296.12 446.942 7
 5 -4 -20 1902.81 221.026 6
 5 4 -20 2246.94 243.066 6
 -5 4 -21 240.406 254.975 7
 5 4 -21 49.503 238.6 7
 5 4 21 -151.715 256.257 9
 5 -4 21 28.3452 132.997 1
 5 4 21 60.8317 157.765 1
 5 -4 -21 45.7064 89.8794 6
 5 4 -21 29.704 93.5789 6
 5 4 -22 50.7545 224.477 7
 -5 4 -22 -49.2091 243.331 7
 5 4 22 -96.2838 225.838 9
 5 -4 22 -84.9505 136.48 1
 5 4 22 120.842 153.077 1
 5 4 -22 105.277 99.8372 6
 5 -4 -22 -9.23775 93.0608 6
 5 4 -23 23379.1 1619.89 6
 5 -4 -23 21927.1 1616.47 6
 5 4 23 24414.8 1950.29 9
 -5 4 -23 24082.8 1963.03 7
 5 4 -24 55.516 96.0244 6
 5 -4 -24 37.4207 98.1832 6
 5 4 -25 205.647 100.932 6
 5 -4 -25 227.2 108.765 6
 5 4 -26 9102.48 695.908 6
 5 -4 -26 8843.24 694.223 6
 5 4 -27 93.2308 84.2662 6
 5 -4 -27 7.8084 86.0001 6
 5 4 27 84.4448 103.597 4
 5 4 -28 6995.13 544.238 6
 5 -4 -28 7069.23 545.451 6
 5 4 28 6990.87 536.077 4
 -5 4 29 2637.11 343.982 5
 5 4 29 3261.65 277.079 4
 -5 4 -29 3687.34 293.226 6
 -5 -4 -29 3705.76 296.459 6
 5 4 -29 3970.03 298.655 6
 5 -4 -29 3655.46 295.938 6
 5 5 0 -60.3833 245.346 9
 5 5 -1 11849 1121.08 9
 5 5 1 12829 1124.24 9
 5 5 2 2030.41 401.812 9
 5 5 -2 1627.49 374.194 9
 5 -5 3 45090.6 3286.09 1
 5 5 3 45319.1 3286.61 1
 5 5 3 45650.2 3444.73 9
 5 -5 4 61830.6 4698.55 1
 5 5 4 68584.8 4731.45 1
 5 5 4 70670.7 4911.82 9
 5 -5 5 10370.7 957.45 1
 5 5 5 11675.5 989.408 1
 5 5 5 12387.5 1153.95 9
 5 5 6 -51.4118 212.697 1
 5 -5 6 95.0215 218.182 1
 5 5 6 -82.1904 351.965 9
 5 5 -7 28459.1 2321.9 7
 5 -5 7 29934.7 2334.45 1
 5 5 7 33443.3 2376.89 1
 5 5 7 31306.1 2484.19 9
 5 5 -8 1344.28 340.752 7
 5 -5 8 1441.52 358.335 1
 5 5 8 2328.68 401.856 1
 -5 5 8 1536.32 273.618 9
 5 5 8 1011.07 466.554 9
 5 5 -9 6511.62 773.378 7
 5 5 9 9503.94 941.716 1
 5 -5 9 7835.46 850.644 1
 -5 5 9 9085.61 794.316 9
 5 -5 10 10881.2 1107.61 1
 5 5 -10 10198.2 1031.92 7
 5 -5 11 3944.2 642.712 1
 -5 5 -11 3477.55 550.769 7
 5 5 -11 3543.22 555.902 7
 5 -5 -11 4009.93 394.201 6
 5 5 -11 4213.26 402.061 6
 5 5 12 93042.1 5927.91 1
 5 -5 12 80345.2 5563.17 1
 -5 5 -12 64531 5341.25 7
 5 5 -12 59387.5 5281.53 7
 5 5 -12 74445.7 5183.65 6
 5 -5 -12 80488.2 5194.6 6
 5 5 13 1986.48 720.835 1
 5 -5 13 1936.48 575.682 1
 -5 5 -13 1079.74 339.712 7
 5 5 -13 1314.92 312.964 7
 5 5 -13 1906.58 304.993 6
 5 -5 -13 1751.38 306.852 6
 5 -5 14 860.169 435.876 1
 5 5 14 530.758 328.382 1
 5 5 -14 501.73 237.174 7
 -5 5 -14 731.438 321.533 7
 5 5 -14 421.481 236.294 6
 5 -5 -14 652.532 240.092 6
 5 5 15 5583.65 799.706 1
 5 -5 15 13858.8 1368.46 1
 5 5 -15 7987.45 825.017 7
 -5 5 -15 10760.4 968.819 7
 5 -5 -15 6826.99 651.9 6
 5 5 -15 11850.5 888.169 6
 5 5 16 15856.7 1882.1 1
 5 -5 16 31549.2 2284.15 1
 -5 5 -16 32697.3 2135.34 7
 5 5 -16 26456.5 2003.86 7
 5 -5 -16 20843.5 1747.41 6
 5 5 17 33088.5 3107.03 1
 5 -5 17 44463.6 3250.83 1
 5 5 -17 47376.8 3248.06 7
 -5 5 -17 57801.3 3355.49 7
 5 -5 -17 35340.6 2937.18 6
 5 5 -17 58868.2 3102.33 6
 -5 5 -18 2068.75 402.603 7
 5 5 -18 1805.68 387.348 7
 5 5 18 2025.1 572.881 9
 5 -5 18 1210.64 298.203 1
 5 5 18 1228.53 304.954 1
 5 -5 -18 1331.35 178.83 6
 5 5 -18 1596.15 234.796 6
 5 5 -19 9114.96 933.183 7
 -5 5 -19 10384.8 962.083 7
 5 5 19 9319.61 1043.14 9
 5 5 19 7207.89 778.92 1
 5 -5 19 7632.4 782.144 1
 5 -5 -19 6845.64 613.751 6
 5 5 -19 8905.24 661.864 6
 -5 5 -20 3711.57 541.609 7
 5 5 -20 2734.08 510.895 7
 5 5 20 3145.15 584.974 9
 5 -5 20 1828 342.798 1
 5 5 20 2367.82 382.962 1
 5 5 -20 2779.15 277.712 6
 5 -5 -20 2454.05 258.699 6
 5 5 -21 10263.7 1063.64 7
 5 5 21 12119.2 1151.7 9
 5 5 21 9067.87 908.49 1
 5 -5 21 9405.04 903.768 1
 5 -5 -21 9128.64 753.743 6
 5 5 -21 10124.1 770.602 6
 -5 5 -22 645.915 293.052 7
 5 5 -22 455.485 270.913 7
 5 -5 -22 506.769 127.826 6
 5 5 -22 633.376 130.998 6
 5 5 22 454.366 190.125 1
 5 -5 22 651.611 196.625 1
 5 5 22 252.325 270.154 9
 5 5 -23 2350.24 256.782 6
 5 -5 -23 2775.86 268.121 6
 5 5 -24 833.269 145.919 6
 5 -5 -24 855.066 150.896 6
 5 5 -25 361.74 107.565 6
 5 -5 -25 350.916 113.264 6
 5 -5 -26 13044.3 970.446 6
 5 5 -26 13060.7 969.276 6
 5 5 -27 188.442 91.452 6
 5 -5 -27 231.673 90.6495 6
 -5 5 28 592.261 189.711 5
 5 -5 -28 603.391 101.437 6
 5 5 -28 489.877 95.6967 6
 5 5 28 609.147 110.542 4
 -5 5 29 12.7537 119.924 5
 5 5 29 134.34 63.8793 4
 -5 -5 -29 103.019 66.4302 6
 -5 5 -29 97.1346 61.0443 6
 5 -5 -29 132.606 65.2831 6
 5 5 -29 148.187 63.6736 6
 5 6 0 -243.006 263.674 9
 5 6 -1 48013.7 3640.53 9
 5 6 1 48424 3618.58 9
 5 6 -2 6246.76 806.161 9
 5 6 2 7871.01 825.179 9
 5 6 3 11573.9 1160.71 9
 5 6 4 91458.1 6193.8 1
 5 -6 4 82146.1 6159.36 1
 5 6 4 91210.3 6406.25 9
 5 -6 5 63522 4721.1 1
 5 6 5 65704.2 4746.48 1
 5 6 5 73666.2 5003.37 9
 5 6 6 104450 7182.76 1
 5 -6 6 100695 7154.63 1
 5 6 6 97106 7357.6 9
 5 -6 7 73399.9 5538.27 1
 5 6 7 82517.3 5585.91 1
 5 6 8 12656.8 1124.15 1
 5 -6 8 13106.2 1111.22 1
 5 6 -8 10746 1069.07 7
 5 -6 9 25890.1 2045 1
 5 6 -9 21559.1 1969.93 7
 5 6 10 3367.44 571.799 1
 5 -6 10 3173.22 501.695 1
 5 6 -10 2390.67 423.929 7
 5 -6 11 74591.6 5136.64 1
 5 -6 -11 67798.1 4801.18 6
 5 6 -11 67339.5 4803.72 6
 5 6 -11 60971.5 4974.67 7
 5 -6 12 40491.2 3131.27 1
 5 6 12 46368.8 3413.13 1
 5 6 -12 38174.6 2792.05 6
 5 -6 -12 39518.5 2795.8 6
 -5 6 -12 39450.2 3067.36 7
 5 6 -12 33838.9 2951.74 7
 5 -6 13 1072.41 395.654 1
 5 6 13 2109.65 690.521 1
 5 6 -13 788.046 222.294 6
 5 -6 -13 1229.87 261.369 6
 -5 6 -13 1009.63 405.335 7
 5 6 -13 848.869 284.786 7
 5 -6 14 69709.8 4875.03 1
 5 -6 -14 72502.3 4422.48 6
 5 6 -14 66764 4424.1 6
 -5 6 -14 63889 4646.29 7
 5 6 -15 38140.7 1965.6 6
 5 -6 -15 20709.9 1721.37 6
 -5 6 -15 38282.3 2257.92 7
 5 6 -15 26076.8 1958.9 7
 5 6 15 20822.5 2146.78 9
 5 6 15 12702.5 1844.24 1
 5 -6 15 39907 2576.07 1
 5 6 -16 349.289 275.013 6
 5 -6 -16 10.8978 94.2119 6
 -5 6 -16 -95.393 235.89 7
 5 6 -16 152.288 210.524 7
 5 6 16 70.4593 381.686 9
 5 -6 16 81.237 370.375 1
 5 6 16 235.066 216.636 1
 5 6 -17 3083.13 373.551 6
 5 -6 -17 1674.23 222.991 6
 -5 6 -17 2950.22 490.063 7
 5 6 -17 2667.44 436.794 7
 5 6 17 2404.81 597.854 9
 5 -6 17 3170.21 531.772 1
 5 6 17 1659.8 348.319 1
 5 -6 -18 5152.04 491.312 6
 5 6 -18 7930.96 593.958 6
 5 6 -18 6915.66 759.336 7
 -5 6 -18 8260.54 830.635 7
 5 6 18 7933.27 980.456 9
 5 -6 18 5867.78 699.659 1
 5 6 18 4523.23 626.136 1
 5 6 -19 88657.5 5509.39 6
 5 -6 -19 68831.2 5450.28 6
 5 6 -19 94126.6 5864.16 7
 -5 6 -19 104253 5918.91 7
 5 6 19 96551.4 6089.56 9
 5 -6 19 74463.1 5658.95 1
 5 6 19 68788.5 5639.69 1
 5 6 -20 14442.5 984.643 6
 5 -6 -20 11625.3 946.135 6
 -5 6 -20 16287.2 1325.61 7
 5 6 -20 13912.8 1278.59 7
 5 6 20 14384.8 1390.5 9
 5 -6 20 11134.5 1095.56 1
 5 6 20 10678.8 1096.51 1
 5 6 -21 50096.2 3445.54 6
 5 -6 -21 46825.2 3430.47 6
 -5 6 -21 63833.8 3901.37 7
 5 6 -21 56214.4 3844.49 7
 5 6 21 53222 3884.79 9
 5 -6 21 43918.4 3585.71 1
 5 6 21 44743.9 3603.55 1
 5 6 -22 6982.77 535.503 6
 5 -6 -22 6176.13 522.647 6
 -5 6 -22 7951.6 852.732 7
 5 6 -22 5728.06 780.318 7
 5 6 22 6735.88 837.378 9
 5 -6 22 5566.85 639.564 1
 5 6 22 5895.56 662.701 1
 5 6 -23 8866.63 712.258 6
 5 -6 -23 9476.92 717.046 6
 5 6 -24 10929.9 837.014 6
 5 -6 -24 11115.8 839.442 6
 5 6 -25 4558.54 390.074 6
 5 -6 -25 4606.82 392.931 6
 5 6 -26 112.312 82.4767 6
 5 -6 -26 15.0804 76.9755 6
 -5 6 27 1216 267.429 5
 5 6 27 1336.64 254.654 5
 5 6 -27 1891.75 188.548 6
 5 -6 -27 1946.27 186.659 6
 -5 6 28 5757.47 596.054 5
 5 6 28 6782.08 525.338 4
 -5 -6 -28 7968.1 545.539 6
 5 6 -28 6797.17 525.533 6
 -5 6 -28 6902.16 525.305 6
 5 -6 -28 6846.68 525.036 6
 5 7 0 80.1533 334.596 9
 5 7 -1 465.594 352.761 9
 5 7 1 810.254 397.865 9
 5 7 -2 175548 12530.2 9
 5 7 2 177957 12501.8 9
 5 7 3 22136.6 1937.89 9
 5 7 4 106895 7534.58 1
 5 7 5 51261.7 3582.91 1
 5 -7 5 47000.7 3543.6 1
 5 -7 6 55924.2 4277.32 1
 5 7 6 64079.8 4327.36 1
 5 7 7 -26.9834 198.183 1
 5 -7 7 350.136 207.202 1
 5 -7 8 2718.04 416.69 1
 5 7 8 2872.28 439.213 1
 5 7 9 2193.05 422.15 1
 5 -7 9 2703.11 432.863 1
 5 7 10 41670.3 2939.42 1
 5 -7 10 40941.1 2886.82 1
 5 7 11 5420.88 724.562 1
 5 -7 11 5327.47 656.244 1
 5 7 -11 3652.84 376.119 6
 5 -7 -11 3801.67 376.568 6
 5 7 -11 3270.22 516.054 7
 5 7 12 9963.16 1126.49 1
 5 -7 12 8923.77 961.576 1
 5 7 -12 7247.74 664.491 6
 5 -7 -12 8314.08 675.911 6
 5 7 -12 6886.64 824.475 7
 5 7 -13 7796.58 711.576 6
 5 -7 -13 8927.11 732.395 6
 -5 7 -13 8310.66 975.496 7
 5 7 -13 7349.27 873.607 7
 5 7 13 5859.94 1014.86 9
 5 7 13 10535.1 1267.62 1
 5 -7 13 9121.85 1029.26 1
 5 7 -14 11419.9 882.861 6
 5 -7 -14 11735.9 883.3 6
 -5 7 -14 10350.1 1099.77 7
 5 7 -14 8385.98 966.219 7
 5 7 14 8195.77 1191.77 9
 5 -7 14 10316.7 1171.76 1
 5 7 14 6186.93 1015.43 1
 5 7 -15 723.221 244.458 6
 5 -7 -15 525.765 155.072 6
 -5 7 -15 1413.01 431.31 7
 5 7 -15 797.45 271.632 7
 5 7 15 882.156 439.85 9
 5 -7 15 1754.48 533.727 1
 5 7 15 235.145 218.716 1
 5 7 -16 57134.7 2695.61 6
 5 -7 -16 29092.6 2396.75 6
 -5 7 -16 50268.9 2988.52 7
 5 7 -16 35629.3 2668.98 7
 5 7 16 36018 2968.56 9
 5 7 16 20939.3 2538.56 1
 5 -7 16 56732.1 3325.85 1
 5 7 -17 400.852 294.042 6
 5 -7 -17 174.691 108.425 6
 5 7 -17 209.703 227.768 7
 -5 7 -17 255.002 252.715 7
 5 7 17 152.677 358.479 9
 5 -7 17 404.852 313.709 1
 5 7 17 338.19 186.525 1
 5 -7 -18 13057.1 1167.76 6
 5 7 -18 21913.3 1310.44 6
 -5 7 -18 21523.5 1595.68 7
 5 7 -18 17866 1488.09 7
 5 7 18 17905.6 1729.03 9
 5 7 18 13491.2 1351.13 1
 5 -7 18 18072.6 1484.24 1
 5 -7 -19 23079.1 1840.41 6
 5 7 -19 30700.7 1914.31 6
 5 7 -19 26667.4 2162.89 7
 -5 7 -19 32138.9 2247.95 7
 5 7 19 28354.8 2404.61 9
 5 -7 19 23727.8 2049.91 1
 5 7 19 22556 2020.25 1
 5 7 -20 7239.76 572.545 6
 5 -7 -20 6096.68 538.502 6
 5 7 -20 7324.09 826.635 7
 -5 7 -20 8342.04 871.606 7
 5 7 20 6515.9 935.962 9
 5 -7 20 6005.28 686.439 1
 5 7 20 5966.8 687.297 1
 5 7 -21 1704.99 208.77 6
 5 -7 -21 1259.17 184.937 6
 -5 7 -21 1638.32 395.888 7
 5 7 -21 1493.37 393.105 7
 5 7 21 1361.45 458.741 9
 5 7 21 1258.7 288.037 1
 5 -7 21 1154.92 267.025 1
 5 7 -22 400.504 259.369 7
 -5 7 -22 907.458 330 7
 5 7 -22 667.932 148.741 6
 5 -7 -22 934.698 150.971 6
 5 7 -23 3086.8 292.039 6
 5 -7 -23 2925.73 292.448 6
 5 -7 -24 1365.89 175.584 6
 5 7 -24 1114.06 163.305 6
 5 7 -25 3655.06 325.484 6
 5 -7 -25 3804.59 331.367 6
 -5 7 26 221.235 200.613 5
 5 7 26 275.557 181.204 5
 5 7 -26 180.665 80.807 6
 5 -7 -26 159.883 77.098 6
 -5 7 27 -92.9047 163.072 5
 5 -7 -27 -36.1878 69.3105 6
 5 7 -27 37.2373 69.65 6
 -5 7 28 43.5601 131.054 5
 5 7 28 184.478 85.0177 4
 -5 -7 -28 238.789 84.5932 6
 5 -7 -28 199.47 69.0561 6
 5 8 0 323.591 434.274 9
 5 8 1 23599.9 2059.95 9
 5 8 -1 24682.4 2095.66 9
 5 8 -2 44961.1 3561.33 9
 5 8 5 125890 8384.36 1
 5 -8 5 113206 8338.43 1
 5 8 6 112848 7457.05 1
 5 -8 6 99136.9 7408.11 1
 5 -8 7 2420.09 364.461 1
 5 8 7 2570.31 385.071 1
 5 -8 8 31348.1 2426.09 1
 5 8 8 32366.4 2447.67 1
 5 -8 9 164365 11704.8 1
 5 8 9 168951 11729.1 1
 5 8 -10 46275.4 3750.08 7
 5 8 10 43407.5 3972.24 9
 5 8 10 57389 3843.34 1
 5 -8 10 52227.3 3781.89 1
 5 8 -11 33262.6 2453.5 6
 5 -8 -11 33901.3 2451.6 6
 5 8 -11 29068.6 2646.56 7
 5 8 11 34153.2 3025.17 9
 5 8 11 43375 2881.99 1
 5 -8 11 39746.3 2775.95 1
 5 8 -12 21443.5 1565.09 6
 5 -8 -12 20088.9 1552.34 6
 5 8 -12 17308.9 1727.08 7
 5 8 12 22116.3 2202.58 9
 5 -8 12 23148.8 1887.93 1
 5 8 12 25532.7 2035.35 1
 5 -8 -13 108232 7086.64 6
 5 8 -13 97854.4 7065.89 6
 5 8 -13 86427.4 7251.22 7
 5 8 13 88684.8 7565.06 9
 5 8 13 120385 7735.04 1
 5 -8 13 108895 7445.37 1
 5 -8 -14 2261.11 293.449 6
 5 8 -14 1700.28 281.35 6
 -5 8 -14 1075.99 425.264 7
 5 8 -14 1191.7 370.489 7
 5 8 14 1099.17 525.374 9
 5 -8 14 1845.9 449.471 1
 5 8 14 1192.08 399.908 1
 5 -8 -15 611.742 165.984 6
 5 8 -15 1380.47 272.145 6
 -5 8 -15 777.071 367.39 7
 5 8 -15 760.728 302.128 7
 5 8 15 946.721 439.755 9
 5 -8 15 1540.84 477.61 1
 5 8 15 625.577 296.783 1
 5 8 -16 2270.47 356.77 6
 5 -8 -16 1040.07 183.102 6
 -5 8 -16 1838.81 469.807 7
 5 8 -16 1695.87 383.206 7
 5 8 16 1133.81 559.328 9
 5 8 16 1021.64 318.109 1
 5 -8 16 1752.76 531.05 1
 5 -8 -17 13117.5 1184.47 6
 5 8 -17 29993.1 1507.8 6
 -5 8 -17 25605.2 1773.48 7
 5 8 -17 17561.4 1488.79 7
 5 8 17 18519.9 1827.18 9
 5 8 17 10866.7 1335.13 1
 5 -8 17 29014.5 2016.05 1
 5 8 -18 1833.23 305.362 6
 5 -8 -18 1007.46 174.907 6
 5 8 -18 1083.87 337.064 7
 -5 8 -18 1373.58 381.592 7
 5 8 18 2143.24 686.735 9
 5 -8 18 1821.79 389.388 1
 5 8 18 671.527 256.804 1
 5 8 -19 20043.4 1263.76 6
 5 -8 -19 14088.8 1172.57 6
 -5 8 -19 20115.2 1556.04 7
 5 8 -19 14973.2 1447.38 7
 5 8 19 15842.7 1693.15 9
 5 -8 19 16196.8 1426.81 1
 5 8 19 13516.6 1346.31 1
 5 8 -20 5806.37 462.031 6
 5 -8 -20 4724.02 417.248 6
 5 8 -20 3975.52 627.7 7
 -5 8 -20 5644.3 702.082 7
 5 8 20 5170.36 851.707 9
 5 -8 20 4074.06 556.99 1
 5 8 20 3565.4 528.077 1
 5 -8 -21 64707.3 4536.76 6
 5 8 -21 70127 4556.32 6
 5 8 -21 59754.8 4852.24 7
 -5 8 -21 72251 4897.14 7
 5 8 21 77459.2 5141.92 9
 5 -8 21 56282.8 4683.52 1
 5 8 21 57758 4698.28 1
 5 8 -22 5664.14 486.671 6
 5 -8 -22 5949.37 487.231 6
 5 -8 -23 7978.73 605.955 6
 5 8 -23 7229.56 597.028 6
 5 8 -24 2532.07 251.244 6
 5 -8 -24 2686.09 257.441 6
 -5 8 25 121.939 205.363 5
 5 8 25 -64.3032 185.103 5
 5 -8 -25 36.3858 76.3376 6
 5 8 -25 -7.16949 74.368 6
 -5 8 26 725.163 221.022 5
 5 8 26 456.493 193.619 5
 5 8 -26 637.488 105.156 6
 5 -8 -26 549.15 99.4914 6
 -5 8 27 -16.9216 146.334 5
 -5 -8 -27 245.196 104.135 6
 5 -8 -27 92.1147 63.0259 6
 -5 8 28 968.636 186.959 5
 5 -8 -28 1367.86 133.336 6
 -5 -8 -28 1460.95 148.382 6
 5 8 28 1278.73 148.884 4
 5 9 -2 23427.1 2136.19 9
 5 -9 6 16797.1 1373.67 1
 5 9 6 17375.2 1402.36 1
 5 9 7 51376.6 3718.67 1
 5 -9 7 50145.5 3693.16 1
 5 -9 8 6065.43 614.472 1
 5 9 8 5045.7 593.773 1
 5 9 8 4981.2 874.81 9
 5 9 9 43969.7 3398.72 9
 5 -9 9 43728.6 3035.99 1
 5 9 9 45574.6 3058.98 1
 -5 9 9 33440.6 2977.97 5
 5 9 9 37677 3019.04 5
 5 9 10 12074.6 1466.75 9
 5 9 10 12411.8 1200.57 1
 5 -9 10 14214.5 1230.01 1
 5 -9 -11 15582.5 1260.6 6
 5 9 -11 16727 1272.68 6
 5 9 -11 17816.1 1552.78 7
 5 9 11 18795.8 1886.09 9
 5 9 11 19888 1589.47 1
 5 -9 11 20635.3 1583.87 1
 5 -9 -12 22078.4 1700.24 6
 5 9 -12 23902.1 1713.71 6
 5 9 -12 21517.8 1948.25 7
 5 9 12 20490.8 2280.66 9
 5 9 12 26085.8 2098.72 1
 5 -9 12 24620.9 2009.56 1
 5 9 -13 10918.3 899.242 6
 5 -9 -13 11355 903.788 6
 5 9 -13 10276.5 1096.65 7
 5 9 13 9109.99 1368.9 9
 5 9 13 11943.3 1306.22 1
 5 -9 13 10601.9 1154.88 1
 5 9 -14 73329.3 5180.44 6
 5 -9 -14 83085.8 5206.58 6
 -5 9 -14 73514.5 5534.74 7
 5 9 -14 66376.4 5402.95 7
 5 9 14 58681 5648.89 9
 5 -9 14 83390.8 5612.33 1
 5 9 14 59007 5435.17 1
 5 9 -15 18680.2 1308.36 6
 5 -9 -15 14620.1 1207.15 6
 -5 9 -15 18052.3 1602.35 7
 5 9 -15 18555.4 1569.08 7
 5 9 15 13741 1674.46 9
 5 -9 15 20130.5 1699.76 1
 5 9 15 11607.6 1389.44 1
 5 9 -16 748.664 250.12 6
 5 -9 -16 539.367 147.895 6
 -5 9 -16 620.446 332.52 7
 5 9 -16 799.885 314.805 7
 5 9 16 703.886 516.398 9
 5 -9 16 823.689 417.693 1
 5 9 16 349.996 259.2 1
 5 9 -17 1858.22 330.533 6
 5 -9 -17 772.492 165.302 6
 -5 9 -17 513.876 368.695 7
 5 9 -17 1049.57 329.833 7
 5 9 17 548.413 529.317 9
 5 -9 17 2280.91 595.979 1
 5 9 17 1016.87 302.297 1
 5 9 -18 31982.8 1668.04 6
 5 -9 -18 16170 1395.46 6
 5 9 -18 17464.9 1662.9 7
 -5 9 -18 24034.8 1834.44 7
 5 9 18 23889.6 2134.53 9
 5 9 18 15076.9 1568.9 1
 5 -9 18 23944.7 1874.58 1
 5 -9 -19 1749.03 229.005 6
 5 9 -19 3125.67 330.415 6
 5 9 -19 1723.99 405.43 7
 -5 9 -19 2343.55 474.666 7
 5 9 19 3081.53 741.01 9
 5 -9 19 1974.44 419.593 1
 5 9 19 1265.57 333.322 1
 5 9 -20 2498.31 276.028 6
 5 -9 -20 1951.72 232.486 6
 5 9 -20 1519.96 406.362 7
 -5 9 -20 1883.69 432.067 7
 5 9 20 2358.45 618.713 9
 5 -9 20 1768.71 359.291 1
 5 9 20 1871.42 344.401 1
 5 -9 -21 4554.09 413.11 6
 5 9 -21 5257.14 436.046 6
 -5 9 -21 4113.33 603.267 7
 5 9 -21 3974.96 632.439 7
 5 9 21 5993.77 890.831 9
 5 9 21 4520.03 551.407 1
 5 9 -22 3292.17 326.093 6
 5 -9 -22 3785.32 333.66 6
 5 9 -23 1186.08 161.375 6
 5 -9 -23 1341.19 168.362 6
 -5 9 23 1262.88 346.939 5
 5 9 23 925.721 291.48 5
 5 9 -24 2646.64 247.945 6
 5 -9 -24 2772.81 249.759 6
 -5 9 24 2438.38 406.235 5
 5 9 24 1887.37 358.201 5
 5 -9 -25 242.812 73.7938 6
 -5 9 25 -91.6125 201.319 5
 5 9 25 20.0995 159.112 5
 5 -9 -26 2210.19 192.917 6
 -5 9 26 1899.23 293.927 5
 5 9 26 1479.83 255.938 5
 -5 -9 -27 846.951 124.043 6
 5 -9 -27 656.681 91.954 6
 -5 9 28 2886.58 322.875 5
 5 9 28 3987.97 295.587 4
 5 10 5 5866.85 960.871 9
 5 -10 5 3773.22 427.094 8
 5 10 6 14265.5 1453.74 9
 5 -10 6 9726.23 868.78 8
 5 -10 7 1274.78 289.848 1
 5 10 7 1698.66 311.362 1
 5 10 7 1873.92 606.521 9
 5 10 8 36499.4 2954.07 9
 5 -10 8 36182.5 2523.79 1
 5 10 8 37726.1 2546.85 1
 -5 10 8 28627.9 2502.64 5
 5 10 8 29582.4 2523.26 5
 5 10 9 48147.6 3743.99 9
 -5 10 9 36849.1 3285.23 5
 5 10 9 39584.4 3315.29 5
 5 -10 9 49592 3330.66 1
 5 10 9 51505.3 3344.74 1
 5 10 10 17573.2 1720.06 9
 -5 10 10 11546.4 1241.29 5
 5 10 10 12054.9 1262.99 5
 5 10 10 16274.6 1304.03 1
 5 -10 10 17219.7 1318.25 1
 5 10 -10 14072.9 1056.55 6
 5 10 11 7323.81 1088.86 9
 5 10 -11 5204.84 468.537 6
 5 10 11 4849.01 702.237 5
 -5 10 11 4239.1 671.521 5
 5 10 11 6547.73 711.46 1
 5 -10 11 6327.15 709.586 1
 5 10 12 52372.9 4279.42 9
 5 10 -12 52032.1 3479.67 6
 5 10 -12 48223.6 3781.51 7
 -5 10 12 37913.3 3679.95 5
 5 10 12 41483.8 3737.8 5
 5 10 12 55219.9 3843.4 1
 5 -10 12 54172.6 3804.72 1
 5 10 -13 9885.43 821.168 6
 5 10 -13 9388.09 1059.35 7
 5 10 13 8047.87 1361.5 9
 5 -10 13 9877.07 1103.29 1
 5 10 13 11610.9 1207.07 1
 5 10 -14 11613.5 975.663 6
 5 -10 -14 13708.3 1009.57 6
 5 10 -14 10479.5 1180.49 7
 5 10 14 10101.7 1462.38 9
 5 -10 14 13970.1 1315.26 1
 5 10 14 9489.63 1187.76 1
 5 10 -15 1557.17 278.77 6
 5 -10 -15 1238.14 217.448 6
 5 10 -15 1636.81 431.556 7
 -5 10 -15 1627.38 435.46 7
 5 10 15 848.026 507.505 9
 5 -10 15 1045.54 423.102 1
 5 10 15 998.339 352.08 1
 5 -10 -16 1105.03 185.861 6
 5 10 -16 1293.87 277.059 6
 -5 10 -16 1805.26 448.051 7
 5 10 -16 1629.68 426.495 7
 5 10 16 1540.52 652.338 9
 5 10 16 476.051 251.894 1
 5 -10 16 2460.02 550.795 1
 5 10 -17 14852.7 978.439 6
 5 -10 -17 9067.89 796.222 6
 -5 10 -17 11799.9 1168.71 7
 5 10 -17 9941.05 1080.45 7
 5 10 17 11258.8 1439.84 9
 5 10 17 6840.61 939.38 1
 5 -10 17 16301.2 1403.75 1
 5 -10 -18 11344.2 972.08 6
 5 10 -18 10544.7 1211.38 7
 -5 10 -18 15852.1 1400.16 7
 5 10 18 16983.7 1746.38 9
 5 10 18 9908.5 1129.57 1
 5 -10 -19 14548.2 1155.75 6
 -5 10 -19 16790.2 1479.08 7
 5 10 -19 15121.9 1445.64 7
 5 10 19 15783.3 1803.21 9
 5 10 19 10963 1287.94 1
 5 10 -20 7706.92 604.345 6
 5 -10 -20 6710.33 561.273 6
 -5 10 -20 6099.53 773.309 7
 5 10 -20 6451.43 799.376 7
 5 10 20 7399.2 1120.91 9
 5 10 20 5974.37 702.358 1
 5 10 21 11898.7 1268.75 5
 -5 10 21 12235.3 1293.1 5
 5 10 21 16209.6 1659.76 9
 5 10 -21 15059.3 1088.54 6
 5 -10 -21 14835.7 1075.63 6
 5 -10 -22 4102.51 351.042 6
 5 10 -22 4110.52 352.341 6
 5 10 22 3643.72 524.137 5
 5 -10 -23 8379.8 609.143 6
 -5 10 23 6398.03 759.231 5
 5 10 23 7069.78 748.24 5
 5 -10 -24 4345.09 349.226 6
 -5 10 24 3922.92 495.62 5
 5 10 24 3669.07 462.848 5
 5 -10 -25 1173.89 132.916 6
 -5 10 25 1019.28 246.419 5
 5 10 25 911.891 218.15 5
 -5 10 26 33.5227 138.706 5
 5 10 27 1937.71 178.982 4
 -5 10 27 1104.98 199.387 5
 5 -11 0 123.726 142.843 8
 5 -11 1 70905.3 4987.41 8
 5 -11 2 21280.5 1592.88 8
 5 11 3 457.411 573.298 9
 5 -11 3 639.939 180.269 8
 5 11 4 59737.6 3925.95 9
 5 -11 4 41559.1 3155.68 8
 5 11 5 96434.4 5689.06 9
 5 -11 5 64320.5 4849.09 8
 -5 11 6 12285.2 1103.58 5
 5 11 6 12712.5 1125.48 5
 -5 11 -6 12573.4 1017.1 5
 5 11 -6 13796.2 1049.31 5
 5 -11 6 11248 1029.79 8
 -5 11 7 13406.1 1326.09 5
 5 11 7 15027 1364.37 5
 5 11 -7 18974 1318.43 5
 -5 11 -7 16287.2 1268.43 5
 5 11 7 18319.8 1848.42 9
 5 11 8 9993.67 1249.91 9
 5 -11 8 8676.81 790.017 1
 5 11 8 8649.43 792.499 1
 -5 11 8 7443.82 807.507 5
 5 11 8 6806.23 801.53 5
 5 11 9 59472.8 4538.85 9
 5 11 9 61217.8 4042.36 1
 5 -11 9 62413.3 4048.74 1
 5 11 9 50863 4047.46 5
 5 11 10 51338.9 4447.87 9
 5 11 10 61400.3 4050.15 1
 5 -11 10 66228.1 4089.91 1
 5 11 10 46824.5 4028.79 5
 -5 11 10 46703.1 4012.41 5
 5 11 11 570.446 566.146 9
 -5 11 11 545.696 341.137 5
 5 11 11 532.286 346.873 5
 5 -11 11 -40.3429 248.458 1
 5 11 11 -77.6817 206.08 1
 5 11 12 71633.9 5690.47 9
 5 11 -12 71948.1 5257.45 7
 -5 11 12 58973.5 5110.31 5
 5 11 12 62437.6 5158.46 5
 5 11 12 73770.4 5169.97 1
 5 -11 12 80960.2 5221.79 1
 5 11 13 930.687 675.056 9
 5 11 -13 1526.18 239.746 6
 5 11 -13 1233.01 426.34 7
 -5 11 13 936.578 469.54 5
 5 11 13 1339.39 571.104 5
 5 11 13 1564.26 438.303 1
 5 11 14 103.688 537.943 9
 5 11 -14 332.73 146.921 6
 5 11 -14 -55.7547 308.586 7
 -5 11 14 -56.1191 430.147 5
 5 11 14 -272.327 381.159 5
 5 11 14 534.826 277.756 1
 5 11 15 6244.97 1067.46 9
 5 11 -15 7382.1 608.874 6
 -5 11 -15 6278.42 832.214 7
 5 11 -15 6770.62 848.972 7
 -5 11 15 5101.39 805.751 5
 5 11 15 5041.79 812.777 5
 5 11 15 4618.14 695.163 1
 5 11 16 17418.2 1944.28 9
 5 11 -16 24082.6 1432.52 6
 -5 11 -16 21160.7 1727.31 7
 5 11 -16 21834.6 1773.71 7
 -5 11 16 13442.5 1553.39 5
 5 11 16 15238.5 1590.63 5
 5 11 16 11140.7 1437.23 1
 5 11 17 1468.07 636.116 9
 5 11 -17 629.733 224.43 6
 -5 11 -17 820.259 374.526 7
 5 11 -17 571.138 300.559 7
 -5 11 17 587.502 444.615 5
 5 11 17 255.626 405.361 5
 5 11 17 286.426 224.663 1
 5 11 18 2332.04 798.715 9
 5 11 -18 3076.02 365.788 6
 5 -11 -18 1964.55 241.397 6
 5 11 -18 1737.51 420.012 7
 -5 11 -18 2182.81 491.79 7
 -5 11 18 1841.26 530.073 5
 5 11 18 1665.02 547.617 5
 5 11 18 1646.48 371.591 1
 5 11 -19 566.447 297.209 7
 -5 11 -19 482.655 269.002 7
 -5 11 19 -93.2564 390.731 5
 5 11 19 615.513 386.209 5
 5 11 19 507.299 515.215 9
 5 11 -19 741.146 223.591 6
 5 -11 -19 484.832 130.599 6
 -5 11 -20 5256.54 729.202 7
 5 11 -20 4798.43 722.841 7
 -5 11 20 5524.84 780.206 5
 5 11 20 6675.5 820.76 5
 5 11 20 8137.02 1184.5 9
 5 11 -20 7762.81 580.889 6
 5 -11 -20 6409.01 533.239 6
 5 -11 -21 3509.48 310.207 6
 -5 11 21 2960.74 529.464 5
 5 11 21 2252.79 479.746 5
 5 -11 -22 6693.88 506.721 6
 -5 11 22 5291.93 681.457 5
 5 11 22 5302.17 667.658 5
 -5 11 23 1184.4 305.164 5
 5 11 23 680.671 255.073 5
 -5 11 24 -46.1963 207.504 5
 5 11 24 -40.6021 164.975 5
 -5 11 25 130.006 162.717 5
 5 11 25 390.341 155.766 5
 -5 11 26 3333.71 349.891 5
 -5 11 27 980.687 173.407 5
 5 11 27 1903.85 166.237 4
 5 -12 0 203.785 141.475 8
 5 12 0 158.013 494.355 9
 5 -12 1 16274.5 1285.26 8
 5 12 1 18877.2 1858.54 9
 5 -12 2 9993.17 846.2 8
 5 12 2 11532.3 1371.92 9
 5 -12 3 29116 2246.91 8
 5 12 3 29850.1 2336.66 5
 5 12 -3 30984.8 2299.2 5
 5 -12 4 9484.98 799.115 8
 5 12 4 9216.46 866.479 5
 -5 12 4 8250.26 837.269 5
 5 12 -4 10115.7 828.846 5
 -5 12 -4 8219.31 775.585 5
 5 12 4 11588.9 1400.68 9
 5 -12 5 17608.6 1422.49 8
 5 12 5 17741.9 1495.73 5
 -5 12 5 17138.9 1466.68 5
 -5 12 -5 16803.4 1389.37 5
 5 12 -5 20111.5 1439.94 5
 5 -12 6 30210.8 2428.14 8
 -5 12 -6 31607.8 2404.08 5
 5 12 -6 38911.1 2468.83 5
 -5 12 6 29462.5 2481.21 5
 5 12 6 32087.9 2519.25 5
 -5 12 -7 53455.4 3912.81 5
 5 12 -7 61249.8 3967.34 5
 -5 12 7 48319.6 3987.56 5
 5 12 7 51487.3 4019.7 5
 -5 12 8 227.074 275.581 5
 5 12 8 -34.5019 282.991 5
 5 12 8 359.475 476.591 9
 5 12 9 10027.8 1007.11 5
 -5 12 9 9517.05 973.07 5
 5 12 9 12142.8 1463.06 9
 -5 12 10 8033.69 950.829 5
 5 12 10 9366.38 988.003 5
 5 12 10 11032 948.148 1
 5 12 10 10748.8 1400.04 9
 5 12 11 615.514 248.138 1
 5 12 11 582.853 350.275 5
 -5 12 11 590.801 355.489 5
 5 -12 11 1018.23 348 3
 5 12 11 819.492 590.46 9
 5 12 12 2162 822.419 9
 -5 12 12 1613.71 464.031 5
 5 12 12 1226.29 461.1 5
 5 12 12 1640.67 370.164 1
 5 12 13 2130.62 829.897 9
 -5 12 13 2071.34 576.741 5
 5 12 13 1558.68 573.202 5
 5 12 13 1566.51 404.144 1
 5 12 -13 2545.13 555.354 7
 5 12 -14 1249.4 438.859 7
 5 12 14 2390.95 785.694 9
 -5 12 14 1505.24 560.417 5
 5 12 14 1556.76 562.986 5
 -5 12 -15 13816.6 1306.24 7
 5 12 -15 12822.1 1277.89 7
 5 12 15 12255.4 1571.79 9
 -5 12 15 9213.06 1164.32 5
 5 12 15 10183 1176.86 5
 5 12 -16 4134.25 678.891 7
 -5 12 -16 4562.85 677.439 7
 -5 12 16 4259.5 661.895 5
 5 12 16 2225.39 595.031 5
 5 12 16 3630.19 879.775 9
 -5 12 -17 13280.5 1301.68 7
 5 12 -17 12744.4 1293.66 7
 -5 12 17 9360.04 1201.36 5
 5 12 17 9889.69 1223.49 5
 5 12 17 10223.5 1525.35 9
 5 12 -17 15636.4 1059.1 6
 -5 12 -18 12479.4 1301.49 7
 5 12 -18 11321.9 1247.79 7
 -5 12 18 10040.7 1224.43 5
 5 12 18 12150.5 1287.06 5
 5 12 18 13601.3 1709.8 9
 5 12 -18 16008.5 1089.58 6
 5 12 19 840.034 580.513 9
 -5 12 -19 96.1478 212.627 7
 5 12 -19 -140.281 213.182 7
 -5 12 19 180.885 367.432 5
 5 12 19 92.0525 325.865 5
 -5 12 20 14066.1 1366.38 5
 5 12 20 15778.8 1400.63 5
 -5 12 21 20617.4 1767.21 5
 5 12 21 21694.7 1764.19 5
 -5 12 22 3851.6 512.383 5
 5 12 22 3699.13 492.883 5
 5 12 23 1475.33 280.25 5
 -5 12 23 1322.63 299.891 5
 -5 12 24 4805.98 494.781 5
 5 12 24 4263.44 464.417 5
 -5 12 25 771.169 191.195 5
 -5 12 26 171.437 114.296 5
 5 12 26 65.7767 79.3223 4
 5 13 0 180.674 509.322 9
 -5 13 0 -28.2841 240.231 5
 5 13 0 91.3318 235.647 5
 5 -13 0 36.0933 151.99 8
 5 13 1 91.3121 525.28 9
 -5 13 -1 401.134 222.837 5
 5 13 1 433.68 264.406 5
 5 13 -1 432.06 250.137 5
 -5 13 1 115.005 247.651 5
 5 -13 1 512.682 186.318 8
 5 13 2 81239.5 5514.13 9
 -5 13 2 61155.5 4767.6 5
 5 13 2 65277.9 4804.38 5
 -5 13 -2 63294.3 4737.75 5
 5 13 -2 69959.3 4783.46 5
 5 -13 2 67317.2 4702.04 8
 5 13 3 8883.52 1266.06 9
 5 13 3 7378.8 764.011 5
 -5 13 3 6533.26 729.039 5
 -5 13 -3 7108.68 688.718 5
 5 13 -3 6932.5 697.781 5
 5 -13 3 7903.05 685.145 8
 5 13 4 8630.83 1234.85 9
 -5 13 4 6017.92 682.179 5
 5 13 4 6769.51 727.46 5
 5 13 -4 6506.27 657.789 5
 -5 13 -4 6817.81 638.697 5
 5 -13 4 6290.25 635.455 8
 5 13 5 4482.31 989.234 9
 -5 13 5 3933.11 510.892 5
 5 13 5 3965.56 536.349 5
 -5 13 -5 3513.79 415.919 5
 5 13 -5 3858.31 449.871 5
 5 -13 5 3475.78 436.353 8
 5 13 6 3807.42 542.167 5
 -5 13 6 3575.12 514.606 5
 -5 13 -6 4195.12 447.008 5
 5 13 -6 4977 492.872 5
 5 -13 6 3863.14 478.635 8
 -5 13 7 4141.46 541.794 5
 5 13 7 3489.33 517.637 5
 -5 13 -7 3273.83 412.437 5
 5 13 -7 4591.74 481.71 5
 5 13 7 4794.03 973.016 9
 -5 13 8 70996.3 5965.62 5
 5 13 8 71547.5 5979.97 5
 -5 13 -8 85764.5 5907.62 5
 5 13 -8 99417.8 5977.61 5
 5 13 8 104793 6806.38 9
 5 13 9 3047.01 510.925 5
 -5 13 9 3603.79 531.032 5
 5 13 9 3391.33 911.163 9
 -5 13 10 8782.27 930.887 5
 5 13 10 7441.22 911.891 5
 -5 13 11 3076.26 572.261 5
 5 13 11 3318.54 607.051 5
 5 -13 11 5546.26 602.635 3
 5 13 11 3919.93 963.678 9
 5 13 12 22042.9 2285.7 9
 -5 13 12 18553.6 1667.11 5
 5 13 12 16626.8 1666.81 5
 5 13 13 21613.9 2385.14 9
 5 13 -13 23245.6 1935.12 7
 -5 13 13 17369.8 1749.14 5
 5 13 13 17695.7 1803.5 5
 5 13 14 3103.24 906.679 9
 5 13 -14 5546.11 780.048 7
 5 13 14 3361.95 708.884 5
 -5 13 14 4282.96 744.468 5
 5 13 15 444.092 562.581 9
 5 13 -15 -61.0731 344.388 7
 -5 13 -15 351.89 324.299 7
 5 13 15 50.5984 383.602 5
 -5 13 15 51.0518 352.574 5
 5 13 16 7124.12 1247.38 9
 -5 13 -16 9125.38 1017.49 7
 5 13 -16 11028.1 1125.26 7
 -5 13 16 7418.48 973.128 5
 5 13 16 7907.39 984.919 5
 5 13 17 -443.363 548.124 9
 -5 13 -17 160.615 290.079 7
 5 13 -17 165.646 251.807 7
 5 13 17 193.977 367.657 5
 -5 13 17 46.6138 392.576 5
 5 13 18 896.007 670.612 9
 -5 13 -18 1340.78 384.745 7
 5 13 -18 1080.51 337.777 7
 -5 13 18 947.492 408.348 5
 5 13 18 698.933 424.459 5
 5 13 19 2333.87 766.218 9
 -5 13 -19 1285.61 373.501 7
 5 13 19 1683.09 460.302 5
 -5 13 19 1059.77 414.488 5
 5 13 20 4344.35 601.346 5
 -5 13 20 3633.65 569.335 5
 -5 13 21 896.704 310.606 5
 5 13 21 473.426 285.032 5
 -5 13 22 1417.72 334.318 5
 5 13 22 792.396 268.535 5
 5 13 23 499.161 193.414 5
 -5 13 23 588.577 234.995 5
 -5 13 24 3094.26 370.082 5
 5 13 24 3127.3 351.951 5
 -5 13 25 1602.01 228.872 5
 -5 13 26 112.562 100.164 5
 5 -13 26 96.3302 61.6853 2
 5 14 0 -34.1356 261.631 5
 -5 14 0 190.381 257.95 5
 5 -14 0 184.721 177.447 8
 -5 14 -1 16642.6 1586.57 5
 -5 14 1 19078.3 1632.35 5
 5 14 -1 18521.1 1625.6 5
 5 14 1 20646 1680.11 5
 5 14 1 21076.3 2216.81 9
 5 -14 1 21408.7 1550.57 8
 5 -14 -1 20790.7 1538.49 8
 5 14 2 79788.8 5750.74 9
 5 14 2 70771.2 5025.71 5
 -5 14 2 68664.5 4988.32 5
 -5 14 -2 65530 4929.83 5
 5 14 -2 68393.4 4961.99 5
 5 -14 2 67715.8 4886.44 8
 5 14 3 49976.9 3834.48 9
 -5 14 3 39348.1 3024.61 5
 5 14 3 40723.8 3061.7 5
 -5 14 -3 36187 2950.98 5
 5 14 -3 41289.6 2998.15 5
 5 -14 3 41479 2956.44 8
 -5 14 4 28279.9 2323.94 5
 5 14 4 31434.8 2382.68 5
 -5 14 -4 27681.9 2248.12 5
 5 14 -4 33096.7 2303.58 5
 5 -14 4 28741.7 2258.69 8
 -5 14 5 12760.1 1187.58 5
 5 14 5 13461.7 1227.89 5
 5 14 -5 14531.5 1142.89 5
 -5 14 -5 12637.8 1100.97 5
 5 -14 5 12630.4 1129.41 8
 -5 14 6 34506.2 2982.59 5
 5 14 6 40631.3 3045.37 5
 -5 14 -6 38229.2 2902.82 5
 5 14 -6 43372 2949.38 5
 -5 14 7 26724.5 2224.73 5
 5 14 7 25912.4 2229.19 5
 5 14 -7 30421.9 2167.57 5
 -5 14 -7 27604.5 2122.11 5
 -5 14 8 8993.83 1008.68 5
 5 14 8 10058.2 1038.86 5
 -5 14 -8 10834.4 944.942 5
 5 14 -8 12797.3 1011.17 5
 5 14 8 14437.7 1689.04 9
 -5 14 9 113984 8705.25 5
 5 14 9 119716 8735.65 5
 -5 14 10 10325.2 1103.21 5
 5 14 10 11272.1 1141.37 5
 -5 14 11 551.763 384.976 5
 5 14 11 135.364 349.75 5
 5 14 11 236.277 600.973 9
 5 14 12 2737.61 607.035 5
 -5 14 12 2827.31 597.042 5
 5 -14 12 5157.09 603.222 3
 5 14 12 3598.58 994.719 9
 5 14 13 9594.22 1514.78 9
 5 14 -13 9052.19 1073.01 7
 -5 14 13 6551.93 933.188 5
 5 14 13 7069.35 997.997 5
 5 14 14 14905.7 1833.88 9
 5 14 -14 14826.1 1462.36 7
 -5 14 14 13190 1387.49 5
 5 14 14 11312.9 1325.62 5
 5 14 15 113.665 562.054 9
 5 14 -15 124.581 344.373 7
 -5 14 15 49.06 409.545 5
 5 14 15 -147.486 376.607 5
 5 14 16 904.679 601.529 9
 -5 14 -16 724.95 357.369 7
 5 14 -16 665.267 344.261 7
 -5 14 16 275.043 372.033 5
 5 14 16 1176.65 447.156 5
 5 14 17 226.674 546.542 9
 -5 14 -17 471.572 307.103 7
 5 14 -17 169.072 299.401 7
 -5 14 17 43.8596 343.396 5
 5 14 17 410.897 401.091 5
 -5 14 -18 20063.4 1816.59 7
 5 14 -18 21348.3 1840.19 7
 -5 14 18 19120.6 1764.12 5
 5 14 18 20179.5 1795.93 5
 -5 14 19 5946.37 762.059 5
 5 14 19 7001.59 793.115 5
 -5 14 20 2519.84 456.717 5
 5 14 20 2697.19 462.927 5
 -5 14 21 210.057 244.464 5
 5 14 21 309.663 249.642 5
 -5 14 22 98.2745 199.918 5
 5 14 22 224.694 197.494 5
 -5 14 23 59.0294 169.979 5
 5 14 23 69.2125 138.034 5
 -5 14 24 4320.08 430.119 5
 -5 14 25 139.071 104.822 5
 5 14 25 204.765 83.3693 4
 -5 15 0 -104.832 247.501 5
 5 15 0 226.474 292.231 5
 5 -15 0 186.229 202.794 8
 5 15 1 20230.9 2249.26 9
 5 -15 -1 20208.4 1536.95 8
 -5 15 -1 17504.6 1592.33 5
 -5 15 1 17966.6 1619.27 5
 5 15 1 21163.8 1694.13 5
 5 15 -1 20182.6 1643.48 5
 5 -15 1 18783.2 1524.01 8
 5 15 2 12677.1 1689.87 9
 -5 15 2 8355.58 938.033 5
 5 15 2 10531.8 1029.37 5
 5 15 -2 10512.7 951.485 5
 -5 15 -2 8972.39 912.208 5
 5 -15 2 9488.12 862.851 8
 5 15 3 10202.3 991.268 5
 -5 15 3 7459.48 900.15 5
 -5 15 -3 8948.32 870.981 5
 5 15 -3 9675.64 901.38 5
 5 -15 3 9619.57 859.979 8
 -5 15 4 18365.7 1632.11 5
 5 15 4 20301.8 1688.16 5
 -5 15 -4 18310.8 1551.24 5
 5 15 -4 19425.8 1584.4 5
 5 -15 4 19708.4 1569.36 8
 -5 15 5 17335.4 1576.56 5
 5 15 5 19078.1 1621.81 5
 5 15 -5 19442.4 1532.21 5
 -5 15 -5 18045.9 1491.73 5
 5 -15 5 18486.3 1521.6 8
 5 15 6 10932.3 1090.38 5
 -5 15 6 9959.53 1053.24 5
 -5 15 -6 11539.3 980.682 5
 5 15 -6 11840.4 1004.33 5
 -5 15 7 2304.49 440.601 5
 5 15 7 2687.48 473.88 5
 5 15 -7 3197.15 408.338 5
 -5 15 -7 1702.03 331.269 5
 5 15 7 3297.79 849.672 9
 -5 15 8 1668.12 431.899 5
 5 15 8 2457.63 477.155 5
 5 15 -8 1936.97 374.719 5
 -5 15 -8 3085.15 393.736 5
 5 15 8 3533.31 916.391 9
 -5 15 9 15257.4 1466.8 5
 5 15 9 17052.6 1513.87 5
 -5 15 10 34496 2884.63 5
 5 15 10 36790.5 2921.38 5
 -5 15 11 16191.4 1697.92 5
 5 15 11 15873.6 1711.68 5
 5 -15 11 29208.5 1765.69 3
 5 15 11 24009.7 2464.4 9
 -5 15 12 278.571 352.836 5
 5 15 12 350.001 425.394 5
 5 -15 12 422.229 367.802 3
 5 15 12 540.385 668.496 9
 5 15 13 -278.537 671.218 9
 5 15 -13 -137.436 356.385 7
 -5 15 13 465.795 404.644 5
 5 15 13 -170.607 444.628 5
 5 15 14 5887.02 1162.06 9
 5 15 -14 7386.71 926.059 7
 -5 15 14 5295.22 800.191 5
 5 15 14 4176.92 734.693 5
 5 15 15 2699.49 892.395 9
 5 15 -15 4436.96 682.381 7
 5 15 15 2390.2 536.888 5
 -5 15 15 2427.06 549.711 5
 5 15 16 231.717 559.131 9
 -5 15 -16 374.751 297.364 7
 5 15 -16 709.659 371.009 7
 -5 15 16 519.388 352.848 5
 5 15 16 177.815 362.334 5
 5 15 17 -229.956 539.378 9
 -5 15 -17 -149.664 258.75 7
 5 15 -17 160.379 257.677 7
 -5 15 17 163.977 351.118 5
 5 15 17 -42.642 349.682 5
 -5 15 18 155.061 303.193 5
 5 15 18 80.7219 309.291 5
 -5 15 19 3005.83 491.421 5
 5 15 19 2909.55 514.081 5
 -5 15 20 1601.81 371.799 5
 5 15 20 1698.23 356.419 5
 -5 15 21 6365.11 662.669 5
 5 15 21 6187.17 646.371 5
 -5 15 22 1538.33 290.771 5
 5 15 22 1581.33 273.512 5
 -5 15 23 798.529 204.477 5
 -5 15 24 181.334 129.406 5
 5 15 24 163.433 78.1027 4
 -5 15 25 1717.88 211.31 5
 5 15 25 2014.85 179.62 4
 -5 16 0 113.803 299.583 5
 5 16 0 164.895 302.394 5
 5 -16 0 25.8255 191.625 8
 -5 16 -1 352.79 312.834 5
 5 16 -1 304.063 288.945 5
 5 16 1 562.597 349.05 5
 -5 16 1 671.083 333.136 5
 5 -16 -1 433.338 223.011 8
 5 -16 1 26.4707 201.854 8
 5 16 2 19814.3 2249.91 9
 5 -16 -2 19059.6 1397.97 8
 -5 16 2 13993 1444.6 5
 5 16 2 17837.7 1541.86 5
 -5 16 -2 15644.4 1425.96 5
 5 16 -2 16502.7 1451.98 5
 5 -16 2 16509.7 1378.73 8
 -5 16 3 118021 8883.36 5
 5 16 3 130498 8958.85 5
 5 16 -3 129943 8850.31 5
 -5 16 -3 116320 8802.47 5
 5 -16 3 124215 8794.8 8
 -5 16 4 34796.7 2827.75 5
 5 16 4 37648.1 2887.78 5
 5 16 -4 37440.5 2783.19 5
 -5 16 -4 35044.7 2748.15 5
 5 -16 4 35833.1 2758.18 8
 5 16 5 6229.04 1236.7 9
 -5 16 5 4449.36 641.187 5
 5 16 5 4675.66 676.503 5
 -5 16 -5 4627.34 545.136 5
 5 16 -5 5144.36 584.385 5
 5 -16 5 5234.94 589.146 8
 -5 16 6 20548.4 1826.17 5
 5 16 6 20657.8 1845.94 5
 -5 16 -6 21465.6 1726.35 5
 5 16 -6 23353.4 1764.81 5
 -5 16 7 2778.84 514.31 5
 5 16 7 3210.93 555.443 5
 -5 16 -7 3973.3 480.782 5
 5 16 -7 4448.37 514.359 5
 -5 16 8 1479.24 421.884 5
 5 16 8 2382.91 477.09 5
 -5 16 -8 2357.36 384.952 5
 5 16 -8 2622.14 410.486 5
 5 16 8 2361.99 780.331 9
 5 16 9 33267.5 2690.76 5
 -5 16 9 31593.3 2657.09 5
 5 16 10 3193.75 904.28 9
 5 16 10 2013.18 473.03 5
 -5 16 10 1823.54 440.794 5
 5 16 11 31850.8 3187.73 9
 5 16 11 24549.6 2452.7 5
 -5 16 11 24239.3 2424.46 5
 5 16 12 -717.222 691.345 9
 -5 16 12 513.447 399.775 5
 5 16 12 -249.474 420.152 5
 5 -16 12 261.623 347.667 3
 5 16 -13 8479.17 1034.76 7
 5 16 13 9195.82 1500.49 9
 -5 16 13 6398.69 897.714 5
 5 16 13 6656.55 953.738 5
 5 16 -14 29806.7 2359.72 7
 5 16 14 30952.5 2860.53 9
 -5 16 14 24015.1 2175.4 5
 5 16 14 23288.2 2162.41 5
 5 16 -15 -116.573 288.256 7
 5 16 15 -116.609 531.626 9
 -5 16 15 -44.0567 354.669 5
 5 16 15 44.08 354.856 5
 -5 16 -16 22224.6 1848.61 7
 5 16 -16 21894.7 1859.52 7
 -5 16 16 18291.6 1700.77 5
 5 16 16 16975.8 1687.18 5
 5 16 16 26180.9 2418.82 9
 -5 16 17 2565.67 508.382 5
 5 16 17 3156.03 534.549 5
 -5 16 18 -177.334 275.004 5
 5 16 18 -295.513 322.025 5
 -5 16 19 14896.2 1361.76 5
 5 16 19 16951.4 1399.81 5
 -5 16 20 4840.21 577.325 5
 5 16 20 4704.56 563.686 5
 -5 16 21 7447.87 727.642 5
 5 16 21 7705.99 717.631 5
 5 16 22 4435.89 441.624 5
 -5 16 22 3840.1 447.544 5
 5 16 23 1762.05 175.595 4
 -5 16 23 1754.7 247.126 5
 5 16 24 4140.97 292.608 4
 5 -16 24 3446.1 278.647 2
 -5 17 0 -39.8542 323.821 5
 5 17 0 130.64 337.044 5
 5 -17 0 -57.3147 219.529 8
 -5 17 -1 336.464 309.332 5
 5 17 -1 80.5794 327.36 5
 -5 17 1 292.07 342.142 5
 5 17 1 276.028 370.318 5
 5 -17 -1 -197.795 237.94 8
 5 -17 1 -28.734 203.436 8
 5 -17 -2 14632.5 1184.5 8
 -5 17 2 11427.3 1251.93 5
 5 17 2 12937.4 1330.71 5
 5 17 -2 13545.8 1249.36 5
 -5 17 -2 13215.4 1226.22 5
 5 -17 2 14305.3 1199.39 8
 5 17 3 43010.9 3819.16 9
 5 -17 -3 41593.6 2747.64 8
 -5 17 3 32477.9 2825.95 5
 5 17 3 37069.3 2901.02 5
 -5 17 -3 32598.4 2744.45 5
 5 17 -3 36958.8 2794.35 5
 5 -17 3 35034.8 2742.07 8
 5 17 4 5676.55 1262.74 9
 -5 17 -4 3513.38 495.21 5
 5 17 -4 3771.12 536.055 5
 -5 17 4 3920.35 605.068 5
 5 17 4 4205.3 652.755 5
 5 -17 4 3447.16 505.315 8
 5 17 5 3965.41 1043.58 9
 -5 17 5 2753.25 525.399 5
 5 17 5 2636.75 532.596 5
 5 17 -5 3118.08 462.213 5
 -5 17 -5 2537.48 404.906 5
 5 -17 5 2458.7 419.863 8
 -5 17 6 6467.99 841.204 5
 5 17 6 7384.2 871.925 5
 5 17 -6 8371.87 800.139 5
 -5 17 -6 8491.23 781.143 5
 5 17 6 9898.95 1569.16 9
 -5 17 7 8132.31 967.573 5
 5 17 7 8989.27 996.258 5
 -5 17 -7 10382.9 916.539 5
 5 17 -7 10648.5 940.385 5
 5 17 7 12470.3 1705.46 9
 5 17 8 1184.66 773.89 9
 -5 17 8 1057.28 385.068 5
 5 17 8 1155.36 410.081 5
 5 17 9 9711.95 1041.2 5
 -5 17 9 9105.22 1008.35 5
 5 17 10 1875.63 831.324 9
 -5 17 10 1370.59 413.675 5
 5 17 10 1610.58 478.12 5
 5 17 11 17357.1 2209.39 9
 5 -17 -11 19362.4 1463.58 3
 -5 17 11 14491.2 1586.05 5
 5 17 11 14454.1 1608.8 5
 5 17 12 21121.9 2430.4 9
 5 17 12 13925.3 1583.15 5
 -5 17 12 13751.2 1547.87 5
 5 -17 12 24583.5 1576 3
 5 17 -13 389.25 367.393 7
 5 17 13 135.372 635.977 9
 5 17 13 1157.41 507.383 5
 -5 17 13 357.84 453.504 5
 5 17 -14 3315.21 619.651 7
 -5 17 14 1856.18 504.999 5
 5 17 14 2341.24 517.908 5
 5 17 14 3061.55 903.884 9
 -5 17 15 -41.6116 338.122 5
 5 17 15 42.3348 337.568 5
 5 17 15 468.072 578.643 9
 5 17 16 318.77 346.912 5
 -5 17 16 -192.119 352.906 5
 5 17 17 375.85 322.675 5
 -5 17 17 287.104 284.256 5
 -5 17 18 8025.88 818.588 5
 5 17 18 7112.36 797.615 5
 -5 17 19 9133.65 876.632 5
 5 17 19 8723.96 872.533 5
 -5 17 20 3169.76 437.881 5
 5 17 20 3017.33 412.962 5
 5 17 21 1392.55 160.292 4
 -5 17 21 1163.36 261.173 5
 5 17 21 1191.72 252.229 5
 5 17 22 537.474 97.6931 4
 -5 17 22 585.53 167.133 5
 -5 17 23 1110.73 184.703 5
 5 -17 23 1067.26 114.518 2
 -5 18 0 122.591 306.566 5
 5 18 0 134.537 347.206 5
 5 -18 0 125.316 242.636 8
 5 -18 -1 11325.1 981.03 8
 5 18 1 9544.95 1073.52 5
 -5 18 1 8765.54 1012.23 5
 -5 18 -1 9748.34 1013.52 5
 5 18 -1 10029.1 1036.72 5
 5 -18 1 9759.02 946.832 8
 -5 18 2 1867.66 458.759 5
 5 18 2 2497.06 537.735 5
 -5 18 -2 2416.59 448.399 5
 5 18 -2 2288.74 471.032 5
 5 -18 -2 2241.02 389.104 8
 5 -18 2 1771.85 367.645 8
 5 -18 -3 7604.34 736.255 8
 5 18 3 6795.03 848.063 5
 -5 18 3 6051.88 809.413 5
 -5 18 -3 7694.01 771.831 5
 5 18 -3 6138.87 755.447 5
 5 -18 3 6072.21 724.384 8
 -5 18 -4 895.379 333.476 5
 -5 18 4 987.062 423.904 5
 5 18 -4 994.513 339.328 5
 5 18 4 1355.85 466.297 5
 5 -18 -4 1810.85 335.549 8
 5 -18 4 976.395 317.676 8
 -5 18 5 22855.4 1989.53 5
 5 18 5 23151.2 2022.31 5
 -5 18 -5 22707.1 1888.67 5
 5 18 -5 25577.4 1931.34 5
 5 18 5 29079.3 2922.38 9
 -5 18 6 849.862 365.609 5
 5 18 6 387.548 358.052 5
 -5 18 -6 1086.97 283.806 5
 5 18 -6 1187.55 338.54 5
 5 18 6 143.685 676.639 9
 -5 18 7 836.001 382.637 5
 5 18 7 1470.53 408.454 5
 5 18 -7 967.878 320.464 5
 -5 18 -7 1211.58 315.575 5
 5 18 7 278.326 757.103 9
 -5 18 8 50686.8 3955.71 5
 5 18 8 50401.8 3967.64 5
 -5 18 9 71693.7 5492.1 5
 5 18 9 71747.7 5504.05 5
 -5 18 10 33996.3 2933.39 5
 5 18 10 34433.3 2955.59 5
 5 -18 -10 40304 2781.62 3
 -5 18 11 5371.59 820.684 5
 5 18 11 5751.54 854.364 5
 5 -18 -11 7072.06 681.336 3
 5 18 11 6678.22 1390.45 9
 5 18 12 11052.7 1274.76 5
 -5 18 12 10011.1 1210.16 5
 5 18 12 12143 1885.36 9
 5 18 13 19200.1 2297.59 9
 5 18 -13 19656.8 1833.43 7
 5 18 13 17491.6 1718.86 5
 -5 18 13 20278.1 1769.8 5
 -5 18 14 32090.2 2571.74 5
 5 18 14 31519.1 2563.05 5
 -5 18 15 1762.57 431.014 5
 5 18 15 2333.34 496.378 5
 -5 18 16 12889.9 1206.16 5
 5 18 16 12764.7 1206.7 5
 -5 18 17 1280.48 354.798 5
 5 18 17 1314.03 370.691 5
 -5 18 18 154.944 234.906 5
 5 18 18 -127.14 243.491 5
 -5 18 19 651.929 271.912 5
 5 18 19 868.751 286.296 5
 -5 18 20 502.306 212.121 5
 5 18 20 434.619 199.252 5
 -5 18 21 669.245 207.121 5
 -5 18 22 1032.54 189.459 5
 5 -18 22 844.925 102.868 2
 -5 19 0 -40.7928 349.396 5
 5 19 0 224.382 377.909 5
 5 -19 0 -172.673 270.033 8
 -5 19 1 760.33 411.879 5
 5 19 1 465.327 413.641 5
 -5 19 -1 387.196 334.143 5
 5 19 -1 339.021 374.164 5
 5 -19 -1 742.389 308.146 8
 5 -19 1 814.055 323.044 8
 -5 19 2 -173.193 358.323 5
 5 19 2 -237.958 404.25 5
 -5 19 -2 -218.709 314.857 5
 5 19 -2 39.6505 336.818 5
 5 -19 -2 -32.489 254.102 8
 5 -19 2 -33.8384 275.024 8
 -5 19 3 831.279 386.478 5
 5 19 3 851.021 420.044 5
 5 19 -3 919.639 348.898 5
 -5 19 -3 1020.21 346.711 5
 5 -19 -3 1028.13 318.716 8
 5 -19 3 998.442 329.459 8
 5 -19 -4 26382.8 1766.66 8
 5 19 4 19726.7 1838.02 5
 -5 19 4 20580 1821.76 5
 -5 19 -4 19346.7 1711.23 5
 5 19 -4 22103.1 1763.79 5
 5 -19 4 19073.7 1713.52 8
 -5 19 5 27810.6 2532.38 5
 5 19 5 29136.2 2568.71 5
 -5 19 -5 31132.3 2463.52 5
 5 19 -5 33168.1 2498.91 5
 5 -19 -5 37565.7 2478.56 8
 -5 19 -6 2176.99 407.36 5
 5 19 -6 2057.14 397.62 5
 -5 19 6 1975.4 488.511 5
 5 19 6 1826.45 466.895 5
 5 19 6 1913.15 887.138 9
 -5 19 7 -40.5546 324.197 5
 5 19 7 425.782 353.078 5
 -5 19 -7 582.01 274.066 5
 5 19 -7 429.529 290.913 5
 5 19 7 142.932 689.273 9
 5 19 8 1119.86 834.071 9
 -5 19 8 363.279 335.409 5
 5 19 8 423.203 387.101 5
 5 19 9 12597.8 1796.31 9
 -5 19 9 10814.7 1073.27 5
 5 19 9 9295.56 1041.67 5
 5 19 10 11569.4 1827.12 9
 5 -19 -10 13505.9 1090.35 3
 -5 19 10 11745.8 1248.28 5
 5 19 10 10501 1226.9 5
 5 19 11 3573.17 1050.91 9
 5 -19 11 5090.42 609.838 3
 5 -19 -11 3778.02 466.047 3
 -5 19 11 3480.03 632.2 5
 5 19 11 3886.68 671.529 5
 5 19 12 -572.208 724.833 9
 -5 19 12 140.843 398.727 5
 5 19 12 103.401 400.158 5
 -5 19 13 2725.45 543.123 5
 5 19 13 2805.32 568.915 5
 5 19 14 329.491 345.066 5
 -5 19 14 526.144 342.069 5
 -5 19 15 515.549 316.911 5
 5 19 15 383.969 330.313 5
 -5 19 16 6054.19 718.687 5
 5 19 16 6808.21 766.712 5
 -5 19 17 3144.72 490.652 5
 5 19 17 3644.03 533.181 5
 -5 19 18 665.559 287.11 5
 5 19 18 822.138 294.79 5
 -5 19 19 18134.4 1548.28 5
 5 19 19 21143.2 1573.19 5
 -5 19 20 374.888 196.813 5
 -5 19 21 89.3555 123.615 5
 5 -19 21 156.575 60.1119 2
 5 -20 0 -36.2891 289.349 8
 -5 20 0 39.3768 325.818 5
 5 20 0 -86.4415 327.629 5
 5 -20 1 13457.4 1221.77 8
 5 -20 -1 14714.2 1226.47 8
 -5 20 -1 12508.3 1208.26 5
 5 20 -1 12512.5 1235.56 5
 5 20 1 12857.7 1265.01 5
 -5 20 1 11254.2 1209.83 5
 5 -20 -2 6331.75 694.526 8
 5 -20 2 4317.52 641.088 8
 5 20 -2 5852.77 706.29 5
 -5 20 -2 5247.63 679.125 5
 -5 20 2 4675.89 701.446 5
 5 20 2 6143.29 786.116 5
 5 -20 3 26286.7 2147.55 8
 5 -20 -3 31116.5 2176.15 8
 -5 20 -3 26277.8 2135.41 5
 5 20 -3 28134.4 2177.76 5
 5 20 3 24720.9 2214.25 5
 -5 20 3 24172 2184.29 5
 5 -20 -4 8451.91 815.07 8
 5 20 -4 8707.49 855.059 5
 -5 20 -4 7352.02 805.549 5
 -5 20 4 6547.36 854.039 5
 5 20 4 7390.38 894.211 5
 5 20 5 1610.08 470.88 5
 -5 20 -5 1946.26 397.491 5
 5 20 -5 2477.9 450.15 5
 -5 20 5 1234.77 426.455 5
 5 -20 -6 11473.1 955.862 8
 -5 20 -6 9851.01 954.785 5
 5 20 -6 11702.6 1004.88 5
 -5 20 6 7795.19 979.642 5
 5 20 6 8516.57 1019.08 5
 -5 20 7 29413.7 2623.59 5
 5 20 7 30294 2644.01 5
 5 20 8 4079.18 1114.29 9
 -5 20 8 3743.53 579.403 5
 5 20 8 3077.77 559.316 5
 5 -20 9 2957.72 324.486 2
 5 -20 -9 2333.37 358.459 3
 5 20 9 2219.73 499.095 5
 -5 20 9 1904.11 461.689 5
 5 20 9 1835.14 813.616 9
 5 20 10 10532.8 1636.47 9
 5 -20 -10 8682.98 759.045 3
 5 -20 10 10602 884.916 3
 -5 20 10 6839 895.995 5
 5 20 10 6896.44 915.581 5
 5 -20 -11 2684.57 374.615 3
 5 20 11 1967.8 528.312 5
 -5 20 11 2463.1 522.224 5
 -5 20 12 21568 1835.4 5
 5 20 12 19590.5 1813.2 5
 5 20 13 457.514 334.441 5
 -5 20 13 868.47 387.726 5
 -5 20 14 2911.11 519.936 5
 5 20 14 3517.71 549.26 5
 -5 20 15 2313.37 432.972 5
 5 20 15 1373.01 381.728 5
 -5 20 16 6162.91 713.012 5
 5 20 16 6863.65 747.089 5
 -5 20 17 2294.37 416.894 5
 5 20 17 2586.16 429.532 5
 -5 20 18 1881.76 371.148 5
 5 20 18 2858.42 410.645 5
 5 -20 18 2244.53 217.03 2
 -5 20 19 14006.5 1131.68 5
 5 -20 19 13648.2 984.116 2
 -5 20 20 2106.23 298.9 5
 5 -20 20 2438.76 203.358 2
 -5 21 0 222.759 331.085 5
 5 21 0 161.927 332.077 5
 5 -21 0 37.0198 298.132 8
 -5 21 1 608.208 352.783 5
 5 21 1 742.52 356.909 5
 -5 21 -1 636.144 365.9 5
 5 21 -1 773.523 356.255 5
 5 -21 -1 809.993 351.484 8
 5 -21 1 849.375 340.497 8
 5 21 2 1126.55 436.394 5
 -5 21 2 968.936 375.729 5
 -5 21 -2 848.769 335.221 5
 5 21 -2 1041.17 368.017 5
 5 -21 -2 1255.05 387.168 8
 5 -21 2 1220.44 387.553 8
 -5 21 3 5847.49 773.31 5
 -5 21 -3 6450.69 743.635 5
 5 21 -3 6425.06 767.958 5
 5 21 3 6477.11 794.178 5
 5 -21 -3 8836.17 810.658 8
 5 21 4 616.035 381.568 5
 -5 21 4 699.562 354.126 5
 -5 21 -4 1275.77 346.693 5
 5 21 -4 1598.95 375.781 5
 5 -21 -4 1139.5 332.739 8
 -5 21 5 503.549 337.12 5
 5 21 5 487.016 347.227 5
 -5 21 -5 491.967 270.965 5
 5 21 -5 805.432 338.622 5
 5 -21 -5 773.594 286.094 8
 5 -21 -6 5653.33 614.345 8
 5 21 6 3940.82 639.935 5
 -5 21 -6 5388.29 628.047 5
 5 21 -6 5497.5 654.813 5
 -5 21 6 4818.51 661.048 5
 5 21 7 17729.6 1743.06 5
 -5 21 7 17887 1734.67 5
 -5 21 8 386.13 331.072 5
 5 21 8 121.369 322.944 5
 5 -21 -8 158.396 212.85 3
 5 -21 -8 290.384 239.425 8
 -5 21 9 514.118 348.087 5
 5 21 9 994.214 407.292 5
 5 -21 -9 1830.93 339.369 8
 5 -21 9 1596.54 365.801 3
 5 -21 -9 1014.98 262.608 3
 5 -21 10 2083.16 283.254 2
 -5 21 10 1509.94 443.14 5
 5 21 10 2102.25 494.333 5
 5 -21 -10 2252.52 365.411 8
 5 -21 -10 1759.84 318.049 3
 5 -21 10 2473.1 419.176 3
 -5 21 11 42.842 314.746 5
 5 21 11 424.222 407.459 5
 5 -21 -11 15.8888 198.043 3
 5 -21 11 565.923 195.107 2
 -5 21 12 8464.69 1030.91 5
 5 21 12 7466.9 982.469 5
 5 21 13 1634.92 447.652 5
 -5 21 13 1552.08 419.261 5
 5 21 14 -143.213 288.38 5
 -5 21 14 168.871 294.222 5
 5 -21 14 243.708 152.709 2
 -5 21 15 410.396 299.355 5
 5 21 15 409.835 288.395 5
 5 -21 15 791.401 177.281 2
 -5 21 16 29.5209 233.584 5
 5 21 16 256.81 297.342 5
 5 -21 16 286.959 132.945 2
 -5 21 17 18511.9 1812.04 5
 5 -21 17 25567.4 1693.84 2
 -5 21 18 6982.09 695.265 5
 5 -21 18 7365.17 551.928 2
 5 -21 -19 585.042 147.178 8
 -5 21 19 393.407 185.366 5
 5 -21 19 470.274 84.7338 2
 -5 22 0 -66.6138 282.889 5
 5 22 0 72.0411 308.517 5
 5 -22 0 -109.9 324.055 8
 -5 22 1 552.826 320.702 5
 5 22 1 1037.68 387.178 5
 -5 22 -1 322.936 300.195 5
 5 22 -1 912.799 356.669 5
 5 -22 -1 770.849 349.851 8
 5 -22 1 687.833 328.469 8
 -5 22 -2 15236.6 1364.66 5
 -5 22 2 14734.1 1387.58 5
 5 22 -2 16643.6 1409.51 5
 5 22 2 14637.9 1404.82 5
 5 -22 -2 19891.3 1475.06 8
 -5 22 3 35.0982 285.482 5
 5 22 3 222.173 306.668 5
 -5 22 -3 90.7113 252.757 5
 5 22 -3 489.883 308.81 5
 5 -22 -3 199.664 268.193 8
 5 22 -4 17892.8 1374.25 5
 -5 22 4 12688.8 1327.64 5
 -5 22 -4 15206.2 1316.97 5
 5 22 4 13856.9 1342.41 5
 5 -22 -4 17256.7 1358.69 8
 -5 22 5 2635.26 473.448 5
 5 22 5 3000.86 505.594 5
 -5 22 -5 3270.47 481.718 5
 5 22 -5 3196.56 496.514 5
 5 -22 -5 3587.9 487.222 8
 -5 22 6 2608.06 503.166 5
 5 22 6 2968.62 501.417 5
 5 -22 -7 15831.2 1387.32 3
 -5 22 7 17834.8 1559.32 5
 5 22 7 18051.5 1569.09 5
 5 -22 -8 8895.67 751.378 8
 5 -22 8 6945.16 682.401 3
 5 -22 -8 6297.45 624.598 3
 -5 22 8 5963.84 754.613 5
 5 22 8 6273.8 764.269 5
 5 -22 -9 25936 1737.89 8
 5 22 9 19218.4 1772.11 5
 -5 22 9 19893.1 1766.21 5
 5 -22 -9 19422.6 1588.59 3
 5 -22 9 22245.8 1664.34 3
 5 22 10 1177.23 430.917 5
 -5 22 10 618.561 361.344 5
 5 -22 -10 1618.16 344.256 8
 5 -22 -10 1173.77 257.412 3
 5 -22 -11 7315.94 665.604 3
 -5 22 11 6935.2 872.951 5
 5 22 11 6925.02 864.586 5
 -5 22 12 9047.27 1017.63 5
 5 22 12 10043.4 1037.42 5
 5 -22 13 116.786 144.797 2
 -5 22 13 -65.0083 268.984 5
 5 22 13 -68.5707 273.402 5
 5 -22 -13 106.856 189.092 8
 5 -22 14 657.894 164.506 2
 5 22 14 197.301 297.598 5
 -5 22 14 242.688 290.809 5
 5 -22 -14 633.329 219.646 8
 5 -22 15 69.147 115.68 2
 5 22 15 93.7469 265.485 5
 -5 22 15 85.4146 237.773 5
 5 -22 -15 186.607 177.624 8
 5 -22 16 577.63 134.339 2
 -5 22 16 413.666 250.762 5
 5 -22 -16 699.682 198.425 8
 5 -22 17 603.3 114.629 2
 5 -22 -17 774.212 197.988 8
 5 -22 18 2829.9 246.075 2
 -5 22 18 2655.86 346.613 5
 -5 23 0 -87.7609 239.881 5
 5 23 0 125.198 249.558 5
 5 -23 0 34.0041 283.859 8
 5 23 -1 4799.73 579.097 5
 5 23 1 4089.24 581.992 5
 -5 23 -1 4367.97 554.062 5
 -5 23 1 4689.04 579.019 5
 5 -23 -1 6087.33 667.332 8
 -5 23 2 1397.86 333.728 5
 5 23 2 1856.39 402.885 5
 -5 23 -2 1832.29 353.691 5
 5 23 -2 1475.98 352.224 5
 5 -23 -2 1520.61 385.786 8
 -5 23 3 430.037 270.862 5
 5 23 3 545.46 280.4 5
 -5 23 -3 793.81 285.556 5
 5 23 -3 626.324 281.177 5
 5 -23 -3 794.145 309.2 8
 5 23 4 1636.03 398.768 5
 -5 23 4 1355.91 358.197 5
 -5 23 -4 1956.31 365.789 5
 5 23 -4 2203.67 410.324 5
 5 -23 -4 2613.72 437.258 8
 -5 23 5 123.793 263.039 5
 5 23 5 -32.1314 261.27 5
 5 -23 -5 319.746 234.204 8
 -5 23 6 279.778 265.125 5
 5 23 6 291.057 275.725 5
 5 -23 -6 441.278 219.383 3
 5 -23 -6 357.085 255.255 8
 -5 23 7 63.3448 259.793 5
 5 23 7 265.326 284.125 5
 5 -23 7 113.962 210.108 3
 5 -23 -7 -49.1327 204.974 3
 5 -23 -7 161.298 218.521 8
 -5 23 8 2688.05 449.508 5
 5 23 8 3021.93 492.428 5
 5 -23 -8 2519.89 355.624 3
 5 -23 8 3090.57 412.878 3
 5 -23 -8 3422.15 444.662 8
 5 -23 -9 6772.36 637.972 8
 5 -23 -9 4531.94 498.463 3
 5 -23 9 5257.49 568.546 3
 -5 23 9 4905.48 639.147 5
 5 23 9 6201.47 692.833 5
 -5 23 10 5548.07 704.513 5
 5 23 10 5341.7 698.156 5
 5 -23 -10 5284.32 525.679 3
 -5 23 11 259.125 285.14 5
 5 23 11 65.5571 290.802 5
 5 -23 -11 336.614 182.656 3
 5 -23 -11 555.698 252.347 8
 -5 23 12 116.763 268.112 5
 5 23 12 -30.5711 257.437 5
 5 -23 -12 21.6962 188.902 8
 -5 23 13 4070.23 553.995 5
 5 23 13 4302.91 579.064 5
 -5 23 14 7365.15 850.8 5
 5 -23 -14 12888.3 889.389 8
 -5 23 15 972.824 268.988 5
 5 -23 -15 1857.1 267.153 8
 5 -23 -16 4295.32 391.612 8
 -5 23 16 2343.75 358.594 5
 -5 24 0 24.5658 201.457 5
 5 24 0 51.9748 211.167 5
 -5 24 1 7319.7 752.565 5
 5 24 1 8105.09 785.083 5
 -5 24 -1 7152.61 744.571 5
 5 24 -1 8403.36 774.305 5
 5 -24 -1 8865.78 829.293 8
 5 24 2 12793 1255.09 5
 -5 24 2 14009.7 1259.51 5
 -5 24 -2 15976.8 1274.26 5
 5 24 -2 16575.6 1297.67 5
 5 -24 -2 18678.5 1375.86 8
 -5 24 3 25.8875 227.213 5
 5 24 3 -26.9071 224.635 5
 5 24 -3 78.6898 228.384 5
 -5 24 -3 121.423 213.147 5
 5 -24 -3 29.0982 240.784 8
 5 -24 4 4150.32 502.737 3
 5 -24 -4 4282 484.998 3
 -5 24 4 5329.09 576.537 5
 5 24 4 4408.85 556.208 5
 5 -24 5 7828.98 747.221 3
 5 -24 -5 7746.34 731.053 3
 -5 24 5 7659.47 804.939 5
 5 24 5 8381.19 824.096 5
 5 -24 6 5034.38 540.332 3
 5 -24 -6 5203.59 528.714 3
 5 24 6 5253.14 612.157 5
 -5 24 6 5661.17 612.458 5
 5 -24 -6 6492.76 638.242 8
 5 -24 7 476.621 234.288 3
 5 -24 -7 580.479 209.775 3
 5 24 7 550.211 292.955 5
 -5 24 7 493.02 263.866 5
 5 -24 -7 1029.71 272.473 8
 5 -24 -8 15848.6 1286.23 3
 5 -24 8 16423.4 1322.85 3
 5 24 8 16075.7 1418.88 5
 -5 24 8 16865.3 1414.75 5
 5 -24 -9 1699.3 271.739 3
 -5 24 9 1744.68 367.29 5
 5 24 9 2141.86 428.005 5
 5 -24 -10 10921 859.646 3
 -5 24 10 10104 977.379 5
 5 24 10 8954.87 959.624 5
 -5 24 11 296.599 230.525 5
 5 24 11 51.02 207.548 5
 5 -24 -11 148.856 191.317 8
 -5 24 12 1341.87 293.144 5
 5 -24 -12 2020.93 294.164 8
 -5 24 13 63.1125 189.328 5
 5 -24 -13 269.445 171.248 8
 -5 24 14 13464.5 1264.61 5
 5 -24 -14 20301.6 1310.08 8
 -5 24 15 384.974 169.943 5
 5 -24 -15 1039.77 207.88 8
 5 -25 0 -64.8491 192.268 3
 -5 25 0 -79.598 185.435 5
 5 25 0 -20.8408 178.532 5
 5 -25 1 2431.18 366.448 3
 5 -25 -1 2406.65 357.805 3
 -5 25 1 3245.94 394.001 5
 5 25 1 3314.36 394.179 5
 -5 25 -1 3572.9 398.852 5
 5 25 -1 3817.17 415.558 5
 5 -25 -2 1076.34 253.558 3
 -5 25 -2 1840.81 293.438 5
 -5 25 2 1255.96 257.996 5
 5 25 2 1052.12 254.291 5
 5 25 -2 1687.4 295.506 5
 5 -25 -3 4228.79 480.483 3
 -5 25 3 5385.75 528.643 5
 5 25 3 4343.47 503.866 5
 5 -25 -3 5452.66 554.426 8
 5 -25 4 103.503 211.344 3
 5 -25 -4 542.815 206.671 3
 -5 25 4 403.245 196.576 5
 5 25 4 309.389 211.727 5
 5 -25 -4 505.886 233.592 8
 5 -25 -5 3784.54 413.295 3
 5 -25 5 3397.7 416.773 3
 5 25 5 3522.35 449.528 5
 -5 25 5 3471.78 443.609 5
 5 -25 -5 4641.79 499.628 8
 5 -25 6 30.7177 190.647 3
 5 -25 -6 170.805 186.24 3
 5 25 6 47.2115 197.078 5
 -5 25 6 22.315 189.544 5
 5 -25 -6 -46.9757 197.806 8
 5 -25 -7 -91.1171 179.191 3
 5 -25 7 -88.2715 195.884 3
 -5 25 7 207.291 210.008 5
 5 25 7 -49.3627 207.839 5
 5 -25 -7 -23.075 211.938 8
 5 -25 -8 4804.72 489.48 3
 5 25 8 5269.58 595.887 5
 -5 25 8 5552.96 594.078 5
 5 -25 -9 259.771 153.602 3
 -5 25 9 -21.7172 193.848 5
 5 -25 -9 136.947 197.354 8
 5 -25 -10 1802.58 218.891 3
 5 -25 -10 2169.72 308.281 8
 -5 25 11 8243.56 851.084 5
 5 -25 -11 13729.7 911.855 8
 -5 25 12 -16.1553 137.207 5
 5 -25 -12 32.4711 135.531 8
 -5 25 13 1059.29 213.909 5
 5 -25 -13 2408.02 270.161 8
 5 -26 0 -44.1922 188.545 3
 -5 26 0 -16.1951 143.257 5
 5 26 0 84.0385 142.75 5
 5 -26 -1 977.503 241.466 3
 5 -26 1 1239.73 263.375 3
 5 26 -1 1389.24 236.811 5
 -5 26 1 1305.3 228.077 5
 5 26 1 1336.3 233.712 5
 -5 26 -1 1518.52 247.346 5
 5 -26 -2 5513.05 544.531 3
 -5 26 2 6545.29 553.219 5
 5 26 2 5454.94 537.751 5
 5 -26 -3 2199.98 318.688 3
 -5 26 3 2370.54 307.963 5
 5 26 3 2471.76 321.419 5
 5 -26 -4 2452.78 320.125 3
 5 -26 4 2614.61 354.874 3
 -5 26 4 2579.77 323.095 5
 5 26 4 2467 329.361 5
 5 -26 5 3837.85 435.447 3
 5 -26 -5 4996.42 450.889 3
 -5 26 5 4349.32 450.049 5
 5 -26 6 5619.6 547.101 3
 5 -26 -6 6046.42 545.281 3
 -5 26 6 5968.99 574.697 5
 5 -26 -6 7581.51 620.472 8
 5 -26 -7 2125.43 278.993 3
 -5 26 7 2045.81 313.241 5
 5 -26 -7 2965.33 352.373 8
 5 -26 -8 9955.61 767.152 3
 -5 26 8 8256.91 791.731 5
 5 -26 -9 2696.1 273.709 3
 -5 26 9 2369.67 299.916 5
 5 -26 -9 3289.26 346.365 8
 -5 26 10 521.826 144.385 5
 5 -26 -10 802.077 183.89 8
 5 -27 0 12.7491 163.789 3
 5 -27 1 141.408 175.484 3
 5 -27 -1 129.013 168.434 3
 5 -27 -2 789.139 208.347 3
 -5 27 2 947.264 164.082 5
 5 -27 -3 381.769 185.784 3
 5 -27 3 195.885 202.265 3
 -5 27 3 329.427 131.687 5
 5 -27 4 3035.4 348.425 3
 5 -27 -4 3291.84 345.79 3
 -5 27 4 2781.66 314.075 5
 5 -27 -5 2500.79 301.8 3
 5 -27 5 2568.76 311.672 3
 -5 27 5 2809.08 299.254 5
 5 -27 6 692.189 191.49 3
 5 -27 -6 933.956 185.456 3
 -5 27 6 992.356 172.562 5
 5 -27 -7 193.209 122.597 3
 -5 27 7 208.139 103.846 5
 6 0 0 660160 45355.7 9
 6 0 1 190.641 148.298 9
 6 0 2 152080 10582.3 9
 6 0 3 98.743 183.142 1
 6 0 3 21.0561 187.744 9
 -6 0 -4 91021.5 6243.25 7
 6 0 4 88386 6397.04 9
 6 0 4 88876.9 6429.9 1
 -6 0 -5 55.8028 186.3 7
 6 0 5 350.722 270.163 9
 6 0 5 -86.8071 245.794 1
 6 0 -5 51.3036 139.028 7
 -6 0 -6 104927 6349.49 7
 6 0 -6 80784 6320.57 7
 6 0 6 88251.4 6415.68 9
 6 0 6 83495.7 6395.24 1
 6 0 7 -33.3624 278.505 1
 -6 0 -7 62.2327 168.554 7
 6 0 -7 -32.2265 256.953 7
 6 0 8 48679.2 3576.32 1
 -6 0 -8 41171.8 3405.05 7
 6 0 9 181.169 357.638 1
 6 0 -9 41.4971 275.299 7
 -6 0 -9 -76.7101 176.565 7
 6 0 10 4471.56 723.485 1
 -6 0 -10 3059.4 433.187 7
 6 0 -10 3013.14 486.444 7
 6 0 11 453.061 528.045 1
 -6 0 -11 -91.8184 205.854 7
 6 0 -11 75.7679 225.58 7
 6 0 -11 131.373 172.264 6
 6 0 12 525.651 615.473 1
 6 0 -12 197.853 232.529 7
 -6 0 -12 323.741 215.864 7
 6 0 -12 399.49 238.904 6
 -6 0 -13 -33.741 190.637 7
 6 0 -13 -292.982 245.198 7
 6 0 -13 -62.8059 286.595 6
 6 0 14 1381.82 1195.34 1
 6 0 -14 655.378 293.758 7
 -6 0 -14 419.155 230.198 7
 6 0 -14 2297.7 541.865 6
 6 0 15 239.124 576.252 1
 -6 0 -15 35.761 185.505 7
 6 0 -15 334.563 762.625 6
 6 0 -15 45.563 201.554 7
 6 0 16 98643.1 9492.87 1
 -6 0 -16 120368 9425.42 7
 6 0 -16 131596 9550.05 7
 6 0 17 -39.2383 189.112 1
 -6 0 -17 -36.4696 175.768 7
 6 0 -17 48.1996 232.302 7
 6 0 -17 30.9574 146.228 6
 6 0 18 9026.47 963.43 1
 -6 0 -18 11657 1044.53 7
 6 0 -18 10672 1105.14 7
 6 0 -18 10903.7 840.895 6
 6 0 19 88.8815 225.196 9
 6 0 19 30.0662 128.786 1
 -6 0 -19 37.4678 202.975 7
 6 0 -19 145.722 221.461 7
 6 0 -19 21.3096 102.745 6
 -6 0 -20 35901.7 2569.8 7
 6 0 -20 29568.3 2587.85 7
 6 0 20 38537.1 2651.72 9
 6 0 20 27925.1 2433.1 1
 6 0 -20 32436.3 2300.43 6
 6 0 21 85.1532 205.202 9
 6 0 21 -28.3263 146.904 1
 6 0 -21 -19.4219 93.6055 6
 6 0 -21 47.1909 195.234 7
 6 0 22 8240.63 837.361 9
 6 0 22 6028.92 678.616 1
 6 0 -22 7227.69 572.423 6
 6 0 -23 37.6109 97.5618 6
 6 0 24 48.9728 93.4878 4
 6 0 -24 9.31193 100.372 6
 6 0 25 -13.7014 94.9144 4
 6 0 -25 -9.06316 92.9345 6
 6 0 26 4489.97 364.944 4
 6 0 -26 4219.33 380.066 6
 6 0 -27 39.6329 86.805 6
 6 0 -28 189.807 90.2452 6
 6 0 -29 -11.771 65.4051 6
 6 1 0 92808.6 6871.15 9
 6 -1 0 101428 6820.69 9
 6 -1 1 195273 13543.2 9
 6 1 1 193239 13601.3 9
 6 1 -1 201192 13632.1 9
 6 -1 2 8699.08 718.951 9
 6 1 2 7987.98 759.224 9
 6 -1 3 221845 16990.8 1
 6 1 3 183206 16953.6 1
 6 1 3 215190 16977.4 9
 6 -1 3 217249 16932.2 9
 6 1 -4 18110.8 1450.81 7
 -6 1 -4 22764.3 1474.76 7
 6 1 4 17250.8 1565.08 1
 6 -1 4 19236.4 1590.85 1
 6 1 4 19004.2 1580.75 9
 6 -1 4 20525.1 1557.17 9
 6 1 -5 235304 15901.4 7
 -6 1 -5 250227 15888.8 7
 -6 -1 -5 214780 15818.2 7
 6 -1 5 246685 16013.8 1
 6 1 5 204445 15964.4 1
 6 -1 5 250078 15989.9 9
 6 1 5 222436 15986.8 9
 6 1 -6 114326 6764.26 7
 -6 -1 -6 102409 6636.41 7
 -6 1 -6 92672.4 6621.8 7
 6 1 6 86801 6728.72 9
 6 -1 6 90869.5 6728.66 1
 6 1 6 78985.2 6690.92 1
 6 1 -7 659.217 384.183 7
 -6 1 -7 370.11 202.482 7
 -6 -1 -7 399.602 249.845 7
 6 1 7 1059.31 373.412 9
 6 -1 7 558.482 320.618 1
 6 1 7 330.941 292.497 1
 6 -1 -7 622.998 264.247 7
 -6 1 -8 6806.62 730.193 7
 6 1 -8 8769.73 873.873 7
 -6 -1 -8 7665.6 798.579 7
 6 -1 -8 9084.94 904.973 7
 6 -1 8 9167.88 916.427 1
 6 1 8 8202.74 891.67 1
 6 1 8 9533.37 988.789 9
 6 1 -9 16073 1512.22 7
 -6 -1 -9 16599.5 1491.34 7
 6 -1 -9 25561.5 1842.78 7
 -6 1 -9 16944.1 1456.11 7
 6 1 9 22770 1878.04 9
 6 -1 9 20504.8 1678.71 1
 6 1 9 20012.4 1698.98 1
 6 -1 10 3009.47 632.566 1
 6 1 10 3403.06 693.713 1
 6 1 -10 2702.7 435.458 7
 -6 -1 -10 2677.42 427.172 7
 -6 1 -10 3365.41 417.44 7
 6 -1 -10 3650.35 606.423 7
 6 -1 11 198629 9997.44 1
 6 1 11 197353 10116.9 1
 6 1 -11 114516 9371.14 7
 -6 -1 -11 123484 9378.97 7
 6 -1 -11 119104 9446.63 7
 -6 1 -11 112847 9302.64 7
 6 -1 -11 148736 9252.19 6
 6 1 12 46205.1 3248.14 1
 6 -1 12 48906.3 3102.15 1
 6 1 -12 24093.6 2254.42 7
 -6 -1 -12 27848.4 2282.81 7
 6 -1 -12 23762.1 2293.75 7
 -6 1 -12 22870.2 2176.87 7
 6 -1 -12 39333.4 2228.31 6
 6 -1 13 6715.49 1167.97 1
 6 1 13 5878.6 1498.04 1
 -6 1 -13 2963.76 432.694 7
 -6 -1 -13 3013.46 481.312 7
 6 1 -13 2804 470.875 7
 6 -1 -13 5111.27 553.596 6
 6 -1 -13 2856.24 511.43 7
 6 1 14 32709.3 3789.8 1
 6 -1 14 30503.2 2891.59 1
 -6 1 -14 16314.8 1514.74 7
 6 1 -14 16538.8 1583.95 7
 -6 -1 -14 16438.2 1572.37 7
 6 -1 -14 15115.1 1606.28 7
 6 -1 -14 38521.7 1936.92 6
 -6 1 -15 77774.8 6107.24 7
 6 1 -15 81986.1 6207.31 7
 -6 -1 -15 82435.3 6183.13 7
 6 -1 -15 84203.3 6266.82 7
 6 -1 16 2807.6 567.313 1
 -6 1 -16 2384.24 394.407 7
 6 1 -16 2790.34 475.124 7
 -6 -1 -16 3886.69 508.511 7
 6 -1 -16 3458.95 399.235 6
 6 -1 -16 2823.16 500.359 7
 -6 1 -17 13683.5 1254.24 7
 6 1 -17 14458.3 1342.97 7
 -6 -1 -17 15409.4 1323.74 7
 6 -1 -17 14771.7 1396.51 7
 6 1 17 14840.7 1383.56 9
 6 -1 17 12290.3 1266.74 1
 6 -1 -17 14416.6 1100.35 6
 -6 1 -18 5368 623.403 7
 6 1 -18 5485.84 695.366 7
 -6 -1 -18 5390.74 645.739 7
 6 -1 -18 5442.49 711.11 7
 6 1 18 5777.27 720.655 9
 6 -1 18 4470.4 573.521 1
 6 -1 -18 4771.28 444.614 6
 -6 1 -19 3387.15 467.113 7
 6 1 19 3824.07 549.008 9
 6 -1 19 2687.65 390.721 1
 6 -1 -19 3163.69 533.691 7
 6 1 -19 3376.45 531.833 7
 6 -1 -19 2703.41 287.608 6
 -6 -1 -19 2162.24 411.602 7
 -6 1 -20 4931.03 582.706 7
 6 1 20 4558.58 620.994 9
 6 -1 20 4235.92 493.759 1
 6 1 -20 3397.77 567.319 7
 6 -1 -20 3839.16 365.797 6
 6 1 21 306.524 247.071 9
 6 -1 21 209.362 231.692 9
 6 -1 21 278.714 169.07 1
 6 1 -21 39.7904 104.216 6
 6 -1 -21 124.4 102.495 6
 6 1 -21 234.79 214.295 7
 6 1 -22 4287.24 607.742 7
 6 -1 22 5245.2 629.982 9
 6 1 22 4851 616.912 9
 6 -1 22 3700.28 490.311 1
 6 1 -22 3993.31 380.214 6
 6 -1 -22 4520.8 386.31 6
 6 -1 23 628.485 119.257 4
 6 1 -23 480.139 128.471 6
 6 -1 -23 676.103 134.334 6
 6 -1 24 3280.79 274.96 4
 6 1 -24 2495.89 279.994 6
 6 -1 -24 2994.14 290.838 6
 6 1 25 3085.64 279.406 4
 6 1 -25 2695.32 280.496 6
 6 -1 -25 2913.85 284.552 6
 6 1 26 2386.4 225.999 4
 6 1 -26 1837.01 224.712 6
 6 -1 -26 2384.85 237.57 6
 6 1 27 237.754 96.5987 4
 6 -1 -27 253.262 101.555 6
 6 -1 -28 272.991 99.6686 6
 6 -1 -29 7207.35 548.644 6
 6 2 0 126137 8835.26 9
 6 -2 1 5283 444.946 9
 6 2 -1 5529.03 580.474 9
 6 2 1 5384.02 558.625 9
 6 -2 2 5608.7 484.321 9
 6 2 2 4818.44 562.599 9
 6 2 -3 114155 8247.4 7
 6 -2 3 120827 8406.02 1
 6 2 3 119214 8438.68 9
 6 -2 3 131434 8349.43 9
 6 2 -4 1710.28 245.137 7
 6 -2 4 1167.73 325.116 1
 6 -2 4 1523.26 306.63 9
 6 2 4 1542 372.007 9
 -6 2 -5 1494.04 289.172 7
 6 2 -5 2530.57 387.681 7
 6 -2 5 1664.42 346.482 1
 6 2 5 1768.68 420.912 9
 -6 2 -6 20324.8 1506.28 7
 6 -2 6 16461.7 1534.44 1
 6 2 6 15267.8 1548.46 9
 6 2 -7 66838.2 5116.16 7
 -6 -2 -7 71451.9 5084.69 7
 -6 2 -7 78455.9 5132.09 7
 6 -2 7 71225.3 5179.89 1
 6 2 7 67686.9 5216.7 9
 6 2 -8 14313.2 1459.35 7
 -6 2 -8 20416.4 1558.54 7
 -6 -2 -8 24398.4 1638.52 7
 6 -2 8 17476.5 1569.31 1
 6 2 8 20367.9 1701.88 9
 -6 -2 -9 119820 7238.47 7
 -6 2 -9 96896.9 7048.24 7
 6 -2 -9 110970 7263.73 7
 6 -2 9 106109 7209.04 1
 6 2 9 110533 7364.67 9
 6 2 -10 36267.6 3404.01 7
 -6 -2 -10 49092.8 3516.61 7
 -6 2 -10 41952 3396.32 7
 6 -2 -10 67460.6 3923.6 7
 6 2 10 63119 4015.53 9
 6 -2 10 56872 3717.23 1
 -6 2 -11 963.586 254.089 7
 6 2 -11 580.673 246.572 7
 6 2 11 1775.21 596.811 9
 6 -2 11 827.419 443.827 1
 -6 -2 -11 1230.49 317.637 7
 6 2 -11 1326.78 230.536 6
 6 -2 -11 1028.79 201.724 6
 6 -2 -11 766.291 359.514 7
 6 2 -12 43724.1 3937.09 7
 -6 2 -12 44294.6 3875.14 7
 -6 -2 -12 49116.1 3995.69 7
 6 -2 -12 46399.8 4046.68 7
 6 2 12 45880.2 4137.65 9
 6 -2 12 69964.9 4501.89 1
 6 2 -12 66725.9 3913.06 6
 6 -2 -12 66801.5 3891.54 6
 6 2 -13 101268 8520.4 7
 -6 -2 -13 112671 8596.55 7
 6 -2 -13 104406 8625.16 7
 -6 2 -13 94310.1 8437.79 7
 6 2 13 92057.5 8643.92 9
 6 -2 13 177133 9403.86 1
 6 2 -13 153357 8566.04 6
 6 -2 -13 186747 8598.84 6
 6 2 -14 20608.8 1917.93 7
 -6 -2 -14 23810.1 1993.45 7
 6 -2 -14 21383.9 2007.35 7
 -6 2 -14 19491.8 1835.73 7
 6 2 14 20775 2049.63 9
 6 2 -15 -39.8081 192.071 7
 -6 2 -15 182.557 165.058 7
 6 2 15 -109.983 298.013 9
 6 -2 15 756.619 869.452 1
 6 -2 -15 85.6448 381.841 6
 6 -2 -15 622.403 308.965 7
 -6 -2 -15 263.396 257.004 7
 -6 2 -16 2641.26 405.407 7
 6 2 -16 2027.51 413.021 7
 6 2 16 2985.14 550.039 9
 6 -2 16 2924.15 587.17 1
 6 -2 -16 2674.82 338.248 6
 6 -2 -16 2434.11 487.679 7
 -6 -2 -16 3149.73 500.026 7
 -6 2 -17 7049.17 729.069 7
 6 2 -17 7904.81 818.586 7
 -6 -2 -17 6481.88 776.413 7
 6 -2 -17 7780.52 874.13 7
 6 2 17 6735.16 855.114 9
 6 -2 17 6782.14 774.689 1
 6 -2 -17 6017.11 565.287 6
 6 2 -18 2795.04 477.856 7
 -6 2 -18 3996.41 509.73 7
 -6 -2 -18 4149.58 545.164 7
 6 2 18 3691.11 592.306 9
 6 -2 18 3261.81 451.722 1
 6 -2 -18 2884.74 313.016 6
 -6 2 -19 5534.2 640.329 7
 6 2 -19 6616.81 732.858 7
 -6 -2 -19 5909.86 676.618 7
 6 2 19 6869.97 780.175 9
 6 -2 19 4515.27 569.169 1
 6 -2 -19 4893.74 446.897 6
 -6 2 -20 6218.8 678.308 7
 6 2 -20 6190.17 730.251 7
 6 2 20 6689.33 772.256 9
 6 -2 20 5406.47 590.072 1
 6 -2 -20 4801.37 447.965 6
 6 -2 21 90.759 92.4399 4
 6 2 21 -45.4172 240.884 9
 6 -2 21 83.6056 123.353 1
 6 2 -21 139.722 192.745 7
 6 -2 -21 47.1585 98.5048 6
 6 -2 22 263.59 99.4991 4
 6 2 22 43.4419 235.939 9
 6 -2 22 411.383 228.078 9
 6 2 22 233.766 168.758 1
 6 -2 22 304.672 154.082 1
 6 2 -22 -46.4586 192.969 7
 6 -2 -22 317.903 108.801 6
 6 -2 -23 745.57 137.698 6
 6 -2 -24 27.4442 95.4424 6
 6 2 25 4725.44 415.207 4
 6 -2 -25 5341.3 430.94 6
 6 2 26 2974.64 272.941 4
 6 -2 -26 2649.53 269.632 6
 6 2 27 -6.15308 87.9489 4
 6 -2 -27 70.0075 83.4183 6
 6 2 28 7439.06 565.986 4
 6 -2 -28 8082.23 593.837 6
 6 -2 -29 9148.05 680.322 6
 6 3 0 132672 9316.42 9
 6 3 -1 86997.3 5801.89 9
 6 -3 1 78547.3 5582.32 9
 6 3 1 90530.5 5804.19 9
 6 3 -2 237539 15944.8 7
 6 3 2 209363 16140.9 9
 6 -3 2 227167 16001.1 9
 6 3 3 78951.1 6979.33 9
 6 -3 3 90257.8 6870.38 9
 6 3 4 1153.33 311.11 1
 6 -3 4 1045.15 288.233 1
 6 3 4 1153.78 379.415 9
 6 3 -5 1575.69 284.465 7
 6 3 5 1420.5 343.177 1
 6 -3 5 1594.37 340.081 1
 6 3 5 2058.28 436.79 9
 6 3 -6 3516.88 412.394 7
 6 -3 6 2613.69 456.257 1
 6 3 6 3458.21 488.447 1
 6 3 6 2981.88 531.595 9
 6 3 -7 389385 29844.9 7
 -6 3 -7 417715 29853.5 7
 6 -3 7 464992 29968.8 1
 6 3 7 482231 29994 1
 6 3 7 460071 30050.5 9
 6 3 -8 8431.35 832.016 7
 -6 3 -8 9716.96 852.633 7
 6 -3 8 9496.42 925.592 1
 6 3 8 10461.7 976.293 1
 6 3 8 8282.12 992.554 9
 -6 3 -9 9303.04 877.314 7
 6 3 -9 7803.18 842.995 7
 6 3 9 11450.9 1163.22 9
 6 -3 9 11011.9 1020.34 1
 6 3 9 11827.5 1094.08 1
 -6 3 -10 8024.49 766.034 7
 -6 -3 -10 12111.6 1017.5 7
 6 3 -10 5452.72 694.632 7
 6 3 10 7684.19 1054.98 9
 6 3 10 9821.21 1016.86 1
 6 -3 10 8826.45 918.989 1
 6 -3 -10 7213.92 618.286 6
 6 3 -10 7203.91 622.622 6
 6 3 -11 1573.24 318.916 7
 -6 3 -11 1714.14 336.926 7
 6 3 11 1450.97 644.38 9
 6 3 11 2950.79 623.431 1
 6 -3 11 1809.91 478.793 1
 6 3 -11 2003.41 264.446 6
 6 -3 -11 1642.67 243.622 6
 -6 -3 -11 1445.3 397.868 7
 6 3 -12 66770.7 6080.89 7
 -6 -3 -12 77102.8 6192.38 7
 -6 3 -12 68957.2 6062.4 7
 6 3 12 80874.1 6422.19 9
 6 -3 12 98390.6 6506.65 1
 6 3 -12 99883.7 6058.11 6
 6 -3 -12 98554.7 6045.33 6
 6 3 -13 179442 16224.3 7
 -6 3 -13 174501 16171.8 7
 -6 -3 -13 200991 16326.4 7
 6 3 13 186136 16426 9
 6 3 13 397055 17805.6 1
 6 -3 13 293001 16859.7 1
 6 3 -13 308507 16262.9 6
 6 -3 -13 323142 16271 6
 6 3 -14 63314.4 6143.96 7
 -6 3 -14 65374.7 6094.96 7
 -6 -3 -14 81554.5 6281.35 7
 6 3 14 66161.5 6309.47 9
 6 3 14 148052 8265 1
 6 -3 14 107374 6899.08 1
 6 3 -14 123077 6275.99 6
 6 -3 -14 139935 6346.84 6
 6 3 -15 20355.1 1809.39 7
 -6 -3 -15 20871.2 1882.91 7
 -6 3 -15 19754.5 1752.04 7
 6 3 15 20873 1989.23 9
 6 3 15 9401.79 1795.06 1
 6 -3 15 34370.9 2745.52 1
 6 3 -15 38035.2 2047.32 6
 6 -3 -15 34368.7 1888.73 6
 -6 -3 -16 12624.1 1188.26 7
 6 3 -16 12064.1 1127.83 7
 -6 3 -16 11250.4 1053.8 7
 6 3 16 11129.9 1236.55 9
 6 -3 16 13193.8 1390.92 1
 6 3 16 8219.96 1083.94 1
 6 -3 -16 10850.9 935.198 6
 -6 3 -17 19372 1576.13 7
 6 3 -17 19018.6 1627.42 7
 6 3 17 21932.6 1820.31 9
 6 -3 17 18925.3 1658.78 1
 6 -3 -17 16976 1378.53 6
 -6 3 -18 3406.33 466.065 7
 6 3 -18 3016.98 488.135 7
 6 3 18 2541.27 524.092 9
 6 -3 18 3402.01 469.862 1
 6 3 18 2205.64 392.803 1
 6 3 -18 3345.51 348.056 6
 6 -3 -18 2733.36 288.855 6
 6 3 -19 2717.8 476.044 7
 -6 3 -19 4022.17 512.995 7
 6 3 19 2949.28 552.745 9
 6 -3 19 2175.82 389.952 1
 6 3 19 2864.21 417.441 1
 6 3 -19 3499.49 334.114 6
 6 -3 -19 2808.81 290.011 6
 6 3 -20 -45.2885 193.947 7
 -6 3 -20 -38.7828 176.814 7
 6 3 20 -99.8816 264.827 9
 6 3 20 30.3953 146.503 1
 6 -3 20 57.7146 146.227 1
 6 3 -20 22.2334 114.001 6
 6 -3 -20 75.8695 95.5474 6
 6 3 -21 4365.54 649.721 7
 6 3 21 6210.45 741.739 9
 6 3 21 4886.84 572.523 1
 6 -3 21 4864.25 556.327 1
 6 -3 -21 4962.63 434.365 6
 6 3 -21 5407.28 449.63 6
 6 3 22 769.201 312.365 9
 6 -3 22 494.841 189.006 1
 6 3 22 554.901 194.718 1
 6 3 -22 465.439 267.058 7
 6 3 -22 786.358 142.467 6
 6 -3 -22 952.349 146.394 6
 6 3 -23 2657.15 272.652 6
 6 -3 -23 2764.64 274.912 6
 6 -3 -24 -45.0042 93.919 6
 6 3 -24 -26.9218 97.2489 6
 6 3 -25 2630.1 277.252 6
 6 -3 -25 3271.82 290.354 6
 6 3 26 869.188 151.384 4
 6 3 -26 935.615 142.9 6
 6 -3 -26 1073.18 149.453 6
 6 3 27 18541.7 1297.76 4
 6 3 -27 18116.3 1304.14 6
 6 -3 -27 17385.4 1303.05 6
 6 3 28 5786.91 460.555 4
 6 3 -28 6492.22 479.952 6
 6 -3 -28 5996.11 476.735 6
 6 3 -29 4604.12 354.196 6
 6 -3 -29 4605.16 355.132 6
 -6 3 -29 4048.4 347.27 6
 -6 -3 -29 4453.75 350.702 6
 6 4 0 121235 8572.57 9
 6 4 -1 69650.9 8483.81 9
 6 4 1 71547.8 8478.45 9
 6 4 -2 30615.3 3084.98 9
 6 4 2 33488.5 3085.92 9
 6 -4 2 39014.3 2920.85 9
 6 4 -3 31647.6 1882.54 7
 6 4 3 15991 1816.69 9
 6 -4 4 32991.5 2740.54 1
 6 4 4 33197 2752.61 1
 6 4 4 33447.1 2853.75 9
 6 -4 5 7570.09 775.841 1
 6 4 5 6370.26 764.421 1
 6 4 5 7103.82 895.315 9
 6 4 -6 10167.4 856.298 7
 6 -4 6 7917.78 817.054 1
 6 4 6 7459.59 814.815 1
 6 4 6 7581.35 921.254 9
 6 4 -7 84527.2 6004.24 7
 6 -4 7 85156.9 6036.54 1
 6 4 7 83795.6 6050.72 1
 6 4 7 81878.5 6141.48 9
 6 4 -8 16050.4 1415.82 7
 6 4 8 19421.7 1549.92 1
 6 -4 8 17823.6 1493.17 1
 6 4 8 17667 1612.84 9
 -6 4 -9 5682.56 638.545 7
 6 4 -9 6083.24 646.242 7
 6 4 9 7010.06 904.11 9
 6 4 9 7233.97 801.744 1
 6 -4 9 7111.56 757.544 1
 -6 4 -10 36921.6 2961.07 7
 6 4 -10 35444 2947.86 7
 6 4 10 51995.7 3449.65 9
 6 4 10 54516.5 3330.51 1
 6 -4 10 44254.8 3140.91 1
 6 4 -10 38092.1 2832.03 6
 6 -4 -10 39777 2830.96 6
 -6 4 -11 12065.2 1161.51 7
 6 4 -11 10984.9 1131.28 7
 6 4 11 17247.5 1702.14 9
 6 4 11 20048.8 1618.14 1
 6 -4 11 15430.8 1381.41 1
 6 4 -11 14306.5 1069.48 6
 6 -4 -11 13626.7 1061.59 6
 -6 4 -12 7276.65 764.375 7
 6 4 -12 4794.64 669.477 7
 6 4 12 7742.44 1084.65 9
 6 4 12 8516.08 1125.68 1
 6 -4 12 7300.89 929.037 1
 6 4 -12 7865.23 658.159 6
 6 -4 -12 8050.45 657.01 6
 -6 4 -13 9471.21 992.424 7
 6 4 -13 8123.56 969.998 7
 6 4 13 8552.3 1191.93 9
 6 -4 13 12087.7 1319.21 1
 6 4 13 17281.7 1810.75 1
 6 4 -13 14534.8 1003.8 6
 6 -4 -13 13733.6 996.951 6
 6 4 -14 1280.8 321.556 7
 -6 4 -14 1905.06 344.939 7
 6 4 14 2141.16 564.448 9
 6 4 14 4564.42 1136.4 1
 6 -4 14 3343.18 675.744 1
 6 4 -14 2659.74 397.202 6
 6 -4 -14 3449.66 447.979 6
 6 4 -15 8963.58 912.461 7
 -6 4 -15 9378.45 890.629 7
 6 4 15 8171.23 1076.25 9
 6 -4 15 14557 1521.01 1
 6 4 15 3309.51 862.14 1
 6 4 -15 12725 983.136 6
 6 -4 -15 13713.3 906.241 6
 6 4 -16 6577.38 709.13 7
 -6 4 -16 5619 643.956 7
 6 4 16 5997.76 857.804 9
 6 -4 16 11580.4 1272.15 1
 6 4 16 3301.72 625.116 1
 6 4 -16 12872.5 954.234 6
 6 -4 -16 5564.42 525.903 6
 6 4 -17 36830.1 2607.74 7
 -6 4 -17 36468.3 2549.53 7
 6 4 17 36654.7 2799.08 9
 6 -4 17 36936.3 2695.5 1
 6 4 17 23174.5 2462.32 1
 6 -4 -17 27060.3 2302.37 6
 6 4 -18 293.609 213.98 7
 -6 4 -18 661.557 234.769 7
 6 4 18 591.336 346.871 9
 6 4 18 341.993 215.351 1
 6 -4 18 264.977 188.827 1
 6 4 -18 547.338 196.529 6
 6 -4 -18 267.095 116.282 6
 6 4 -19 261.771 221.237 7
 -6 4 -19 115.948 171.163 7
 6 4 19 281.96 285.869 9
 6 4 19 96.8168 133.804 1
 6 -4 19 129.545 143.508 1
 6 4 -19 120.398 139.819 6
 6 -4 -19 107.476 102.297 6
 -6 4 -20 14290.7 1204.18 7
 6 4 -20 10749.5 1155.71 7
 6 4 20 13742.8 1301.14 9
 6 4 20 12237.2 1098.95 1
 6 -4 20 10974.3 1068.47 1
 6 -4 -20 11368.1 923.593 6
 6 4 -20 13959 962.645 6
 6 4 -21 8381.29 639.094 6
 6 -4 -21 7815.05 621.401 6
 6 -4 21 6789.76 734.729 1
 6 4 21 7009.51 755.156 1
 -6 4 -21 8888.44 878.021 7
 6 4 -21 7550.73 868.254 7
 6 4 -22 -186.817 200.019 7
 6 4 -22 9.9422 95.2367 6
 6 -4 -22 46.6963 92.3971 6
 6 -4 22 135.411 116.003 1
 6 4 22 86.8418 146.695 1
 6 4 -23 2115.82 236.586 6
 6 -4 -23 2244.7 236.637 6
 6 4 -24 1656.47 197.146 6
 6 -4 -24 1619.89 195.813 6
 6 4 -25 5442.95 451.846 6
 6 -4 -25 5461.06 452.796 6
 6 4 26 7700.34 570.821 4
 6 4 -26 6796.23 556.708 6
 6 -4 -26 7009.34 561.353 6
 6 4 27 479.046 119.931 4
 6 4 -27 478.061 105.072 6
 6 -4 -27 475.574 114.643 6
 -6 4 28 92.8884 112.701 5
 6 4 28 -9.98723 75.9086 4
 6 4 -28 -12.3934 68.5184 6
 6 -4 -28 12.402 74.7961 6
 6 5 0 114669 8168.18 9
 6 5 -1 30493.4 2521.83 9
 6 5 1 34369 2548.46 9
 6 5 -2 4752.48 723.506 9
 6 -5 2 6849.04 514.367 9
 6 5 2 5639.75 728.678 9
 6 5 3 17892.8 1596.07 9
 6 5 -4 172019 12249 7
 6 5 4 184817 12332.5 1
 6 -5 4 171497 12301.7 1
 6 5 4 180234 12482.4 9
 6 5 -5 571135 39744.5 7
 6 5 5 593729 39801.8 1
 6 -5 5 557826 39763.9 1
 6 5 5 598849 39976.2 9
 6 5 -6 29684.5 2165.26 7
 6 -5 6 25260.4 2145.18 1
 6 5 6 28117.5 2184.12 1
 6 5 6 29302.2 2355.93 9
 6 5 -7 3839.79 515.89 7
 6 -5 7 3639.98 511.849 1
 6 5 7 3522.68 509.981 1
 6 5 -8 23100.7 1732.99 7
 6 5 8 20808.3 1721.61 1
 6 -5 8 19913.2 1681.98 1
 6 5 8 17786.7 1791.64 9
 6 5 -9 218837 15151.3 7
 6 5 9 203480 15332.6 9
 6 5 9 225818 15236.6 1
 6 -5 9 215777 15176.7 1
 -6 5 -10 169819 12856 7
 6 5 -10 170632 12850.2 7
 6 5 10 210817 13272.9 9
 6 -5 10 211032 13019.9 1
 6 5 10 238578 13171.5 1
 6 5 -10 180048 12700.2 6
 6 -5 -10 178777 12696.2 6
 -6 5 -11 12626.8 1157.2 7
 6 5 11 15152.6 1591.85 9
 6 -5 11 14135.1 1306.7 1
 6 5 11 16554.5 1469.12 1
 6 5 -11 14059 1026.95 6
 6 -5 -11 13456 1017.14 6
 -6 5 -12 708.089 255.228 7
 6 5 -12 947.846 259.02 7
 6 5 12 1719.79 620.517 9
 6 -5 12 1508.67 439.867 1
 6 5 12 1604.07 532.506 1
 6 5 -12 1063.03 220.308 6
 6 -5 -12 1177.14 228.956 6
 -6 5 -13 10822.4 1059.6 7
 6 5 -13 8297 969.44 7
 6 5 13 9709.76 1261.48 9
 6 5 13 13840.3 1572.07 1
 6 -5 13 10763.9 1215.03 1
 6 5 -13 11845.9 950.551 6
 6 -5 -13 13629.1 980.144 6
 6 5 -14 2147.68 370.185 7
 -6 5 -14 2012.39 405.55 7
 6 5 14 1358.13 500.126 9
 6 -5 14 3378.73 644.716 1
 6 5 14 3313.72 932.358 1
 6 5 -14 3112.03 410.773 6
 6 -5 -14 3430.67 433.778 6
 -6 5 -15 25490.3 2050.55 7
 6 5 -15 21275.5 1996.08 7
 6 5 15 22493.2 2248.94 9
 6 -5 15 33519.8 2576.17 1
 6 5 15 13540.2 2037.37 1
 6 5 -15 36071.3 2089.96 6
 6 -5 -15 30574 1960.98 6
 6 5 -16 42627.2 3137.21 7
 -6 5 -16 45226.6 3135.08 7
 6 5 16 37783.9 3342.22 9
 6 -5 16 73591.2 4126.65 1
 6 5 16 23750.6 3036.72 1
 6 5 -16 75969.8 3319.54 6
 6 -5 -16 37734.9 2911.27 6
 6 -5 -17 31594.3 2610.3 6
 6 -5 17 45293.5 3121.52 1
 6 5 17 26483.2 2771.42 1
 6 5 -17 37947.7 2874.51 7
 -6 5 -17 42201.6 2884.36 7
 6 5 -18 19119.7 1140.19 6
 6 -5 -18 11371 990.639 6
 6 5 18 10396.1 1147.88 1
 6 -5 18 13813.4 1260 1
 6 5 -18 13634.1 1252.46 7
 -6 5 -18 16323.6 1270.06 7
 6 5 -19 15320.3 1037.09 6
 6 -5 -19 11644.7 966.861 6
 6 -5 19 12973.9 1165.84 1
 6 5 19 10949.5 1123.53 1
 -6 5 -19 15144.9 1253.04 7
 6 5 -19 13246.9 1240.55 7
 6 5 -20 -12.3178 118.785 6
 6 -5 -20 58.103 92.1746 6
 6 5 20 -31.6741 144.441 1
 6 -5 20 30.6045 155.11 1
 6 5 -20 180.363 228.498 7
 -6 5 -20 373.696 234.123 7
 6 5 -21 8963.13 670.932 6
[truncated: 618,514 more chars]
