# Supplementary material for: Charge‐Assisted Halogen Bonding in an Ionic Cavity of a Coordination Cage Based on a Copper(I) Iodide Cluster
Source: Angew Chem Int Ed Engl. 2023 Jan 11;62(7):e202215689. doi: 10.1002/anie.202215689 (PMC10108208; doi:10.1002/anie.202215689)
Supplement: Supplementary file 6 — Supporting Information [file ANIE-62-0-s005.cif]

data_L_Iodide-TFSI
_audit_creation_date               2021-11-19
_audit_creation_method
;
Olex2 1.5-beta
(compiled 2021.11.18 svn.ra9532c28 for OlexSys, GUI svn.r6427)
;
_shelx_SHELXL_version_number       '2018/3'
_audit_contact_author_address      ?
_audit_contact_author_email        ?
_audit_contact_author_name         ''
_audit_contact_author_phone        ?
_publ_contact_author_id_orcid      ?
_publ_section_references
;
Dolomanov, O.V., Bourhis, L.J., Gildea, R.J, Howard, J.A.K. & Puschmann, H.
 (2009), J. Appl. Cryst. 42, 339-341.

Sheldrick, G.M. (2015). Acta Cryst. A71, 3-8.

Sheldrick, G.M. (2015). Acta Cryst. C71, 3-8.
;
_chemical_name_common              ?
_chemical_name_systematic          ?
_chemical_formula_moiety          
 'I, 2(C2 F6 N O4 S2), C30 H51 N6, 0.5(C2 H3 N)'
_chemical_formula_sum              'C35 H52.50 F12 I N8.50 O8 S4'
_chemical_formula_weight           1203.49
_chemical_melting_point            ?
_chemical_oxdiff_formula           'C35 H52.5 F12 I N8.5 O8 S4'
loop_
  _atom_type_symbol
  _atom_type_description
  _atom_type_scat_dispersion_real
  _atom_type_scat_dispersion_imag
  _atom_type_scat_source
 'C' 'C' 0.0181 0.0091 'International Tables Vol C Tables 4.2.6.8 and 6.1.1.4'
 'H' 'H' 0.0000 0.0000 'International Tables Vol C Tables 4.2.6.8 and 6.1.1.4'
 'F' 'F' 0.0727 0.0534 'International Tables Vol C Tables 4.2.6.8 and 6.1.1.4'
 'I' 'I' -0.3257 6.8362 'International Tables Vol C Tables 4.2.6.8 and 6.1.1.4'
 'N' 'N' 0.0311 0.0180 'International Tables Vol C Tables 4.2.6.8 and 6.1.1.4'
 'O' 'O' 0.0492 0.0322 'International Tables Vol C Tables 4.2.6.8 and 6.1.1.4'
 'S' 'S' 0.3331 0.5567 'International Tables Vol C Tables 4.2.6.8 and 6.1.1.4'

_shelx_space_group_comment
;
The symmetry employed for this shelxl refinement is uniquely defined
by the following loop, which should always be used as a source of
symmetry information in preference to the above space-group names.
They are only intended as comments.
;
_space_group_crystal_system        'monoclinic'
_space_group_IT_number             14
_space_group_name_H-M_alt          'P 1 21/c 1'
_space_group_name_Hall             '-P 2ybc'
loop_
  _space_group_symop_operation_xyz
 'x, y, z'
 '-x, y+1/2, -z+1/2'
 '-x, -y, -z'
 'x, -y-1/2, z-1/2'

_cell_length_a                     9.0607(4)
_cell_length_b                     31.4196(13)
_cell_length_c                     16.7868(8)
_cell_angle_alpha                  90
_cell_angle_beta                   99.461(4)
_cell_angle_gamma                  90
_cell_volume                       4713.9(4)
_cell_formula_units_Z              4
_cell_measurement_reflns_used      4548
_cell_measurement_temperature      120.01(10)
_cell_measurement_theta_max        71.8280
_cell_measurement_theta_min        2.9880
_shelx_estimated_absorpt_T_max     0.797
_shelx_estimated_absorpt_T_min     0.299
_exptl_absorpt_coefficient_mu      7.946
_exptl_absorpt_correction_T_max    0.935
_exptl_absorpt_correction_T_min    0.445
_exptl_absorpt_correction_type     gaussian
_exptl_absorpt_process_details
;
CrysAlisPro 1.171.41.116a (Rigaku Oxford Diffraction, 2021)
Numerical absorption correction based on gaussian integration over
a multifaceted crystal model
Empirical absorption correction using spherical harmonics,
implemented in SCALE3 ABSPACK scaling algorithm.
;
_exptl_absorpt_special_details     ?
_exptl_crystal_colour              colourless
_exptl_crystal_colour_primary      colourless
_exptl_crystal_density_diffrn      1.696
_exptl_crystal_density_meas        ?
_exptl_crystal_density_method      ?
_exptl_crystal_description         block
_exptl_crystal_F_000               2444
loop_
  _exptl_crystal_face_index_h
  _exptl_crystal_face_index_k
  _exptl_crystal_face_index_l
  _exptl_crystal_face_perp_dist
 0 -2 -11 0.0213
 0 19 -4 0.0119
 0 -19 4 0.0178
 6 1 0 0.1003
 0 2 11 0.0368
 -6 -1 3 0.0947

_exptl_crystal_size_max            0.2
_exptl_crystal_size_mid            0.07
_exptl_crystal_size_min            0.03
loop_
  _exptl_oxdiff_crystal_face_indexfrac_h
  _exptl_oxdiff_crystal_face_indexfrac_k
  _exptl_oxdiff_crystal_face_indexfrac_l
  _exptl_oxdiff_crystal_face_x
  _exptl_oxdiff_crystal_face_y
  _exptl_oxdiff_crystal_face_z
 -0.0053 -2.0016 -11.0048 -0.0997 -0.3449 0.9640
 -0.0018 19.0005 -4.0009 0.9167 -0.2838 0.2938
 0.0018 -19.0005 4.0009 -0.9167 0.2838 -0.2938
 5.9973 0.9993 0.0016 0.2265 0.9913 0.1912
 0.0053 2.0016 11.0048 0.0997 0.3449 -0.9640
 -5.9958 -0.9988 2.9997 -0.2257 -0.8929 -0.4525

_exptl_transmission_factor_max     ?
_exptl_transmission_factor_min     ?
_diffrn_reflns_av_R_equivalents    0.0789
_diffrn_reflns_av_unetI/netI       0.1001
_diffrn_reflns_Laue_measured_fraction_full  0.989
_diffrn_reflns_Laue_measured_fraction_max  0.989
_diffrn_reflns_limit_h_max         10
_diffrn_reflns_limit_h_min         -10
_diffrn_reflns_limit_k_max         37
_diffrn_reflns_limit_k_min         -36
_diffrn_reflns_limit_l_max         11
_diffrn_reflns_limit_l_min         -20
_diffrn_reflns_number              16025
_diffrn_reflns_point_group_measured_fraction_full  0.989
_diffrn_reflns_point_group_measured_fraction_max  0.989
_diffrn_reflns_theta_full          67.684
_diffrn_reflns_theta_max           68.251
_diffrn_reflns_theta_min           3.017
_diffrn_ambient_environment        N~2~
_diffrn_ambient_temperature        120.01(10)
_diffrn_detector                   'CCD plate'
_diffrn_detector_area_resol_mean   10.3953
_diffrn_detector_type              Atlas
_diffrn_measured_fraction_theta_full  0.989
_diffrn_measured_fraction_theta_max  0.989
_diffrn_measurement_details
;
List of Runs (angles in degrees, time in seconds):

  # Type    Start    End  Width  t~exp~   \w     \q     \k     \f   Frames
--------------------------------------------------------------------------
  1  \w    -70.00  31.00   1.00   10.00    --  -41.65  57.00   0.00  101
  2  \w    -73.00  34.00   1.00   10.00    --  -41.65  77.00  90.00  107
  3  \w    127.00 166.00   1.00   30.00    --  112.00  77.00  30.00   39
  4  \w    116.00 142.00   1.00   30.00    --  112.00 125.00-120.00   26
  5  \w     84.00 178.00   1.00   30.00    --  112.00  30.00-150.00   94
  6  \w     39.00 109.00   1.00   30.00    --  112.00 -94.00 -60.00   70
  7  \w     39.00 138.00   1.00   30.00    --  112.00 -45.00  90.00   99
  8  \w     29.00 107.00   1.00   30.00    --  112.00 -94.00  90.00   78
;
_diffrn_measurement_device         'four-circle diffractometer'
_diffrn_measurement_device_type    'SuperNova, Dual, Cu at home/near, Atlas'
_diffrn_measurement_method         '\w scans'
_diffrn_orient_matrix_type        
 'CrysAlisPro convention (1999,Acta A55,543-557)'
_diffrn_orient_matrix_UB_11        0.0297191000
_diffrn_orient_matrix_UB_12        0.0483064000
_diffrn_orient_matrix_UB_13        0.0002616000
_diffrn_orient_matrix_UB_21        0.1666221000
_diffrn_orient_matrix_UB_22        -0.0080299000
_diffrn_orient_matrix_UB_23        0.0327193000
_diffrn_orient_matrix_UB_31        0.0323772000
_diffrn_orient_matrix_UB_32        -0.0028714000
_diffrn_orient_matrix_UB_33        -0.0870926000
_diffrn_radiation_monochromator    mirror
_diffrn_radiation_probe            x-ray
_diffrn_radiation_type             'Cu K\a'
_diffrn_radiation_wavelength       1.54184
_diffrn_source                     'micro-focus sealed X-ray tube'
_diffrn_source_type                'SuperNova (Cu) X-ray Source'
_reflns_Friedel_coverage           0.000
_reflns_Friedel_fraction_full      .
_reflns_Friedel_fraction_max       .
_reflns_number_gt                  6992
_reflns_number_total               8529
_reflns_special_details
;
 Reflections were merged by SHELXL according to the crystal
 class for the calculation of statistics and refinement.
 
 _reflns_Friedel_fraction is defined as the number of unique
 Friedel pairs measured divided by the number that would be
 possible theoretically, ignoring centric projections and
 systematic absences.
;
_reflns_threshold_expression       'I > 2\s(I)'
_computing_cell_refinement         'CrysAlisPro 1.171.41.116a (Rigaku OD, 2021)'
_computing_data_collection         'CrysAlisPro 1.171.41.116a (Rigaku OD, 2021)'
_computing_data_reduction          'CrysAlisPro 1.171.41.116a (Rigaku OD, 2021)'
_computing_molecular_graphics      'Olex2 1.5-beta (Dolomanov et al., 2009)'
_computing_publication_material    'Olex2 1.5-beta (Dolomanov et al., 2009)'
_computing_structure_refinement    'SHELXL 2018/3 (Sheldrick, 2015)'
_computing_structure_solution      'SHELXT 2018/2 (Sheldrick, 2018)'
_refine_diff_density_max           5.369
_refine_diff_density_min           -2.475
_refine_diff_density_rms           0.241
_refine_ls_extinction_coef         0.00070(14)
_refine_ls_extinction_expression  
 'Fc^*^=kFc[1+0.001xFc^2^\l^3^/sin(2\q)]^-1/4^'
_refine_ls_extinction_method       'SHELXL-2018/3 (Sheldrick 2018)'
_refine_ls_goodness_of_fit_ref     1.105
_refine_ls_hydrogen_treatment      constr
_refine_ls_matrix_type             full
_refine_ls_number_parameters       636
_refine_ls_number_reflns           8529
_refine_ls_number_restraints       12
_refine_ls_R_factor_all            0.1387
_refine_ls_R_factor_gt             0.1255
_refine_ls_restrained_S_all        1.104
_refine_ls_shift/su_max            0.000
_refine_ls_shift/su_mean           0.000
_refine_ls_structure_factor_coef   Fsqd
_refine_ls_weighting_details      
 'w=1/[\s^2^(Fo^2^)+(0.1575P)^2^+69.7669P] where P=(Fo^2^+2Fc^2^)/3'
_refine_ls_weighting_scheme        calc
_refine_ls_wR_factor_gt            0.3143
_refine_ls_wR_factor_ref           0.3261
_refine_special_details            ?
_olex2_refinement_description
;
1. Fixed Uiso
 At 1.2 times of:
  All C(H,H) groups
 At 1.5 times of:
  All C(H,H,H) groups
2. Uiso/Uaniso restraints and constraints
N9 \\sim C35 \\sim C36: within 2A with sigma of 0.04 and sigma for terminal
atoms of 0.08 within 2A
3. Others
 Fixed Sof: N9(0.5) C36(0.5) H36A(0.5) H36B(0.5) H36C(0.5) C35(0.5)
4.a Secondary CH2 refined with riding coordinates:
 C1(H1A,H1B), C6(H6A,H6B), C20(H20A,H20B), C19(H19A,H19B), C18(H18A,H18B),
 C16(H16A,H16B), C21(H21A,H21B), C7(H7A,H7B), C11(H11A,H11B), C14(H14A,H14B),
 C4(H4A,H4B), C3(H3A,H3B), C5(H5A,H5B), C2(H2A,H2B), C12(H12A,H12B), C17(H17A,
 H17B), C15(H15A,H15B), C13(H13A,H13B), C9(H9A,H9B), C10(H10A,H10B), C8(H8A,H8B)
4.b Idealised Me refined as rotating group:
 C29(H29A,H29B,H29C), C28(H28A,H28B,H28C), C30(H30A,H30B,H30C), C36(H36A,H36B,
 H36C)
;
_atom_sites_solution_hydrogens     geom
_atom_sites_solution_primary       dual
_atom_sites_solution_secondary     ?
loop_
  _atom_site_label
  _atom_site_type_symbol
  _atom_site_fract_x
  _atom_site_fract_y
  _atom_site_fract_z
  _atom_site_U_iso_or_equiv
  _atom_site_adp_type
  _atom_site_occupancy
  _atom_site_site_symmetry_order
  _atom_site_calc_flag
  _atom_site_refinement_flags_posn
  _atom_site_refinement_flags_adp
  _atom_site_refinement_flags_occupancy
  _atom_site_disorder_assembly
  _atom_site_disorder_group
 I1 I 0.31687(8) 0.18982(3) 0.70549(5) 0.0322(3) Uani 1 1 d . . . . .
 S4 S 0.1804(3) 0.04712(10) 0.32124(19) 0.0335(7) Uani 1 1 d . . . . .
 S3 S -0.0727(3) 0.07269(10) 0.38616(19) 0.0358(7) Uani 1 1 d . . . . .
 S1 S 0.6640(4) 0.34375(12) 0.53182(19) 0.0414(8) Uani 1 1 d . . . . .
 S2 S 0.9559(4) 0.31698(11) 0.5724(2) 0.0409(8) Uani 1 1 d . . . . .
 F9 F 0.0319(9) 0.0995(3) 0.5334(5) 0.0433(18) Uani 1 1 d . . . . .
 F7 F -0.1354(9) 0.0505(3) 0.5279(5) 0.0477(19) Uani 1 1 d . . . . .
 F8 F 0.0906(9) 0.0352(3) 0.5101(5) 0.0444(18) Uani 1 1 d . . . . .
 F6 F 1.1258(11) 0.3830(3) 0.5514(6) 0.058(2) Uani 1 1 d . . . . .
 F12 F 0.2131(10) 0.1081(3) 0.2197(5) 0.050(2) Uani 1 1 d . . . . .
 O2 O 0.6233(11) 0.3051(3) 0.5679(6) 0.044(2) Uani 1 1 d . . . . .
 F11 F 0.0191(9) 0.0691(3) 0.1821(5) 0.052(2) Uani 1 1 d . . . . .
 F10 F 0.2371(12) 0.0455(3) 0.1750(5) 0.059(2) Uani 1 1 d . . . . .
 O7 O 0.3358(9) 0.0536(3) 0.3533(5) 0.0358(19) Uani 1 1 d . . . . .
 O8 O 0.1269(11) 0.0047(3) 0.3097(6) 0.041(2) Uani 1 1 d . . . . .
 N2 N 0.8281(10) 0.2109(3) 0.7682(5) 0.0237(19) Uani 1 1 d . . . . .
 O3 O 0.9515(11) 0.2750(3) 0.5412(7) 0.055(3) Uani 1 1 d . . . . .
 O5 O -0.1528(11) 0.1118(3) 0.3812(6) 0.048(2) Uani 1 1 d . . . . .
 F5 F 1.2378(10) 0.3243(4) 0.5769(7) 0.068(3) Uani 1 1 d . . . . .
 O6 O -0.1502(11) 0.0348(3) 0.3561(7) 0.049(2) Uani 1 1 d . . . . .
 N5 N 0.2170(10) 0.2119(3) 0.4180(6) 0.030(2) Uani 1 1 d . . . . .
 F2 F 0.7167(13) 0.3787(4) 0.6775(6) 0.072(3) Uani 1 1 d . . . . .
 N6 N 0.4421(9) 0.1619(3) 0.4554(6) 0.0240(19) Uani 1 1 d . . . . .
 F4 F 1.1123(12) 0.3358(4) 0.4586(6) 0.068(3) Uani 1 1 d . . . . .
 N1 N 0.7115(10) 0.2729(3) 0.8372(6) 0.030(2) Uani 1 1 d . . . . .
 O4 O 0.9792(11) 0.3222(4) 0.6594(6) 0.053(3) Uani 1 1 d . . . . .
 F1 F 0.4945(12) 0.3873(4) 0.6121(8) 0.087(4) Uani 1 1 d . . . . .
 N3 N 0.1939(12) 0.0590(4) 0.8215(7) 0.040(3) Uani 1 1 d . . . . .
 C23 C 0.7458(11) 0.1069(3) 0.7249(6) 0.022(2) Uani 1 1 d . . . . .
 N4 N 0.4348(11) 0.0503(3) 0.7594(6) 0.029(2) Uani 1 1 d . . . . .
 C24 C 0.6340(12) 0.0806(4) 0.6810(7) 0.025(2) Uani 1 1 d . . . . .
 O1 O 0.5754(13) 0.3578(4) 0.4578(6) 0.056(3) Uani 1 1 d . . . . .
 F3 F 0.6748(16) 0.4232(3) 0.5792(9) 0.090(4) Uani 1 1 d . . . . .
 C25 C 0.5854(10) 0.0864(4) 0.5990(6) 0.022(2) Uani 1 1 d . . . . .
 C26 C 0.6344(11) 0.1224(4) 0.5586(6) 0.024(2) Uani 1 1 d . . . . .
 C27 C 0.7474(11) 0.1488(3) 0.6023(6) 0.020(2) Uani 1 1 d . . . . .
 C1 C 0.6605(13) 0.2741(4) 0.7507(7) 0.029(2) Uani 1 1 d . . . . .
 H1A H 0.690942 0.301432 0.728982 0.034 Uiso 1 1 calc R U . . .
 H1B H 0.549900 0.272654 0.739914 0.034 Uiso 1 1 calc R U . . .
 N8 N 0.0865(12) 0.0802(4) 0.3617(7) 0.037(2) Uani 1 1 d . . . . .
 C6 C 0.7353(12) 0.1945(4) 0.8295(7) 0.028(2) Uani 1 1 d . . . . .
 H6A H 0.654151 0.175823 0.802413 0.033 Uiso 1 1 calc R U . . .
 H6B H 0.799097 0.177665 0.871653 0.033 Uiso 1 1 calc R U . . .
 C20 C 0.3063(11) 0.1442(4) 0.4868(7) 0.025(2) Uani 1 1 d . . . . .
 H20A H 0.329156 0.140644 0.546113 0.030 Uiso 1 1 calc R U . . .
 H20B H 0.279327 0.115996 0.462213 0.030 Uiso 1 1 calc R U . . .
 C29 C 0.4941(12) 0.0532(4) 0.5462(7) 0.028(2) Uani 1 1 d . . . . .
 H29A H 0.506088 0.025425 0.573007 0.041 Uiso 1 1 calc R U . . .
 H29B H 0.529065 0.051497 0.494068 0.041 Uiso 1 1 calc R U . . .
 H29C H 0.388225 0.061353 0.537478 0.041 Uiso 1 1 calc R U . . .
 C28 C 0.8202(13) 0.0946(4) 0.8087(7) 0.028(2) Uani 1 1 d . . . . .
 H28A H 0.756647 0.103210 0.847820 0.042 Uiso 1 1 calc R U . . .
 H28B H 0.917284 0.108976 0.821361 0.042 Uiso 1 1 calc R U . . .
 H28C H 0.835106 0.063746 0.811334 0.042 Uiso 1 1 calc R U . . .
 C30 C 0.8241(12) 0.1815(4) 0.5577(7) 0.027(2) Uani 1 1 d . . . . .
 H30A H 0.824087 0.171831 0.502183 0.040 Uiso 1 1 calc R U . . .
 H30B H 0.927453 0.185274 0.585020 0.040 Uiso 1 1 calc R U . . .
 H30C H 0.770649 0.208656 0.556841 0.040 Uiso 1 1 calc R U . . .
 C19 C 0.1759(13) 0.1753(4) 0.4645(8) 0.033(3) Uani 1 1 d . . . . .
 H19A H 0.090482 0.160216 0.432285 0.040 Uiso 1 1 calc R U . . .
 H19B H 0.143484 0.185749 0.514533 0.040 Uiso 1 1 calc R U . . .
 C18 C 0.4041(12) 0.1670(4) 0.3653(7) 0.029(2) Uani 1 1 d . . . . .
 H18A H 0.380262 0.138876 0.339803 0.035 Uiso 1 1 calc R U . . .
 H18B H 0.490900 0.178976 0.344079 0.035 Uiso 1 1 calc R U . . .
 N7 N 0.8330(13) 0.3474(4) 0.5247(7) 0.042(3) Uani 1 1 d . . . . .
 C22 C 0.7963(11) 0.1423(4) 0.6852(6) 0.023(2) Uani 1 1 d . . . . .
 C16 C 0.4758(12) 0.2051(4) 0.4932(7) 0.027(2) Uani 1 1 d . . . . .
 H16A H 0.565629 0.217300 0.475227 0.033 Uiso 1 1 calc R U . . .
 H16B H 0.496187 0.202453 0.552729 0.033 Uiso 1 1 calc R U . . .
 C21 C 0.5738(12) 0.1313(4) 0.4711(7) 0.028(2) Uani 1 1 d . . . . .
 H21A H 0.542880 0.103977 0.444065 0.033 Uiso 1 1 calc R U . . .
 H21B H 0.655914 0.143018 0.445354 0.033 Uiso 1 1 calc R U . . .
 C7 C 0.9028(13) 0.1743(4) 0.7313(8) 0.033(3) Uani 1 1 d . . . . .
 H7A H 0.966613 0.186215 0.694183 0.039 Uiso 1 1 calc R U . . .
 H7B H 0.969171 0.159253 0.775045 0.039 Uiso 1 1 calc R U . . .
 C11 C 0.3918(14) 0.0092(4) 0.7946(8) 0.036(3) Uani 1 1 d . . . . .
 H11A H 0.473914 -0.000572 0.836958 0.043 Uiso 1 1 calc R U . . .
 H11B H 0.374881 -0.012854 0.751902 0.043 Uiso 1 1 calc R U . . .
 C14 C 0.5758(12) 0.0425(4) 0.7250(7) 0.028(2) Uani 1 1 d . . . . .
 H14A H 0.557874 0.018361 0.686667 0.034 Uiso 1 1 calc R U . . .
 H14B H 0.655453 0.033658 0.769625 0.034 Uiso 1 1 calc R U . . .
 C4 C 0.9496(12) 0.2401(4) 0.8115(8) 0.033(3) Uani 1 1 d . . . . .
 H4A H 1.009553 0.251832 0.772336 0.039 Uiso 1 1 calc R U . . .
 H4B H 1.017237 0.223851 0.852903 0.039 Uiso 1 1 calc R U . . .
 C3 C 0.8752(12) 0.2767(4) 0.8518(7) 0.031(3) Uani 1 1 d . . . . .
 H3A H 0.911913 0.276338 0.910693 0.038 Uiso 1 1 calc R U . . .
 H3B H 0.904193 0.304249 0.830295 0.038 Uiso 1 1 calc R U . . .
 C5 C 0.6692(12) 0.2322(4) 0.8675(7) 0.031(3) Uani 1 1 d . . . . .
 H5A H 0.558729 0.229803 0.857098 0.037 Uiso 1 1 calc R U . . .
 H5B H 0.702240 0.231297 0.926648 0.037 Uiso 1 1 calc R U . . .
 C2 C 0.7251(12) 0.2368(4) 0.7061(6) 0.026(2) Uani 1 1 d . . . . .
 H2A H 0.642820 0.218641 0.678646 0.031 Uiso 1 1 calc R U . . .
 H2B H 0.781384 0.248068 0.664908 0.031 Uiso 1 1 calc R U . . .
 C12 C 0.1630(14) 0.0689(5) 0.7359(9) 0.042(3) Uani 1 1 d . . . . .
 H12A H 0.128540 0.098810 0.728670 0.051 Uiso 1 1 calc R U . . .
 H12B H 0.081456 0.050332 0.709078 0.051 Uiso 1 1 calc R U . . .
 C17 C 0.2676(15) 0.1971(4) 0.3446(8) 0.037(3) Uani 1 1 d . . . . .
 H17A H 0.295582 0.221897 0.313851 0.044 Uiso 1 1 calc R U . . .
 H17B H 0.185019 0.181879 0.310251 0.044 Uiso 1 1 calc R U . . .
 C15 C 0.3392(13) 0.2349(4) 0.4674(8) 0.034(3) Uani 1 1 d . . . . .
 H15A H 0.304463 0.246259 0.516121 0.040 Uiso 1 1 calc R U . . .
 H15B H 0.369517 0.259224 0.436308 0.040 Uiso 1 1 calc R U . . .
 C33 C -0.0190(15) 0.0639(4) 0.4954(9) 0.040(3) Uani 1 1 d . . . . .
 C34 C 0.1636(15) 0.0691(5) 0.2175(9) 0.043(3) Uani 1 1 d . . . . .
 C13 C 0.3034(12) 0.0627(4) 0.6951(8) 0.034(3) Uani 1 1 d . . . . .
 H13A H 0.284460 0.040161 0.653550 0.041 Uiso 1 1 calc R U . . .
 H13B H 0.326374 0.089474 0.668471 0.041 Uiso 1 1 calc R U . . .
 C9 C 0.4548(14) 0.0834(4) 0.8235(8) 0.035(3) Uani 1 1 d . . . . .
 H9A H 0.478581 0.111028 0.800202 0.042 Uiso 1 1 calc R U . . .
 H9B H 0.539339 0.075533 0.866129 0.042 Uiso 1 1 calc R U . . .
 C10 C 0.2484(18) 0.0153(5) 0.8312(10) 0.051(4) Uani 1 1 d . . . . .
 H10A H 0.170099 -0.004293 0.804435 0.061 Uiso 1 1 calc R U . . .
 H10B H 0.268990 0.008081 0.889321 0.061 Uiso 1 1 calc R U . . .
 C8 C 0.3111(15) 0.0877(5) 0.8604(9) 0.042(3) Uani 1 1 d . . . . .
 H8A H 0.333680 0.081135 0.918793 0.051 Uiso 1 1 calc R U . . .
 H8B H 0.274755 0.117388 0.854304 0.051 Uiso 1 1 calc R U . . .
 C32 C 1.1166(16) 0.3420(5) 0.5383(10) 0.048(3) Uani 1 1 d . . . . .
 C31 C 0.6364(18) 0.3855(6) 0.6059(10) 0.055(4) Uani 1 1 d . . . . .
 N9 N 0.703(5) 0.0121(11) 0.9518(19) 0.081(11) Uani 0.5 1 d . U P A -1
 C36 C 0.984(8) 0.017(2) 0.982(3) 0.108(18) Uani 0.5 1 d . U P A -1
 H36A H 1.022048 0.022893 0.932197 0.163 Uiso 0.5 1 calc R U P A -1
 H36B H 1.019872 -0.011205 1.002813 0.163 Uiso 0.5 1 calc R U P A -1
 H36C H 1.018380 0.038611 1.022530 0.163 Uiso 0.5 1 calc R U P A -1
 C35 C 0.822(6) 0.0165(16) 0.966(2) 0.080(12) Uani 0.5 1 d . U P A -1

loop_
  _atom_site_aniso_label
  _atom_site_aniso_U_11
  _atom_site_aniso_U_22
  _atom_site_aniso_U_33
  _atom_site_aniso_U_23
  _atom_site_aniso_U_13
  _atom_site_aniso_U_12
 I1 0.0191(4) 0.0424(5) 0.0343(5) -0.0042(3) 0.0016(3) -0.0019(3)
 S4 0.0237(14) 0.0384(16) 0.0358(15) -0.0064(12) -0.0028(11) 0.0029(11)
 S3 0.0243(14) 0.0433(17) 0.0389(16) -0.0040(13) 0.0029(11) 0.0016(12)
 S1 0.0364(17) 0.056(2) 0.0298(15) 0.0051(13) 0.0009(12) -0.0015(14)
 S2 0.0320(16) 0.0502(19) 0.0380(17) 0.0020(13) -0.0009(13) -0.0108(13)
 F9 0.050(5) 0.044(4) 0.035(4) -0.004(3) 0.003(3) -0.004(4)
 F7 0.037(4) 0.047(5) 0.062(5) 0.006(4) 0.017(4) -0.004(3)
 F8 0.032(4) 0.049(5) 0.049(5) 0.001(4) -0.002(3) 0.003(3)
 F6 0.063(6) 0.049(5) 0.067(6) -0.018(4) 0.023(5) -0.023(4)
 F12 0.047(5) 0.055(5) 0.043(4) 0.009(4) -0.006(4) -0.009(4)
 O2 0.041(5) 0.058(6) 0.029(5) 0.000(4) -0.008(4) -0.009(4)
 F11 0.034(4) 0.071(6) 0.046(5) 0.008(4) -0.010(3) -0.002(4)
 F10 0.069(6) 0.078(6) 0.031(4) 0.004(4) 0.010(4) 0.017(5)
 O7 0.019(4) 0.047(5) 0.037(5) -0.002(4) -0.010(3) 0.001(3)
 O8 0.040(5) 0.042(5) 0.041(5) -0.005(4) 0.004(4) -0.003(4)
 N2 0.016(4) 0.029(5) 0.023(4) -0.006(4) -0.004(3) 0.001(4)
 O3 0.039(5) 0.042(6) 0.075(8) -0.003(5) -0.019(5) -0.009(4)
 O5 0.037(5) 0.053(6) 0.051(6) -0.003(5) -0.003(4) 0.010(4)
 F5 0.035(5) 0.081(7) 0.088(8) -0.016(6) 0.007(5) -0.015(5)
 O6 0.036(5) 0.052(6) 0.059(6) -0.018(5) 0.009(4) -0.009(4)
 N5 0.018(4) 0.040(6) 0.031(5) 0.007(4) -0.002(4) 0.002(4)
 F2 0.073(7) 0.085(7) 0.058(6) -0.022(5) 0.011(5) -0.010(6)
 N6 0.012(4) 0.032(5) 0.028(5) 0.001(4) 0.004(3) -0.007(3)
 F4 0.073(7) 0.092(8) 0.045(5) -0.024(5) 0.025(5) -0.021(6)
 N1 0.017(5) 0.038(5) 0.034(5) -0.007(4) 0.000(4) -0.001(4)
 O4 0.036(5) 0.085(8) 0.034(5) 0.009(5) -0.007(4) -0.008(5)
 F1 0.053(6) 0.111(10) 0.102(9) -0.046(8) 0.028(6) -0.008(6)
 N3 0.027(5) 0.054(7) 0.038(6) -0.006(5) 0.003(4) -0.010(5)
 C23 0.010(4) 0.031(5) 0.024(5) -0.002(4) -0.005(4) -0.002(4)
 N4 0.022(5) 0.032(5) 0.033(5) -0.004(4) 0.002(4) -0.001(4)
 C24 0.017(5) 0.034(6) 0.024(5) -0.008(4) 0.001(4) 0.007(4)
 O1 0.051(6) 0.082(8) 0.033(5) 0.021(5) 0.002(4) 0.021(6)
 F3 0.098(9) 0.045(6) 0.134(12) -0.004(6) 0.036(8) -0.003(6)
 C25 0.006(4) 0.037(6) 0.026(5) -0.004(4) 0.006(4) 0.000(4)
 C26 0.014(5) 0.032(6) 0.024(5) -0.003(4) -0.004(4) -0.007(4)
 C27 0.012(4) 0.029(5) 0.021(5) -0.005(4) 0.006(4) -0.001(4)
 C1 0.024(5) 0.034(6) 0.027(6) -0.006(5) 0.001(4) 0.006(4)
 N8 0.027(5) 0.040(6) 0.044(6) -0.007(5) 0.004(4) -0.002(4)
 C6 0.013(5) 0.038(6) 0.030(6) -0.001(5) 0.000(4) 0.001(4)
 C20 0.010(5) 0.036(6) 0.032(6) -0.004(5) 0.008(4) -0.003(4)
 C29 0.022(5) 0.032(6) 0.026(5) -0.004(4) -0.004(4) 0.002(4)
 C28 0.024(5) 0.034(6) 0.026(6) 0.003(4) 0.005(4) 0.002(4)
 C30 0.015(5) 0.042(6) 0.024(5) -0.002(5) 0.006(4) -0.010(4)
 C19 0.021(6) 0.039(6) 0.037(6) 0.008(5) -0.005(5) 0.001(5)
 C18 0.017(5) 0.042(7) 0.026(6) 0.002(5) 0.001(4) 0.002(5)
 N7 0.032(6) 0.051(7) 0.042(6) 0.002(5) 0.006(5) 0.001(5)
 C22 0.015(5) 0.030(5) 0.024(5) 0.002(4) 0.001(4) -0.002(4)
 C16 0.019(5) 0.028(5) 0.034(6) 0.001(5) 0.004(4) 0.002(4)
 C21 0.013(5) 0.045(7) 0.026(6) -0.001(5) 0.003(4) 0.007(4)
 C7 0.025(6) 0.032(6) 0.037(6) -0.005(5) -0.007(5) -0.009(5)
 C11 0.025(6) 0.037(7) 0.047(7) -0.001(5) 0.012(5) 0.000(5)
 C14 0.017(5) 0.032(6) 0.035(6) 0.003(5) 0.003(4) 0.004(4)
 C4 0.015(5) 0.040(7) 0.038(7) -0.004(5) -0.009(4) -0.005(5)
 C3 0.019(5) 0.043(7) 0.031(6) -0.007(5) 0.003(4) -0.006(5)
 C5 0.015(5) 0.050(7) 0.027(6) -0.001(5) 0.005(4) -0.003(5)
 C2 0.020(5) 0.040(6) 0.015(5) 0.000(4) -0.004(4) 0.002(4)
 C12 0.024(6) 0.050(8) 0.053(8) -0.007(6) 0.008(6) -0.001(5)
 C17 0.030(6) 0.048(7) 0.030(6) 0.003(5) -0.003(5) 0.007(5)
 C15 0.023(6) 0.033(6) 0.043(7) 0.001(5) 0.000(5) 0.004(5)
 C33 0.034(7) 0.036(7) 0.052(8) -0.001(6) 0.009(6) 0.001(5)
 C34 0.029(6) 0.052(8) 0.041(7) -0.002(6) -0.014(5) 0.003(6)
 C13 0.018(5) 0.047(7) 0.034(6) -0.004(5) -0.002(5) 0.002(5)
 C9 0.033(6) 0.039(7) 0.033(6) -0.007(5) 0.006(5) -0.006(5)
 C10 0.045(8) 0.055(9) 0.056(9) 0.000(7) 0.022(7) -0.016(7)
 C8 0.032(7) 0.053(8) 0.045(8) -0.014(6) 0.014(6) -0.005(6)
 C32 0.030(7) 0.060(9) 0.053(9) -0.007(7) 0.003(6) -0.005(6)
 C31 0.045(9) 0.080(12) 0.044(8) -0.013(8) 0.016(7) -0.005(8)
 N9 0.11(3) 0.07(2) 0.045(16) -0.016(14) -0.032(17) 0.02(2)
 C36 0.12(4) 0.15(5) 0.05(3) -0.02(2) -0.01(3) -0.02(4)
 C35 0.09(3) 0.13(3) 0.026(15) -0.023(18) 0.023(17) -0.05(3)

_geom_special_details
;
 All esds (except the esd in the dihedral angle between two l.s. planes)
 are estimated using the full covariance matrix.  The cell esds are taken
 into account individually in the estimation of esds in distances, angles
 and torsion angles; correlations between esds in cell parameters are only
 used when they are defined by crystal symmetry.  An approximate (isotropic)
 treatment of cell esds is used for estimating esds involving l.s. planes.
;
loop_
  _geom_bond_atom_site_label_1
  _geom_bond_atom_site_label_2
  _geom_bond_distance
  _geom_bond_site_symmetry_2
  _geom_bond_publ_flag
 S4 O7 1.437(8) . ?
 S4 O8 1.419(10) . ?
 S4 N8 1.567(11) . ?
 S4 C34 1.856(15) . ?
 S3 O5 1.423(10) . ?
 S3 O6 1.431(10) . ?
 S3 N8 1.581(11) . ?
 S3 C33 1.839(15) . ?
 S1 O2 1.433(11) . ?
 S1 O1 1.433(10) . ?
 S1 N7 1.561(12) . ?
 S1 C31 1.853(17) . ?
 S2 O3 1.418(11) . ?
 S2 O4 1.450(11) . ?
 S2 N7 1.583(12) . ?
 S2 C32 1.827(15) . ?
 F9 C33 1.332(16) . ?
 F7 C33 1.333(16) . ?
 F8 C33 1.335(16) . ?
 F6 C32 1.308(19) . ?
 F12 C34 1.304(17) . ?
 F11 C34 1.346(15) . ?
 F10 C34 1.287(17) . ?
 N2 C6 1.522(15) . ?
 N2 C7 1.517(15) . ?
 N2 C4 1.522(13) . ?
 N2 C2 1.515(13) . ?
 F5 C32 1.304(19) . ?
 N5 C19 1.470(16) . ?
 N5 C17 1.459(17) . ?
 N5 C15 1.460(15) . ?
 F2 C31 1.32(2) . ?
 N6 C20 1.521(12) . ?
 N6 C18 1.503(14) . ?
 N6 C16 1.508(15) . ?
 N6 C21 1.522(14) . ?
 F4 C32 1.345(18) . ?
 N1 C1 1.450(15) . ?
 N1 C3 1.468(14) . ?
 N1 C5 1.451(16) . ?
 F1 C31 1.308(19) . ?
 N3 C12 1.454(19) . ?
 N3 C10 1.46(2) . ?
 N3 C8 1.462(17) . ?
 C23 C24 1.417(14) . ?
 C23 C28 1.506(15) . ?
 C23 C22 1.410(15) . ?
 N4 C11 1.498(16) . ?
 N4 C14 1.506(14) . ?
 N4 C13 1.520(14) . ?
 N4 C9 1.487(15) . ?
 C24 C25 1.387(15) . ?
 C24 C14 1.545(16) . ?
 F3 C31 1.33(2) . ?
 C25 C26 1.428(15) . ?
 C25 C29 1.521(15) . ?
 C26 C27 1.425(14) . ?
 C26 C21 1.508(15) . ?
 C27 C30 1.506(14) . ?
 C27 C22 1.406(15) . ?
 C1 H1A 0.9900 . ?
 C1 H1B 0.9900 . ?
 C1 C2 1.556(15) . ?
 C6 H6A 0.9900 . ?
 C6 H6B 0.9900 . ?
 C6 C5 1.516(16) . ?
 C20 H20A 0.9900 . ?
 C20 H20B 0.9900 . ?
 C20 C19 1.533(15) . ?
 C29 H29A 0.9800 . ?
 C29 H29B 0.9800 . ?
 C29 H29C 0.9800 . ?
 C28 H28A 0.9800 . ?
 C28 H28B 0.9800 . ?
 C28 H28C 0.9800 . ?
 C30 H30A 0.9800 . ?
 C30 H30B 0.9800 . ?
 C30 H30C 0.9800 . ?
 C19 H19A 0.9900 . ?
 C19 H19B 0.9900 . ?
 C18 H18A 0.9900 . ?
 C18 H18B 0.9900 . ?
 C18 C17 1.551(16) . ?
 C22 C7 1.517(15) . ?
 C16 H16A 0.9900 . ?
 C16 H16B 0.9900 . ?
 C16 C15 1.555(15) . ?
 C21 H21A 0.9900 . ?
 C21 H21B 0.9900 . ?
 C7 H7A 0.9900 . ?
 C7 H7B 0.9900 . ?
 C11 H11A 0.9900 . ?
 C11 H11B 0.9900 . ?
 C11 C10 1.537(18) . ?
 C14 H14A 0.9900 . ?
 C14 H14B 0.9900 . ?
 C4 H4A 0.9900 . ?
 C4 H4B 0.9900 . ?
 C4 C3 1.544(17) . ?
 C3 H3A 0.9900 . ?
 C3 H3B 0.9900 . ?
 C5 H5A 0.9900 . ?
 C5 H5B 0.9900 . ?
 C2 H2A 0.9900 . ?
 C2 H2B 0.9900 . ?
 C12 H12A 0.9900 . ?
 C12 H12B 0.9900 . ?
 C12 C13 1.553(17) . ?
 C17 H17A 0.9900 . ?
 C17 H17B 0.9900 . ?
 C15 H15A 0.9900 . ?
 C15 H15B 0.9900 . ?
 C13 H13A 0.9900 . ?
 C13 H13B 0.9900 . ?
 C9 H9A 0.9900 . ?
 C9 H9B 0.9900 . ?
 C9 C8 1.537(17) . ?
 C10 H10A 0.9900 . ?
 C10 H10B 0.9900 . ?
 C8 H8A 0.9900 . ?
 C8 H8B 0.9900 . ?
 N9 C35 1.07(6) . ?
 C36 H36A 0.9800 . ?
 C36 H36B 0.9800 . ?
 C36 H36C 0.9800 . ?
 C36 C35 1.45(8) . ?

loop_
  _geom_angle_atom_site_label_1
  _geom_angle_atom_site_label_2
  _geom_angle_atom_site_label_3
  _geom_angle
  _geom_angle_site_symmetry_1
  _geom_angle_site_symmetry_3
  _geom_angle_publ_flag
 O7 S4 N8 108.1(6) . . ?
 O7 S4 C34 102.9(6) . . ?
 O8 S4 O7 118.5(6) . . ?
 O8 S4 N8 118.9(6) . . ?
 O8 S4 C34 104.3(6) . . ?
 N8 S4 C34 101.1(6) . . ?
 O5 S3 O6 118.8(6) . . ?
 O5 S3 N8 109.5(6) . . ?
 O5 S3 C33 103.7(6) . . ?
 O6 S3 N8 116.7(6) . . ?
 O6 S3 C33 105.1(7) . . ?
 N8 S3 C33 100.3(6) . . ?
 O2 S1 N7 114.8(7) . . ?
 O2 S1 C31 104.2(7) . . ?
 O1 S1 O2 118.7(7) . . ?
 O1 S1 N7 109.1(7) . . ?
 O1 S1 C31 104.2(8) . . ?
 N7 S1 C31 104.0(7) . . ?
 O3 S2 O4 117.9(7) . . ?
 O3 S2 N7 113.6(6) . . ?
 O3 S2 C32 105.1(7) . . ?
 O4 S2 N7 114.5(7) . . ?
 O4 S2 C32 106.0(7) . . ?
 N7 S2 C32 96.4(7) . . ?
 C6 N2 C4 108.6(9) . . ?
 C7 N2 C6 110.6(9) . . ?
 C7 N2 C4 108.3(8) . . ?
 C2 N2 C6 107.5(8) . . ?
 C2 N2 C7 113.0(8) . . ?
 C2 N2 C4 108.7(9) . . ?
 C17 N5 C19 110.0(10) . . ?
 C17 N5 C15 108.8(10) . . ?
 C15 N5 C19 108.7(9) . . ?
 C20 N6 C21 111.4(9) . . ?
 C18 N6 C20 108.8(8) . . ?
 C18 N6 C16 109.0(9) . . ?
 C18 N6 C21 106.5(8) . . ?
 C16 N6 C20 107.7(8) . . ?
 C16 N6 C21 113.4(8) . . ?
 C1 N1 C3 108.2(9) . . ?
 C1 N1 C5 108.3(9) . . ?
 C5 N1 C3 109.3(10) . . ?
 C12 N3 C10 108.6(11) . . ?
 C12 N3 C8 108.4(11) . . ?
 C10 N3 C8 108.8(12) . . ?
 C24 C23 C28 120.5(10) . . ?
 C22 C23 C24 118.3(10) . . ?
 C22 C23 C28 120.8(9) . . ?
 C11 N4 C14 107.6(9) . . ?
 C11 N4 C13 106.1(9) . . ?
 C14 N4 C13 112.7(9) . . ?
 C9 N4 C11 109.0(10) . . ?
 C9 N4 C14 112.4(9) . . ?
 C9 N4 C13 108.8(9) . . ?
 C23 C24 C14 118.4(10) . . ?
 C25 C24 C23 121.6(11) . . ?
 C25 C24 C14 119.9(10) . . ?
 C24 C25 C26 120.2(10) . . ?
 C24 C25 C29 122.9(10) . . ?
 C26 C25 C29 116.6(9) . . ?
 C25 C26 C21 121.3(9) . . ?
 C27 C26 C25 118.1(10) . . ?
 C27 C26 C21 120.6(10) . . ?
 C26 C27 C30 119.5(9) . . ?
 C22 C27 C26 120.5(10) . . ?
 C22 C27 C30 119.8(9) . . ?
 N1 C1 H1A 109.1 . . ?
 N1 C1 H1B 109.1 . . ?
 N1 C1 C2 112.3(9) . . ?
 H1A C1 H1B 107.9 . . ?
 C2 C1 H1A 109.1 . . ?
 C2 C1 H1B 109.1 . . ?
 S4 N8 S3 126.7(7) . . ?
 N2 C6 H6A 110.0 . . ?
 N2 C6 H6B 110.0 . . ?
 H6A C6 H6B 108.3 . . ?
 C5 C6 N2 108.6(9) . . ?
 C5 C6 H6A 110.0 . . ?
 C5 C6 H6B 110.0 . . ?
 N6 C20 H20A 110.0 . . ?
 N6 C20 H20B 110.0 . . ?
 N6 C20 C19 108.4(9) . . ?
 H20A C20 H20B 108.4 . . ?
 C19 C20 H20A 110.0 . . ?
 C19 C20 H20B 110.0 . . ?
 C25 C29 H29A 109.5 . . ?
 C25 C29 H29B 109.5 . . ?
 C25 C29 H29C 109.5 . . ?
 H29A C29 H29B 109.5 . . ?
 H29A C29 H29C 109.5 . . ?
 H29B C29 H29C 109.5 . . ?
 C23 C28 H28A 109.5 . . ?
 C23 C28 H28B 109.5 . . ?
 C23 C28 H28C 109.5 . . ?
 H28A C28 H28B 109.5 . . ?
 H28A C28 H28C 109.5 . . ?
 H28B C28 H28C 109.5 . . ?
 C27 C30 H30A 109.5 . . ?
 C27 C30 H30B 109.5 . . ?
 C27 C30 H30C 109.5 . . ?
 H30A C30 H30B 109.5 . . ?
 H30A C30 H30C 109.5 . . ?
 H30B C30 H30C 109.5 . . ?
 N5 C19 C20 112.1(10) . . ?
 N5 C19 H19A 109.2 . . ?
 N5 C19 H19B 109.2 . . ?
 C20 C19 H19A 109.2 . . ?
 C20 C19 H19B 109.2 . . ?
 H19A C19 H19B 107.9 . . ?
 N6 C18 H18A 109.8 . . ?
 N6 C18 H18B 109.8 . . ?
 N6 C18 C17 109.4(9) . . ?
 H18A C18 H18B 108.2 . . ?
 C17 C18 H18A 109.8 . . ?
 C17 C18 H18B 109.8 . . ?
 S1 N7 S2 122.3(8) . . ?
 C23 C22 C7 120.8(10) . . ?
 C27 C22 C23 120.7(10) . . ?
 C27 C22 C7 118.6(10) . . ?
 N6 C16 H16A 109.9 . . ?
 N6 C16 H16B 109.9 . . ?
 N6 C16 C15 109.1(9) . . ?
 H16A C16 H16B 108.3 . . ?
 C15 C16 H16A 109.9 . . ?
 C15 C16 H16B 109.9 . . ?
 N6 C21 H21A 108.3 . . ?
 N6 C21 H21B 108.3 . . ?
 C26 C21 N6 115.9(9) . . ?
 C26 C21 H21A 108.3 . . ?
 C26 C21 H21B 108.3 . . ?
 H21A C21 H21B 107.4 . . ?
 N2 C7 H7A 108.5 . . ?
 N2 C7 H7B 108.5 . . ?
 C22 C7 N2 115.0(9) . . ?
 C22 C7 H7A 108.5 . . ?
 C22 C7 H7B 108.5 . . ?
 H7A C7 H7B 107.5 . . ?
 N4 C11 H11A 109.7 . . ?
 N4 C11 H11B 109.7 . . ?
 N4 C11 C10 110.0(11) . . ?
 H11A C11 H11B 108.2 . . ?
 C10 C11 H11A 109.7 . . ?
 C10 C11 H11B 109.7 . . ?
 N4 C14 C24 115.8(9) . . ?
 N4 C14 H14A 108.3 . . ?
 N4 C14 H14B 108.3 . . ?
 C24 C14 H14A 108.3 . . ?
 C24 C14 H14B 108.3 . . ?
 H14A C14 H14B 107.4 . . ?
 N2 C4 H4A 109.9 . . ?
 N2 C4 H4B 109.9 . . ?
 N2 C4 C3 108.9(9) . . ?
 H4A C4 H4B 108.3 . . ?
 C3 C4 H4A 109.9 . . ?
 C3 C4 H4B 109.9 . . ?
 N1 C3 C4 111.6(9) . . ?
 N1 C3 H3A 109.3 . . ?
 N1 C3 H3B 109.3 . . ?
 C4 C3 H3A 109.3 . . ?
 C4 C3 H3B 109.3 . . ?
 H3A C3 H3B 108.0 . . ?
 N1 C5 C6 113.4(9) . . ?
 N1 C5 H5A 108.9 . . ?
 N1 C5 H5B 108.9 . . ?
 C6 C5 H5A 108.9 . . ?
 C6 C5 H5B 108.9 . . ?
 H5A C5 H5B 107.7 . . ?
 N2 C2 C1 108.1(8) . . ?
 N2 C2 H2A 110.1 . . ?
 N2 C2 H2B 110.1 . . ?
 C1 C2 H2A 110.1 . . ?
 C1 C2 H2B 110.1 . . ?
 H2A C2 H2B 108.4 . . ?
 N3 C12 H12A 109.3 . . ?
 N3 C12 H12B 109.3 . . ?
 N3 C12 C13 111.7(11) . . ?
 H12A C12 H12B 107.9 . . ?
 C13 C12 H12A 109.3 . . ?
 C13 C12 H12B 109.3 . . ?
 N5 C17 C18 110.7(10) . . ?
 N5 C17 H17A 109.5 . . ?
 N5 C17 H17B 109.5 . . ?
 C18 C17 H17A 109.5 . . ?
 C18 C17 H17B 109.5 . . ?
 H17A C17 H17B 108.1 . . ?
 N5 C15 C16 110.8(10) . . ?
 N5 C15 H15A 109.5 . . ?
 N5 C15 H15B 109.5 . . ?
 C16 C15 H15A 109.5 . . ?
 C16 C15 H15B 109.5 . . ?
 H15A C15 H15B 108.1 . . ?
 F9 C33 S3 111.4(9) . . ?
 F9 C33 F7 107.7(11) . . ?
 F9 C33 F8 106.9(11) . . ?
 F7 C33 S3 111.0(10) . . ?
 F7 C33 F8 109.0(11) . . ?
 F8 C33 S3 110.7(9) . . ?
 F12 C34 S4 110.4(9) . . ?
 F12 C34 F11 108.4(11) . . ?
 F11 C34 S4 109.7(10) . . ?
 F10 C34 S4 109.6(10) . . ?
 F10 C34 F12 110.5(13) . . ?
 F10 C34 F11 108.1(12) . . ?
 N4 C13 C12 108.8(10) . . ?
 N4 C13 H13A 109.9 . . ?
 N4 C13 H13B 109.9 . . ?
 C12 C13 H13A 109.9 . . ?
 C12 C13 H13B 109.9 . . ?
 H13A C13 H13B 108.3 . . ?
 N4 C9 H9A 109.7 . . ?
 N4 C9 H9B 109.7 . . ?
 N4 C9 C8 110.0(10) . . ?
 H9A C9 H9B 108.2 . . ?
 C8 C9 H9A 109.7 . . ?
 C8 C9 H9B 109.7 . . ?
 N3 C10 C11 111.5(11) . . ?
 N3 C10 H10A 109.3 . . ?
 N3 C10 H10B 109.3 . . ?
 C11 C10 H10A 109.3 . . ?
 C11 C10 H10B 109.3 . . ?
 H10A C10 H10B 108.0 . . ?
 N3 C8 C9 111.6(11) . . ?
 N3 C8 H8A 109.3 . . ?
 N3 C8 H8B 109.3 . . ?
 C9 C8 H8A 109.3 . . ?
 C9 C8 H8B 109.3 . . ?
 H8A C8 H8B 108.0 . . ?
 F6 C32 S2 113.8(11) . . ?
 F6 C32 F4 107.4(14) . . ?
 F5 C32 S2 108.0(12) . . ?
 F5 C32 F6 108.1(13) . . ?
 F5 C32 F4 108.5(13) . . ?
 F4 C32 S2 110.8(10) . . ?
 F2 C31 S1 112.4(13) . . ?
 F2 C31 F3 108.5(15) . . ?
 F1 C31 S1 109.1(12) . . ?
 F1 C31 F2 109.7(14) . . ?
 F1 C31 F3 107.6(16) . . ?
 F3 C31 S1 109.5(11) . . ?
 H36A C36 H36B 109.5 . . ?
 H36A C36 H36C 109.5 . . ?
 H36B C36 H36C 109.5 . . ?
 C35 C36 H36A 109.5 . . ?
 C35 C36 H36B 109.5 . . ?
 C35 C36 H36C 109.5 . . ?
 N9 C35 C36 172(6) . . ?

loop_
  _geom_torsion_atom_site_label_1
  _geom_torsion_atom_site_label_2
  _geom_torsion_atom_site_label_3
  _geom_torsion_atom_site_label_4
  _geom_torsion
  _geom_torsion_site_symmetry_1
  _geom_torsion_site_symmetry_2
  _geom_torsion_site_symmetry_3
  _geom_torsion_site_symmetry_4
  _geom_torsion_publ_flag
 O2 S1 N7 S2 -14.6(11) . . . . ?
 O2 S1 C31 F2 57.9(13) . . . . ?
 O2 S1 C31 F1 -64.0(15) . . . . ?
 O2 S1 C31 F3 178.5(12) . . . . ?
 O7 S4 N8 S3 -144.1(8) . . . . ?
 O7 S4 C34 F12 -54.3(11) . . . . ?
 O7 S4 C34 F11 -173.8(10) . . . . ?
 O7 S4 C34 F10 67.6(11) . . . . ?
 O8 S4 N8 S3 -5.2(12) . . . . ?
 O8 S4 C34 F12 -178.6(9) . . . . ?
 O8 S4 C34 F11 61.9(11) . . . . ?
 O8 S4 C34 F10 -56.6(11) . . . . ?
 N2 C6 C5 N1 -0.6(12) . . . . ?
 N2 C4 C3 N1 0.0(14) . . . . ?
 O3 S2 N7 S1 73.2(11) . . . . ?
 O3 S2 C32 F6 170.5(11) . . . . ?
 O3 S2 C32 F5 -69.4(12) . . . . ?
 O3 S2 C32 F4 49.4(13) . . . . ?
 O5 S3 N8 S4 -150.2(9) . . . . ?
 O5 S3 C33 F9 -44.0(11) . . . . ?
 O5 S3 C33 F7 76.0(10) . . . . ?
 O5 S3 C33 F8 -162.8(9) . . . . ?
 O6 S3 N8 S4 -11.6(12) . . . . ?
 O6 S3 C33 F9 -169.4(9) . . . . ?
 O6 S3 C33 F7 -49.4(10) . . . . ?
 O6 S3 C33 F8 71.8(10) . . . . ?
 N6 C20 C19 N5 1.8(13) . . . . ?
 N6 C18 C17 N5 0.4(14) . . . . ?
 N6 C16 C15 N5 2.8(14) . . . . ?
 N1 C1 C2 N2 -1.9(13) . . . . ?
 O4 S2 N7 S1 -66.3(11) . . . . ?
 O4 S2 C32 F6 -63.9(13) . . . . ?
 O4 S2 C32 F5 56.2(13) . . . . ?
 O4 S2 C32 F4 174.9(11) . . . . ?
 N3 C12 C13 N4 -3.2(15) . . . . ?
 C23 C24 C25 C26 -7.4(15) . . . . ?
 C23 C24 C25 C29 165.4(10) . . . . ?
 C23 C24 C14 N4 95.6(12) . . . . ?
 C23 C22 C7 N2 -89.0(13) . . . . ?
 N4 C11 C10 N3 0.1(17) . . . . ?
 N4 C9 C8 N3 -1.3(16) . . . . ?
 C24 C23 C22 C27 -5.9(15) . . . . ?
 C24 C23 C22 C7 173.2(10) . . . . ?
 C24 C25 C26 C27 7.5(15) . . . . ?
 C24 C25 C26 C21 -175.1(10) . . . . ?
 O1 S1 N7 S2 -150.7(9) . . . . ?
 O1 S1 C31 F2 -177.0(12) . . . . ?
 O1 S1 C31 F1 61.1(15) . . . . ?
 O1 S1 C31 F3 -56.4(14) . . . . ?
 C25 C24 C14 N4 -89.3(12) . . . . ?
 C25 C26 C27 C30 167.6(10) . . . . ?
 C25 C26 C27 C22 -7.0(15) . . . . ?
 C25 C26 C21 N6 94.5(13) . . . . ?
 C26 C27 C22 C23 6.4(16) . . . . ?
 C26 C27 C22 C7 -172.8(10) . . . . ?
 C27 C26 C21 N6 -88.1(12) . . . . ?
 C27 C22 C7 N2 90.1(13) . . . . ?
 C1 N1 C3 C4 -59.7(13) . . . . ?
 C1 N1 C5 C6 59.4(12) . . . . ?
 N8 S4 C34 F12 57.4(11) . . . . ?
 N8 S4 C34 F11 -62.0(11) . . . . ?
 N8 S4 C34 F10 179.4(10) . . . . ?
 N8 S3 C33 F9 69.2(10) . . . . ?
 N8 S3 C33 F7 -170.8(9) . . . . ?
 N8 S3 C33 F8 -49.6(10) . . . . ?
 C6 N2 C7 C22 61.4(12) . . . . ?
 C6 N2 C4 C3 -57.9(12) . . . . ?
 C6 N2 C2 C1 59.8(11) . . . . ?
 C20 N6 C18 C17 58.5(12) . . . . ?
 C20 N6 C16 C15 -61.1(11) . . . . ?
 C20 N6 C21 C26 -63.1(12) . . . . ?
 C29 C25 C26 C27 -165.8(9) . . . . ?
 C29 C25 C26 C21 11.7(15) . . . . ?
 C28 C23 C24 C25 -166.9(10) . . . . ?
 C28 C23 C24 C14 8.0(15) . . . . ?
 C28 C23 C22 C27 167.5(10) . . . . ?
 C28 C23 C22 C7 -13.4(16) . . . . ?
 C30 C27 C22 C23 -168.2(10) . . . . ?
 C30 C27 C22 C7 12.6(15) . . . . ?
 C19 N5 C17 C18 -58.9(13) . . . . ?
 C19 N5 C15 C16 57.9(13) . . . . ?
 C18 N6 C20 C19 -59.6(11) . . . . ?
 C18 N6 C16 C15 56.7(11) . . . . ?
 C18 N6 C21 C26 178.4(9) . . . . ?
 N7 S1 C31 F2 -62.7(13) . . . . ?
 N7 S1 C31 F1 175.4(13) . . . . ?
 N7 S1 C31 F3 57.9(14) . . . . ?
 N7 S2 C32 F6 53.9(13) . . . . ?
 N7 S2 C32 F5 174.0(11) . . . . ?
 N7 S2 C32 F4 -67.2(12) . . . . ?
 C22 C23 C24 C25 6.5(15) . . . . ?
 C22 C23 C24 C14 -178.6(9) . . . . ?
 C16 N6 C20 C19 58.4(11) . . . . ?
 C16 N6 C18 C17 -58.6(11) . . . . ?
 C16 N6 C21 C26 58.5(12) . . . . ?
 C21 N6 C20 C19 -176.7(9) . . . . ?
 C21 N6 C18 C17 178.7(10) . . . . ?
 C21 N6 C16 C15 175.2(9) . . . . ?
 C21 C26 C27 C30 -9.9(15) . . . . ?
 C21 C26 C27 C22 175.5(10) . . . . ?
 C7 N2 C6 C5 177.3(9) . . . . ?
 C7 N2 C4 C3 -178.1(10) . . . . ?
 C7 N2 C2 C1 -177.8(9) . . . . ?
 C11 N4 C14 C24 176.5(10) . . . . ?
 C11 N4 C13 C12 61.0(12) . . . . ?
 C11 N4 C9 C8 -56.6(13) . . . . ?
 C14 N4 C11 C10 179.7(11) . . . . ?
 C14 N4 C13 C12 178.5(10) . . . . ?
 C14 N4 C9 C8 -175.9(10) . . . . ?
 C14 C24 C25 C26 177.7(9) . . . . ?
 C14 C24 C25 C29 -9.5(15) . . . . ?
 C4 N2 C6 C5 58.5(11) . . . . ?
 C4 N2 C7 C22 -179.7(10) . . . . ?
 C4 N2 C2 C1 -57.5(11) . . . . ?
 C3 N1 C1 C2 60.9(13) . . . . ?
 C3 N1 C5 C6 -58.2(12) . . . . ?
 C5 N1 C1 C2 -57.4(12) . . . . ?
 C5 N1 C3 C4 58.0(13) . . . . ?
 C2 N2 C6 C5 -58.9(11) . . . . ?
 C2 N2 C7 C22 -59.2(13) . . . . ?
 C2 N2 C4 C3 58.7(12) . . . . ?
 C12 N3 C10 C11 59.5(15) . . . . ?
 C12 N3 C8 C9 -58.7(15) . . . . ?
 C17 N5 C19 C20 57.9(13) . . . . ?
 C17 N5 C15 C16 -61.9(13) . . . . ?
 C15 N5 C19 C20 -61.1(13) . . . . ?
 C15 N5 C17 C18 60.1(13) . . . . ?
 C33 S3 N8 S4 101.2(9) . . . . ?
 C34 S4 N8 S3 108.2(9) . . . . ?
 C13 N4 C11 C10 -59.5(13) . . . . ?
 C13 N4 C14 C24 59.9(13) . . . . ?
 C13 N4 C9 C8 58.6(13) . . . . ?
 C9 N4 C11 C10 57.5(14) . . . . ?
 C9 N4 C14 C24 -63.4(13) . . . . ?
 C9 N4 C13 C12 -56.1(13) . . . . ?
 C10 N3 C12 C13 -57.4(14) . . . . ?
 C10 N3 C8 C9 59.2(15) . . . . ?
 C8 N3 C12 C13 60.7(15) . . . . ?
 C8 N3 C10 C11 -58.3(16) . . . . ?
 C32 S2 N7 S1 -177.2(9) . . . . ?
 C31 S1 N7 S2 98.5(10) . . . . ?

_shelx_res_file
;
TITL L_Iodide-TFSI_a.res in P2(1)/c
    L_Iodide-TFSI.res
    created by SHELXL-2018/3 at 14:35:29 on 19-Nov-2021
REM Old TITL L_Iodide-TFSI in P2(1)/m
REM SHELXT solution in P2(1)/c: R1 0.180, Rweak 0.103, Alpha 0.124
REM <I/s> 1.381 for 173 systematic absences, Orientation as input
REM Formula found by SHELXT: C41 N4 O9 F12
CELL 1.54184 9.0607 31.4196 16.7868 90 99.461 90
ZERR 4 0.0004 0.0013 0.0008 0 0.004 0
LATT 1
SYMM -X,0.5+Y,0.5-Z
SFAC C H F I N O S
UNIT 140 210 48 4 34 32 16
SIMU N9 C35 C36

L.S. 10
PLAN  3
SIZE 0.03 0.07 0.2
TEMP -153
CONF
BOND
list 4
MORE -1
BOND $H
fmap 2
ACTA
REM <olex2.extras>
REM <HklSrc "%.\\L_Iodide-TFSI.hkl">
REM </olex2.extras>

WGHT    0.157500   69.766891
EXTI    0.000699
FVAR       0.24346
I1    4    0.316870    0.189816    0.705493    11.00000    0.01911    0.04241 =
         0.03426   -0.00422    0.00159   -0.00188
S4    7    0.180418    0.047115    0.321237    11.00000    0.02370    0.03841 =
         0.03583   -0.00637   -0.00283    0.00285
S3    7   -0.072681    0.072691    0.386159    11.00000    0.02432    0.04330 =
         0.03888   -0.00396    0.00289    0.00157
S1    7    0.663950    0.343754    0.531823    11.00000    0.03640    0.05645 =
         0.02982    0.00513    0.00086   -0.00147
S2    7    0.955932    0.316980    0.572385    11.00000    0.03202    0.05024 =
         0.03804    0.00201   -0.00091   -0.01082
F9    3    0.031930    0.099501    0.533353    11.00000    0.05034    0.04374 =
         0.03450   -0.00381    0.00336   -0.00384
F7    3   -0.135401    0.050532    0.527946    11.00000    0.03744    0.04716 =
         0.06157    0.00557    0.01716   -0.00403
F8    3    0.090637    0.035162    0.510102    11.00000    0.03209    0.04881 =
         0.04940    0.00102   -0.00176    0.00325
F6    3    1.125830    0.382999    0.551438    11.00000    0.06322    0.04858 =
         0.06745   -0.01772    0.02299   -0.02284
F12   3    0.213053    0.108137    0.219733    11.00000    0.04728    0.05513 =
         0.04271    0.00890   -0.00556   -0.00913
O2    6    0.623272    0.305083    0.567934    11.00000    0.04107    0.05832 =
         0.02915   -0.00012   -0.00765   -0.00897
F11   3    0.019063    0.069146    0.182144    11.00000    0.03416    0.07093 =
         0.04594    0.00779   -0.00983   -0.00247
F10   3    0.237118    0.045523    0.175011    11.00000    0.06938    0.07829 =
         0.03139    0.00440    0.01023    0.01712
O7    6    0.335785    0.053623    0.353347    11.00000    0.01867    0.04652 =
         0.03741   -0.00177   -0.00969    0.00132
O8    6    0.126874    0.004749    0.309688    11.00000    0.03981    0.04185 =
         0.04112   -0.00515    0.00427   -0.00255
N2    5    0.828074    0.210916    0.768191    11.00000    0.01597    0.02922 =
         0.02343   -0.00573   -0.00398    0.00078
O3    6    0.951462    0.274970    0.541179    11.00000    0.03855    0.04162 =
         0.07473   -0.00321   -0.01910   -0.00865
O5    6   -0.152766    0.111835    0.381195    11.00000    0.03720    0.05300 =
         0.05114   -0.00307   -0.00277    0.00998
F5    3    1.237769    0.324287    0.576917    11.00000    0.03455    0.08076 =
         0.08773   -0.01614    0.00708   -0.01503
O6    6   -0.150208    0.034813    0.356145    11.00000    0.03568    0.05209 =
         0.05861   -0.01781    0.00900   -0.00904
N5    5    0.217047    0.211873    0.418041    11.00000    0.01784    0.03968 =
         0.03073    0.00666   -0.00199    0.00207
F2    3    0.716652    0.378672    0.677531    11.00000    0.07262    0.08536 =
         0.05773   -0.02234    0.01115   -0.01010
N6    5    0.442071    0.161928    0.455386    11.00000    0.01200    0.03187 =
         0.02823    0.00114    0.00355   -0.00721
F4    3    1.112256    0.335848    0.458650    11.00000    0.07287    0.09231 =
         0.04507   -0.02394    0.02477   -0.02149
N1    5    0.711487    0.272937    0.837161    11.00000    0.01731    0.03776 =
         0.03445   -0.00687    0.00040   -0.00103
O4    6    0.979227    0.322197    0.659374    11.00000    0.03587    0.08510 =
         0.03372    0.00932   -0.00704   -0.00836
F1    3    0.494459    0.387339    0.612053    11.00000    0.05322    0.11074 =
         0.10246   -0.04640    0.02783   -0.00827
N3    5    0.193864    0.058984    0.821541    11.00000    0.02712    0.05393 =
         0.03776   -0.00637    0.00326   -0.00979
C23   1    0.745787    0.106912    0.724927    11.00000    0.00978    0.03111 =
         0.02362   -0.00181   -0.00465   -0.00174
N4    5    0.434813    0.050284    0.759366    11.00000    0.02202    0.03151 =
         0.03306   -0.00351    0.00157   -0.00108
C24   1    0.634048    0.080587    0.681019    11.00000    0.01652    0.03449 =
         0.02360   -0.00785    0.00065    0.00671
O1    6    0.575401    0.357764    0.457844    11.00000    0.05114    0.08209 =
         0.03274    0.02107    0.00225    0.02070
F3    3    0.674772    0.423237    0.579196    11.00000    0.09766    0.04497 =
         0.13417   -0.00423    0.03575   -0.00334
C25   1    0.585354    0.086350    0.599019    11.00000    0.00630    0.03668 =
         0.02550   -0.00352    0.00637    0.00039
C26   1    0.634447    0.122364    0.558574    11.00000    0.01431    0.03162 =
         0.02396   -0.00290   -0.00358   -0.00656
C27   1    0.747391    0.148832    0.602274    11.00000    0.01194    0.02880 =
         0.02093   -0.00530    0.00618   -0.00086
C1    1    0.660542    0.274079    0.750677    11.00000    0.02365    0.03372 =
         0.02743   -0.00567    0.00137    0.00645
AFIX  23
H1A   2    0.690942    0.301432    0.728982    11.00000   -1.20000
H1B   2    0.549900    0.272654    0.739914    11.00000   -1.20000
AFIX   0

N8    5    0.086499    0.080194    0.361720    11.00000    0.02727    0.04034 =
         0.04366   -0.00747    0.00428   -0.00224
C6    1    0.735251    0.194475    0.829482    11.00000    0.01325    0.03849 =
         0.03006   -0.00089   -0.00005    0.00113
AFIX  23
H6A   2    0.654151    0.175823    0.802413    11.00000   -1.20000
H6B   2    0.799097    0.177665    0.871653    11.00000   -1.20000
AFIX   0
C20   1    0.306307    0.144171    0.486758    11.00000    0.00981    0.03587 =
         0.03192   -0.00419    0.00828   -0.00324
AFIX  23
H20A  2    0.329156    0.140644    0.546113    11.00000   -1.20000
H20B  2    0.279327    0.115996    0.462213    11.00000   -1.20000
AFIX   0
C29   1    0.494065    0.053209    0.546195    11.00000    0.02197    0.03171 =
         0.02640   -0.00445   -0.00352    0.00200
AFIX 137
H29A  2    0.506088    0.025425    0.573007    11.00000   -1.50000
H29B  2    0.529065    0.051497    0.494068    11.00000   -1.50000
H29C  2    0.388225    0.061353    0.537478    11.00000   -1.50000
AFIX   0
C28   1    0.820204    0.094639    0.808673    11.00000    0.02351    0.03438 =
         0.02612    0.00315    0.00539    0.00155
AFIX 137
H28A  2    0.756647    0.103210    0.847820    11.00000   -1.50000
H28B  2    0.917284    0.108976    0.821361    11.00000   -1.50000
H28C  2    0.835106    0.063746    0.811334    11.00000   -1.50000
AFIX   0
C30   1    0.824091    0.181500    0.557687    11.00000    0.01524    0.04159 =
         0.02374   -0.00201    0.00590   -0.01009
AFIX 137
H30A  2    0.824087    0.171831    0.502183    11.00000   -1.50000
H30B  2    0.927453    0.185274    0.585020    11.00000   -1.50000
H30C  2    0.770649    0.208656    0.556841    11.00000   -1.50000
AFIX   0
C19   1    0.175939    0.175340    0.464498    11.00000    0.02098    0.03853 =
         0.03734    0.00820   -0.00518    0.00053
AFIX  23
H19A  2    0.090482    0.160216    0.432285    11.00000   -1.20000
H19B  2    0.143484    0.185749    0.514533    11.00000   -1.20000
AFIX   0
C18   1    0.404082    0.166991    0.365329    11.00000    0.01722    0.04241 =
         0.02594    0.00235    0.00086    0.00190
AFIX  23
H18A  2    0.380262    0.138876    0.339803    11.00000   -1.20000
H18B  2    0.490900    0.178976    0.344079    11.00000   -1.20000
AFIX   0

N7    5    0.833025    0.347444    0.524669    11.00000    0.03160    0.05097 =
         0.04187    0.00154    0.00565    0.00080
C22   1    0.796324    0.142263    0.685242    11.00000    0.01477    0.03034 =
         0.02374    0.00248    0.00099   -0.00207
C16   1    0.475801    0.205124    0.493169    11.00000    0.01910    0.02796 =
         0.03409    0.00074    0.00388    0.00186
AFIX  23
H16A  2    0.565629    0.217300    0.475227    11.00000   -1.20000
H16B  2    0.496187    0.202453    0.552729    11.00000   -1.20000
AFIX   0
C21   1    0.573813    0.131319    0.471053    11.00000    0.01264    0.04452 =
         0.02580   -0.00101    0.00327    0.00724
AFIX  23
H21A  2    0.542880    0.103977    0.444065    11.00000   -1.20000
H21B  2    0.655914    0.143018    0.445354    11.00000   -1.20000
AFIX   0
C7    1    0.902822    0.174345    0.731313    11.00000    0.02507    0.03183 =
         0.03733   -0.00452   -0.00667   -0.00890
AFIX  23
H7A   2    0.966613    0.186215    0.694183    11.00000   -1.20000
H7B   2    0.969171    0.159253    0.775045    11.00000   -1.20000
AFIX   0
C11   1    0.391759    0.009186    0.794578    11.00000    0.02512    0.03695 =
         0.04740   -0.00068    0.01155    0.00032
AFIX  23
H11A  2    0.473914   -0.000572    0.836958    11.00000   -1.20000
H11B  2    0.374881   -0.012854    0.751902    11.00000   -1.20000
AFIX   0
C14   1    0.575832    0.042465    0.725020    11.00000    0.01701    0.03166 =
         0.03542    0.00271    0.00305    0.00429
AFIX  23
H14A  2    0.557874    0.018361    0.686667    11.00000   -1.20000
H14B  2    0.655453    0.033658    0.769625    11.00000   -1.20000
AFIX   0
C4    1    0.949574    0.240100    0.811469    11.00000    0.01505    0.04041 =
         0.03836   -0.00437   -0.00897   -0.00521
AFIX  23
H4A   2    1.009553    0.251832    0.772336    11.00000   -1.20000
H4B   2    1.017237    0.223851    0.852903    11.00000   -1.20000
AFIX   0
C3    1    0.875221    0.276690    0.851796    11.00000    0.01882    0.04344 =
         0.03131   -0.00747    0.00333   -0.00640
AFIX  23
H3A   2    0.911913    0.276338    0.910693    11.00000   -1.20000
H3B   2    0.904193    0.304249    0.830295    11.00000   -1.20000
AFIX   0
C5    1    0.669167    0.232224    0.867456    11.00000    0.01534    0.05019 =
         0.02739   -0.00146    0.00517   -0.00267
AFIX  23
H5A   2    0.558729    0.229803    0.857098    11.00000   -1.20000
H5B   2    0.702240    0.231297    0.926648    11.00000   -1.20000
AFIX   0
C2    1    0.725131    0.236768    0.706110    11.00000    0.02037    0.03986 =
         0.01491   -0.00049   -0.00433    0.00152
AFIX  23
H2A   2    0.642820    0.218641    0.678646    11.00000   -1.20000
H2B   2    0.781384    0.248068    0.664908    11.00000   -1.20000
AFIX   0
C12   1    0.162959    0.068942    0.735851    11.00000    0.02384    0.04991 =
         0.05336   -0.00674    0.00792   -0.00066
AFIX  23
H12A  2    0.128540    0.098810    0.728670    11.00000   -1.20000
H12B  2    0.081456    0.050332    0.709078    11.00000   -1.20000
AFIX   0
C17   1    0.267597    0.197121    0.344619    11.00000    0.03010    0.04777 =
         0.03030    0.00255   -0.00319    0.00691
AFIX  23
H17A  2    0.295582    0.221897    0.313851    11.00000   -1.20000
H17B  2    0.185019    0.181879    0.310251    11.00000   -1.20000
AFIX   0
C15   1    0.339159    0.234884    0.467397    11.00000    0.02309    0.03283 =
         0.04326    0.00094   -0.00020    0.00446
AFIX  23
H15A  2    0.304463    0.246259    0.516121    11.00000   -1.20000
H15B  2    0.369517    0.259224    0.436308    11.00000   -1.20000
AFIX   0

C33   1   -0.019005    0.063894    0.495388    11.00000    0.03386    0.03565 =
         0.05231   -0.00103    0.00860    0.00136
C34   1    0.163628    0.069104    0.217498    11.00000    0.02894    0.05155 =
         0.04142   -0.00166   -0.01442    0.00326
C13   1    0.303413    0.062731    0.695127    11.00000    0.01800    0.04671 =
         0.03446   -0.00370   -0.00221    0.00197
AFIX  23
H13A  2    0.284460    0.040161    0.653550    11.00000   -1.20000
H13B  2    0.326374    0.089474    0.668471    11.00000   -1.20000
AFIX   0
C9    1    0.454805    0.083404    0.823480    11.00000    0.03315    0.03891 =
         0.03289   -0.00665    0.00578   -0.00603
AFIX  23
H9A   2    0.478581    0.111028    0.800202    11.00000   -1.20000
H9B   2    0.539339    0.075533    0.866129    11.00000   -1.20000
AFIX   0
C10   1    0.248430    0.015323    0.831154    11.00000    0.04542    0.05546 =
         0.05625    0.00002    0.02198   -0.01598
AFIX  23
H10A  2    0.170099   -0.004293    0.804435    11.00000   -1.20000
H10B  2    0.268990    0.008081    0.889321    11.00000   -1.20000
AFIX   0
C8    1    0.311115    0.087664    0.860361    11.00000    0.03151    0.05310 =
         0.04525   -0.01410    0.01391   -0.00471
AFIX  23
H8A   2    0.333680    0.081135    0.918793    11.00000   -1.20000
H8B   2    0.274755    0.117388    0.854304    11.00000   -1.20000
AFIX   0

C32   1    1.116642    0.341990    0.538294    11.00000    0.03028    0.06037 =
         0.05322   -0.00655    0.00326   -0.00480
C31   1    0.636355    0.385546    0.605852    11.00000    0.04491    0.07988 =
         0.04362   -0.01311    0.01573   -0.00497
PART -1
N9    5    0.702884    0.012120    0.951848    10.50000    0.10717    0.07497 =
         0.04503   -0.01615   -0.03164    0.01833
C36   1    0.983558    0.016722    0.982212    10.50000    0.11970    0.15369 =
         0.04558   -0.01795   -0.00514   -0.01750
AFIX 137
H36A  2    1.022048    0.022893    0.932197    10.50000   -1.50000
H36B  2    1.019872   -0.011205    1.002813    10.50000   -1.50000
H36C  2    1.018380    0.038611    1.022530    10.50000   -1.50000
AFIX   0
C35   1    0.821507    0.016527    0.966094    10.50000    0.09184    0.12811 =
         0.02560   -0.02331    0.02343   -0.04926
HKLF 4


REM  L_Iodide-TFSI_a.res in P2(1)/c
REM wR2 = 0.3261, GooF = S = 1.105, Restrained GooF = 1.104 for all data
REM R1 = 0.1255 for 6992 Fo > 4sig(Fo) and 0.1387 for all 8529 data
REM 636 parameters refined using 12 restraints

END

WGHT      0.1575     69.7893

REM Highest difference peak  5.369,  deepest hole -2.475,  1-sigma level  0.241
Q1    1   0.9939  0.2344  0.6815  11.00000  0.05    5.37
Q2    1   0.9812  0.1425  0.6812  11.00000  0.05    5.20
Q3    1   0.6373  0.2382  0.7269  11.00000  0.05    3.16
;
_shelx_res_checksum                10414
_shelx_hkl_file
;
   0   0  -1    3.53    1.62
   0   0  -1    4.96    1.59
   0   0  -2  509.38   20.71
   0   0  -2  432.54   19.59
   0   0  -3    7.18    3.56
   0   0  -3    4.49    3.33
   0   0  -4 1705.04   54.66
   0   0  -4 1486.78   49.68
   0   0  -5   22.77    8.59
   0   0  -5   32.57    9.17
   0   0  -6 2982.63   87.45
   0   0  -7   38.49   12.46
   0   0 -10   77.33   21.57
   0   0 -11   -7.96    6.98
   0   0 -12  796.86   73.06
   0   0 -13   -5.33    4.58
   0   0 -14  138.05   21.28
   0   0 -15    9.51    6.96
   0   0 -16   29.63   10.95
   0   0 -17    6.63    6.09
   0   0 -18   34.35    9.34
   0   0 -19    8.38    3.27
   0   1  -1  545.99   16.25
   0  -1  -1  520.56   15.57
   0   1  -2 1028.30   33.68
   0  -1  -2  955.99   24.09
   0   1  -2  803.09   26.52
   0  -1  -2  767.68   25.29
   0   1  -3   91.67   12.35
   0  -1  -3  106.44   10.93
   0  -1  -4   46.37    9.68
   0   1  -4   56.17   11.35
   0  -1  -4   44.18    9.24
   0   1  -4   70.08   11.72
   0   1  -5  157.89   19.61
   0  -1  -5  146.89   16.80
   0   1  -5  187.21   20.29
   0  -1  -5  159.76   19.28
   0   1  -6 7371.23  136.66
   0  -1  -6 7461.67  139.85
   0  -1  -7  316.64   31.69
   0   1  -7  276.27   30.29
   0   1  -8 2595.64   98.20
   0  -1  -8 2405.79   94.71
   0  -1  -9  679.01   55.19
   0   1  -9  712.06   55.80
   0  -1 -10    6.99    6.02
   0   1 -10    6.78    7.52
   0  -1 -11   20.05   13.93
   0   1 -11   -4.32    5.79
   0  -1 -12   28.10   10.67
   0   1 -12   61.16   23.27
   0   1 -13   78.13   16.05
   0  -1 -13   63.76   14.14
   0   1 -13   53.81   19.90
   0   1 -14  206.82   25.04
   0  -1 -14  214.80   25.54
   0   1 -15   77.35   15.45
   0  -1 -15   81.22   15.72
   0  -1 -16  220.96   25.33
   0   1 -16  218.64   24.93
   0  -1 -17   -0.26    4.07
   0   1 -17    1.44    4.40
   0  -1 -18   80.78   13.41
   0   1 -18   79.40   13.02
   0   1 -19   13.70    5.33
   0   2  -1   31.42    4.56
   0  -2  -2  282.54   16.24
   0   2  -2  297.31   17.06
   0  -2  -2  302.65   11.48
   0   2  -3 9999.00  117.30
   0  -2  -3 9788.18   92.44
   0   2  -4  419.63   27.49
   0  -2  -4  439.72   24.64
   0   2  -4  465.39   31.71
   0  -2  -5  337.25   27.89
   0   2  -5  391.07   29.90
   0   2  -5  377.32   31.87
   0   2  -6  887.63   48.86
   0  -2  -6  921.65   50.27
   0   2  -7  169.86   23.43
   0  -2  -7  179.37   24.88
   0   2  -8  559.88   46.20
   0  -2  -8  581.81   47.70
   0   2  -9  615.31   53.89
   0  -2  -9  566.31   49.42
   0   2 -10   11.90    8.11
   0  -2 -10   31.81   14.13
   0   2 -11  341.01   45.60
   0  -2 -11  257.51   40.40
   0   2 -12  360.68   49.39
   0  -2 -13  274.36   27.58
   0   2 -13  227.34   25.13
   0   2 -14  321.96   31.36
   0  -2 -14  345.45   31.06
   0   2 -14  409.50   58.30
   0   2 -15   42.42   12.79
   0  -2 -15   42.83   13.02
   0  -2 -16   77.44   15.30
   0   2 -16   93.97   16.81
   0  -2 -17   15.07    7.08
   0   2 -17   13.63    7.37
   0  -2 -18   45.95    9.85
   0   2 -18   50.76   10.69
   0   2 -19   61.55   10.57
   0   3  -1  748.60   27.43
   0  -3  -2   51.66    4.38
   0   3  -2   74.30   11.70
   0   3  -2   62.44    9.01
   0  -3  -3 1603.94   33.32
   0   3  -3 1476.25   47.22
   0   3  -4  428.35   32.28
   0  -3  -4  331.15   19.79
   0  -3  -4  362.15   26.17
   0   3  -4  398.40   27.77
   0  -3  -5 1011.86   41.95
   0  -3  -5 1096.80   49.10
   0   3  -6  757.29   47.18
   0  -3  -6  662.99   42.23
   0   3  -7  508.61   41.25
   0  -3  -8   35.14   12.56
   0   3  -8   41.33   13.60
   0   3  -9  988.36   67.16
   0  -3  -9  870.97   61.44
   0   3 -10   29.04   11.59
   0   3 -11   22.57   11.75
   0   3 -12    6.27    5.61
   0  -3 -13  111.49   18.05
   0   3 -13  172.64   36.50
   0   3 -13  143.96   20.76
   0  -3 -13  137.47   19.34
   0  -3 -14  221.53   25.03
   0  -3 -14  224.88   24.92
   0   3 -14  255.44   27.84
   0   3 -14  250.87   43.72
   0  -3 -15  163.73   21.78
   0   3 -15  195.46   24.28
   0   3 -16   62.64   13.56
   0  -3 -16   75.83   15.00
   0  -3 -17   77.02   14.48
   0   3 -17  102.20   16.54
   0   3 -18    5.18    5.38
   0   3 -19  133.40   14.79
   0   4  -1 1376.79   42.28
   0  -4  -2 1819.61   25.46
   0   4  -2 2125.51   53.44
   0  -4  -3 2929.78   39.78
   0  -4  -4   47.42    7.11
   0   4  -4   78.72   13.15
   0  -4  -5 1840.81   53.04
   0   4  -5 2647.04   80.33
   0  -4  -6  386.57   32.65
   0   4  -6  505.86   39.31
   0  -4  -7  236.71   27.75
   0   4  -7  269.03   31.43
   0   4  -8   11.00    8.12
   0   4  -9 1851.61   92.24
   0   4 -10   27.96   13.60
   0   4 -11 1069.86   82.61
   0   4 -12  310.51   46.66
   0  -4 -13  391.91   33.67
   0   4 -13  470.92   61.11
   0   4 -13  437.99   35.26
   0  -4 -14  124.28   19.99
   0   4 -14  162.12   22.51
   0   4 -14  193.94   40.72
   0   4 -15   38.00   12.16
   0   4 -16   35.59   10.16
   0   4 -17   31.55   10.02
   0   4 -18    5.04    5.59
   0   4 -19   25.68    7.74
   0   5  -1   12.87    5.59
   0   5  -2 4545.26   83.88
   0  -5  -2 2993.73   38.58
   0   5  -3 2766.93   71.02
   0  -5  -3 2105.64   30.70
   0   5  -4  721.84   40.35
   0  -5  -4  458.87   19.57
   0   5  -5 3758.21  101.04
   0  -5  -5 2301.08   56.00
   0   5  -7  494.41   43.35
   0   5  -8   33.06   13.18
   0   5  -9  211.26   31.81
   0   5 -10  114.83   24.88
   0   5 -11  106.54   26.08
   0   5 -12   18.44   14.54
   0   5 -12   29.00   11.10
   0  -5 -13   73.73   15.14
   0   5 -13   93.30   26.77
   0   5 -13  104.04   17.92
   0  -5 -14   -2.23    5.34
   0   5 -14   15.81    9.00
   0   5 -14    5.12   11.70
   0   5 -15  263.69   27.79
   0   5 -16   11.81    6.82
   0   5 -17  211.76   23.37
   0   5 -18   13.31    6.67
   0   5 -19   80.85   11.88
   0   6  -1  457.87   29.05
   0   6  -2 1317.40   49.14
   0  -6  -2  996.47   24.68
   0   6  -3 1924.33   63.55
   0  -6  -3 1280.22   23.24
   0   6  -4 1706.89   64.69
   0  -6  -4  969.70   25.42
   0   6  -5 1422.09   63.68
   0  -6  -5  755.81   29.38
   0   6  -6   17.97   10.38
   0   6  -7    0.51    4.77
   0   6  -8  890.91   63.52
   0   6  -9   10.15    6.98
   0   6 -10   19.00   11.94
   0   6 -11 2093.86  116.15
   0   6 -12  322.98   48.14
   0   6 -12  273.51   26.74
   0  -6 -13  245.68   27.34
   0   6 -13  261.93   46.77
   0   6 -13  227.49   25.48
   0  -6 -14  171.64   23.17
   0   6 -14  159.13   21.79
   0   6 -14  229.16   46.94
   0   6 -15   40.97   11.92
   0   6 -16   85.28   16.08
   0   6 -17   18.41    9.11
   0   6 -18   33.44    9.12
   0   6 -19   24.98    7.36
   0   7  -1 1892.19   61.91
   0  -7  -2  178.79   12.02
   0   7  -2  250.56   23.11
   0  -7  -3   10.58    2.21
   0   7  -3   20.79    8.34
   0  -7  -4   17.07    3.05
   0   7  -4   48.88   12.97
   0  -7  -5  249.24   13.83
   0   7  -5  459.91   37.61
   0   7  -6  842.72   54.90
   0   7  -7   24.41   10.56
   0   7  -8  776.50   61.16
   0   7  -9   96.18   23.60
   0   7 -10   18.67   10.72
   0   7 -11   78.81   23.64
   0  -7 -12   -4.27    7.77
   0   7 -12   19.66   11.77
   0   7 -12   16.27    8.60
   0  -7 -13  162.63   22.97
   0   7 -13  163.90   36.89
   0   7 -13  167.44   22.28
   0   7 -14   77.52   15.39
   0  -7 -14   76.22   16.07
   0   7 -15    4.99    5.06
   0   7 -16  371.69   32.60
   0   7 -17  127.11   17.87
   0   7 -18   24.60    8.01
   0   7 -19   45.26    8.78
   0   8  -1   31.09    9.19
   0   8  -2 1102.19   51.30
   0  -8  -3   85.05    6.76
   0   8  -3  116.06   17.38
   0   8  -4   22.66   10.69
   0  -8  -4    4.81    1.30
   0   8  -5  270.70   29.96
   0   8  -6   34.44   14.03
   0   8  -7  856.87   61.03
   0   8  -8  673.90   57.76
   0   8  -9    8.60    9.82
   0   8 -10  379.46   48.26
   0   8 -11   22.13   12.83
   0  -8 -12   18.88    7.71
   0   8 -12    8.93    8.63
   0   8 -12   32.79   10.85
   0  -8 -13   27.46   11.00
   0   8 -13   34.03   18.11
   0   8 -13   26.29   10.33
   0  -8 -14  456.53   39.97
   0   8 -14  308.04   30.38
   0   8 -15   -1.33    5.07
   0   8 -16   27.11   10.36
   0   8 -17   19.47    8.36
   0   8 -18   11.14    5.54
   0   8 -19    9.98    4.88
   0   9  -1  132.43   19.15
   0   9  -2  671.09   41.94
   0  -9  -3  334.49   14.99
   0   9  -3  416.13   33.52
   0   9  -4  191.13   24.82
   0   9  -5  174.65   24.75
   0   9  -6 2472.06  100.63
   0   9  -7   20.94   11.81
   0   9  -8  844.03   66.53
   0   9  -9  396.00   48.72
   0   9 -10   59.56   20.76
   0   9 -11   49.41   18.87
   0  -9 -12   75.50   19.52
   0   9 -12   52.88   21.81
   0   9 -12   34.50   10.68
   0  -9 -13   49.69   14.46
   0   9 -13   37.85   18.40
   0   9 -13   37.75   12.05
   0   9 -14  173.62   23.17
   0  -9 -14  172.01   24.45
   0   9 -15   56.26   13.64
   0   9 -16  362.79   32.05
   0   9 -17   22.13    8.88
   0   9 -18   56.12   11.14
   0   9 -19   17.71    6.04
   0  10  -1  476.27   37.31
   0  10  -2 1338.22   62.54
   0 -10  -3  838.45   25.97
   0  10  -3 1001.82   53.63
   0  10  -4  151.93   22.62
   0  10  -5   43.18   13.69
   0  10  -6  580.70   50.08
   0  10  -7  116.80   23.85
   0  10  -8  238.37   36.24
   0  10  -9   50.12   17.77
   0  10 -10  720.54   71.24
   0  10 -11  120.90   29.48
   0 -10 -12   98.82   18.15
   0  10 -12   99.76   28.50
   0  10 -12  104.35   17.65
   0 -10 -13   21.80   10.16
   0  10 -13   21.28   13.20
   0  10 -13   23.25    9.22
   0 -10 -14  736.92   50.43
   0  10 -14  650.25   44.08
   0  10 -15   19.79    8.62
   0  10 -16   14.81    8.63
   0  10 -17    4.46    4.81
   0  10 -18   12.59    5.77
   0  10 -19   26.59    6.57
   0  11  -1  513.50   41.15
   0  11  -2  162.78   23.28
   0 -11  -3   78.18    8.77
   0  11  -3   93.97   18.33
   0  11  -4    9.72    7.86
   0  11  -5  281.32   34.00
   0  11  -6   24.51   12.00
   0  11  -7  415.64   47.31
   0  11  -8  125.59   27.49
   0  11  -9  574.63   62.02
   0  11 -10   43.36   18.06
   0 -11 -11  378.89   35.56
   0  11 -11  349.31   52.15
   0  11 -11  246.78   27.06
   0 -11 -12   12.85    8.56
   0  11 -12   18.49   13.12
   0  11 -12   17.18    8.72
   0 -11 -13  415.66   38.24
   0  11 -13  407.32   34.66
   0  11 -13  465.25   64.23
   0  11 -14  237.46   26.76
   0  11 -15   35.78   11.63
   0  11 -16   -1.65    5.46
   0  11 -17   45.46   11.45
   0  11 -18   10.58    5.51
   0  11 -19   50.75    8.76
   0  12  -1  764.04   51.77
   0  12  -2  140.40   22.75
   0 -12  -3  389.33   20.20
   0  12  -3  429.92   38.24
   0  12  -4   88.01   18.85
   0  12  -5   66.11   18.33
   0  12  -6  105.62   23.03
   0  12  -7  690.76   61.17
   0  12  -8    4.82    7.84
   0  12  -9   21.28   14.60
   0  12 -10   13.73   12.39
   0  12 -11  863.41   82.22
   0  12 -11  809.42   46.20
   0 -12 -11  965.48   54.87
   0  12 -12  180.90   39.10
   0  12 -12  154.93   21.68
   0 -12 -12  183.98   24.96
   0  12 -13   52.32   13.14
   0 -12 -13   55.08   14.88
   0  12 -14  126.87   20.36
   0  12 -15   62.70   14.04
   0  12 -16    3.01    4.97
   0  12 -17   25.57    9.10
   0  12 -18   28.24    8.13
   0  13  -1  317.45   34.79
   0  13  -2   86.32   18.69
   0  13  -3   31.49   11.73
   0  13  -4   21.88   10.58
   0  13  -5 1980.58   92.88
   0  13  -6    8.71    8.75
   0  13  -7  188.14   32.80
   0  13  -8  162.23   31.72
   0  13  -9   76.74   24.34
   0  13 -10   -4.62    5.28
   0  13 -11  205.49   42.07
   0  13 -11  177.64   23.36
   0 -13 -11  246.54   28.80
   0 -13 -11  174.50   22.33
   0  13 -12   55.28   22.68
   0  13 -12   55.70   14.24
   0 -13 -12   54.94   15.26
   0  13 -13  157.96   21.57
   0 -13 -13  127.98   21.90
   0  13 -14  222.18   25.71
   0  13 -15   73.37   15.33
   0  13 -16   14.32    7.72
   0  13 -17  304.72   25.93
   0  13 -18    3.38    4.46
   0  14   0  317.44   37.29
   0  14  -1   46.03   14.80
   0  14  -2  111.84   21.57
   0  14  -3  244.31   31.40
   0  14  -4   15.58    9.16
   0  14  -5  689.86   56.63
   0  14  -6   61.65   20.02
   0  14  -7   20.39   12.46
   0  14  -8  160.62   33.15
   0  14  -9   48.60   18.99
   0  14 -10    3.29    6.76
   0 -14 -10    2.70    6.68
   0  14 -11  374.54   56.11
   0  14 -11  359.30   31.12
   0 -14 -11  356.73   33.77
   0 -14 -11  361.09   32.13
   0  14 -12   14.27   13.20
   0 -14 -12   54.23   12.83
   0  14 -12   31.75   11.08
   0 -14 -12   48.23   13.07
   0  14 -13  243.41   27.40
   0  14 -14  275.09   27.86
   0  14 -15   46.09   11.76
   0  14 -16    9.81    6.58
   0  14 -17   21.88    8.24
   0  14 -18    0.34    3.47
   0  15   0    7.13    8.49
   0  15  -1   82.23   20.55
   0  15  -2  990.08   65.61
   0  15  -3   56.61   16.05
   0  15  -4   49.20   16.41
   0  15  -5   67.29   19.39
   0  15  -6  768.56   65.18
   0  15  -7  102.92   25.34
   0  15  -8  515.65   58.68
   0  15  -9  161.90   34.91
   0  15 -10   52.99   20.73
   0 -15 -10   61.35   13.86
   0  15 -10   62.85   12.66
   0 -15 -10   93.99   18.29
   0  15 -11   16.84   14.02
   0 -15 -11   19.82    8.00
   0  15 -11   33.40   11.46
   0 -15 -11   39.67   13.87
   0  15 -12  211.97   43.67
   0  15 -12  222.04   24.74
   0 -15 -12  253.50   26.37
   0 -15 -12  279.54   31.23
   0  15 -13  132.22   19.45
   0 -15 -13  121.30   18.02
   0  15 -14   99.33   16.71
   0  15 -15   77.89   14.45
   0  15 -16  109.99   16.46
   0  15 -17   34.75    8.85
   0  15 -18   33.50    7.69
   0  16   0 1053.13   71.32
   0  16  -1  505.63   49.72
   0  16  -2 1139.36   72.71
   0  16  -3   30.08   13.02
   0  16  -4   21.78   12.08
   0  16  -5  167.70   29.92
   0  16  -6   42.07   16.36
   0  16  -7  227.69   39.14
   0  16  -8  748.64   72.73
   0  16  -9  112.21   29.70
   0 -16  -9  111.15   18.60
   0  16 -10  622.58   72.49
   0 -16 -10  656.58   43.33
   0  16 -10  660.79   40.34
   0 -16 -10  698.02   46.29
   0  16 -11   54.37   19.65
   0 -16 -11   35.00   10.58
   0  16 -11   52.43   12.57
   0 -16 -11   46.07   13.45
   0  16 -12  151.83   20.37
   0 -16 -12  195.84   23.60
   0  16 -13   16.77    8.60
   0 -16 -13   40.96   11.28
   0  16 -14  275.93   27.54
   0  16 -15   24.99    8.74
   0  16 -16   67.80   12.74
   0  16 -17   14.59    7.06
   0  16 -18   11.33    4.91
   0  17   0    5.15    7.61
   0  17   1   32.97   14.03
   0  17  -1   36.67   13.99
   0  17  -2  308.59   39.97
   0  17  -3   58.86   17.01
   0  17  -4  783.09   65.29
   0  17  -5  266.45   38.56
   0  17  -6  253.79   39.48
   0  17  -7   10.36   11.18
   0  17  -8  560.29   65.30
   0 -17  -9   27.28    9.86
   0  17  -9   15.57   12.96
   0 -17  -9   29.46   11.69
   0  17 -10  393.83   59.12
   0 -17 -10  396.26   34.58
   0  17 -10  363.82   30.33
   0 -17 -10  385.76   35.97
   0  17 -11  143.56   36.01
   0  17 -11  187.79   22.50
   0 -17 -11  155.86   21.67
   0 -17 -12   92.92   16.62
   0  17 -12   97.17   16.10
   0 -17 -13   47.46   12.20
   0  17 -13   55.24   12.53
   0  17 -14  210.21   23.74
   0 -17 -14  206.44   23.07
   0  17 -15   -5.14    5.87
   0  17 -16  152.76   18.35
   0  17 -17    6.90    4.78
   0  18   0  133.78   28.00
   0  18   1   55.03   21.72
   0  18  -1   62.08   21.14
   0  18  -2  205.79   33.87
   0  18  -3  353.52   43.18
   0  18  -4   28.11   13.14
   0  18  -5   22.34   11.47
   0  18  -6    9.10    9.05
   0  18  -7  313.97   48.43
   0 -18  -8  195.12   24.89
   0  18  -8  136.87   32.49
   0 -18  -9   75.07   15.87
   0  18  -9   38.06   18.88
   0 -18  -9   89.43   18.92
   0  18 -10  496.79   67.24
   0 -18 -10  547.20   41.15
   0  18 -10  550.43   37.16
   0 -18 -11   74.72   16.10
   0  18 -11   67.43   13.98
   0 -18 -12   52.57   12.68
   0  18 -12   50.34   12.47
   0 -18 -13   40.19   11.29
   0  18 -13   22.80    7.99
   0  18 -14  171.39   21.28
   0 -18 -14  159.28   19.91
   0  18 -15   12.04    7.35
   0  18 -16   15.01    7.40
   0  18 -17    4.64    4.70
   0  19   0    4.56    8.38
   0  19  -1  113.47   26.24
   0  19   1   90.01   25.46
   0  19  -2   56.26   17.42
   0  19  -3   86.89   22.24
   0  19  -4   30.42   13.69
   0  19  -5  673.97   65.51
   0  19  -6   66.30   22.06
   0  19  -7  119.82   30.35
   0 -19  -8  114.36   19.58
   0  19  -8   63.96   24.44
   0 -19  -8  103.27   20.42
   0 -19  -9  504.96   40.37
   0  19  -9  460.58   63.98
   0  19 -10  146.30   19.35
   0 -19 -10  159.85   23.23
   0  19 -10  132.33   34.86
   0  19 -11  119.03   18.21
   0 -19 -11  129.32   21.09
   0  19 -12  106.20   17.38
   0 -19 -12   80.72   16.01
   0  19 -13  121.48   17.96
   0 -19 -13  130.04   19.44
   0  19 -14   66.11   13.29
   0 -19 -14   60.77   12.98
   0  19 -15   -3.22    4.54
   0  19 -16   33.17    8.18
   0  19 -17   65.86    9.92
   0  20   0   78.52   22.18
   0  20   1 1081.22   85.38
   0  20  -1 1032.04   79.51
   0  20  -2   95.04   23.55
   0  20   2  110.83   27.56
   0  20  -3   95.47   23.86
   0  20  -4  416.92   52.27
   0  20  -5   86.21   25.07
   0  20  -6  241.71   41.80
   0 -20  -7   85.10   17.53
   0  20  -7   55.49   21.45
   0 -20  -8   93.23   17.80
   0  20  -8   97.33   28.56
   0 -20  -9  167.91   24.01
   0  20  -9  130.62   35.66
   0 -20 -10  102.08   18.74
   0  20 -11  775.40   44.01
   0 -20 -11  786.65   50.91
   0 -20 -12   15.96    8.20
   0  20 -12    7.25    6.34
   0  20 -13  113.13   17.45
   0 -20 -13   97.26   16.80
   0  20 -14   24.63    8.20
   0 -20 -14   18.17    8.30
   0  20 -15    7.62    5.03
   0 -20 -15    9.94    5.03
   0  20 -16    3.37    3.64
   0  21   0   58.86   20.48
   0  21   1  169.45   34.41
   0  21  -1  168.86   32.01
   0  21   2   25.24   14.72
   0  21  -2   30.68   14.02
   0  21   3  342.40   49.50
   0  21  -3  287.29   43.42
   0  21  -4   32.56   15.50
   0  21  -5 1407.96   99.83
   0 -21  -6   30.44   10.20
   0  21  -6   10.73   10.24
   0 -21  -7  357.77   33.69
   0  21  -7  300.30   50.95
   0 -21  -8  156.13   23.08
   0  21  -8  141.03   35.20
   0 -21  -9   33.56   11.55
   0  21  -9   19.61   13.22
   0 -21 -10  230.34   27.84
   0 -21 -11   26.82   10.46
   0  21 -11   23.17    9.20
   0 -21 -12   26.78   10.12
   0  21 -12    9.14    6.00
   0  21 -13   87.50   14.27
   0 -21 -13   94.88   16.90
   0  21 -14   -2.92    4.36
   0 -21 -14   -0.75    4.09
   0  21 -15    2.09    3.43
   0 -21 -15    1.46    3.89
   0  21 -16    0.52    2.88
   0  22   0  498.53   58.42
   0  22  -1 1063.58   84.40
   0  22   1 1213.54   94.00
   0  22   2  475.61   59.08
   0  22  -2  345.08   48.07
   0  22   3   27.28   18.03
   0  22  -3   27.52   16.91
   0  22  -4    1.82    6.15
   0  22   4   23.96   14.30
   0  22  -5    6.07   12.53
   0 -22  -5   40.44   12.36
   0  22  -6   45.40   20.19
   0 -22  -6   70.47   15.85
   0  22  -7  112.75   32.06
   0 -22  -7  146.16   22.00
   0  22  -8  251.21   47.22
   0 -22  -8  320.07   32.71
   0 -22  -9  243.35   28.79
   0 -22 -10   22.95   10.00
   0  22  10   24.67    9.81
   0 -22 -11  212.08   26.59
   0 -22 -12   17.26    7.79
   0  22 -12   16.40    7.53
   0  22 -13   89.75   13.82
   0 -22 -13  107.45   17.24
   0  22 -14   13.08    6.01
   0 -22 -14   15.66    6.09
   0  22 -15   -3.18    3.51
   0 -22 -15    5.60    4.85
   0  22 -16    1.87    3.11
   0  23   0   24.40   12.96
   0  23  -1   53.90   17.95
   0  23   1   63.12   22.23
   0  23   2   95.24   27.37
   0  23  -2   89.18   24.81
   0  23  -3   80.24   23.79
   0  23   3  119.08   31.34
   0 -23  -3  115.09   17.98
   0  23   4   42.09   19.90
   0  23  -4   19.33   13.56
   0 -23  -4   50.95   12.81
   0  23  -5   21.15   13.48
   0 -23  -5   10.59    7.28
   0  23  -6   89.20   27.35
   0 -23  -6   95.68   17.45
   0  23  -7   74.59   27.66
   0 -23  -7   67.80   15.33
   0 -23  -8  331.96   33.00
   0  23   9  168.51   23.38
   0 -23  -9  164.28   23.68
   0  23  10   64.75   14.25
   0 -23 -10   57.23   14.77
   0 -23 -11    5.83    6.26
   0 -23 -12   -0.83    5.67
   0 -23 -13    4.27    6.14
   0 -23 -14   53.45   11.22
   0  23 -14   58.31   10.20
   0  23 -15   75.72    9.85
   0 -23 -15   76.15   11.14
   0  24   0  433.72   55.99
   0  24   1    9.21    7.18
   0  24  -1   -8.25   10.71
   0 -24  -2  266.93   27.59
   0  24  -2  214.53   40.45
   0  24   2  203.78   40.49
   0 -24  -3  203.97   24.25
   0  24   3  205.94   39.97
   0  24  -3  159.93   34.93
   0 -24  -4  126.75   20.47
   0  24  -4   83.74   26.75
   0  24   4  116.31   31.70
   0 -24  -5  108.84   18.41
   0  24  -5  110.38   28.79
   0 -24  -6   25.44    9.47
   0  24  -6   33.45   17.94
   0 -24  -7   25.07    9.85
   0 -24  -8   74.65   16.36
   0  24   9  329.78   32.83
   0 -24  -9  307.02   31.85
   0  24  10  148.33   21.34
   0 -24 -10  126.13   20.80
   0 -24 -11   45.94   11.90
   0 -24 -12  153.75   21.25
   0 -24 -13    0.93    4.17
   0 -24 -14   63.01   11.52
   0 -24 -15    8.05    4.27
   0  25   0    1.69    7.35
   0  25   1   12.26   12.67
   0  25  -1    9.32    8.68
   0 -25  -1    5.15    4.12
   0  25   2  334.15   51.63
   0  25  -2  359.21   52.97
   0 -25  -2  374.89   32.31
   0  25   3   42.76   19.85
   0  25  -3   50.82   18.40
   0 -25  -3   88.99   17.51
   0  25  -4  404.83   57.65
   0 -25  -4  435.15   36.20
   0  25  -5    8.45   11.26
   0 -25  -5   13.13    7.07
   0 -25  -6 1289.32   64.22
   0 -25  -7   -7.89    6.22
   0 -25  -8  240.41   28.40
   0  25   9   12.68    7.03
   0 -25  -9   -0.88    6.10
   0  25  10   13.58    7.30
   0 -25 -10    6.77    6.90
   0 -25 -11   22.40    8.83
   0 -25 -12   33.49    9.96
   0 -25 -13   16.80    6.79
   0 -25 -14   19.03    6.37
   0  26   0  862.95   81.80
   0  26  -1    5.93    9.08
   0  26   1    2.54    7.94
   0 -26  -1    1.85    4.43
   0  26  -2  104.89   29.60
   0  26   2  112.94   30.57
   0 -26  -2  121.86   19.71
   0  26  -3   55.60   20.68
   0 -26  -3   76.57   15.04
   0  26  -4   11.60   11.11
   0 -26  -4    7.91    5.81
   0 -26  -5   18.48    9.08
   0 -26  -6   19.14    9.28
   0 -26  -7  115.39   19.98
   0 -26  -8   57.63   14.05
   0  26   8   61.57   14.61
   0 -26  -9   34.99   11.28
   0  26   9   35.07   10.43
   0  26  10  146.53   20.44
   0 -26 -10  122.61   19.60
   0 -26 -11   25.70    8.97
   0 -26 -12  152.06   19.85
   0 -26 -13    4.34    4.34
   0 -26 -14    5.50    3.80
   0  27   0   19.80   13.31
   0 -27  -1    8.41    7.41
   0  27   1    9.82    8.76
   0  27  -1  -16.40   12.35
   0 -27  -2    0.42    3.58
   0  27  -2   17.40   13.02
   0 -27  -3  354.06   32.70
   0 -27  -4   27.28    9.00
   0 -27  -5  120.53   20.09
   0 -27  -6  124.49   21.14
   0 -27  -7   17.35    8.82
   0  27   8   46.62   12.55
   0 -27  -8   43.05   12.14
   0  27   9  110.88   19.00
   0 -27  -9  100.76   17.94
   0  27  10   98.51   16.63
   0 -27 -10   89.43   16.74
   0 -27 -11    5.41    4.36
   0 -27 -12   30.41    9.07
   0 -27 -13   34.20    8.64
   0 -28  -1    5.47    5.66
   0 -28  -2   15.29    8.08
   0 -28  -3  125.45   19.70
   0 -28  -4   10.87    7.46
   0 -28  -5    3.17    5.71
   0 -28  -6  106.76   18.45
   0  28   7   19.66    9.34
   0 -28  -7   15.82    7.38
   0  28   8  120.12   20.15
   0 -28  -8   94.06   17.75
   0 -28  -9   69.92   14.94
   0  28   9   59.27   13.90
   0 -28 -10   31.49    9.99
   0  28  10   27.45    8.73
   0 -28 -11   94.34   15.58
   0 -28 -12   17.38    6.88
   0 -28 -13  104.87   13.65
   0 -29  -2   16.50    7.48
   0  29  -3  272.54   29.03
   0 -29  -3  288.16   29.47
   0 -29  -4   16.12    8.52
   0 -29  -5  112.37   19.11
   0 -29  -6   -0.37    3.82
   0  29   6    4.78    5.37
   0 -29  -7  192.27   24.30
   0  29   7  203.72   25.63
   0 -29  -8    0.06    3.87
   0  29   8    0.62    5.51
   0 -29  -9    3.71    5.04
   0  29   9   10.84    6.39
   0 -29 -10   11.80    6.50
   0  29  10    5.10    4.74
   0 -29 -11    5.19    4.52
   0 -29 -12   30.13    8.03
   0 -30  -2   -1.05    5.16
   0  30  -2    6.77    5.92
   0 -30  -3   -2.53    4.85
   0  30  -3    7.18    5.62
   0 -30  -4    5.63    4.93
   0 -30  -5   28.67    9.93
   0  30   5   27.02   10.11
   0 -30  -6    4.63    5.51
   0  30   6    8.98    6.77
   0 -30  -7   -1.79    4.44
   0  30   7   -0.66    5.07
   0 -30  -8   72.85   14.53
   0  30   8   52.50   12.84
   0 -30  -9  189.26   22.22
   0  30   9  209.41   23.45
   0 -30 -10   13.95    6.92
   0  30  10    8.30    4.87
   0 -30 -11   95.00   14.32
   0 -30 -12    0.73    2.57
   0  31  -1    6.76    5.83
   0 -31  -2  145.11   19.60
   0  31  -2  171.49   22.87
   0 -31  -3   35.21   10.62
   0  31  -3   23.82    8.14
   0 -31  -4   19.13    8.10
   0  31   4   16.79    8.16
   0 -31  -5   35.11   10.40
   0  31   5   31.98   11.34
   0 -31  -6   42.26   11.38
   0  31   6   48.30   12.74
   0 -31  -7   46.82   12.01
   0  31   7   48.58   11.85
   0 -31  -8    3.98    5.47
   0  31   8    4.85    5.37
   0 -31  -9   17.46    7.18
   0  31   9   11.93    6.09
   0 -31 -10   25.45    7.89
   0  31  10   17.88    6.20
   0 -31 -11    6.44    4.34
   0  32   0    3.29    4.89
   0  32   1    0.57    4.06
   0  32  -1   -3.80    5.54
   0 -32  -2    0.40    4.74
   0  32   2    3.61    6.15
   0  32  -2    9.62    5.49
   0 -32  -3   17.87    8.04
   0  32   3    9.02    6.12
   0  32  -3    8.64    6.45
   0 -32  -4   66.82   13.50
   0  32   4   61.79   14.35
   0 -32  -5    9.26    5.99
   0  32   5    2.78    3.94
   0 -32  -6    4.72    6.46
   0  32   6    3.23    4.43
   0 -32  -7    8.69    5.35
   0  32   7    5.88    5.30
   0 -32  -8   34.69    9.38
   0  32   8   52.04   11.40
   0 -32  -9   14.24    6.05
   0  32   9   19.36    6.74
   0 -32 -10   27.75    7.60
   0  32  10   26.76    6.83
   0  33   0    0.63    4.24
   0  33  -1   15.80    6.93
   0  33   1   19.90    8.34
   0  33   2   23.53    8.92
   0  33  -2    8.80    6.11
   0 -33  -3   49.54   11.28
   0  33   3   64.05   14.13
   0  33  -3   32.30    9.36
   0 -33  -4   68.12   13.34
   0  33   4   69.89   14.70
   0 -33  -5   14.00    6.60
   0  33   5    6.14    5.10
   0 -33  -6  155.85   18.93
   0  33   6  156.04   20.40
   0  33   7    1.47    3.46
   0 -33  -7    2.76    4.62
   0  33   8   15.30    6.57
   0 -33  -8   -2.57    4.27
   0  33   9   -1.28    2.87
   0 -33  -9    0.10    3.12
   0  34   0  115.27   18.11
   0  34   1   34.33   10.52
   0  34  -1   21.54    8.47
   0  34  -2   93.70   15.41
   0  34   2  127.64   18.99
   0 -34  -3   16.48    6.69
   0  34   3   20.81    8.23
   0 -34  -4    9.71    3.76
   0  34   4   17.41    7.87
   0 -34  -5    3.06    3.45
   0  34   5   22.08    8.49
   0 -34  -6    3.76    4.36
   0  34   6    2.18    4.40
   0 -34  -7    8.14    5.55
   0  34   7    3.48    4.35
   0 -34  -8   29.15    7.42
   0  34   8   33.80    8.27
   0  35   0    7.28    5.11
   0  35  -1    2.26    3.24
   0  35   1    8.88    6.12
   0  35   2    6.91    5.43
   0  35  -2    1.12    3.21
   0  35   3   18.33    7.70
   0 -35  -4   26.48    6.85
   0  35   4   43.57   10.71
   0 -35  -5    4.85    3.44
   0  35   5    3.22    4.51
   0 -35  -6   75.80   11.69
   0  35   6   78.50   12.97
   0  35   7   45.33    9.57
   0 -35  -7   23.29    6.88
   0  36   0   -2.55    3.87
   0  36  -1   14.19    5.83
   0  36   1   15.21    6.68
   0  36  -2   47.31    9.26
   0  36   2   46.92   10.84
   0  36   3   79.52   13.58
   0  36   4    1.87    3.81
   0 -36  -4   14.51    5.74
   0  36   5   10.09    5.33
   0 -36  -5   22.45    6.11
   0  36   6    7.94    4.70
   0 -36  -6    7.11    3.89
   0  37   0    1.39    3.08
   0  37  -1    3.72    3.51
   0  37   1    3.90    3.84
   0  37   2    0.17    3.23
   0  37   3   69.26   11.81
   0  37   4   60.09   10.71
   1   0 -19   11.11    6.08
   1   0 -18   66.95   12.38
   1   0 -17    0.26    4.20
   1   0 -16  292.05   29.09
   1   0 -15    3.78    8.68
   1   0 -14  543.96   40.35
   1   0 -13    5.65    7.01
   1   0 -12  299.06   42.01
   1   0 -11    3.33    3.98
   1   0 -10  276.91   34.99
   1   0  -9  290.68   35.06
   1   0  -9  372.33   37.45
   1   0  -8 2580.79   96.86
   1   0  -8 2681.93   90.68
   1   0  -7   11.91    6.44
   1   0  -7    7.00    6.16
   1   0  -6  550.92   37.33
   1   0  -6  516.56   32.28
   1   0  -5    5.02    4.49
   1   0  -5   -2.68    3.02
   1   0  -4 2474.45   61.68
   1   0  -4 2210.01   52.61
   1   0  -3   -4.35    3.20
   1   0  -3   -0.87    1.79
   1   0  -2   21.65    5.69
   1   0  -2   20.81    3.36
   1   0  -1   -0.29    1.89
   1   0   0  335.96   17.58
  -1   0  -1    1.02    2.02
  -1   0  -2 1196.29   40.58
  -1   0  -3   -0.90    4.10
  -1   0  -4 1348.94   54.36
  -1   0  -5    1.15    4.45
  -1   0  -6   98.17   17.62
  -1   0  -7   -4.89    6.86
  -1   0  -8 1354.34   77.98
  -1   0  -9   20.08   12.22
  -1   0 -10  533.18   55.92
  -1   0 -11    8.28    9.35
  -1   0 -12  303.26   29.14
  -1   0 -13    1.55    5.01
  -1   0 -14  114.94   18.27
  -1   0 -15   14.08    8.78
  -1   0 -16   24.64    9.10
  -1   0 -17   -2.09    4.33
  -1   0 -18  162.48   17.15
  -1   0 -19    3.02    3.40
   1   1 -20   78.81    9.14
   1   1 -19   44.44    9.22
   1  -1 -19   48.49    9.08
   1   1 -18  103.09   15.48
   1  -1 -18   74.81   12.05
   1  -1 -17   61.56   12.86
   1   1 -17   44.03   11.15
   1  -1 -16    4.84    5.47
   1   1 -16   28.00   10.89
   1  -1 -15    5.26    5.17
   1   1 -15    3.41    4.67
   1   1 -14  133.68   20.39
   1  -1 -14   82.04   14.99
   1   1 -13  102.83   17.92
   1  -1 -13   75.85   14.27
   1   1 -12  271.06   39.97
   1  -1 -11  323.27   40.65
   1   1 -11  246.75   35.90
   1   1 -10  982.11   65.96
   1   1  -9  229.02   31.44
   1  -1  -9  234.29   30.67
   1   1  -9  242.59   30.31
   1  -1  -9  291.96   32.70
   1   1  -8 2134.92   91.39
   1  -1  -8 1914.97   81.41
   1  -1  -8 2219.16   82.96
   1   1  -8 2201.52   82.78
   1   1  -7   22.81    9.27
   1  -1  -7   29.16    9.24
   1   1  -7   29.59    9.58
   1  -1  -7   12.65    7.04
   1   1  -6   25.68    8.96
   1   1  -6   34.01   10.81
   1  -1  -6   36.75    9.94
   1  -1  -6   26.36    8.40
   1  -1  -5  286.92   20.98
   1   1  -5  274.16   22.23
   1   1  -4   60.87   10.70
   1  -1  -4   63.18   10.75
   1   1  -4   58.89    9.84
   1  -1  -4   53.58    8.10
   1   1  -3    9.16    5.17
   1   1  -3    5.03    2.83
   1  -1  -3    7.74    2.87
   1  -1  -2  151.90   14.10
   1   1  -2  194.47   14.98
   1   1  -2  174.92   11.92
   1  -1  -2  159.85    7.02
   1  -1  -1   68.73    8.62
   1   1  -1   59.90    8.11
   1   1   0   26.91    5.30
  -1   1   0   23.04    3.75
  -1  -1  -1  300.77   17.72
  -1   1  -1  285.39   16.27
  -1  -1  -2  566.32   28.87
  -1   1  -2  543.81   26.65
  -1   1  -3   43.16    9.09
  -1  -1  -3   39.02    8.80
  -1  -1  -4 1974.42   67.06
  -1   1  -4 1900.26   63.88
  -1   1  -5   74.61   14.22
  -1  -1  -5   67.93   13.50
  -1   1  -6  225.48   26.95
  -1  -1  -6  239.68   28.07
  -1  -1  -7 1121.14   65.74
  -1   1  -7 1097.28   64.13
  -1  -1  -8   92.63   20.82
  -1   1  -8  113.30   23.92
  -1  -1  -9  137.06   26.22
  -1   1  -9  148.28   27.42
  -1  -1 -10  317.04   42.70
  -1   1 -10  324.62   44.25
  -1  -1 -11   97.64   26.76
  -1   1 -11   96.90   26.77
  -1   1 -12  599.39   66.37
  -1   1 -12  556.08   38.99
  -1  -1 -12  530.74   36.93
  -1   1 -12  541.21   37.77
  -1  -1 -13    7.91    6.40
  -1   1 -13    2.23    4.12
  -1   1 -14  653.16   43.78
  -1  -1 -14  755.97   46.15
  -1  -1 -15   90.04   16.82
  -1   1 -15   75.17   15.54
  -1  -1 -16   72.58   15.04
  -1   1 -16   45.61   11.83
  -1   1 -17    5.20    4.75
  -1  -1 -17   17.06    7.16
  -1  -1 -18   19.58    7.78
  -1   1 -18   32.05    8.39
  -1   1 -19    2.54    2.68
   1   2 -20   15.31    5.19
   1   2 -19   10.25    5.68
   1  -2 -18    3.51    4.29
   1   2 -18    8.62    6.75
   1  -2 -17  204.11   21.81
   1   2 -17  239.91   25.11
   1   2 -16   40.06   11.81
   1  -2 -16   24.51    9.19
   1   2 -15   47.21   13.33
   1  -2 -15   35.80   12.42
   1  -2 -15   40.12   11.78
   1   2 -14   51.24   12.75
   1  -2 -14   34.40   11.00
   1  -2 -14   27.51    9.31
   1   2 -13  305.23   30.30
   1  -2 -13  323.18   29.62
   1  -2 -13  307.41   28.36
   1   2 -12  207.22   35.51
   1   2 -11   66.34   19.28
   1  -2 -11   77.04   20.55
   1  -2 -10  647.32   51.76
   1   2 -10  598.17   52.34
   1  -2  -9  423.02   39.66
   1   2  -9  555.33   50.93
   1  -2  -9  480.17   41.70
   1   2  -8  911.80   60.78
   1  -2  -8  601.15   43.16
   1   2  -7   42.32   11.32
   1   2  -7   61.17   14.45
   1  -2  -7   40.65   10.67
   1  -2  -7   40.46   11.24
   1   2  -6  418.20   34.51
   1  -2  -6  336.62   27.05
   1   2  -6  381.23   30.41
   1  -2  -6  351.74   27.10
   1   2  -5  945.19   46.95
   1  -2  -5  998.47   39.38
   1   2  -4 5137.95   97.47
   1  -2  -4 5142.11   75.80
   1  -2  -3   46.70    7.86
   1   2  -3   52.34    9.17
   1  -2  -3   46.81    5.83
   1   2  -3   48.07    7.86
   1   2  -2  247.65   17.25
   1  -2  -2  239.59   17.80
   1   2  -2  240.15   17.32
   1   2  -1 2517.47   48.75
   1  -2  -1 2547.39   53.51
   1   2   0  366.25   16.75
  -1   2   0  359.22   14.92
   1   2   1  292.58   14.04
  -1   2  -1  303.63   17.53
  -1   2  -2  631.85   30.04
  -1  -2  -2  614.54   30.83
  -1   2  -3   20.18    6.36
  -1  -2  -3   22.51    7.27
  -1  -2  -4 2222.31   72.64
  -1   2  -4 2024.10   66.78
  -1   2  -5 2279.56   77.27
  -1  -2  -5 2345.20   82.31
  -1   2  -6 1097.00   58.82
  -1  -2  -6 1102.23   60.80
  -1   2  -7   26.13   13.31
  -1  -2  -7   23.82    9.76
  -1   2  -8   51.31   15.51
  -1  -2  -8   37.21   13.63
  -1  -2  -9  377.78   44.48
  -1   2  -9  305.50   39.57
  -1   2 -10  199.36   34.83
  -1  -2 -10  140.08   28.85
  -1   2 -11   49.55   18.03
  -1  -2 -12   41.76   11.55
  -1   2 -12   60.02   22.02
  -1   2 -13   -0.95    5.59
  -1   2 -13   -3.23    6.02
  -1   2 -14   68.75   14.05
  -1  -2 -14   50.20   12.43
  -1  -2 -15   98.27   16.91
  -1   2 -15  106.84   18.05
  -1   2 -16   86.96   15.50
  -1  -2 -16   59.18   12.43
  -1   2 -17  155.52   19.26
  -1   2 -18   22.03    7.47
  -1   2 -19    5.06    3.41
   1   3 -20    5.70    3.30
   1   3 -19   63.65   11.03
   1   3 -18   18.82    6.68
   1  -3 -17   39.18    9.98
   1   3 -17   49.54   11.97
   1   3 -16    6.05    6.10
   1  -3 -16   -0.15    4.92
   1  -3 -16    7.93    6.90
   1   3 -15   33.37   10.31
   1  -3 -15   40.46   11.78
   1  -3 -15   52.36   14.40
   1   3 -14    7.70    6.57
   1  -3 -14    6.45    5.59
   1  -3 -13   74.95   15.49
   1   3 -13  127.88   20.03
   1  -3 -13  107.52   17.66
   1   3 -12  427.65   50.93
   1   3 -11  840.65   66.96
   1   3 -10 1169.50   73.38
   1  -3  -9  125.99   22.18
   1   3  -9  176.92   29.27
   1   3  -9  188.95   27.29
   1  -3  -9  176.98   24.99
   1  -3  -8   98.63   17.58
   1   3  -8   89.97   17.33
   1   3  -8   65.11   16.23
   1  -3  -8  112.24   18.88
   1  -3  -7 1565.29   63.82
   1   3  -7 1575.13   75.82
   1   3  -7 1700.58   71.58
   1  -3  -6  281.82   23.89
   1   3  -6  297.46   30.22
   1   3  -6  282.65   26.31
   1  -3  -6  319.42   26.31
   1   3  -5  475.87   34.98
   1  -3  -5  413.51   26.17
   1   3  -5  438.95   30.27
   1  -3  -5  425.33   25.76
   1   3  -4  528.80   32.57
   1  -3  -4  515.40   27.81
   1  -3  -4  533.87   24.44
   1   3  -4  483.49   28.05
   1   3  -3  420.22   26.34
   1  -3  -2  115.28   12.74
   1   3  -2   98.74   11.27
   1   3  -2  104.41   12.50
   1  -3  -1  305.10   20.54
   1   3  -1  283.03   16.78
  -1   3   1  322.90   10.78
   1   3   0  143.36   10.40
  -1   3   0  143.89    9.98
   1   3   1 2434.61   37.45
  -1   3  -1 2439.12   50.60
   1   3   2 3016.02   42.51
  -1   3  -2 3082.96   67.01
  -1   3  -3  796.37   39.00
  -1   3  -4  253.02   24.51
  -1  -3  -4  245.63   24.90
  -1   3  -5  617.72   40.99
  -1  -3  -5  629.99   42.41
  -1   3  -6 2410.89   88.03
  -1  -3  -6 2214.68   86.07
  -1   3  -7  291.14   33.05
  -1  -3  -7  291.87   34.87
  -1  -3  -8   44.01   17.62
  -1   3  -8   57.61   18.79
  -1   3  -9  171.60   29.54
  -1   3 -10  277.73   41.94
  -1  -3 -12   96.57   16.40
  -1   3 -12  109.75   28.83
  -1   3 -12  104.96   17.16
  -1   3 -13   63.80   23.37
  -1   3 -13   39.64   11.23
  -1  -3 -13   44.70   11.34
  -1  -3 -14   28.19   11.05
  -1   3 -14   21.68   10.23
  -1  -3 -15  170.08   21.51
  -1   3 -15  197.76   24.35
  -1  -3 -16   81.61   13.86
  -1   3 -16   63.93   13.72
  -1   3 -17   13.63    7.16
  -1   3 -18    1.61    3.74
  -1   3 -19   14.45    5.39
   1   4 -20   14.66    5.12
   1   4 -19    7.32    5.01
   1   4 -18   -9.52    6.73
   1   4 -17   96.33   16.51
   1   4 -16    7.76    7.53
   1  -4 -16   20.59    7.85
   1  -4 -15  490.51   37.33
   1   4 -15  499.14   39.42
   1  -4 -14   11.38    8.03
   1   4 -14   -8.73    7.92
   1  -4 -13  372.17   33.17
   1   4 -13  359.55   32.60
   1   4 -13  411.46   55.58
   1   4 -12   28.43   13.71
   1   4 -11   69.13   19.49
   1   4 -10  137.02   25.66
   1  -4  -9   46.75   13.24
   1   4  -9   49.55   14.87
   1  -4  -8   96.05   16.66
   1   4  -8  120.82   22.72
   1   4  -8  106.13   20.73
   1   4  -7  336.37   37.09
   1   4  -7  300.68   31.57
   1  -4  -6    1.58    3.87
   1   4  -6    8.09    6.86
   1  -4  -5 2224.99   60.36
   1   4  -5 2461.30   81.15
   1   4  -5 2367.57   72.86
   1  -4  -4   33.33    6.89
   1   4  -4   25.36    8.65
   1   4  -4   31.64    8.61
   1   4  -3  668.67   35.07
   1  -4  -3  619.10   29.08
   1   4  -3  583.50   31.75
   1   4  -2 1195.14   41.05
   1   4   0  161.71   11.65
   1   4   1 2926.32   38.30
  -1   4  -1 3137.86   61.70
   1   4   2    0.00    1.34
  -1   4  -2    0.47    3.00
  -1   4  -3  974.58   43.63
  -1   4  -4  130.84   18.59
  -1   4  -5  823.89   48.86
  -1   4  -6  353.87   34.19
  -1   4  -7  820.49   55.77
  -1   4  -9 1173.00   78.77
  -1   4 -10   20.46   12.52
  -1   4 -11  227.47   40.77
  -1   4 -12   64.32   13.94
  -1   4 -12  115.28   30.12
  -1   4 -13    1.05    4.46
  -1   4 -13   -8.57   12.17
  -1  -4 -14   96.44   16.35
  -1   4 -14   77.21   15.55
  -1   4 -15   69.44   14.84
  -1   4 -16   11.30    6.93
  -1   4 -17  214.54   22.64
  -1   4 -18   10.07    5.78
  -1   4 -19   62.94    9.54
   1   5 -19   41.56    8.87
   1   5 -18   20.41    7.76
   1   5 -17   49.46   12.53
   1   5 -16   12.78    7.80
   1  -5 -16   16.67   10.17
   1   5 -15  108.08   19.12
   1  -5 -15  107.47   18.11
   1   5 -14  286.99   29.73
   1  -5 -14  256.56   27.84
   1  -5 -13  333.98   31.22
   1   5 -13  331.36   31.75
   1   5 -12  130.94   29.19
   1   5 -11  691.81   63.01
   1   5 -10  167.97   28.81
   1   5  -9  943.40   65.27
   1  -5  -9  747.74   49.95
   1   5  -8  125.77   22.46
   1  -5  -8   88.24   16.03
   1   5  -8  132.95   26.04
   1   5  -7  128.58   21.96
   1  -5  -7  136.60   17.18
   1   5  -7  146.37   24.39
   1   5  -6  295.36   29.04
   1  -5  -6  251.16   21.14
   1   5  -6  328.05   34.44
   1   5  -5  193.53   22.44
   1   5  -5  233.83   26.52
   1  -5  -5  196.42   17.84
   1   5  -4   20.50    8.38
   1   5  -4   22.91    7.28
   1  -5  -4   36.47    7.38
   1  -5  -3 1707.23   48.84
   1   5  -3 1715.74   59.46
   1   5  -2  251.50   20.68
   1  -5  -2  216.99   17.53
  -1   5   1  118.44   11.19
   1   5  -1   93.29   11.31
  -1   5   0  303.15   18.06
   1   5   0  283.90   16.27
  -1   5  -1 3307.16   67.06
   1   5   1 2938.03   39.64
  -1   5  -2 1017.96   42.21
  -1   5  -3 2624.15   75.16
  -1   5  -4   59.07   13.80
  -1   5  -6  537.80   44.12
  -1   5  -7  337.49   36.78
  -1   5  -8   93.23   20.90
  -1   5  -9   86.76   21.29
  -1   5 -10   43.05   16.56
  -1   5 -11  228.15   39.84
  -1   5 -12  283.78   47.09
  -1   5 -12  259.18   27.30
  -1   5 -13  731.92   80.16
  -1   5 -13  491.78   37.82
  -1   5 -14  184.26   23.71
  -1   5 -15  228.72   25.87
  -1   5 -16   30.56    9.68
  -1   5 -17   39.26   10.63
  -1   5 -18   12.98    5.96
  -1   5 -19   10.95    4.90
   1   6 -19    2.36    3.76
   1   6 -18   13.08    5.33
   1   6 -17   38.18   10.85
   1   6 -16  113.16   18.73
   1  -6 -16   94.70   17.47
   1  -6 -15  149.34   21.69
   1   6 -15  151.03   22.32
   1  -6 -14   78.10   17.26
   1   6 -14   78.05   17.29
   1  -6 -13   46.91   13.47
   1   6 -13   43.11   11.92
   1   6 -13   29.58   15.28
   1   6 -12  270.53   42.16
   1   6 -11   18.84   12.71
   1   6 -10  217.13   34.40
   1   6  -9   63.67   20.14
   1   6  -8  480.17   44.39
   1  -6  -8  409.99   32.98
   1   6  -8  478.04   48.09
   1   6  -7 1070.40   62.12
   1   6  -7  991.81   63.53
   1  -6  -7  995.50   45.93
   1   6  -6   57.88   13.88
   1   6  -6   50.47   14.08
   1  -6  -6   43.11    8.58
   1   6  -5   96.92   16.80
   1  -6  -5  107.74   13.06
   1   6  -5  122.13   20.66
   1   6  -4  520.56   34.39
   1  -6  -4  563.31   28.71
   1   6  -4  617.98   40.89
   1   6  -3  625.14   38.12
   1  -6  -3  661.42   32.39
   1   6  -3  652.68   38.89
   1  -6  -2  107.75   13.49
   1   6  -2   86.16   13.08
  -1   6   1 3977.03   70.57
   1   6  -1 3419.60   70.90
  -1   6   0  144.95   13.97
   1   6   0  131.26   12.33
   1   6   1  405.78   17.11
  -1   6  -2  199.69   20.70
  -1   6  -3  869.66   45.26
  -1   6  -4   66.68   13.00
  -1   6  -5 1042.52   57.74
  -1   6  -6  280.91   32.60
  -1   6  -7 1958.49   91.95
  -1   6  -9  726.12   63.94
  -1   6 -10   50.64   18.78
  -1   6 -11  261.92   42.79
  -1   6 -12  540.21   65.62
  -1   6 -12  431.21   34.57
  -1   6 -13   33.92   16.29
  -1   6 -13   16.49    9.67
  -1   6 -14   93.05   17.67
  -1   6 -15  168.44   22.33
  -1   6 -16   74.88   14.72
  -1   6 -17   33.57    9.82
  -1   6 -18   49.80    9.98
  -1   6 -19   33.44    7.40
   1   7 -19    8.93    4.70
   1   7 -18   70.40   13.14
   1   7 -17   42.22   11.31
   1  -7 -16   27.65   10.82
   1   7 -16   19.00    8.70
   1  -7 -15   30.67   11.09
   1   7 -15   44.64   13.17
   1  -7 -14   45.38   13.28
   1   7 -14   27.98   10.46
   1  -7 -13   39.05   12.27
   1   7 -13   16.35   14.40
   1   7 -13   36.49   11.90
   1  -7 -12   36.88   15.07
   1   7 -12   58.98   15.67
   1   7 -12   82.29   24.17
   1   7 -11    4.27    5.61
   1   7 -10 1370.02   87.51
   1   7  -8  520.21   48.35
   1   7  -7   65.81   15.94
   1   7  -7   56.25   16.67
   1  -7  -7   56.50   10.41
   1   7  -6 2585.54   91.95
   1   7  -6 2685.96  101.79
   1   7  -5  303.99   30.14
   1  -7  -5  304.87   21.94
   1   7  -5  344.73   35.77
   1   7  -4  263.41   25.81
   1  -7  -4  284.50   21.13
   1   7  -4  326.47   32.33
   1   7  -3  258.77   26.53
   1   7  -3  237.31   25.76
   1  -7  -3  302.94   22.84
   1   7  -2 4352.82   96.51
   1  -7  -2 4831.42   90.31
  -1   7   1  485.51   27.72
   1   7  -1  477.66   29.63
  -1   7   0 5918.17   98.57
   1   7   0 4963.94   81.90
  -1   7  -1  241.71   20.82
  -1   7  -2 2263.20   68.67
  -1   7  -3  419.68   32.39
  -1   7  -4   89.19   16.23
  -1   7  -5 2114.10   85.11
  -1   7  -6   63.72   16.39
  -1   7  -7  625.08   53.08
  -1   7  -8 1274.28   81.14
  -1   7  -9  283.68   40.83
  -1   7 -10  360.65   48.35
  -1   7 -11  164.49   34.34
  -1   7 -12  334.84   52.50
  -1   7 -12  276.79   28.16
  -1   7 -13  240.66   46.95
  -1   7 -13  235.67   26.54
  -1   7 -14   85.22   15.64
  -1   7 -15   18.79    8.13
  -1   7 -16    0.72    5.48
  -1   7 -17   10.99    5.84
  -1   7 -18   35.66    8.56
  -1   7 -19   10.15    5.35
   1   8 -19   -0.34    3.30
   1   8 -18   46.70   10.98
   1   8 -17   -0.23    5.01
   1  -8 -16  143.44   20.76
   1   8 -16  152.12   21.35
   1   8 -15   35.03   12.62
   1  -8 -15   10.82    8.43
   1   8 -14  291.76   30.93
   1  -8 -14  251.01   28.62
   1  -8 -13    7.99    7.77
   1   8 -13   -3.11    9.50
   1   8 -13   17.12   12.32
   1  -8 -12  420.59   36.89
   1   8 -12  426.47   35.42
   1   8 -12  517.17   60.18
   1   8 -11  136.87   29.49
   1   8 -10   49.07   17.74
   1   8  -9   37.35   14.89
   1   8  -8  682.67   56.24
   1  -8  -7   62.83   11.27
   1   8  -7   93.00   20.48
   1  -8  -6  540.35   29.50
   1   8  -6  642.67   51.89
   1   8  -6  671.34   48.51
   1  -8  -5  315.73   22.21
   1   8  -5  344.45   35.60
   1   8  -5  335.98   32.87
   1   8  -4 4282.50  117.66
   1  -8  -4 4334.39   82.79
   1   8  -4 4315.34  108.18
   1  -8  -3   18.29    5.62
   1   8  -3   17.39    8.32
   1   8  -3   22.19    9.43
   1  -8  -2 1162.79   47.54
   1   8  -2 1226.76   54.43
   1   8  -1   -0.09    3.36
  -1   8   1    7.64    5.24
   1   8   0  374.27   24.22
  -1   8   0  498.17   31.13
  -1   8  -1   33.96    8.94
  -1   8  -2  134.24   18.51
  -1   8  -3  728.95   44.62
  -1   8  -4 1941.46   78.44
  -1   8  -5   14.69    8.29
  -1   8  -6 1852.28   86.99
  -1   8  -7  444.68   46.27
  -1   8  -8 2346.14  112.25
  -1   8  -9  104.26   24.83
  -1   8 -10  179.01   33.96
  -1   8 -11   16.56   10.54
  -1   8 -12   48.75   13.81
  -1   8 -12   50.40   18.69
  -1   8 -13   36.00   11.33
  -1   8 -13   44.43   20.48
  -1   8 -14   67.14   15.11
  -1   8 -15   21.45    9.86
  -1   8 -16   87.66   16.10
  -1   8 -17   12.38    6.75
  -1   8 -18  169.14   17.84
  -1   8 -19    3.56    3.49
   1   9 -19   11.18    5.50
   1   9 -18  186.55   20.33
   1   9 -17   35.22   11.54
   1  -9 -16   60.81   14.57
   1   9 -16   51.08   13.61
   1  -9 -15   11.05    8.96
   1   9 -15    3.38    5.61
   1  -9 -14   32.33   12.14
   1   9 -14   52.20   13.74
   1  -9 -13  111.11   19.48
   1   9 -13  109.64   29.86
   1   9 -13   87.95   16.92
   1  -9 -12  239.24   27.83
   1   9 -12  278.81   28.13
   1   9 -12  277.81   44.55
   1   9 -11  267.42   42.89
   1   9 -10  741.72   67.80
   1   9  -9    1.27    5.22
   1   9  -8  283.66   37.12
   1   9  -7   11.45    7.83
   1  -9  -6  117.68   13.77
   1   9  -6  131.45   22.92
   1  -9  -5 1163.88   42.51
   1   9  -5 1197.56   62.93
   1  -9  -4  248.85   20.51
   1   9  -4  281.08   31.80
   1   9  -4  246.74   27.56
   1   9  -3  316.20   30.78
   1  -9  -3  277.94   23.61
   1   9  -3  291.80   31.67
   1   9  -2  357.10   31.56
  -1   9   1   55.58   11.25
   1   9  -1   41.96   10.78
  -1   9   0 2198.21   69.55
  -1   9  -1   95.71   14.85
  -1   9  -2 1766.50   68.18
  -1   9  -3 1991.33   77.40
  -1   9  -4  318.74   33.63
  -1   9  -5 1073.25   63.67
  -1   9  -7   40.53   14.71
  -1   9  -8   15.53   11.97
  -1   9  -9  153.87   31.00
  -1   9 -10   31.33   14.47
  -1  -9 -11  206.36   26.58
  -1   9 -11  204.92   23.91
  -1   9 -11  234.77   43.10
  -1   9 -12 1403.25   62.72
  -1   9 -12 1685.73  120.36
  -1   9 -13  128.59   20.16
  -1   9 -13  155.12   37.17
  -1   9 -14  331.92   31.36
  -1   9 -15  151.93   21.11
  -1   9 -16  142.06   19.75
  -1   9 -17   18.85    7.70
  -1   9 -18   18.62    6.68
   1  10 -19   72.64   11.26
   1  10 -18   73.74   13.02
   1  10 -17   67.59   13.65
   1 -10 -16   25.78   11.69
   1  10 -16    9.45    7.01
   1 -10 -15   54.12   13.87
   1  10 -15   53.32   13.17
   1 -10 -14   87.47   17.55
   1  10 -14   66.69   15.83
   1 -10 -13   52.81   14.04
   1  10 -13   48.56   20.51
   1  10 -13   44.34   12.38
   1 -10 -12   90.82   18.05
   1  10 -12  124.79   19.74
   1  10 -12   87.68   25.75
   1  10 -11    3.28    6.20
   1  10 -10   48.85   18.80
   1  10  -9   66.40   20.22
   1  10  -8    6.51    8.27
   1  10  -7  168.75   28.56
   1  10  -6  541.55   46.17
   1 -10  -5   44.70    9.01
   1  10  -5   83.34   19.32
   1 -10  -4  287.53   22.90
   1  10  -4  267.95   30.07
   1 -10  -3  661.08   37.10
   1  10  -3  667.43   48.66
   1  10  -2 1035.56   59.41
  -1  10   1  766.00   43.79
  -1  10   0  105.11   17.41
  -1  10  -1  298.80   27.65
  -1  10  -2   29.15   10.44
  -1  10  -3  531.69   41.20
  -1  10  -4 1184.05   65.65
  -1  10  -5 1694.76   83.75
  -1  10  -6 3112.48  120.10
  -1  10  -7  294.47   39.51
  -1  10  -8  182.42   32.96
  -1  10  -9  283.39   43.43
  -1  10 -10 2318.79  127.69
  -1  10 -11  282.33   27.73
  -1  10 -11  342.75   51.97
  -1  10 -12  437.79   35.35
  -1  10 -12  483.56   64.46
  -1  10 -13   81.89   16.31
  -1  10 -14    6.57    6.19
  -1  10 -15   96.31   16.96
  -1  10 -16   77.32   14.94
  -1  10 -17  205.11   21.73
  -1  10 -18    9.34    4.85
   1  11 -19   -0.92    3.78
   1  11 -18   12.44    6.34
   1  11 -17   27.50    8.95
   1  11 -16   10.82    6.83
   1 -11 -15   16.40   10.29
   1  11 -15    8.15    7.72
   1 -11 -14    0.69    6.65
   1  11 -14   -2.00    6.00
   1  11 -13  144.02   20.35
   1 -11 -13  197.26   26.68
   1  11 -13  158.67   35.56
   1  11 -12  249.08   26.89
   1 -11 -12  318.67   33.13
   1  11 -12  266.19   46.17
   1 -11 -11  100.99   18.08
   1  11 -11  104.20   27.97
   1  11 -10  193.96   37.01
   1  11  -9  528.30   56.46
   1  11  -8  153.36   28.78
   1  11  -7  220.65   33.28
   1  11  -6    6.05    6.96
   1  11  -5    8.71    7.36
   1 -11  -5    2.70    4.11
   1  11  -4   57.02   14.70
   1 -11  -4   57.47   10.13
   1  11  -3   21.03   12.21
   1 -11  -3   12.45    7.11
   1  11  -2  154.29   24.05
  -1  11   1  711.30   44.80
  -1  11   0   67.56   14.85
  -1  11  -1  772.31   46.27
  -1  11  -2  107.31   18.72
  -1  11  -3  729.07   50.14
  -1  11  -4  723.17   54.40
  -1  11  -5  104.91   23.87
  -1  11  -6  106.34   23.21
  -1  11  -7   59.65   19.38
  -1  11  -8    3.60    5.75
  -1  11  -9  469.30   56.86
  -1  11 -10  722.32   73.01
  -1  11 -11 1008.00   91.05
  -1  11 -11  877.74   48.84
  -1  11 -12   22.52   15.61
  -1  11 -12   24.84    9.82
  -1  11 -13   53.13   12.46
  -1  11 -14   26.77    9.69
  -1  11 -15  127.96   19.22
  -1  11 -16   60.80   13.42
  -1  11 -17    4.75    5.24
  -1  11 -18   18.03    6.58
   1  12 -19   44.67    8.59
   1  12 -18   33.33    9.17
   1  12 -17   29.97    9.84
   1  12 -16   -2.93    4.99
   1 -12 -15  330.13   33.66
   1  12 -15  266.65   27.99
   1 -12 -14   -3.82    7.49
   1  12 -14  -11.08    9.11
   1  12 -13  201.05   24.41
   1 -12 -13  190.44   26.61
   1  12 -13  182.51   40.21
   1 -12 -12   25.01   11.55
   1  12 -12   27.73   14.54
   1  12 -12    5.66    5.82
   1 -12 -11  129.01   23.02
   1  12 -11   75.47   15.69
   1  12 -11   70.55   23.14
   1  12 -10  120.96   30.06
   1  12  -9   49.31   19.68
   1  12  -8   19.76   11.34
   1  12  -7  136.64   26.92
   1  12  -6  208.79   30.46
   1  12  -5  563.87   48.09
   1 -12  -4   25.92    7.41
   1  12  -4   28.29   11.21
   1 -12  -3 2089.55   70.93
   1  12  -3 2186.02   93.32
   1  12  -2  219.01   29.78
  -1  12   0  332.68   32.05
  -1  12  -2   54.54   15.29
  -1  12  -3  405.11   38.43
  -1  12  -4   94.76   22.02
  -1  12  -5 1194.89   74.52
  -1  12  -6   59.86   18.03
  -1  12  -7  936.46   73.65
  -1  12  -8   92.41   24.83
  -1  12  -9  579.70   64.51
  -1  12 -10  206.09   40.02
  -1 -12 -11  241.79   26.27
  -1  12 -11  291.36   28.96
  -1  12 -11  286.38   49.75
  -1  12 -12   28.55    9.38
  -1  12 -12   24.19   15.00
  -1  12 -13   19.87    9.73
  -1  12 -14    6.38    6.31
  -1  12 -15   35.34   10.94
  -1  12 -16   44.85   11.53
  -1  12 -17  122.03   16.17
  -1  12 -18    3.03    3.68
   1  13 -18    5.77    5.28
   1  13 -17   83.46   14.08
   1  13 -16   12.49    6.94
   1  13 -15   17.57    9.09
   1 -13 -15    4.87    9.04
   1  13 -14    4.16    5.89
   1 -13 -14    8.88    7.50
   1  13 -13  284.25   28.76
   1 -13 -13  339.56   34.78
   1 -13 -12   -2.02    6.22
   1  13 -12  -13.28   12.26
   1  13 -12   -1.28    5.73
   1  13 -11  681.94   42.24
   1 -13 -11  808.60   50.39
   1  13 -11  640.39   72.04
   1  13 -10    6.60    9.66
   1  13  -9  741.64   69.24
   1  13  -8   21.06   11.29
   1  13  -7  107.34   24.32
   1  13  -6    3.53    4.80
   1  13  -5   88.94   21.16
   1  13  -4    7.01    5.88
   1 -13  -4   13.02    5.77
   1  13  -3   27.12   12.83
   1 -13  -3   23.51    8.78
   1  13  -2   40.41   14.46
  -1  13   1  127.32   21.63
  -1  13   0   26.24   10.61
  -1  13  -1  243.68   28.45
  -1  13  -2  295.88   33.09
  -1  13  -3 1116.32   64.96
  -1  13  -4  341.18   38.82
  -1  13  -5   52.58   16.44
  -1  13  -6   67.24   19.77
  -1  13  -7  348.79   45.54
  -1  13  -8   11.42    9.75
  -1  13  -9  481.66   60.85
  -1  13 -10   88.60   27.61
  -1  13 -10   57.27   13.00
  -1 -13 -11  342.09   31.08
  -1  13 -11  419.20   59.96
  -1  13 -11  389.92   32.79
  -1 -13 -12  300.67   29.65
  -1  13 -12  348.80   31.54
  -1  13 -12  403.47   60.98
  -1  13 -13  362.68   32.39
  -1  13 -14    1.77    4.64
  -1  13 -15  209.26   23.87
  -1  13 -16   42.37   11.00
  -1  13 -17   11.43    6.10
  -1  13 -18    9.40    4.87
   1  14 -18   40.65    9.12
   1  14 -17   28.41    8.54
   1  14 -16   75.92   14.12
   1 -14 -15   91.28   19.50
   1  14 -15   40.67   11.55
   1 -14 -14   41.94   13.58
   1  14 -14   10.38    6.95
   1 -14 -13    5.64    7.77
   1  14 -13   29.34   10.99
   1  14 -12  238.54   26.25
   1 -14 -12  277.51   27.31
   1  14 -12  267.83   47.92
   1  14 -11  178.48   22.29
   1 -14 -11  137.45   19.90
   1  14 -11  208.45   41.63
   1 -14 -10  197.27   25.40
   1  14 -10  188.41   38.07
   1  14  -9   22.73   14.06
   1  14  -8  207.53   36.37
   1  14  -7   43.67   15.08
   1  14  -6  209.27   32.46
   1  14  -5 1341.49   79.90
   1  14  -4    8.46    7.42
   1 -14  -3 3764.69  100.64
   1  14  -3 3690.11  131.59
  -1  14   2 2089.35   86.34
   1  14  -2 2157.79  100.99
  -1  14   1  210.07   27.75
  -1  14   0   95.44   18.58
  -1  14  -1  133.28   22.10
  -1  14  -2   34.45   12.19
  -1  14  -3 1457.17   76.89
  -1  14  -4  521.26   49.27
  -1  14  -5   48.83   18.04
  -1  14  -6   36.53   15.58
  -1  14  -7  769.32   69.20
  -1  14  -8   24.28   14.12
  -1  14  -9  150.03   34.93
  -1  14 -10  124.39   32.00
  -1  14 -10  132.62   19.36
  -1 -14 -10   97.46   16.90
  -1  14 -11   65.80   22.39
  -1 -14 -11   54.38   13.55
  -1  14 -11   92.58   16.72
  -1 -14 -12    4.99    6.50
  -1  14 -12   20.65    9.83
  -1 -14 -13   49.28   12.22
  -1  14 -13   44.40   11.93
  -1  14 -14   53.76   14.08
  -1  14 -15  165.11   21.43
  -1  14 -16  140.46   18.13
  -1  14 -17   27.61    8.26
  -1  14 -18   10.67    5.33
   1  15 -18   40.85    8.82
   1  15 -17   34.02    9.52
   1  15 -16    9.82    6.94
   1  15 -15    6.49    5.89
   1  15 -14  143.77   20.44
   1 -15 -14  207.42   27.57
   1  15 -13  153.65   21.40
   1 -15 -13  200.41   28.00
   1  15 -12   40.26   21.34
   1 -15 -12   37.71   10.93
   1  15 -12   17.78    9.80
   1 -15 -12   43.49   16.30
   1 -15 -11  114.02   17.87
   1  15 -11  131.06   18.66
   1  15 -11  116.61   31.27
   1 -15 -11  143.86   22.33
   1  15 -10  208.43   24.09
   1 -15 -10  185.96   22.86
   1  15 -10  184.28   38.24
   1 -15 -10  225.10   26.95
   1  15  -9  559.73   64.01
   1  15  -8  326.53   46.22
   1  15  -7    7.20    7.12
   1  15  -6  383.70   45.35
   1  15  -5   46.92   15.45
   1  15  -4    8.77    7.79
   1  15  -3  233.44   34.48
  -1  15   2  621.19   49.53
   1  15  -2  684.99   59.16
  -1  15   1  545.64   45.64
  -1  15   0 1916.91   84.00
  -1  15  -1  324.14   35.02
  -1  15  -2  441.06   42.76
  -1  15  -3  226.52   31.91
  -1  15  -4  709.42   58.17
  -1  15  -5  549.46   54.58
  -1  15  -6   22.03   12.72
  -1  15  -7   40.14   18.19
  -1  15  -8  210.99   39.86
  -1  15  -9  353.76   53.14
  -1  15 -10  103.35   32.69
  -1  15 -10  116.16   17.58
  -1 -15 -10   97.41   17.71
  -1  15 -11  326.52   53.06
  -1  15 -11  307.98   28.92
  -1 -15 -11  240.16   27.03
  -1  15 -12  382.45   32.91
  -1 -15 -12  329.56   31.51
  -1 -15 -13   88.71   16.66
  -1  15 -13  122.84   19.41
  -1  15 -14   12.91    6.76
  -1  15 -15   14.55    7.14
  -1  15 -16   31.61    8.91
  -1  15 -17    6.05    4.40
   1  16 -18   49.98    8.96
   1  16 -17   15.46    5.72
   1  16 -16  143.72   18.55
   1  16 -15    5.02    5.70
   1  16 -14  140.87   19.83
   1 -16 -14  134.12   22.76
   1  16 -13   78.04   15.62
   1 -16 -13  100.49   16.80
   1 -16 -12  349.12   31.51
   1  16 -12  365.30   31.84
   1 -16 -12  317.47   33.52
   1  16 -11   29.91   16.45
   1 -16 -11    9.62    6.83
   1  16 -11    4.18    5.26
   1 -16 -11   12.58   10.50
   1 -16 -10  155.92   22.60
   1  16 -10  169.45   20.77
   1  16 -10  162.85   36.26
   1 -16 -10  215.23   27.57
   1  16  -9   56.66   21.02
   1  16  -8  240.65   41.30
   1  16  -7  164.12   32.32
   1  16  -6  297.13   40.88
   1  16  -5   12.37   10.81
   1  16  -4  331.00   40.99
   1  16  -3   84.83   21.75
   1  16  -2  172.75   31.07
  -1  16   2  165.11   26.77
   1  16  -1  373.75   45.05
  -1  16   1  348.13   38.67
  -1  16   0    9.61    7.01
  -1  16  -1    7.08    6.48
  -1  16  -2    8.96    7.36
  -1  16  -3    4.47    6.34
  -1  16  -4   38.32   14.60
  -1  16  -5  260.29   38.84
  -1  16  -6  710.30   67.60
  -1  16  -7  330.44   47.44
  -1  16  -8  363.86   52.44
  -1  16  -9   38.25   19.61
  -1 -16  -9   16.15    7.87
  -1  16  -9   29.68   10.82
  -1  16 -10  299.76   51.12
  -1  16 -10  301.86   28.19
  -1 -16 -10  236.30   27.27
  -1  16 -11  524.89   69.00
  -1  16 -11  478.21   36.15
  -1 -16 -11  429.74   36.61
  -1 -16 -12   12.56    8.16
  -1  16 -12   19.99    9.32
  -1 -16 -13   39.73   11.33
  -1  16 -13   49.07   11.97
  -1 -16 -14    8.35    5.87
  -1  16 -14    0.19    5.56
  -1  16 -15   54.55   11.54
  -1  16 -16   38.55    9.38
  -1  16 -17   11.04    5.11
   1  17 -18   76.75   10.60
   1  17 -17    6.06    4.95
   1  17 -16   34.37    8.92
   1  17 -15    4.62    4.33
   1  17 -14   29.53    9.63
   1 -17 -13   31.24    9.89
   1  17 -13   32.52   10.89
   1 -17 -13   50.81   14.72
   1  17 -12  151.50   20.32
   1 -17 -12  169.31   22.50
   1 -17 -12  183.24   25.81
   1  17 -11   46.11   22.32
   1 -17 -11   24.92   10.13
   1  17 -11   11.21    5.56
   1 -17 -11   25.01   10.11
   1 -17 -10  632.87   42.82
   1  17 -10  677.85   41.04
   1  17 -10  689.26   76.43
   1 -17 -10  687.51   47.11
   1 -17  -9   52.96   12.69
   1  17  -9   41.79   17.43
   1 -17  -9   38.48   11.84
   1  17  -8   13.83   12.44
   1  17  -7   16.63    9.39
   1  17  -6   84.98   23.26
   1  17  -5  169.13   31.78
   1  17  -4  181.86   31.36
  -1  17   3  151.88   28.00
   1  17  -3  169.92   30.88
  -1  17   2  353.98   40.72
   1  17  -2  367.91   47.01
  -1  17   1   78.26   19.12
   1  17  -1   87.21   24.73
  -1  17   0  230.71   31.61
  -1  17  -1  184.19   28.23
  -1  17  -2 1001.66   68.41
  -1  17  -3   67.58   18.70
  -1  17  -4  223.11   34.92
  -1  17  -5   49.80   17.52
  -1  17  -6    5.58    8.85
  -1  17  -7  130.59   30.79
  -1 -17  -8   34.96   11.44
  -1  17  -8   32.08   16.20
  -1  17  -9  570.55   70.42
  -1  17  -9  552.02   36.58
  -1 -17  -9  498.59   40.04
  -1  17 -10   32.44   19.37
  -1 -17 -10   33.41   11.91
  -1  17 -10   42.39   11.76
  -1 -17 -11   37.07   11.97
  -1  17 -11   27.07    9.54
  -1  17 -12  473.69   37.19
  -1 -17 -12  394.90   35.62
  -1 -17 -13   35.23   10.27
  -1  17 -13   45.25   11.62
  -1  17 -14  436.29   33.15
  -1 -17 -14  310.35   28.61
  -1  17 -15   14.45    6.94
  -1  17 -16  124.53   15.58
  -1  17 -17   17.59    6.26
   1  18 -17   12.43    5.33
   1  18 -16   77.67   12.65
   1  18 -15   61.69   12.41
   1 -18 -14   43.78   10.92
   1  18 -14   47.59   11.98
   1 -18 -13   33.48    9.59
   1  18 -13   37.65   11.06
   1 -18 -12  123.94   19.18
   1  18 -12  129.72   18.48
   1 -18 -12  141.77   22.94
   1 -18 -11   58.78   13.77
   1  18 -11   60.16   14.29
   1 -18 -11   55.58   14.80
   1  18 -10  -17.23   12.99
   1 -18 -10   15.67    9.51
   1  18 -10   -4.61    5.25
   1 -18 -10    9.66   11.03
   1 -18  -9   24.02    9.40
   1  18  -9   23.75   15.89
   1 -18  -9   37.81   13.02
   1 -18  -8   97.90   16.81
   1  18  -8   94.49   26.67
   1  18  -7    3.20    9.58
   1  18  -6  453.23   53.77
   1  18  -5   80.68   23.79
   1  18  -4  717.01   64.39
  -1  18   4  855.64   66.37
   1  18  -3   14.43   10.81
  -1  18   3   17.81   11.48
  -1  18   2   94.28   22.13
   1  18  -2   83.72   23.56
  -1  18   1   35.50   13.70
   1  18  -1   31.81   16.41
  -1  18   0  254.58   34.08
  -1  18  -1  262.31   34.84
  -1  18  -2   62.14   18.37
  -1  18  -3  425.17   48.48
  -1  18  -4   52.90   17.26
  -1  18  -5    3.15    5.35
  -1  18  -6  625.79   65.84
  -1  18  -7  151.66   33.26
  -1  18  -8  307.41   50.25
  -1 -18  -8  301.39   31.51
  -1  18  -9   66.55   24.74
  -1 -18  -9   81.86   16.46
  -1  18  -9   99.27   16.60
  -1  18 -10  141.18   38.16
  -1  18 -10  171.98   22.46
  -1 -18 -10  160.62   23.60
  -1 -18 -11   89.61   17.78
  -1  18 -11  104.80   17.42
  -1 -18 -12   21.95    8.58
  -1  18 -12   17.58    8.02
  -1 -18 -13   12.23    6.93
  -1  18 -13   11.58    6.66
  -1 -18 -14   46.92   11.84
  -1  18 -14   39.02   10.08
  -1  18 -15   34.06    9.22
  -1  18 -16   16.10    6.58
  -1  18 -17   37.00    7.33
   1  19 -17   50.15    9.20
   1  19 -16   15.64    6.19
   1  19 -15   17.07    7.08
   1 -19 -14   11.39    5.78
   1  19 -14   -5.66    5.65
   1 -19 -13   66.44   14.54
   1  19 -13   31.75   10.26
   1  19 -12  132.60   18.71
   1 -19 -12   73.65   15.18
   1 -19 -12  122.28   21.18
   1 -19 -11   11.14    6.07
   1  19 -11   21.20    9.16
   1 -19 -11   34.32   12.61
   1 -19 -10    1.49    5.17
   1  19 -10    6.10    6.46
   1 -19 -10    6.50    8.55
   1  19  -9  327.68   52.40
   1 -19  -9  291.44   30.13
   1 -19  -8   39.86   11.07
   1  19  -8   42.15   18.21
   1 -19  -8   48.45   12.65
   1  19  -7  243.00   43.00
   1  19  -6  424.93   53.85
   1  19  -5  138.65   30.71
   1  19  -4  101.40   25.69
  -1  19   4  132.70   26.74
  -1  19   3   57.98   18.19
   1  19  -3   66.27   20.48
  -1  19   2   39.12   14.52
   1  19  -2   43.52   17.27
   1  19  -1  655.97   66.45
  -1  19   1  528.67   51.25
  -1  19   0   65.76   18.23
   1  19   0  102.46   26.62
  -1  19  -1  777.31   62.23
  -1  19  -2  169.78   30.40
  -1  19  -3  243.91   36.88
  -1  19  -4   81.56   23.27
  -1  19  -5   61.60   20.28
  -1  19  -6    5.13    7.31
  -1  19  -7  114.51   29.25
  -1 -19  -7  133.75   20.95
   1  19   8   55.57   13.92
  -1 -19  -8   57.68   14.96
  -1  19  -8   37.56   18.18
  -1  19  -9  229.23   44.89
   1  19   9  273.15   28.96
  -1 -19  -9  262.73   29.89
  -1  19 -10  136.80   19.07
  -1 -19 -10  117.90   20.14
  -1  19 -11  159.66   20.71
  -1 -19 -11  142.58   21.88
  -1 -19 -12   29.46   10.70
  -1  19 -12   26.10    9.16
  -1 -19 -13   54.16   12.54
  -1  19 -13   63.12   13.19
  -1 -19 -14   38.92   10.52
  -1  19 -14   51.51   13.36
  -1  19 -15   38.58    9.15
  -1  19 -16   -1.74    3.82
   1  20 -17   20.24    5.82
   1  20 -16    7.15    5.32
   1  20 -15  234.65   21.76
   1  20 -14  131.31   17.25
   1 -20 -14  134.85   18.14
   1  20 -13  107.92   16.99
   1 -20 -13  109.02   17.39
   1 -20 -12   18.50    9.09
   1  20 -12   13.03    6.22
   1 -20 -11    5.12    4.10
   1  20 -11    7.79    5.51
   1 -20 -11    8.15    9.18
   1 -20 -10   11.35    8.45
   1 -20 -10   14.73    8.38
   1 -20  -9   95.09   19.03
   1  20  -9   47.71   20.29
   1 -20  -9   74.91   16.55
   1 -20  -8  136.24   20.84
   1  20  -8  109.19   30.42
   1 -20  -8  121.28   19.28
   1  20  -7  258.05   45.50
   1 -20  -7  256.96   27.26
   1  20  -6  173.95   35.42
   1  20  -5  435.99   55.29
  -1  20   4   15.43   11.96
   1  20  -4    5.50    6.97
  -1  20   3  119.23   26.63
   1  20  -3   89.66   24.50
   1  20  -2   84.59   24.65
  -1  20   2   68.49   19.33
   1  20  -1  400.30   53.48
  -1  20   1  322.56   40.51
   1  20   0  263.22   44.14
  -1  20   0  237.50   35.01
  -1  20  -1   21.91   10.99
  -1  20  -2    8.45    8.07
  -1  20  -3   70.39   20.60
  -1  20  -4   22.58   11.35
  -1  20  -5  246.89   42.18
  -1  20  -6   -1.15    7.25
  -1 -20  -6   -4.78    5.60
  -1  20  -7  187.63   38.21
  -1 -20  -7  243.01   28.57
   1  20   8    4.23    4.87
  -1 -20  -8   13.72    7.88
  -1  20  -8   22.93   16.29
  -1  20  -9   77.45   26.04
   1  20   9  100.94   18.50
  -1 -20  -9  104.24   19.65
  -1 -20 -10   15.29    8.79
  -1  20 -10   28.18   12.81
  -1 -20 -11    7.44    7.70
  -1  20 -11    5.13    5.49
  -1 -20 -12   20.22    9.19
  -1  20 -12   31.05    9.83
  -1 -20 -13   -0.37    4.56
  -1  20 -13   14.87    8.18
  -1 -20 -14    1.86    4.19
  -1  20 -14   -3.12    5.84
  -1 -20 -15   10.63    4.60
  -1  20 -15   19.33    6.74
  -1  20 -16    9.73    4.77
   1  21 -16   26.64    7.37
   1 -21 -15   19.56    6.10
   1  21 -15   26.10    7.94
   1 -21 -14    6.89    4.76
   1  21 -14    5.79    4.26
   1  21 -13  459.68   31.87
   1 -21 -13  466.31   35.42
   1 -21 -12   52.05   13.14
   1  21 -12   76.32   13.59
   1 -21 -11   51.08   13.45
   1  21 -11   31.46    9.42
   1 -21 -10   72.81   17.58
   1 -21 -10   35.39   11.62
   1 -21  -9  603.63   44.44
   1  21  -9  686.42   78.77
   1 -21  -9  742.13   48.33
   1 -21  -8   24.19   10.50
   1  21  -8   29.22   16.32
   1 -21  -8   28.36   10.50
   1 -21  -7    4.26    6.35
   1 -21  -7   20.80    9.85
   1  21  -7    9.71   13.53
   1 -21  -6   37.44   11.12
   1  21  -6   16.91    8.88
   1  21  -5  444.46   57.72
   1  21  -4   -0.69    7.99
   1  21  -3   13.34    9.69
  -1  21   3    5.59    9.21
   1  21  -2   48.22   19.08
  -1  21   2   44.24   15.67
   1  21  -1   18.38   13.39
  -1  21   1   33.34   14.50
   1  21   0   68.71   23.58
  -1  21   0   31.58   13.49
  -1  21  -1   14.35    9.44
   1  21   1   19.39   13.16
  -1  21  -2  213.25   35.92
  -1  21  -3  378.77   49.14
  -1  21  -4  100.44   26.03
  -1 -21  -5  123.89   19.64
  -1  21  -5  107.89   26.91
  -1 -21  -6   12.94    4.44
  -1  21  -6    4.56    6.53
  -1 -21  -7   49.78   13.15
  -1  21  -7   49.39   21.57
   1  21   7   52.61   14.10
  -1 -21  -8   32.74   10.82
  -1  21  -8   19.83   12.24
   1  21   8   45.04   12.87
   1  21   9   46.36   12.96
  -1 -21  -9   35.92   12.04
  -1 -21 -10    4.09    5.04
  -1 -21 -11   54.43   13.96
  -1  21 -11   58.04   12.36
  -1 -21 -12    8.13    4.84
  -1  21 -12    9.69    5.60
  -1  21 -13  266.87   23.88
  -1 -21 -13  289.48   28.52
  -1 -21 -14   -4.27    4.71
  -1  21 -14   -7.62    4.42
  -1  21 -15  164.78   16.44
  -1 -21 -15  151.75   16.19
  -1  21 -16    8.04    4.31
   1  22 -16   53.04    8.33
   1  22 -15  137.58   15.05
   1 -22 -15  130.45   15.04
   1 -22 -14   13.91    6.17
   1  22 -14    4.83    3.79
   1  22 -13  149.73   17.76
   1 -22 -13  218.83   24.01
   1  22 -12   49.70   11.20
   1 -22 -12   43.01   12.04
   1 -22 -11    0.58    4.38
   1 -22 -10    2.04    4.77
   1 -22  -9   39.81   12.02
   1 -22  -8   84.67   16.93
   1  22  -8   64.35   25.74
   1  22  -7  102.58   30.69
   1 -22  -6   85.51   18.29
   1  22  -6   34.18   17.56
   1  22  -5  442.68   58.76
   1  22  -4   -1.45    6.21
  -1  22   3  411.02   48.82
   1  22  -3  380.17   52.37
  -1  22   2  119.19   25.88
   1  22  -2  148.97   32.67
  -1  22   1  124.87   26.71
   1  22  -1  162.08   37.12
   1  22   0    4.64   11.55
  -1  22   0    1.90    5.84
  -1  22  -1   59.04   19.52
   1  22   1   54.40   21.39
  -1  22  -2   71.80   21.71
  -1  22  -3    4.57    6.58
  -1 -22  -4   -4.33    6.77
  -1  22  -4   -1.32    6.72
  -1 -22  -5   69.96   15.88
  -1  22  -5   56.08   21.71
  -1 -22  -6    5.14    5.08
  -1  22  -6   -3.17    9.09
  -1 -22  -7   68.51   15.94
  -1  22  -7   62.57   22.55
   1  22   7   50.96   14.22
  -1 -22  -8   94.02   18.98
  -1  22  -8   35.70   19.02
   1  22   8   86.64   18.35
  -1 -22  -9   12.46    7.80
   1  22   9   19.27    8.97
  -1 -22 -10   28.57   10.10
   1  22  10   36.32   11.70
  -1 -22 -11   45.97   12.82
  -1  22 -12   18.89    7.76
  -1 -22 -12   33.42   10.31
  -1  22 -13   -5.72    5.52
  -1 -22 -13    6.06    5.13
  -1  22 -14    5.72    3.20
  -1 -22 -14    3.01    4.37
  -1  22 -15   10.85    4.59
  -1 -22 -15   24.21    6.41
   1  23 -15   30.59    6.74
   1 -23 -15   41.22    8.76
   1  23 -14    0.92    4.31
   1 -23 -14    6.05    5.03
   1 -23 -13   21.04    8.57
   1 -23 -12   54.97   13.09
   1 -23 -11   82.33   16.15
   1 -23 -10  156.55   22.90
   1 -23  -9   68.90   15.03
   1 -23  -8   93.88   18.06
   1  23  -7  186.40   41.18
   1 -23  -7  183.25   24.44
   1  23  -6  125.29   32.92
   1 -23  -6  156.95   21.95
   1  23  -5  107.18   29.66
   1 -23  -5  163.10   21.85
   1  23  -4  112.73   29.76
   1 -23  -4  150.07   20.71
   1  23  -3   46.91   17.24
   1 -23  -3   54.00   13.79
   1  23  -2  660.39   72.32
  -1  23   2  582.57   58.85
  -1  23   1  314.07   43.77
   1  23  -1  344.90   53.88
  -1  23   0  174.35   33.96
   1  23   0  206.92   42.99
   1  23   1  129.82   33.37
  -1  23  -1  105.69   26.86
  -1  23  -2   28.05   12.96
   1  23   2   35.87   19.15
  -1  23  -3   55.14   19.79
  -1 -23  -3  117.98   19.54
  -1  23  -4  193.11   38.88
  -1 -23  -4  227.33   26.78
  -1  23  -5  251.97   45.01
  -1 -23  -5  365.03   34.30
  -1  23  -6    2.45    5.86
  -1 -23  -6    7.14    7.94
   1  23   7   22.67    9.89
  -1  23  -7   15.83   15.39
  -1 -23  -7   13.21    8.61
  -1 -23  -8    0.06    5.90
   1  23   8    8.63    5.15
   1  23   9  139.52   21.61
  -1 -23  -9  136.11   22.20
   1  23  10  210.95   25.20
  -1 -23 -10  186.46   25.49
  -1 -23 -11  105.98   18.80
  -1 -23 -12   83.48   16.00
  -1 -23 -13   15.36    7.12
  -1 -23 -14   10.15    5.15
  -1 -23 -15    3.20    2.66
   1 -24 -15   14.42    4.99
   1 -24 -14  116.16   15.74
   1 -24 -13   22.86    8.03
   1 -24 -12   51.69   12.09
   1 -24 -11   50.29   12.82
   1 -24 -10   -5.70    6.29
   1 -24  -9   13.13    6.51
   1 -24  -8   78.38   16.18
   1 -24  -7   24.85    9.95
   1 -24  -6  182.98   24.14
   1  24  -6  114.80   31.66
   1 -24  -5    9.46    6.34
   1  24  -5    2.19    9.81
   1 -24  -4  411.67   34.43
   1  24  -4  351.11   54.34
   1 -24  -3    1.84    3.95
   1  24  -3   -5.19   10.22
   1 -24  -2  655.66   42.51
   1  24  -2  584.17   67.89
   1 -24  -1   61.16   14.47
   1  24  -1   47.03   21.19
  -1  24   1   36.66   17.08
   1  24   0  -16.18   15.07
  -1  24   0   -7.58    8.96
   1  24   1   24.21   17.31
  -1  24  -1    4.18    7.83
  -1 -24  -2   30.92   10.31
   1  24   2   43.51   23.12
  -1  24  -2   23.86   14.33
  -1 -24  -3   35.53   10.78
   1  24   3   24.09   14.24
  -1  24  -3   44.10   18.82
  -1 -24  -4  285.01   30.12
  -1  24  -4  206.10   41.11
  -1 -24  -5  183.75   25.01
  -1  24  -5  144.39   34.47
  -1 -24  -6  216.59   27.54
  -1  24  -6  177.92   39.63
   1  24   6  201.56   27.00
  -1 -24  -7   16.15    8.53
   1  24   7   22.13    9.89
  -1 -24  -8  122.54   20.94
   1  24   8  127.41   22.00
  -1 -24  -9    5.39    4.70
   1  24   9   11.12    7.89
  -1 -24 -10   27.37   10.53
   1  24  10   32.48   11.23
  -1 -24 -11   39.26   11.89
  -1 -24 -12   19.47    8.70
  -1 -24 -13    0.50    4.26
  -1 -24 -14   32.37    8.42
  -1 -24 -15    1.92    2.18
   1 -25 -15    7.19    3.63
   1 -25 -14   48.67    9.88
   1 -25 -13    3.15    4.05
   1 -25 -12   98.49   16.23
   1 -25 -11   61.72   13.82
  -1  25  10  556.82   39.47
   1 -25 -10  510.63   39.67
   1 -25  -9    8.75    6.86
   1 -25  -8  200.26   25.33
   1 -25  -7    6.64    6.21
   1 -25  -6   38.79   11.99
   1  25  -5   15.24    9.05
   1 -25  -5    4.49    3.82
   1  25  -4  243.77   46.49
   1 -25  -4  281.41   28.87
   1  25  -3   12.69    7.41
   1  25  -3   11.19    9.05
   1 -25  -3   11.69    6.87
   1  25  -2   35.30   18.22
   1 -25  -2   64.17   14.98
   1  25  -1    1.08    7.60
   1 -25  -1    4.73    5.11
   1  25   0   -6.36    7.84
  -1  25   0   20.70   11.21
   1  25   1   39.85   20.83
  -1  25  -1   39.75   16.16
  -1 -25  -1   67.44   14.97
  -1  25  -2  249.33   43.72
   1  25   2  289.81   53.86
  -1 -25  -2  297.93   30.54
  -1  25  -3  126.85   32.18
   1  25   3  189.88   42.33
  -1 -25  -3  215.09   26.37
  -1  25  -4  471.73   62.36
   1  25   4  497.20   70.30
  -1 -25  -4  541.62   41.88
  -1  25  -5   57.09   22.74
  -1 -25  -5   77.22   16.95
  -1 -25  -6    0.04    6.03
   1  25   6    6.71    5.64
  -1 -25  -7   17.39    8.05
   1  25   7    8.77    7.23
  -1 -25  -8    7.59    4.44
   1  25   8    3.85    5.21
  -1 -25  -9   13.38    9.28
   1  25   9    4.95    4.77
  -1 -25 -10   16.82    7.75
   1  25  10   19.37    8.24
  -1 -25 -11   -2.18    5.43
  -1 -25 -12  171.61   21.74
  -1 -25 -13    0.64    4.08
  -1 -25 -14  129.64   15.07
   1 -26 -14   50.21    9.69
   1 -26 -13   13.08    6.34
   1 -26 -12   16.66    7.50
   1 -26 -11    8.15    5.49
   1 -26 -10   14.98    7.88
  -1  26  10    6.94    5.81
   1 -26  -9   32.03   11.08
   1 -26  -8   19.43    8.78
   1 -26  -7   30.94   11.41
   1 -26  -6   75.06   15.86
   1 -26  -5   91.11   17.48
   1  26  -4  629.69   75.55
   1 -26  -4  809.17   49.17
   1  26  -3  181.90   41.16
   1  26  -3  177.49   24.09
   1 -26  -3  239.09   26.63
   1  26  -2  230.94   44.57
   1 -26  -2  305.28   29.87
   1  26  -1   19.21   14.06
   1 -26  -1   16.63    8.58
   1  26   0   37.91   16.96
  -1  26   0   27.40   13.62
   1  26   1   29.62   18.79
  -1  26  -1    9.04    9.19
  -1 -26  -1    5.44    4.47
   1  26   2   -4.83   18.22
  -1  26  -2  -10.53    9.78
  -1 -26  -2   28.17   11.49
  -1  26  -3    9.39   10.53
  -1 -26  -3   -1.78    5.03
   1  26   4   70.34   28.27
  -1 -26  -4  100.32   17.69
  -1 -26  -5   -0.47    5.33
   1  26   5   -0.83    4.77
  -1 -26  -6   15.41    7.85
   1  26   6   16.73    9.76
  -1 -26  -7   49.27   14.13
   1  26   7   54.83   14.30
  -1 -26  -8  206.44   26.68
   1  26   8  176.57   25.17
  -1 -26  -9   12.07    7.41
   1  26   9    7.50    4.28
  -1 -26 -10   34.03   11.04
   1  26  10   22.52    8.43
  -1 -26 -11   21.91    8.33
  -1 -26 -12    6.04    5.29
  -1 -26 -13   19.07    6.78
  -1 -26 -14   19.44    5.82
   1 -27 -14   -1.29    3.23
   1 -27 -13   91.62   13.76
   1 -27 -12   21.11    7.77
   1 -27 -11   52.49   12.16
  -1  27  11   59.31   11.54
   1 -27 -10   25.20    9.25
  -1  27  10   21.52    8.42
   1 -27  -9   10.92    6.65
   1 -27  -8  120.82   19.64
   1 -27  -7  125.66   20.36
   1 -27  -6  137.44   21.11
   1 -27  -5   26.81   10.37
   1 -27  -4   20.78    9.06
   1 -27  -3   89.58   16.44
   1  27  -3   66.92   14.72
   1  27  -2   97.68   18.25
   1 -27  -2   79.61   15.09
   1  27  -1  338.64   54.18
   1 -27  -1  374.86   31.62
   1  27   0   60.88   23.82
   1  27   1   27.32   17.75
  -1 -27  -1   47.68   12.20
  -1 -27  -2  659.10   44.39
  -1 -27  -3    1.02    4.70
   1  27   4   24.00    9.79
  -1 -27  -4   34.71   11.50
   1  27   5   49.25   14.87
  -1 -27  -5   49.73   13.20
   1  27   6    7.19    7.59
  -1 -27  -6   12.57    6.58
   1  27   7   77.52   17.62
  -1 -27  -7   74.08   15.80
   1  27   8   28.49   10.98
  -1 -27  -8   35.22   11.82
   1  27   9   17.32    8.29
  -1 -27  -9   29.06   10.91
   1  27  10   32.94   10.50
  -1 -27 -10   46.46   12.30
  -1 -27 -11   47.29   11.58
  -1 -27 -12   34.85    9.25
  -1 -27 -13    9.50    4.97
   1 -28 -13   50.55    9.70
   1 -28 -12    7.23    4.06
  -1  28  11   15.17    6.30
   1 -28 -11   20.82    7.34
  -1  28  10    8.01    5.02
   1 -28 -10   13.42    7.46
  -1  28   9    1.20    4.63
   1 -28  -9    0.35    4.76
   1 -28  -8   48.95   13.11
   1 -28  -7   18.43    9.20
   1 -28  -6   42.09   12.35
   1 -28  -5  281.40   29.68
   1 -28  -4   13.98    6.58
   1  28  -3   46.81   12.54
   1 -28  -3   44.33   12.03
   1  28  -2    2.64    5.80
   1 -28  -2   -3.61    4.58
   1  28  -1  433.09   39.01
   1 -28  -1  521.28   37.65
   1  28   0  466.81   40.46
   1  28   1  195.71   27.29
  -1 -28  -2   23.43    8.85
   1  28   2   35.92   11.90
  -1 -28  -3   50.26   12.45
   1  28   3   50.79   15.29
  -1 -28  -4   26.25   10.17
   1  28   4   19.91    9.70
  -1 -28  -5  119.96   20.56
   1  28   5  121.47   21.67
  -1 -28  -6   -8.60    7.42
   1  28   6   14.17    8.83
  -1 -28  -7  311.71   32.37
   1  28   7  265.45   30.14
  -1 -28  -8   40.93   11.49
   1  28   8   38.51   11.80
  -1 -28  -9   66.72   15.13
   1  28   9   61.72   14.98
  -1 -28 -10   20.94    8.53
   1  28  10   24.26    8.38
  -1 -28 -11   18.12    7.34
  -1 -28 -12    9.09    5.56
   1 -29 -12   13.77    5.81
   1 -29 -11  127.54   17.12
  -1  29  11  119.60   14.70
  -1  29  10   35.62    9.54
   1 -29 -10   49.52   11.88
  -1  29   9   89.11   15.82
   1 -29  -9   76.92   14.89
   1 -29  -8   -3.97    4.58
   1 -29  -7  115.77   19.29
   1 -29  -6    2.75    5.13
   1 -29  -5   63.17   14.32
   1 -29  -4   -3.26    5.31
   1  29  -3  189.41   24.67
   1 -29  -3  272.00   28.60
   1  29  -2    4.86    5.71
   1 -29  -2   22.36    9.24
   1  29  -1   78.46   17.16
   1 -29  -1  104.59   16.75
   1  29   0   10.76    8.03
   1  29   1  742.61   51.33
  -1 -29  -2   41.38   12.25
   1  29   2   77.29   17.29
  -1 -29  -3  132.77   20.61
   1  29   3  137.17   22.90
  -1 -29  -4   27.70   10.70
   1  29   4   34.68   12.12
  -1 -29  -5   55.42   14.00
   1  29   5   50.92   14.37
  -1 -29  -6  144.01   21.79
   1  29   6  129.48   21.74
   1  29   7   14.32    7.65
  -1 -29  -7   11.42    8.02
   1  29   8    4.87    5.30
  -1 -29  -8   15.16    7.64
   1  29   9   26.10    9.75
  -1 -29  -9   18.58    8.57
   1  29  10   32.01    9.40
  -1 -29 -10   37.65   10.46
  -1 -29 -11   54.28   11.39
  -1 -29 -12    6.34    4.23
   1 -30 -12   10.96    4.85
  -1  30  11   -3.86    3.15
   1 -30 -11   -0.79    3.72
  -1  30  10   -0.75    3.22
   1 -30 -10    3.52    4.77
  -1  30   9   24.06    8.51
   1 -30  -9   25.00    8.45
  -1  30   8   57.19   12.84
   1 -30  -8   49.89   11.60
   1 -30  -7   84.67   15.53
   1 -30  -6    2.47    5.22
   1 -30  -5  299.07   29.51
   1 -30  -4   16.32    7.53
   1  30  -3  292.02   30.18
   1 -30  -3  279.43   28.61
   1 -30  -2   15.03    7.42
   1  30  -2   10.45    7.37
   1 -30  -1   17.70    7.60
   1  30  -1   24.19   10.30
   1  30   0   18.78    8.48
   1  30   1   31.93   11.40
  -1 -30  -2  183.22   22.72
   1  30   2  192.42   26.39
  -1 -30  -3   86.75   16.29
   1  30   3   66.42   15.43
  -1 -30  -4    5.19    5.70
   1  30   4    4.29    5.94
  -1 -30  -5  150.77   21.80
   1  30   5  182.46   25.19
  -1 -30  -6   45.36   12.22
   1  30   6   59.67   14.56
  -1 -30  -7  218.67   25.30
   1  30   7  188.54   25.09
  -1 -30  -8   22.60    9.21
   1  30   8    9.21    6.79
   1  30   9  170.74   20.60
  -1 -30  -9  199.31   22.81
   1  30  10   70.09   11.82
  -1 -30 -10   92.31   14.80
  -1 -30 -11   11.51    5.36
   1 -31 -11   65.24   11.07
   1 -31 -10   65.57   11.92
  -1  31  10   63.89   11.22
   1 -31  -9   26.04    8.30
  -1  31   9   15.90    6.46
   1 -31  -8   12.74    6.81
  -1  31   8   10.15    5.59
  -1  31   7  169.46   21.65
   1 -31  -7  149.58   20.08
   1 -31  -6   30.55    9.88
   1 -31  -5    8.87    6.25
   1 -31  -4   25.04    9.15
   1  31  -3   -1.98    4.98
   1 -31  -3   -3.71    4.35
   1  31  -2  121.62   19.70
   1 -31  -2  141.43   19.79
   1  31  -1  283.14   30.48
   1  31   0   18.72    9.21
   1  31   1  381.89   36.48
  -1 -31  -2  101.27   17.14
   1  31   2  105.08   19.52
  -1 -31  -3  178.90   22.18
   1  31   3  161.64   23.82
  -1 -31  -4   45.56   12.45
   1  31   4   48.93   13.58
  -1 -31  -5   87.50   15.97
   1  31   5   75.27   16.51
  -1 -31  -6  126.88   19.17
   1  31   6  102.24   18.42
   1  31   7   32.11   10.57
  -1 -31  -7   34.89   10.20
   1  31   8    7.76    5.93
  -1 -31  -8   10.55    6.00
   1  31   9   20.29    7.33
  -1 -31  -9   29.45    9.12
   1  31  10   11.75    4.95
  -1 -31 -10    0.88    3.78
  -1  32  10    1.97    2.82
   1 -32 -10    2.82    3.90
  -1  32   9   12.25    5.71
   1 -32  -9   11.17    5.66
  -1  32   8    7.88    5.63
   1 -32  -8   13.05    6.82
  -1  32   7   43.33   11.17
   1 -32  -7   39.17   10.46
  -1  32   6   96.13   16.46
   1 -32  -6   92.46   15.14
   1 -32  -5    6.60    5.24
   1 -32  -4  192.89   22.39
   1  32  -3   78.11   14.76
   1 -32  -3   77.40   14.18
   1  32  -2  167.90   22.58
   1 -32  -2  183.72   21.59
   1  32  -1   30.93   10.59
   1  32   0    9.97    7.04
   1  32   1   16.63    9.14
  -1 -32  -2   16.38    7.40
   1  32   2   14.67    7.91
  -1 -32  -3    6.02    5.37
   1  32   3    9.96    6.51
  -1  32  -3    9.08    4.81
   1  32   4  336.85   32.29
  -1 -32  -4  317.56   28.61
   1  32   5  127.47   19.71
  -1 -32  -5   88.05   15.21
  -1 -32  -6  168.24   21.41
   1  32   6  190.74   23.24
  -1 -32  -7   21.68    7.27
   1  32   7   14.12    7.16
  -1 -32  -8  126.59   16.91
   1  32   8  161.51   19.20
  -1 -32  -9    3.81    3.94
   1  32   9    2.75    3.86
  -1 -32 -10   40.85    8.92
   1  32  10   38.43    7.14
   1 -33  -9   -0.31    3.08
  -1  33   9   -1.66    2.81
   1 -33  -8   72.24   12.17
  -1  33   8   76.89   13.03
  -1  33   7   63.16   12.45
   1 -33  -7   58.82   11.92
  -1  33   6   -0.63    3.52
   1 -33  -6    3.97    4.16
  -1  33   5   -4.56    5.31
   1 -33  -5    1.57    4.17
   1 -33  -4    7.29    5.86
   1  33  -3    7.07    5.64
   1 -33  -3    6.24    6.17
   1  33  -2   70.48   14.03
   1 -33  -2   67.30   12.73
   1  33  -1    5.66    5.94
   1  33   0   74.02   15.25
  -1  33  -1   33.83   10.55
   1  33   1   31.35   10.45
  -1  33  -2  274.61   26.02
   1  33   2  282.61   29.60
  -1 -33  -3   46.59   10.53
   1  33   3   65.32   14.52
  -1 -33  -4  114.84   16.89
   1  33   4  129.15   19.79
  -1 -33  -5   91.55   14.84
   1  33   5   90.79   15.99
  -1 -33  -6   39.58   10.38
   1  33   6   40.62   10.94
  -1 -33  -7   14.38    6.52
   1  33   7   19.60    7.41
  -1 -33  -8   15.95    6.31
   1  33   8   27.44    7.82
  -1 -33  -9    6.98    4.74
   1  33   9    5.69    3.91
   1 -34  -8   -2.07    3.14
  -1  34   8    1.48    3.44
   1 -34  -7   43.50    9.31
  -1  34   7   32.63    8.46
   1 -34  -6   49.07   10.27
  -1  34   6   61.78   12.27
   1 -34  -5   52.16   10.76
  -1  34   5   46.33   11.00
   1 -34  -4  143.62   17.38
  -1  34   4  166.05   21.32
  -1  34   3   11.91    6.67
   1 -34  -3    3.51    3.27
  -1  34   2  137.70   19.51
   1  34  -2  146.11   19.13
   1  34  -1   17.12    8.03
  -1  34   1   33.56   10.64
   1  34   0    9.74    6.44
  -1  34   0    6.75    5.10
  -1  34  -1    5.67    5.59
   1  34   1   -9.71    6.10
  -1  34  -2    6.40    4.83
   1  34   2    5.23    5.17
  -1 -34  -3    3.50    4.70
   1  34   3    8.77    5.85
  -1 -34  -4    8.97    4.98
   1  34   4   -5.11    5.34
  -1 -34  -5   49.32   11.04
   1  34   5   64.78   13.36
  -1 -34  -6   57.35   10.55
   1  34   6   52.24   11.59
  -1 -34  -7   -1.64    3.82
   1  34   7    2.08    3.84
  -1 -34  -8  139.80   15.33
   1  34   8  156.85   16.13
   1 -35  -7   59.70   10.29
  -1  35   7   54.74   10.10
  -1  35   6   15.07    6.44
   1 -35  -6   16.40    5.85
  -1  35   5   -1.19    2.97
   1 -35  -5    3.11    4.07
  -1  35   4    4.92    5.18
   1 -35  -4    3.41    3.70
  -1  35   3   46.89   11.35
   1 -35  -3   44.74    9.71
   1  35  -2    4.53    4.23
  -1  35   2    8.89    5.06
   1  35  -1   29.46    9.11
  -1  35   1   22.90    8.52
  -1  35   0   76.76   13.77
   1  35   0   76.35   14.21
  -1  35  -1   15.12    6.83
   1  35   1   13.32    7.10
  -1  35  -2  168.01   18.14
   1  35   2  203.83   22.98
   1  35   3   28.58    8.95
  -1 -35  -4    9.86    5.40
   1  35   4    4.65    5.53
  -1 -35  -5   73.43   11.34
   1  35   5   63.04   12.05
  -1 -35  -6    6.20    4.68
   1  35   6    2.48    3.87
  -1 -35  -7    6.33    3.50
   1  35   7    6.27    4.49
   1 -36  -6   61.98    9.33
  -1  36   6   69.17   11.27
  -1  36   5   23.60    7.17
   1 -36  -5   17.20    5.18
  -1  36   4    5.49    4.91
   1 -36  -4    5.26    3.94
  -1  36   3  199.83   20.64
   1  36  -2   14.58    5.66
  -1  36   2    8.02    4.97
   1  36  -1   96.27   14.17
  -1  36   1   85.05   13.54
  -1  36   0   62.00   11.51
   1  36   0   62.04   11.69
  -1  36  -1   -7.06    4.60
   1  36   1    2.69    3.81
   1  36   2    0.40    4.11
   1  36   3   25.49    7.99
   1  36   4   12.19    5.73
   1  36   5   46.69    9.40
  -1 -36  -5   41.88    7.66
  -1  37   4   38.63    8.64
  -1  37   3   10.35    4.95
  -1  37   2    6.86    4.90
  -1  37   1   18.05    6.22
   1  37  -1   18.69    6.06
   1  37   0   10.87    4.58
  -1  37   0   13.31    5.08
   1  37   1   60.82   10.87
  -1  37  -1   55.14    9.31
   1  37   2    6.04    2.95
   1  37   3   23.64    6.86
   2   0 -19   13.03    5.72
   2   0 -18   87.79   14.47
   2   0 -17   22.85    9.69
   2   0 -16   25.67   11.10
   2   0 -15    0.31    7.47
   2   0 -13    1.84    6.25
   2   0 -11   16.94   11.63
   2   0 -10   96.40   24.14
   2   0  -9   12.27   11.13
   2   0  -9    6.11    4.00
   2   0  -8 1109.90   64.11
   2   0  -8  998.45   50.34
   2   0  -7    3.96    5.77
   2   0  -7   -2.95    2.68
   2   0  -6 2066.71   74.25
   2   0  -6 1877.65   55.39
   2   0  -5   -1.16    3.02
   2   0  -5    0.92    3.90
   2   0  -4  605.25   37.35
   2   0  -4  490.31   20.99
   2   0  -3    4.06    4.16
   2   0  -3    1.88    2.11
   2   0  -2 8483.29  128.67
   2   0  -1    0.01    3.80
   2   0   0 3004.74   74.19
   2   0   1    1.65    4.57
  -2   0  -1    0.49    3.10
  -2   0  -2 2214.23   67.20
  -2   0  -3    0.20    4.39
  -2   0  -5   95.16   20.14
  -2   0  -6  453.28   44.19
  -2   0  -7  230.25   33.35
  -2   0  -8  477.46   50.00
  -2   0  -9   -8.93    8.67
  -2   0 -10 1058.12   84.04
  -2   0 -11   24.73   16.38
  -2   0 -12  266.48   26.99
  -2   0 -13   21.47    9.46
  -2   0 -13   31.91    9.64
  -2   0 -14  265.85   27.31
  -2   0 -15    1.19    4.76
  -2   0 -16  322.77   27.48
  -2   0 -17   11.46    5.38
  -2   0 -18    9.09    3.93
   2   1 -20   20.23    5.25
   2  -1 -19   15.26    6.32
   2   1 -19   10.89    6.44
   2   1 -18   97.39   15.47
   2  -1 -18  104.01   15.74
   2  -1 -17   13.34    7.85
   2   1 -17    5.55    6.44
   2   1 -16   44.40   12.33
   2  -1 -16   34.18   11.31
   2  -1 -16   33.48    9.68
   2  -1 -15   52.65   13.02
   2   1 -15   54.27   14.13
   2  -1 -15   45.96   11.56
   2  -1 -14  805.31   47.53
   2  -1 -14  891.23   51.07
   2  -1 -13   14.55    8.38
   2  -1 -13   -6.61    7.15
   2   1 -13    0.05    6.58
   2   1 -11  110.61   25.70
   2  -1 -11   87.39   23.12
   2   1 -10   39.86   12.01
   2   1 -10   84.39   21.82
   2   1  -9  289.14   36.63
   2  -1  -9  273.92   34.67
   2   1  -9  289.30   30.92
   2  -1  -9  299.30   29.95
   2   1  -8  643.19   50.48
   2  -1  -8  516.99   42.88
   2   1  -8  519.27   37.29
   2  -1  -8  527.29   36.13
   2   1  -7  191.03   25.44
   2  -1  -7  200.76   24.65
   2   1  -7  214.08   21.86
   2  -1  -7  219.22   21.06
   2  -1  -6  466.71   35.51
   2   1  -6  523.01   38.99
   2   1  -6  485.25   30.32
   2  -1  -6  427.29   25.06
   2  -1  -5  308.86   27.96
   2   1  -5  336.03   29.61
   2   1  -5  331.31   22.03
   2  -1  -5  306.35   17.84
   2   1  -4  355.60   28.84
   2  -1  -4  379.77   29.62
   2   1  -4  305.57   18.73
   2  -1  -4  295.55   13.97
   2  -1  -3 2033.78   65.92
   2   1  -3 1999.10   64.38
   2   1  -3 1827.24   44.80
   2   1  -2 1407.71   52.31
   2  -1  -2 1419.67   54.43
   2  -1  -1  154.25   18.32
   2   1  -1  174.29   18.10
   2   1   0  325.17   24.44
   2  -1   0  284.98   24.67
  -2   1   0  304.58   19.34
   2   1   1 1719.03   54.68
  -2   1  -1 1779.97   54.07
  -2   1  -2 1205.02   49.54
  -2  -1  -2 1195.48   51.09
  -2  -1  -3   20.99    7.65
  -2   1  -3   18.24    6.59
  -2  -1  -4  582.03   42.14
  -2   1  -4  589.79   40.99
  -2   1  -5  175.24   23.77
  -2   1  -6 2379.32   97.06
  -2   1  -7 1242.77   75.43
  -2  -1  -7 1187.60   73.77
  -2  -1  -8 1016.01   72.75
  -2   1  -8 1188.32   80.13
  -2   1  -9  407.65   49.87
  -2  -1  -9  440.44   50.99
  -2  -1 -10 1980.08  117.34
  -2   1 -10 2284.55  124.27
  -2   1 -11    5.97    8.15
  -2  -1 -12   15.37    7.01
  -2   1 -12   21.10    7.97
  -2   1 -13   12.37    7.96
  -2  -1 -13   45.60   12.36
  -2  -1 -13   27.09    9.84
  -2   1 -13   20.57    8.69
  -2   1 -14   29.73   10.36
  -2  -1 -14   18.91    7.72
  -2  -1 -15   62.97   13.28
  -2   1 -15   45.13   11.58
  -2   1 -16   65.00   13.38
  -2  -1 -16   78.42   13.63
  -2  -1 -17    8.37    5.04
  -2   1 -17    9.84    5.61
  -2  -1 -18   79.86   10.63
  -2   1 -18  114.67   13.17
   2   2 -20   92.74   10.97
   2   2 -19   62.21   11.00
   2  -2 -18   43.23   10.62
   2   2 -18   61.41   12.84
   2  -2 -17  115.10   17.71
   2   2 -17   97.42   16.96
   2  -2 -17  133.60   18.36
   2  -2 -16   13.79    8.94
   2   2 -16   16.11    7.81
   2  -2 -16   20.30    8.92
   2   2 -15   20.63    9.74
   2  -2 -15   43.59   13.16
   2  -2 -15   27.77   11.07
   2  -2 -14   21.77    8.18
   2  -2 -14   16.56    8.38
   2   2 -13   13.37    8.27
   2  -2 -13    4.80    6.16
   2  -2 -13   22.03   13.91
   2   2 -11  529.88   56.54
   2  -2 -11  595.77   57.53
   2   2 -10  646.17   60.63
   2  -2 -10  575.18   53.00
   2   2 -10  722.78   53.14
   2   2  -9  471.16   47.56
   2  -2  -9  446.63   43.07
   2   2  -8  204.45   24.24
   2   2  -7   12.83    6.27
   2  -2  -7   13.91    6.11
   2  -2  -7   21.80    8.64
   2   2  -7   20.18    9.41
   2   2  -6   12.45    5.20
   2  -2  -6    5.68    3.20
   2  -2  -6   10.88    6.20
   2   2  -6   12.49    7.83
   2   2  -5  528.97   29.45
   2  -2  -5  536.53   22.43
   2  -2  -4   35.39   10.91
   2   2  -4   21.12    6.21
   2  -2  -4   23.35    3.07
   2   2  -4   28.47    8.67
   2  -2  -3   11.16    5.17
   2   2  -3   15.96    9.17
   2   2  -3    4.30    4.51
   2   2  -2  445.67   29.41
   2  -2  -2  461.14   32.40
   2  -2  -1  405.53   29.75
   2   2  -1  385.35   26.28
   2  -2   0  684.91   37.90
   2   2   0  726.94   35.34
   2   2   1 4123.94   83.06
  -2   2  -1 4319.36   81.80
   2   2   2 1123.30   43.28
  -2   2  -2 1341.86   52.48
  -2   2  -3  374.16   29.61
  -2   2  -4  663.16   44.89
  -2  -2  -4  614.99   43.47
  -2   2  -5  211.70   26.39
  -2  -2  -7  970.50   67.31
  -2  -2  -8  993.90   73.00
  -2   2  -8  925.34   69.92
  -2   2  -9   96.22   24.14
  -2   2 -10   60.36   20.11
  -2   2 -11   53.44   20.34
  -2   2 -12  152.15   21.18
  -2  -2 -12  157.14   20.96
  -2   2 -12  189.94   41.10
  -2  -2 -13  878.67   49.87
  -2  -2 -13  782.40   46.32
  -2   2 -13  716.95   45.72
  -2  -2 -14  110.83   17.10
  -2   2 -14  144.76   20.47
  -2   2 -15   58.75   13.40
  -2  -2 -15   32.96    9.81
  -2   2 -16  196.11   21.85
  -2  -2 -16  160.39   19.06
  -2  -2 -17   22.96    7.31
  -2   2 -17   33.84    8.93
  -2   2 -18   20.93    6.36
   2   3 -20   25.73    6.51
   2   3 -19   46.64   10.44
   2   3 -18   38.59   10.82
   2  -3 -17   72.14   13.44
   2  -3 -17   77.81   13.77
   2   3 -16  137.74   21.10
   2  -3 -16  167.94   20.81
   2  -3 -16  152.62   20.52
   2  -3 -15  298.21   29.26
   2   3 -15  304.81   31.59
   2  -3 -15  334.00   30.98
   2   3 -14  129.28   20.88
   2  -3 -14  141.64   20.37
   2  -3 -14  155.84   21.21
   2   3 -13  211.11   26.35
   2  -3 -13  181.99   21.79
   2  -3 -13  146.62   21.65
   2  -3 -11  279.15   39.06
   2   3 -11  211.88   36.46
   2   3 -10   21.77    8.72
   2  -3 -10   25.74   10.12
   2   3 -10   34.53   15.75
   2   3  -9   88.39   22.51
   2  -3  -9   81.47   18.21
   2   3  -9   32.15   11.35
   2   3  -8  705.38   55.46
   2  -3  -8  580.61   43.93
   2   3  -8  677.69   46.21
   2  -3  -7  620.22   41.40
   2   3  -7  390.11   32.46
   2  -3  -6   27.69    9.47
   2   3  -6   27.11   10.52
   2   3  -6   22.29    7.73
   2   3  -5  548.83   38.31
   2  -3  -5  562.00   37.40
   2   3  -5  468.16   29.41
   2  -3  -4 1201.39   52.77
   2   3  -4 1305.67   55.85
   2  -3  -3 1595.61   59.98
   2   3  -3 1561.24   57.89
   2   3  -3 1570.60   52.16
   2   3  -2    8.93    4.57
   2   3  -1 2509.43   65.50
   2  -3  -1 2374.86   72.27
  -2   3   1 2409.91   41.29
   2   3   0 1738.90   52.83
  -2   3   0 1580.02   42.10
   2   3   1    8.76    3.78
  -2   3  -1   50.56   10.50
   2   3   2   99.95   12.32
   2   3   3   39.92    8.29
  -2   3  -3   84.40   13.90
  -2   3  -4  268.18   27.70
  -2   3  -6   93.69   19.22
  -2   3  -7  470.50   47.37
  -2   3  -8  710.00   61.39
  -2   3  -9  405.93   49.47
  -2   3 -10  171.55   34.88
  -2   3 -11  294.20   47.25
  -2   3 -11  250.05   25.86
  -2   3 -12   26.43    8.64
  -2  -3 -12   39.71   11.41
  -2   3 -12   30.12   16.94
  -2  -3 -13  126.98   19.63
  -2  -3 -13  111.85   17.89
  -2  -3 -14  126.34   17.89
  -2   3 -14  100.35   17.45
  -2   3 -15   35.40   10.54
  -2  -3 -15   22.49    7.96
  -2  -3 -16    5.40    5.48
  -2   3 -16   11.31    7.25
  -2   3 -17   18.95    6.84
  -2   3 -18    5.20    4.49
   2   4 -20    5.33    4.04
   2   4 -19    7.84    5.05
   2   4 -18    0.16    4.75
   2   4 -17   69.67   14.44
   2  -4 -17   72.58   14.26
   2   4 -16   39.05   12.47
   2  -4 -16   35.13   10.64
   2   4 -15  106.21   20.61
   2  -4 -15   36.55   11.57
   2   4 -14   72.47   16.32
   2  -4 -14   85.44   17.23
   2   4 -13   68.16   16.47
   2  -4 -13   25.60   11.03
   2   4 -11  136.64   30.96
   2   4 -11  139.52   26.87
   2   4 -10  159.02   31.37
   2   4  -9  504.55   52.47
   2  -4  -9  665.30   49.82
   2   4  -8   67.18   15.46
   2   4  -8   75.04   19.28
   2  -4  -7 1588.63   66.93
   2   4  -7 1662.70   81.03
   2  -4  -6   21.66    8.20
   2   4  -6   32.01    9.23
   2   4  -6   20.52    9.29
   2  -4  -5 1101.59   52.05
   2   4  -5 1066.94   55.45
   2   4  -5  998.08   46.01
   2  -4  -4  228.10   23.75
   2   4  -4  191.60   21.68
   2  -4  -3   51.13   12.42
   2   4  -3   57.46   13.55
   2   4  -3   15.91    9.19
   2   4  -2  613.76   34.40
   2  -4  -2  581.17   36.97
   2   4  -1  276.77   21.94
   2  -4  -1  272.72   25.30
  -2   4   1  221.15   12.50
   2   4   0   30.49    6.90
  -2   4   0   63.56    9.11
   2   4   1 2915.84   64.19
  -2   4  -1 3244.54   71.33
   2   4   2  627.84   30.15
  -2   4  -2  611.70   35.03
   2   4   3 1065.94   38.04
  -2   4  -3  999.42   49.05
   2   4   4  663.75   31.25
  -2   4  -4  602.07   41.20
  -2   4  -5 3166.69  103.23
  -2   4  -6   71.24   16.75
  -2   4  -7  111.64   24.99
  -2   4  -9  121.66   27.39
  -2   4 -10   28.33   14.39
  -2   4 -11   16.46    7.67
  -2   4 -11   20.68   12.23
  -2   4 -12   62.24   14.21
  -2  -4 -12   59.50   13.58
  -2   4 -12   78.54   26.83
  -2  -4 -13  486.43   36.91
  -2  -4 -13  498.44   36.10
  -2   4 -13  451.15   36.71
  -2   4 -14    2.76    7.14
  -2  -4 -14    3.56    5.75
  -2  -4 -15  168.47   19.87
  -2   4 -15  164.95   21.33
  -2   4 -16    5.51    5.36
  -2   4 -17   67.14   11.97
  -2   4 -18   -3.93    3.82
   2   5 -20   15.96    4.91
   2   5 -19   22.68    7.42
   2   5 -18   47.44   11.22
   2  -5 -17  210.72   23.27
   2   5 -17  201.89   23.67
   2   5 -16  109.83   18.14
   2  -5 -16  139.80   19.95
   2   5 -15  108.25   18.85
   2  -5 -15  121.76   19.19
   2   5 -14  184.96   24.53
   2  -5 -14  256.98   28.64
   2   5 -13  129.49   21.32
   2  -5 -13  110.19   19.47
   2  -5 -10  346.29   38.65
   2   5 -10  382.84   48.64
   2   5 -10  430.03   44.45
   2   5  -9  393.13   47.48
   2  -5  -9  372.85   36.50
   2   5  -9  312.09   36.84
   2   5  -8  281.78   37.20
   2  -5  -8  213.57   25.51
   2   5  -8  199.91   27.05
   2   5  -7  531.16   47.33
   2  -5  -7  444.11   35.44
   2   5  -7  436.73   37.08
   2   5  -6  577.11   45.35
   2   5  -6  514.91   37.11
   2  -5  -5 1168.36   53.62
   2   5  -5 1045.27   50.35
   2  -5  -4   40.67   10.54
   2   5  -4   30.62    9.79
   2   5  -4   22.72    8.85
   2  -5  -3 1941.90   70.76
   2   5  -3 1632.44   59.51
   2  -5  -2 5049.88  109.51
   2   5  -2 4744.66   95.85
   2  -5  -1 3607.34   93.80
  -2   5   1 3364.55   54.29
   2   5   0   35.03    7.47
  -2   5   0   54.65    9.19
   2   5   1   40.63    8.07
  -2   5  -1   44.77    9.23
   2   5   2  772.91   29.92
  -2   5  -2  710.25   39.02
   2   5   3   57.50    8.28
  -2   5  -3   47.20   10.59
   2   5   4    5.52    2.99
  -2   5  -4    1.94    3.64
   2   5   5    9.16    3.37
  -2   5  -5    8.73    6.79
  -2   5  -6  860.45   58.74
  -2   5  -7  631.10   54.15
  -2   5  -8   75.18   20.33
  -2   5  -9  562.99   61.75
  -2   5 -10  368.51   51.58
  -2   5 -11  484.57   36.54
  -2   5 -11  574.29   68.43
  -2  -5 -12  213.82   23.94
  -2   5 -12  333.28   54.11
  -2  -5 -13   30.00   10.61
  -2   5 -13   82.40   17.22
  -2   5 -13   71.13   30.14
  -2   5 -14   50.72   11.98
  -2   5 -15  156.61   20.92
  -2   5 -16   36.45   10.87
  -2   5 -17  127.93   16.87
  -2   5 -18   -6.61    4.59
   2   6 -19   53.43   10.39
   2   6 -18   28.27    9.78
   2  -6 -17  203.39   23.08
   2   6 -17  187.43   22.66
   2   6 -16    8.01    6.78
   2  -6 -16   10.37    6.76
   2   6 -15   54.23   13.52
   2  -6 -15   65.51   15.46
   2  -6 -14  268.53   29.88
   2   6 -14  220.86   26.73
   2   6 -13   86.18   17.07
   2  -6 -13   89.18   17.01
   2   6 -12   67.94   14.45
   2  -6 -12  114.77   19.46
   2   6 -11  470.94   50.09
   2   6 -10  202.86   36.30
   2   6 -10  246.27   34.83
   2   6  -9  233.16   37.16
   2   6  -9  207.80   30.33
   2  -6  -8  723.69   46.68
   2   6  -8  771.67   63.33
   2   6  -8  715.24   52.02
   2   6  -7  451.14   44.40
   2  -6  -7  441.03   35.83
   2   6  -7  351.11   34.61
   2  -6  -6 1288.13   58.12
   2   6  -6 1160.72   57.72
   2  -6  -5  101.05   16.56
   2   6  -5   78.39   14.84
   2   6  -5   84.81   17.04
   2  -6  -4  227.62   24.17
   2   6  -4  170.29   22.25
   2  -6  -3   77.64   15.62
   2   6  -3   70.32   13.34
   2   6  -2 2987.73   76.29
   2  -6  -2 2922.06   85.59
  -2   6   1   55.55    7.87
   2   6  -1   53.52   10.88
   2   6   0  469.18   26.51
  -2   6   0  500.33   26.93
   2   6   1  238.94   17.62
  -2   6  -1  242.11   21.09
   2   6   2 1149.44   33.55
  -2   6  -2 1100.12   50.11
   2   6   3 1395.15   32.87
  -2   6  -3 1241.02   58.20
   2   6   4  622.95   19.60
  -2   6  -4  565.32   42.26
  -2   6  -5  383.29   37.23
  -2   6  -6  552.17   48.29
  -2   6  -7   98.27   22.84
  -2   6  -8  480.87   51.67
  -2   6  -9   48.60   17.57
  -2   6 -10  413.53   55.56
  -2   6 -11  305.58   50.64
  -2   6 -12  324.91   53.73
  -2  -6 -12  162.03   20.93
  -2   6 -13  211.57   26.67
  -2  -6 -13  183.28   22.07
  -2   6 -14    5.47    6.58
  -2   6 -15  387.25   32.96
  -2   6 -16   11.15    6.72
  -2   6 -17   99.97   14.89
  -2   6 -18   10.53    4.75
   2   7 -19    8.21    4.85
   2   7 -18   46.37   11.37
   2   7 -17   37.56   11.52
   2  -7 -17   15.04    8.38
   2   7 -16  108.91   18.80
   2  -7 -16  134.70   19.72
   2   7 -15   48.81   14.22
   2  -7 -15   40.12   12.65
   2   7 -14  744.50   48.04
   2  -7 -14  889.78   53.88
   2   7 -13  176.39   23.33
   2  -7 -13  183.73   24.44
   2   7 -12  569.79   40.36
   2  -7 -12  653.62   46.14
   2   7 -11   12.41    8.91
   2   7 -10  146.98   31.78
   2   7 -10  144.24   27.94
   2   7  -9  568.71   58.13
   2  -7  -9  469.21   39.94
   2   7  -9  576.56   52.03
   2   7  -8   41.46   15.73
   2   7  -8   40.98   13.34
   2  -7  -8   53.00   13.03
   2  -7  -7  276.57   27.94
   2   7  -7  234.19   34.34
   2  -7  -6  815.62   46.41
   2   7  -6  474.08   38.54
   2  -7  -5 1868.95   69.35
   2   7  -5 1649.31   76.88
   2  -7  -4   90.02   17.31
   2   7  -4  122.99   20.00
   2   7  -4  103.09   18.26
   2   7  -3 1108.79   53.47
   2  -7  -3 1014.47   51.73
   2  -7  -2  563.22   39.12
  -2   7   2  482.47   20.39
   2   7  -1  136.97   15.81
  -2   7   1  120.84   12.36
   2   7   0 1917.95   52.98
  -2   7   0 1899.82   55.90
   2   7   1  101.61   11.15
  -2   7  -1  106.96   15.15
   2   7   2  651.05   23.51
  -2   7  -2  676.85   40.44
   2   7   3   34.53    3.78
  -2   7  -3   43.58   11.63
  -2   7  -4  238.63   28.47
  -2   7  -5   94.93   19.06
  -2   7  -6  130.46   23.60
  -2   7  -7  290.41   38.74
  -2   7  -8  384.19   47.12
  -2   7  -9   32.47   16.03
  -2   7 -10  567.26   64.72
  -2  -7 -11   32.39   10.24
  -2   7 -11   39.85   20.08
  -2  -7 -12   17.89    6.82
  -2   7 -12   50.14   23.30
  -2   7 -13   42.44   13.02
  -2  -7 -13   37.98   11.19
  -2   7 -14   37.78   11.45
  -2   7 -15   11.17    7.39
  -2   7 -16   24.24    8.16
  -2   7 -17   96.88   14.50
  -2   7 -18   89.80   12.30
   2   8 -19    0.58    3.22
   2   8 -18  165.92   19.83
   2   8 -17    7.48    5.74
   2  -8 -17   -9.14    7.22
   2   8 -16   48.03   12.66
   2  -8 -16   71.85   15.08
   2   8 -15   62.98   14.71
   2  -8 -15   75.62   15.92
   2  -8 -14  147.35   22.83
   2   8 -14  127.33   20.54
   2   8 -13   54.66   13.63
   2  -8 -13   63.44   14.58
   2   8 -12   83.79   23.17
   2   8 -12   78.89   15.48
   2  -8 -12   81.04   16.26
   2   8 -11   15.92   10.77
   2   8 -10  335.40   43.31
   2   8  -9   54.77   15.73
   2   8  -9   55.35   19.28
   2  -8  -8  845.33   49.28
   2   8  -8  876.71   71.35
   2   8  -8  848.52   61.23
   2  -8  -7   73.42   14.16
   2   8  -7   74.41   17.92
   2   8  -7   78.91   21.40
   2  -8  -6 2235.63   77.47
   2   8  -6 2029.40   83.40
   2  -8  -5  241.76   25.13
   2   8  -5  231.58   26.52
   2  -8  -4  117.83   19.27
  -2   8   4  100.70   10.39
   2   8  -4  152.01   23.00
   2  -8  -3    1.44    3.49
  -2   8   3    7.69    3.96
   2   8  -3    2.87    4.51
   2  -8  -2   34.99   10.78
  -2   8   2   32.42    6.56
   2   8  -2   36.33    9.91
   2   8  -1  802.32   40.07
  -2   8   1  882.17   36.03
   2   8   0   63.36   10.02
   2   8   1   43.57    7.61
  -2   8  -1   34.21    9.49
   2   8   2 2117.17   41.61
  -2   8  -2 2156.13   75.80
  -2   8  -3  181.60   24.10
  -2   8  -4  649.11   49.02
  -2   8  -5    9.38    7.52
  -2   8  -6  973.58   68.06
  -2   8  -7   13.36   10.69
  -2   8  -8   73.87   22.48
  -2   8  -9  371.26   50.54
  -2   8 -10  157.76   36.05
  -2   8 -11  422.59   60.04
  -2  -8 -11  316.55   28.23
  -2   8 -12  417.47   62.29
  -2  -8 -12  272.60   26.63
  -2  -8 -13   19.14    8.62
  -2   8 -13   21.00   10.52
  -2   8 -14  170.33   22.90
  -2   8 -15   27.77   10.03
  -2   8 -16  153.29   20.36
  -2   8 -17   61.39   12.03
  -2   8 -18   14.55    6.36
   2   9 -19   11.24    5.17
   2   9 -18   31.34    9.19
   2   9 -17    5.97    5.45
   2  -9 -17    0.94    5.88
   2   9 -16   40.70   11.20
   2  -9 -16   51.48   13.02
   2   9 -15   37.27   12.42
   2  -9 -15   33.47   10.94
   2  -9 -14  236.72   28.11
   2   9 -14  190.57   24.34
   2  -9 -13    8.10    7.33
   2   9 -13   10.64    5.85
   2   9 -12  396.85   34.23
   2   9 -12  404.78   52.17
   2  -9 -12  406.56   36.80
   2   9 -11  183.07   34.20
   2   9 -10   56.38   18.35
   2   9  -9   50.05   16.10
   2   9  -9   63.48   21.13
   2   9  -8   42.11   16.86
   2  -9  -8   40.41   11.57
   2   9  -8   41.28   14.22
   2  -9  -7   58.84   12.71
   2   9  -7   85.73   22.58
   2   9  -7   64.74   17.27
   2  -9  -6   14.91    8.14
   2   9  -6   10.65    7.09
   2   9  -6   13.79    9.22
   2  -9  -5  657.13   42.39
   2   9  -5  692.17   53.10
   2  -9  -4 1287.13   62.28
  -2   9   4 1090.01   38.92
   2   9  -4 1214.81   65.88
   2  -9  -3  194.68   23.96
  -2   9   3  166.97   15.52
   2  -9  -2  270.64   29.43
   2   9  -2  361.00   31.30
  -2   9   2  301.72   21.78
   2   9  -1  209.97   22.85
  -2   9   1  227.02   20.35
   2   9   0 1532.44   52.92
  -2   9   0 1438.57   55.67
   2   9   1   69.46   10.61
  -2   9  -1   71.41   14.50
   2   9   2  417.29   18.87
  -2   9  -2  500.37   38.32
  -2   9  -3  367.65   35.27
  -2   9  -4   15.26   10.13
  -2   9  -5  116.55   23.16
  -2   9  -7  202.21   33.76
  -2   9  -8  933.97   75.34
  -2   9  -9   55.11   20.83
  -2   9 -10  858.56   82.26
  -2   9 -11   27.39   22.64
  -2  -9 -12  202.67   22.79
  -2   9 -12  239.61   48.87
  -2   9 -13    2.44    6.27
  -2   9 -14   28.01   10.13
  -2   9 -15   11.24    7.09
  -2   9 -16   43.70   10.81
  -2   9 -17   21.80    8.34
  -2   9 -18   22.74    6.68
   2  10 -19   17.33    6.51
   2  10 -18   38.14    9.50
   2 -10 -17   57.02   13.66
   2  10 -17   46.45   11.41
   2 -10 -16  102.12   18.69
   2  10 -16  100.50   17.30
   2 -10 -15   26.62   11.46
   2  10 -15   11.48    8.28
   2 -10 -14   53.36   13.82
   2  10 -14   52.62   13.12
   2 -10 -13   30.11   12.56
   2  10 -13   25.87    9.92
   2  10 -12  245.94   26.66
   2 -10 -12  292.88   30.94
   2  10 -12  259.56   42.30
   2  10 -11   26.50   12.78
   2  10 -10  178.04   32.84
   2  10  -9  660.64   60.45
   2  10  -8  423.74   50.73
   2  10  -8  379.43   43.56
   2  10  -7 1437.51   88.52
   2 -10  -7 1361.22   61.55
   2  10  -7 1304.33   75.24
   2 -10  -6   52.85   12.71
   2  10  -6   56.93   18.03
   2  10  -6   39.02   13.40
   2  10  -5 2132.32   97.53
   2 -10  -5 2296.30   80.04
   2 -10  -4    4.68    5.37
  -2  10   4    4.37    2.79
   2  10  -4   14.64    8.06
   2  10  -4    8.69    7.27
   2  10  -3  286.47   31.77
   2 -10  -3  237.68   27.55
   2  10  -3  262.70   31.97
  -2  10   3  211.85   18.69
   2  10  -2  842.76   49.33
   2 -10  -2  860.76   53.18
  -2  10   2  904.46   41.76
   2  10  -1  456.54   34.65
  -2  10   1  453.91   31.25
  -2  10   0  244.40   24.83
   2  10   1 2102.52   57.41
  -2  10  -1 2431.07   82.64
  -2  10  -2  910.07   55.29
  -2  10  -3   50.32   15.42
  -2  10  -4 1041.48   65.51
  -2  10  -5  122.54   24.73
  -2  10  -6  529.10   53.28
  -2  10  -7  126.65   27.48
  -2  10  -8   29.78   14.76
  -2  10  -9   -3.64    7.92
  -2  10 -10   30.47   16.79
  -2  10 -11   -7.07    9.37
  -2 -10 -11   -7.90    7.86
  -2  10 -12  124.73   20.50
  -2  10 -12  181.62   42.42
  -2  10 -13  119.10   19.56
  -2  10 -14  178.78   23.43
  -2  10 -15   26.80   10.67
  -2  10 -16  171.69   20.29
  -2  10 -17    6.71    5.48
  -2  10 -18   82.23   11.43
   2  11 -19    1.42    4.09
   2  11 -18   22.04    7.73
   2  11 -17    2.94    4.50
   2 -11 -17   36.25   11.25
   2 -11 -16  121.91   19.60
   2  11 -16  125.45   18.72
   2 -11 -15  489.66   39.63
   2  11 -15  459.88   37.08
   2  11 -14   35.28   11.99
   2 -11 -14   47.32   13.37
   2  11 -13  492.63   37.94
   2 -11 -13  542.53   43.03
   2  11 -12   90.79   16.93
   2 -11 -12   96.52   17.77
   2  11 -12   65.94   22.18
   2  11 -11  263.23   26.35
   2 -11 -11  282.25   30.23
   2  11 -11  285.73   45.36
   2  11 -10   97.37   25.37
   2  11  -9   44.50   17.52
   2  11  -8   35.43   14.27
   2  11  -7  101.70   22.49
   2  11  -7  110.52   25.31
   2 -11  -6   53.98   13.04
   2  11  -6   56.61   16.20
   2  11  -6   69.68   19.55
   2  11  -5  519.09   50.09
   2 -11  -5  472.94   37.13
   2  11  -5  407.64   40.25
   2  11  -4 1380.52   76.63
   2 -11  -4 1375.98   66.76
  -2  11   4 1058.71   45.74
   2  11  -4 1148.92   69.57
   2 -11  -3  305.02   31.97
   2  11  -3  323.87   35.76
   2  11  -3  270.86   34.40
  -2  11   3  263.26   23.12
   2 -11  -2   37.71   13.44
   2  11  -2   74.64   17.68
  -2  11   2   44.55   10.30
   2  11  -1  418.33   34.56
  -2  11   1  433.12   33.04
  -2  11   0  100.04   17.71
  -2  11  -1 1198.23   60.50
  -2  11  -2 1452.21   71.75
  -2  11  -3   52.75   15.81
  -2  11  -4  446.58   44.68
  -2  11  -5  261.10   36.51
  -2  11  -6  275.22   40.22
  -2  11  -7  584.59   60.50
  -2  11  -8  230.46   39.21
  -2  11  -9  138.05   31.95
  -2 -11 -10    7.63    3.71
  -2  11 -10    7.19   10.75
  -2 -11 -11  192.23   24.24
  -2  11 -11  250.52   48.35
  -2 -11 -12  110.45   18.22
  -2  11 -12  139.52   36.17
  -2  11 -12  110.87   19.38
  -2  11 -13  453.24   36.64
  -2  11 -14   -1.97    4.69
  -2  11 -15    2.37    5.02
  -2  11 -16   -8.09    6.40
  -2  11 -17   11.25    5.82
  -2  11 -18   24.72    6.53
   2  12 -19   48.40    9.12
   2  12 -18    7.82    5.87
   2  12 -17   26.26    9.01
   2 -12 -16   29.98   10.76
   2  12 -16   20.11    9.16
   2 -12 -15    2.13    5.23
   2  12 -15   18.34    8.06
   2 -12 -14   59.48   16.05
   2  12 -14   53.80   13.49
   2 -12 -13   96.61   19.23
   2  12 -13  103.39   18.33
   2  12 -12  586.17   40.92
   2 -12 -12  631.91   45.89
   2  12 -12  542.12   65.04
   2 -12 -11   14.31    9.38
   2  12 -11    0.49    6.59
   2  12 -11   22.45   12.69
   2  12 -10   23.73   13.38
   2  12  -9  550.32   58.05
   2  12  -8  179.16   31.57
   2  12  -7 1787.03   93.59
   2 -12  -6  409.48   34.30
   2  12  -6  326.11   42.76
   2  12  -6  340.43   40.10
   2  12  -5  146.81   27.60
   2 -12  -5  111.71   18.48
   2  12  -5  103.24   21.76
   2  12  -4  556.42   48.71
  -2  12   4  515.24   33.90
   2  12  -4  484.95   47.40
   2 -12  -3  225.37   27.84
   2  12  -3  227.47   31.10
   2  12  -3  206.84   31.73
  -2  12   3  193.49   21.27
   2  12  -2  573.48   44.62
   2 -12  -2  597.92   46.69
  -2  12   2  475.45   33.83
   2  12  -1 1478.36   65.84
  -2  12   1 1509.06   64.60
  -2  12   0  551.67   40.99
  -2  12  -1  124.02   21.59
  -2  12  -2  982.68   61.58
  -2  12  -3  902.85   62.48
  -2  12  -4  199.43   31.11
  -2  12  -5  521.22   52.73
  -2  12  -6   52.31   19.04
  -2  12  -7  131.29   29.32
  -2  12  -8  169.43   34.76
  -2  12  -9    4.89    8.64
  -2 -12 -10   -6.69    6.31
  -2  12 -10    0.38    8.07
  -2 -12 -11   20.90   10.41
  -2  12 -11   23.10   14.34
  -2  12 -12  127.74   19.72
  -2 -12 -12  146.93   21.40
  -2  12 -13   77.60   15.96
  -2  12 -14   -2.04    5.66
  -2  12 -15  177.91   21.65
  -2  12 -16   19.99    8.02
  -2  12 -17    2.33    4.33
   2  13 -18   15.61    6.50
   2  13 -17  101.63   15.78
   2  13 -16   25.87    9.18
   2 -13 -16   25.48   10.20
   2  13 -15   71.24   14.62
   2 -13 -15   86.94   16.85
   2  13 -14   19.64    8.55
   2 -13 -14   24.95   10.40
   2  13 -13  253.34   27.26
   2 -13 -13  268.17   30.48
   2 -13 -12   36.61   11.96
   2  13 -12   61.92   23.22
   2  13 -12   43.78   12.08
   2 -13 -11   66.99   14.61
   2  13 -11  100.94   16.93
   2  13 -11   87.19   25.44
   2  13 -10   11.06    8.07
   2  13  -9   18.27   11.70
   2  13  -8   76.12   21.34
   2  13  -7   19.41   11.00
   2  13  -6   71.76   20.16
   2 -13  -5   31.87   10.54
   2  13  -5   26.20   11.59
   2  13  -5   34.14   14.85
   2 -13  -4   23.22   10.04
   2  13  -4   22.38   12.78
  -2  13   4   13.21    6.33
   2  13  -4   27.80   14.27
   2 -13  -3  225.01   29.50
   2  13  -3  240.78   33.41
   2  13  -3  210.43   33.95
  -2  13   3  203.99   22.87
   2 -13  -2  175.39   26.38
  -2  13   2  148.03   20.78
  -2  13   1 1388.10   63.87
  -2  13   0   40.05   12.36
  -2  13  -1  108.77   20.20
  -2  13  -2  190.73   28.55
  -2  13  -3   69.43   19.97
  -2  13  -4  274.06   37.23
  -2  13  -5  231.99   35.96
  -2  13  -6   35.12   16.87
  -2  13  -7  396.78   52.32
  -2  13  -8  413.74   56.03
  -2  13  -9  540.98   65.70
  -2 -13 -10   -3.39    6.31
  -2  13 -10    1.68    8.65
  -2 -13 -11  398.14   35.05
  -2  13 -11  449.11   36.05
  -2  13 -11  480.07   66.10
  -2  13 -12    8.89    8.18
  -2 -13 -12    4.91    6.45
  -2  13 -13   15.55    8.61
  -2 -13 -13    8.27    7.69
  -2  13 -14    5.24    5.95
  -2  13 -15  141.19   18.97
  -2  13 -16   15.29    6.84
  -2  13 -17   13.82    5.49
   2  14 -18    5.24    4.50
   2  14 -17   88.88   14.47
   2 -14 -16    7.39    6.21
   2  14 -16   11.63    5.49
   2 -14 -15   28.48   10.67
   2  14 -15   46.46   12.47
   2 -14 -14   -1.05    7.55
   2  14 -14    3.24    4.46
   2 -14 -13   -1.79    5.98
   2  14 -13   10.02    7.31
   2  14 -12  147.52   20.77
   2 -14 -12  105.39   19.24
   2  14 -12  117.37   30.67
   2 -14 -11   19.16   10.31
   2  14 -11   30.05   18.28
   2 -14 -11   32.55    9.95
   2  14 -11   33.28    9.78
   2  14 -10  116.84   17.59
   2 -14 -10   77.70   15.25
   2  14 -10   76.17   22.84
   2  14  -9  325.15   47.38
   2  14  -8  341.09   46.25
   2  14  -7  436.44   49.11
   2  14  -6  427.92   47.57
   2 -14  -5   66.40   15.04
   2  14  -5   58.39   18.38
   2 -14  -4   61.07   16.03
   2  14  -4   44.33   16.56
   2  14  -3  396.34   46.87
  -2  14   3  368.17   31.89
   2 -14  -2   57.57   15.88
  -2  14   2   41.00   11.73
  -2  14   1   67.86   15.73
  -2  14   0   96.11   18.44
  -2  14  -1  361.18   36.68
  -2  14  -2  425.97   43.65
  -2  14  -3 1289.67   78.87
  -2  14  -4  115.49   24.92
  -2  14  -5  818.53   68.73
  -2  14  -6   24.49   14.03
  -2  14  -7   56.62   19.55
  -2  14  -8   84.00   25.71
  -2 -14  -9    0.73    4.70
  -2  14  -9    0.67    7.37
  -2 -14 -10   40.96   11.68
  -2  14 -10   41.24   19.21
  -2 -14 -11  440.25   38.46
  -2  14 -11  481.51   67.56
  -2  14 -11  450.88   37.16
  -2  14 -12  132.02   20.41
  -2 -14 -12  139.98   21.27
  -2  14 -13   38.94   11.80
  -2 -14 -13   32.47    9.89
  -2  14 -14    2.66    6.57
  -2  14 -15  241.72   24.16
  -2  14 -16    7.11    5.49
  -2  14 -17   25.25    6.85
   2  15 -18   12.14    5.58
   2  15 -17   21.02    7.83
   2  15 -16  162.40   20.00
   2 -15 -16  182.50   23.64
   2  15 -15  179.70   22.10
   2 -15 -15  172.28   23.49
   2  15 -14  152.27   20.93
   2 -15 -14  143.97   22.38
   2  15 -13  235.01   26.42
   2 -15 -13  204.61   27.07
   2  15 -12  138.30   20.75
   2 -15 -12   91.71   15.86
   2 -15 -12  103.35   20.30
   2  15 -12   82.77   27.92
   2 -15 -11   47.54   13.89
   2  15 -11   23.93   13.88
   2 -15 -11   57.13   13.87
   2  15 -11   57.88   13.31
   2 -15 -10    8.69    6.90
   2 -15 -10    5.02    6.68
   2  15 -10   22.94    9.39
   2  15 -10    3.26    5.79
   2  15  -9   36.95   18.41
   2  15  -8  150.68   31.91
   2  15  -7   17.85   10.16
   2  15  -6  585.44   58.05
   2  15  -5  202.82   32.67
   2  15  -4  666.38   62.24
   2 -15  -3   32.25   11.84
   2  15  -3   31.78   15.47
  -2  15   3   23.77   14.93
   2 -15  -2   64.09   19.89
  -2  15   2   64.01   14.37
  -2  15   1  249.75   29.73
  -2  15   0  421.47   39.52
  -2  15  -1  179.35   27.35
  -2  15  -2  165.19   27.70
  -2  15  -3   28.06   13.04
  -2  15  -4  269.90   39.04
  -2  15  -5   55.15   19.10
  -2  15  -6  122.77   29.05
  -2  15  -7  410.79   55.78
  -2  15  -8  362.67   54.16
  -2 -15  -9   69.99   15.74
  -2  15  -9   70.30   26.00
  -2 -15 -10  111.69   20.49
  -2  15 -10  124.20   19.47
  -2  15 -10   86.70   29.69
  -2  15 -11  102.51   17.54
  -2 -15 -11   94.03   17.46
  -2  15 -12  100.22   16.76
  -2 -15 -12  108.48   19.45
  -2  15 -13   75.58   15.36
  -2 -15 -13   53.17   12.81
  -2  15 -14   17.91    9.35
  -2 -15 -14   24.97    8.91
  -2  15 -15    2.30    4.98
  -2  15 -16   13.90    6.74
  -2  15 -17   79.79   11.46
   2  16 -18   35.81    8.41
   2  16 -17   23.38    8.45
   2  16 -16   72.46   13.46
   2 -16 -15  110.59   19.06
   2  16 -15  104.64   17.08
   2  16 -14   -7.02    6.89
   2 -16 -14   -8.76    7.26
   2 -16 -13   34.74   11.71
   2  16 -13   26.82    9.48
   2 -16 -13   46.54   11.63
   2 -16 -12   19.94    9.72
   2 -16 -12   28.19    9.12
   2  16 -12   30.22   10.33
   2 -16 -11   34.05   11.48
   2  16 -11   32.84   20.21
   2 -16 -11   38.24   11.47
   2  16 -11   44.01   11.84
   2  16 -10  313.78   28.41
   2 -16 -10  265.01   27.64
   2 -16 -10  256.92   29.61
   2  16 -10  263.13   45.40
   2 -16  -9    3.98    5.73
   2 -16  -9    0.52    6.17
   2  16  -9    2.67    5.62
   2  16  -8  196.61   37.24
   2  16  -7  289.03   42.53
   2  16  -6  818.71   70.80
   2  16  -5   90.53   23.97
   2  16  -4  116.54   28.47
   2 -16  -4  115.22   23.46
   2  16  -3   76.46   22.05
  -2  16   3   70.15   15.03
   2 -16  -3  110.74   22.38
  -2  16   2   20.30    8.98
   2  16  -2    7.21    7.91
   2 -16  -2   11.71    8.68
  -2  16   1  506.07   43.28
  -2  16   0   60.17   15.55
  -2  16  -1  241.76   32.92
  -2  16  -2  827.14   63.27
  -2  16  -3  132.81   26.86
  -2  16  -4 1105.34   79.29
  -2  16  -5    9.72    8.54
  -2  16  -6  448.74   55.62
  -2  16  -7   -9.11   11.51
  -2 -16  -8  104.04   19.49
  -2  16  -8   92.67   26.91
  -2  16  -9   22.29   14.55
  -2 -16  -9   11.14    7.26
  -2  16 -10   71.85   26.54
  -2  16 -10   61.83   13.69
  -2 -16 -10   56.96   15.36
  -2  16 -11  237.57   26.04
  -2 -16 -11  202.71   26.26
  -2  16 -12  426.35   34.59
  -2 -16 -12  376.56   34.95
  -2  16 -13    9.99    6.37
  -2 -16 -13    9.61    5.86
  -2  16 -14   32.91    8.95
  -2 -16 -14   61.76   13.09
  -2  16 -15   18.16    7.32
  -2  16 -16  138.08   16.16
  -2  16 -17   21.40    6.08
   2  17 -18   27.18    7.13
   2  17 -17   16.55    6.64
   2  17 -16   67.53   12.65
   2  17 -15    1.38    5.67
   2 -17 -15   17.79    9.31
   2  17 -14   81.13   15.01
   2 -17 -14   65.18   16.14
   2 -17 -13   25.37   11.51
   2  17 -13   39.19   11.11
   2 -17 -13   27.49    8.66
   2 -17 -12  415.57   33.99
   2  17 -12  494.56   37.09
   2 -17 -12  469.68   39.53
   2 -17 -11    7.66    8.32
   2  17 -11   -6.56    7.33
   2 -17 -11    5.97    5.18
   2  17 -11    9.07    7.46
   2  17 -10   97.33   16.37
   2 -17 -10  104.55   18.04
   2 -17 -10  118.19   19.52
   2  17 -10   98.51   28.08
   2 -17  -9    0.73    3.36
   2 -17  -9    6.54    6.11
   2  17  -9    5.48    9.68
   2  17  -8   -8.79   11.47
   2  17  -7   17.41   12.50
   2  17  -6   33.18   15.35
   2  17  -5  134.42   28.72
   2  17  -4  398.35   50.60
   2 -17  -3  137.78   24.87
   2  17  -3  140.19   30.75
   2 -17  -2  842.38   63.91
  -2  17   2  648.35   49.47
   2  17  -2  765.58   72.14
  -2  17   1  134.65   23.04
  -2  17   0  420.32   42.89
  -2  17  -1    5.34    4.84
  -2  17  -2   38.52   15.05
  -2  17  -3  105.28   24.77
  -2  17  -4   44.29   17.04
  -2  17  -5  -14.90    9.94
  -2  17  -6  273.37   44.58
  -2 -17  -7   99.78   19.05
  -2  17  -7   64.62   23.03
  -2 -17  -8  582.95   44.59
   2  17   8  533.82   40.41
  -2  17  -8  596.82   70.90
  -2  17  -9   20.41   12.96
  -2 -17  -9   10.28    6.61
  -2  17  -9   21.83    8.90
  -2 -17 -10  593.95   45.27
  -2  17 -10  702.65   43.86
  -2  17 -10  623.59   75.20
  -2  17 -11   67.57   14.08
  -2 -17 -11   84.99   17.98
  -2  17 -12   -5.54    5.11
  -2 -17 -12   20.05    8.80
  -2  17 -13   20.31    8.56
  -2 -17 -13   19.16    7.83
  -2  17 -14  112.83   16.51
  -2 -17 -14   96.97   15.91
  -2  17 -15    1.31    4.67
  -2  17 -16   14.19    5.80
   2  18 -17   16.14    6.10
   2  18 -16   27.00    8.47
   2  18 -15    1.61    4.99
   2 -18 -14   -8.51    8.30
   2  18 -14    3.55    5.35
   2 -18 -14    7.58    4.66
   2 -18 -13    2.67    6.63
   2  18 -13    5.88    4.66
   2 -18 -13   -5.58    5.78
   2 -18 -12  210.46   26.59
   2 -18 -12  190.65   23.89
   2  18 -12  196.55   22.91
   2 -18 -11    8.95    5.09
   2 -18 -11    8.77    5.99
   2  18 -11   20.54    8.24
   2 -18 -10  259.94   28.24
   2  18 -10  283.55   27.04
   2  18 -10  271.85   47.72
   2 -18 -10  281.72   30.73
   2 -18  -9  232.15   26.31
   2  18  -9  186.96   39.45
   2 -18  -9  172.89   23.53
   2  18  -8  153.08   34.62
   2 -18  -8  138.51   19.86
   2  18  -7  258.75   43.29
   2  18  -6   55.91   19.25
   2  18  -5    8.50    9.37
   2  18  -4   17.24   11.59
   2  18  -3  315.29   47.51
  -2  18   2    0.72    6.39
   2  18  -2   -8.46   10.47
   2 -18  -2    7.72    7.72
  -2  18   1  262.86   33.44
  -2  18   0   39.74   12.67
  -2  18  -1  583.36   52.90
  -2  18  -3  181.44   32.64
  -2  18  -4  225.48   37.40
  -2  18  -5   61.86   20.79
  -2  18  -6   77.29   24.53
   2  18   7   21.25    8.06
  -2  18  -7    8.32    6.01
  -2 -18  -7   15.59    7.17
   2  18   8   13.06    8.84
  -2 -18  -8   13.95    7.78
  -2  18  -8    8.21    9.45
  -2  18  -9  144.54   35.83
  -2  18  -9  117.12   17.68
  -2 -18  -9  118.11   21.53
  -2 -18 -10   40.50   12.93
  -2  18 -10   31.26    8.29
  -2 -18 -11   68.02   15.29
  -2  18 -11   64.73   14.14
  -2 -18 -12   37.76   11.32
  -2  18 -12   32.94   10.33
  -2 -18 -13   25.85    9.28
  -2  18 -13   28.20    9.20
  -2  18 -14  119.95   17.01
  -2 -18 -14  106.17   15.91
  -2  18 -15   20.39    7.50
  -2  18 -16   71.05   10.60
   2  19 -17   44.69    8.69
   2  19 -16    3.74    4.82
   2  19 -15  118.14   17.18
   2 -19 -14   48.59   11.57
   2  19 -14   51.49   11.81
   2 -19 -14   74.10   16.02
   2  19 -13  226.61   24.48
   2 -19 -13  211.31   23.47
   2 -19 -13  237.27   27.46
   2 -19 -12   56.14   13.47
   2  19 -12   61.91   13.96
   2 -19 -12   40.71   12.40
   2 -19 -11    8.42    6.75
   2  19 -11    7.51    5.45
   2 -19 -11   18.78    9.81
   2  19 -10   12.99   11.19
   2 -19 -10   31.23    9.89
   2  19 -10   19.93    7.81
   2 -19 -10   31.84   12.06
   2 -19  -9   64.59   14.56
   2  19  -9   82.21   26.83
   2 -19  -9   70.44   14.74
   2 -19  -8   46.99   12.56
   2  19  -8   68.08   24.43
   2 -19  -8   31.93   10.57
   2 -19  -7  145.28   21.33
   2  19  -7  141.89   33.02
   2  19  -6   25.14   16.06
   2  19  -5  319.77   46.57
   2  19  -4  241.04   41.16
   2  19  -3   69.11   23.14
   2  19  -2  387.88   54.18
  -2  19   1   83.30   19.20
   2  19  -1  124.39   31.29
  -2  19   0   57.05   16.73
  -2  19  -1   22.62   11.53
  -2  19  -2   59.17   20.94
  -2  19  -3   48.92   16.30
  -2  19  -4    6.91    9.34
  -2  19  -5  628.67   66.73
  -2 -19  -6  158.83   24.31
   2  19   6  147.62   23.01
  -2  19  -6  144.85   33.91
  -2 -19  -7  217.30   29.15
   2  19   7  204.10   26.52
  -2  19  -7  206.76   42.17
  -2 -19  -8  161.32   24.80
  -2  19  -8  128.41   33.15
   2  19   8  139.35   21.78
  -2  19  -9   14.63   13.02
   2  19   9   21.02    8.92
  -2 -19  -9   33.08   10.99
  -2  19  -9   25.20    8.76
  -2 -19 -10   33.74   13.44
  -2  19 -10   40.67   11.64
  -2 -19 -11   84.33   17.74
  -2  19 -11  100.12   16.31
  -2 -19 -12   -1.30    4.51
  -2  19 -12    3.42    4.62
  -2  19 -13  128.39   17.39
  -2 -19 -13  114.60   17.96
  -2 -19 -14   -1.02    4.33
  -2  19 -14    8.87    6.06
  -2  19 -15   11.88    4.95
  -2  19 -16   23.39    6.18
   2  20 -17   55.28    8.82
   2  20 -16   -2.88    4.59
   2  20 -15   12.32    6.22
   2 -20 -14   55.97   11.42
   2  20 -14   48.83   11.69
   2  20 -13  160.83   20.11
   2 -20 -13  175.12   23.55
   2 -20 -13  176.85   21.45
   2 -20 -12   63.75   14.24
   2  20 -12   52.02   11.43
   2 -20 -12   37.49   11.21
   2 -20 -11   42.85   12.02
   2  20 -11   47.42   11.93
   2 -20 -11   40.38   12.56
   2 -20 -10    4.41    6.23
   2 -20 -10   13.51    8.16
   2 -20  -9  243.61   27.29
   2  20  -9  211.64   44.27
   2 -20  -9  221.11   26.06
   2 -20  -8   43.44   11.55
   2  20  -8   53.36   22.94
   2 -20  -8   45.04   12.63
   2 -20  -7  209.22   25.25
   2  20  -7  145.01   33.85
   2 -20  -6  103.11   17.51
   2  20  -6  103.82   28.44
   2  20  -5   20.73   13.33
   2  20  -4  237.13   41.60
   2  20  -3   31.52   16.20
   2  20  -2   10.65   10.83
  -2  20   1  294.22   37.48
   2  20  -1  409.06   57.26
  -2  20   0  216.06   33.36
  -2  20  -1   12.42    8.71
  -2  20  -2  244.01   38.49
  -2  20  -3  215.65   37.67
  -2  20  -4   20.10   12.60
  -2 -20  -5  416.66   39.44
   2  20   5  437.05   42.09
  -2  20  -5  423.28   56.25
  -2 -20  -6  108.43   21.47
   2  20   6  101.07   20.27
  -2  20  -6  100.68   29.14
  -2 -20  -7  252.47   31.35
  -2  20  -7  222.51   44.92
   2  20   7  227.32   29.55
   2  20   8  -11.96    8.06
  -2  20  -8   -3.57   10.53
  -2 -20  -8    1.90    4.97
  -2 -20  -9    6.09    4.62
   2  20   9   15.74    8.59
  -2  20 -10  232.80   23.74
  -2 -20 -10  208.33   27.89
  -2 -20 -11   56.96   14.14
  -2  20 -11   76.56   13.95
  -2  20 -12  106.96   16.14
  -2 -20 -12   97.51   18.00
  -2  20 -13  165.42   19.28
  -2 -20 -13  206.54   24.07
  -2 -20 -14   20.60    7.50
  -2  20 -14   27.51    7.67
  -2  20 -15  298.78   21.03
  -2 -20 -15  296.09   21.35
   2  21 -16   -5.14    3.73
   2  21 -15    6.27    4.79
   2 -21 -14   17.72    7.17
   2  21 -14   11.15    6.99
   2 -21 -13   65.45   13.32
   2  21 -13   56.79   11.86
   2 -21 -12   22.04    8.95
   2  21 -12   17.65    7.37
   2 -21 -12   18.20    9.04
   2 -21 -11  165.44   23.46
   2 -21 -11  162.54   22.31
   2 -21 -10    4.16    7.71
   2 -21 -10    3.08    5.89
   2 -21  -9   11.44    7.68
   2  21  -9   25.39   17.65
   2 -21  -9   20.61    8.45
   2 -21  -8   56.01   13.85
   2  21  -8   46.00   20.23
   2 -21  -8   66.22   14.57
   2  21  -7   14.55    9.61
   2 -21  -7   22.12    7.45
   2  21  -6    1.27    7.72
   2 -21  -6    2.27    4.77
   2  21  -5   59.63   21.81
   2 -21  -5   67.83   14.07
   2  21  -4    1.94    6.06
   2  21  -3  434.48   59.20
   2  21  -2   -1.95   10.52
   2  21  -1  962.28   91.49
  -2  21   0    7.80    8.17
   2  21   0    6.13    9.95
  -2  21  -1   56.11   17.61
  -2  21  -2  -13.99   12.71
  -2  21  -3    8.90    7.92
   2  21   4   30.47   11.93
  -2 -21  -4    7.26    5.27
  -2  21  -4   12.63   10.68
  -2 -21  -5  371.05   36.16
   2  21   5  364.54   37.99
  -2  21  -5  340.69   51.18
  -2 -21  -6  138.64   23.86
   2  21   6  107.72   22.46
  -2  21  -6  107.63   31.16
  -2 -21  -7  475.92   42.58
  -2  21  -7  395.25   59.69
   2  21   7  442.35   42.74
  -2 -21  -8   62.77   16.47
   2  21   8   57.92   15.90
   2  21   9  568.30   43.52
  -2 -21  -9  677.14   51.25
  -2 -21 -10  107.17   20.38
  -2  21 -11  158.08   19.10
  -2 -21 -11  181.97   25.23
  -2 -21 -12   16.87    8.81
  -2  21 -12   -2.08    4.96
  -2 -21 -13   24.60    8.66
  -2  21 -13   30.37    7.92
  -2 -21 -14    1.05    4.01
  -2  21 -14   -7.59    4.93
  -2  21 -15  127.43   13.12
  -2 -21 -15  114.41   12.72
   2  22 -16    8.77    4.73
   2  22 -15    6.13    4.61
   2 -22 -14   32.38    9.19
   2  22 -14   24.94    7.40
   2 -22 -13    5.09    3.85
   2  22 -13   -2.86    4.13
   2 -22 -12  -10.65    6.16
   2 -22 -11   23.33    8.91
   2 -22 -11   29.77   11.49
   2 -22 -10  148.75   21.77
   2 -22 -10  147.20   22.96
   2 -22  -9  389.93   34.75
   2 -22  -8    5.40    4.87
   2  22  -8   -4.66   10.39
   2 -22  -8    5.42    6.26
   2  22  -7   74.84   24.22
   2 -22  -7   70.91   15.75
   2  22  -6  534.97   65.98
   2 -22  -6  625.59   43.32
   2  22  -5  192.15   39.38
   2 -22  -5  211.87   25.27
   2  22  -4   -4.17   12.52
   2 -22  -4    5.34    5.68
   2  22  -3   32.87   19.85
   2  22  -2  182.14   39.87
   2  22  -1   -0.82    9.72
  -2  22   0   16.08    8.38
   2  22   0   32.68   19.77
   2  22   1  567.91   45.47
  -2  22  -1  434.28   51.45
   2  22   2  633.54   48.97
  -2  22  -2  494.91   57.76
  -2 -22  -3  138.92   22.13
  -2  22  -3   88.55   24.46
   2  22   3  109.72   22.33
   2  22   4   33.16   12.15
  -2 -22  -4   33.12   10.90
  -2  22  -4   29.21   15.17
  -2 -22  -5  299.27   33.78
  -2  22  -5  205.40   40.62
   2  22   5  276.87   34.47
   2  22   6   17.80   10.32
  -2  22  -6   28.14   17.43
  -2 -22  -6   18.74    8.96
   2  22   7   32.20   12.46
  -2  22  -7   41.49   21.57
  -2 -22  -7   39.77   12.09
  -2 -22  -8    3.16    7.78
   2  22   8   -6.34    6.61
   2  22   9  234.45   28.20
  -2 -22  -9  229.73   29.77
  -2 -22 -10    2.88    4.69
  -2 -22 -11   27.97   10.51
  -2 -22 -12   26.57   10.12
  -2  22 -12   24.42    7.80
  -2 -22 -13   36.84    9.74
  -2  22 -13   51.02    9.97
  -2 -22 -14   11.01    5.08
  -2  22 -14   18.67    5.55
  -2  22 -15   92.21    9.72
  -2 -22 -15   74.53    9.76
   2 -23 -15   90.60   12.03
   2 -23 -14  111.30   15.44
   2 -23 -13  112.48   16.92
   2 -23 -12   26.30    9.39
   2 -23 -11   30.24   10.18
   2 -23 -10    0.28    4.36
   2 -23 -10    7.96    9.24
   2 -23  -9   15.10    8.73
   2 -23  -9   16.62    9.97
   2 -23  -8    1.57    4.67
   2  23  -7   28.80   17.21
   2 -23  -7   37.31   11.26
   2  23  -6    5.88    8.96
   2 -23  -6   16.64    8.23
   2  23  -5  110.82   31.63
   2 -23  -5  116.54   19.87
   2  23  -4  443.94   61.64
   2 -23  -4  478.19   37.78
   2  23  -3  139.35   33.55
   2 -23  -3  162.41   22.12
   2  23  -3  100.49   19.29
   2  23  -2   73.94   16.66
   2  23  -2   95.00   28.97
   2 -23  -2   98.08   17.25
   2  23  -1   13.37    8.54
   2  23  -1    3.47    6.55
   2 -23  -1   14.65    6.01
   2  23   0  455.94   65.56
  -2  23  -1   37.29   16.05
   2  23   1   27.40   17.01
   2  23   1   38.24   15.93
   2  23   2   41.64   14.31
  -2  23  -2   34.36   13.83
  -2 -23  -2   52.34   14.74
   2  23   3   46.04   15.69
  -2  23  -3   51.65   19.86
  -2 -23  -3   43.25   13.28
   2  23   4    6.71    6.91
  -2  23  -4   -4.42    7.52
  -2 -23  -4    3.04    6.02
   2  23   5   29.46   13.35
  -2  23  -5   -5.91    6.50
  -2 -23  -5   24.80   10.65
   2  23   6   16.31    8.61
  -2 -23  -6   30.13   11.79
  -2  23  -6   51.48   24.43
   2  23   7  226.76   29.93
  -2 -23  -7  220.18   29.30
   2  23   8  909.92   57.92
  -2 -23  -8  928.89   59.56
   2  23   9  330.60   33.57
  -2 -23  -9  339.81   35.58
   2  23  10  103.20   17.74
  -2 -23 -10  107.39   19.96
  -2 -23 -11   46.73   12.70
  -2 -23 -12   36.05   10.94
  -2 -23 -13   26.37    8.57
  -2 -23 -14   31.26    8.19
   2 -24 -15   10.65    4.25
   2 -24 -14   -2.67    4.21
   2 -24 -13   78.69   13.81
   2 -24 -12  119.24   18.10
   2 -24 -11   31.31   10.62
   2 -24 -10   91.86   17.29
   2 -24  -9   36.00   11.47
   2 -24  -8   68.71   15.01
   2 -24  -7   46.60   12.92
   2 -24  -6  216.70   25.74
   2  24  -6  171.03   37.99
   2 -24  -5   21.59    9.14
   2  24  -5   16.87   12.83
   2 -24  -4    0.02    4.17
   2  24  -4    3.76    9.39
   2 -24  -3   13.08    7.11
   2  24  -3   18.47   13.30
   2  24  -3    4.89    5.96
   2 -24  -2   32.22   10.66
   2  24  -2    2.70    9.59
   2  24  -2   19.55    9.00
   2 -24  -1   53.35   13.00
   2  24  -1   32.16   19.76
   2  24  -1   76.29   18.70
   2  24   0  127.11   37.41
   2 -24   0  144.01   20.65
   2  24   0  133.64   23.63
  -2 -24  -1  607.04   43.36
   2  24   1  648.53   49.25
   2  24   1  616.28   80.28
  -2 -24  -2  997.32   55.88
  -2  24  -2  582.13   65.69
   2  24   2  704.17   85.93
   2  24   2  905.48   59.34
  -2  24  -3   85.35   26.26
  -2 -24  -3  114.84   19.85
   2  24   3   97.60   19.36
  -2 -24  -4  281.24   31.83
  -2  24  -4  248.08   44.13
   2  24   4  293.40   34.38
   2  24   5    4.45    7.27
  -2 -24  -5    7.78    6.96
  -2  24  -5   -6.39   10.48
  -2 -24  -6  186.26   26.81
   2  24   6  140.24   23.95
  -2 -24  -7  104.08   20.79
   2  24   7  117.45   22.20
  -2 -24  -8  298.04   33.66
   2  24   8  266.03   31.31
  -2 -24  -9    5.92    6.59
   2  24   9   11.78    7.69
  -2 -24 -10   66.83   15.25
   2  24  10   52.78   12.57
  -2 -24 -11   22.52    9.49
  -2 -24 -12   93.71   16.52
  -2 -24 -13   94.28   14.94
  -2 -24 -14  137.61   15.36
   2 -25 -15    3.56    2.30
   2 -25 -14   25.48    6.96
   2 -25 -13    3.33    4.29
   2 -25 -12   95.31   16.19
   2 -25 -11    1.75    4.83
   2 -25 -10   45.99   13.06
   2 -25  -9   13.77    7.37
   2 -25  -8   11.92    7.45
   2 -25  -7   36.41   11.78
   2 -25  -6   54.60   13.72
   2 -25  -5   15.02    8.11
   2  25  -5    7.27   13.36
   2 -25  -4   43.72   11.61
   2  25  -4   52.15   22.69
   2 -25  -3    4.63    4.77
   2  25  -3   -1.94    6.32
   2  25  -3   17.14    8.91
   2  25  -2  234.31   47.23
   2 -25  -2  224.00   26.00
   2  25  -2  235.80   29.59
   2 -25  -1   42.03   12.57
   2  25  -1   45.63   21.69
   2  25  -1   38.47   12.75
   2  25   0   94.30   31.23
   2 -25   0   76.29   15.05
   2  25   0  104.27   20.48
   2  25   1   81.89   18.22
   2  25   1   55.21   22.64
  -2 -25  -1   51.48   12.68
   2  25   2   18.22    9.63
  -2 -25  -2   22.04    9.99
   2  25   2   19.97    8.26
  -2  25  -3  106.81   29.02
   2  25   3  154.21   41.48
  -2 -25  -4  239.12   29.28
   2  25   4  260.53   32.01
  -2 -25  -5   22.03   10.81
   2  25   5   21.36   10.59
  -2 -25  -6  277.76   31.41
   2  25   6  279.93   33.24
  -2 -25  -7   32.31   11.86
   2  25   7   39.79   13.46
  -2 -25  -8  643.98   47.81
   2  25   8  615.68   47.02
  -2 -25  -9   13.53    8.10
   2  25   9    8.76    7.24
   2  25  10  454.50   34.92
  -2 -25 -10  527.09   41.76
  -2 -25 -11   35.42   11.20
  -2 -25 -12   49.42   11.69
  -2 -25 -13    8.57    4.76
   2 -26 -14    2.77    3.57
   2 -26 -13   24.91    7.69
   2 -26 -12   60.62   12.47
   2 -26 -11   23.06    8.63
  -2  26  11    9.43    4.50
   2 -26 -10    9.97    6.31
   2 -26  -9  230.93   27.27
   2 -26  -8  143.36   21.42
   2 -26  -7   78.05   16.24
   2 -26  -6   61.60   13.96
   2 -26  -5   81.49   16.82
   2 -26  -4  111.99   18.95
   2 -26  -3  322.49   31.10
   2  26  -3  307.05   32.50
   2 -26  -2   99.19   17.27
   2  26  -2   52.27   21.60
   2  26  -2  101.36   19.47
   2  26  -1  134.65   35.63
   2  26  -1  134.02   22.53
   2 -26  -1  132.37   19.69
   2  26   0  121.47   36.14
   2 -26   0  140.78   19.91
   2  26   0  155.51   24.66
  -2 -26  -1  211.58   25.38
   2  26   1  188.37   45.24
   2  26   1  193.91   27.29
   2  26   2   21.23   10.01
  -2 -26  -2   21.65    8.78
  -2 -26  -3  430.84   37.74
   2  26   3  377.63   38.22
  -2 -26  -4  850.03   54.03
   2  26   4  744.00   53.58
  -2 -26  -5  117.76   20.04
   2  26   5  105.00   20.75
  -2 -26  -6   15.09    8.83
   2  26   6    9.25    7.82
  -2 -26  -7   42.65   13.07
   2  26   7   24.97   10.56
  -2 -26  -8   28.47   11.17
   2  26   8   30.67   11.11
  -2 -26  -9    9.82    6.73
   2  26   9    9.72    6.42
  -2 -26 -10   38.99   11.21
   2  26  10   42.34   10.79
  -2 -26 -11    9.48    6.27
  -2 -26 -12   12.56    6.19
  -2 -26 -13    5.22    4.57
   2 -27 -14   33.05    6.91
   2 -27 -13   35.22    8.08
   2 -27 -12   79.54   13.56
  -2  27  11   12.47    6.04
   2 -27 -11   11.34    6.29
   2 -27 -10   22.74    8.61
   2 -27  -9   75.13   15.25
   2 -27  -8   20.14    9.07
   2 -27  -7    9.43    7.04
   2 -27  -6   39.63   12.06
   2 -27  -5   72.24   15.40
   2 -27  -4   56.37   14.27
   2  27  -3  151.08   23.73
   2 -27  -3  126.70   19.96
   2  27  -2   74.09   16.86
   2 -27  -2   54.66   13.05
   2  27  -1  292.32   33.52
   2 -27  -1  229.04   25.30
   2  27   0   16.33    9.63
   2  27   1   19.69   10.16
  -2 -27  -2   50.06   13.25
   2  27   2   48.27   15.20
  -2 -27  -3   21.04    8.73
   2  27   3   28.97   11.96
  -2 -27  -4   17.78    9.94
   2  27   4   15.18    8.79
  -2 -27  -5   34.38   11.61
   2  27   5   30.32   11.53
  -2 -27  -6  118.29   20.62
   2  27   6  112.88   20.78
  -2 -27  -7  137.91   21.67
   2  27   7  152.62   23.22
  -2 -27  -8   12.10    6.70
   2  27   8   21.12    8.36
  -2 -27  -9   12.27    7.01
   2  27   9   10.22    7.93
  -2 -27 -10   57.56   13.16
   2  27  10   67.60   12.81
  -2 -27 -11   13.00    7.10
  -2 -27 -12   10.21    5.32
   2 -28 -13   25.87    6.90
   2 -28 -12   13.72    6.03
   2 -28 -11  115.98   16.59
  -2  28  11  108.97   15.02
   2 -28 -10   62.91   13.40
  -2  28  10   63.93   13.10
   2 -28  -9  131.05   20.04
   2 -28  -8   81.51   16.35
   2 -28  -7   30.94   10.58
   2 -28  -6   37.00   10.88
   2 -28  -5   12.56    8.04
   2 -28  -4  188.34   24.01
   2 -28  -3   26.25    9.75
   2  28  -3   29.97   10.58
   2 -28  -2    6.68    6.08
   2  28  -2   -0.53    4.45
   2 -28  -1   25.81    9.39
   2  28  -1   24.87   10.69
   2  28   0   65.94   16.53
   2  28   1   45.22   13.72
  -2 -28  -2   14.99    7.53
   2  28   2   30.98   11.45
  -2 -28  -3   10.74    5.64
   2  28   3   12.76    8.82
  -2 -28  -4   10.80    6.31
   2  28   4   19.06    9.27
  -2 -28  -5  166.63   23.49
   2  28   5  143.28   23.60
  -2 -28  -6  121.32   20.14
   2  28   6  139.87   22.95
  -2 -28  -7   94.09   17.77
   2  28   7   94.27   18.10
  -2 -28  -8    5.37    6.11
   2  28   8   12.89    6.84
  -2 -28  -9   -2.83    4.71
   2  28   9   -5.57    5.01
  -2 -28 -10    0.03    4.90
   2  28  10   -5.03    4.10
  -2 -28 -11   -0.78    3.22
  -2 -28 -12   16.54    5.91
   2 -29 -12   -2.16    2.98
   2 -29 -11  137.54   17.35
  -2  29  11  140.79   15.47
  -2  29  10    2.77    3.77
   2 -29 -10   12.22    6.96
   2 -29  -9   58.98   12.76
   2 -29  -8    8.85    7.07
   2 -29  -7   29.17   10.34
   2 -29  -6    3.82    4.98
   2 -29  -5   94.47   17.56
   2 -29  -4    1.59    4.79
   2  29  -3  116.00   20.36
   2 -29  -3   89.62   17.99
   2  29  -2   14.45    8.29
   2 -29  -2   16.37    8.31
   2  29  -1  314.90   33.87
   2 -29  -1  273.40   27.06
   2  29   0   47.81   14.44
   2  29   1   82.23   17.82
  -2 -29  -2   29.20   10.29
   2  29   2   35.09   12.04
  -2 -29  -3   17.55    8.60
   2  29   3   10.55    7.72
  -2 -29  -4    7.42    6.79
   2  29   4    7.92    7.62
  -2 -29  -5   20.42    9.63
   2  29   5   15.99    9.06
  -2 -29  -6   76.82   16.20
   2  29   6   71.74   16.62
  -2 -29  -7  145.27   21.09
   2  29   7  139.96   21.60
  -2 -29  -8   35.59   11.01
   2  29   8   16.32    7.62
  -2 -29  -9   44.89   11.16
   2  29   9   35.98    9.67
  -2 -29 -10    0.66    3.68
   2  29  10   10.76    4.92
  -2 -29 -11   90.61   13.57
   2 -30 -12    3.56    3.80
  -2  30  11   36.27    7.65
   2 -30 -11   41.57    9.38
  -2  30  10   51.02   10.67
   2 -30 -10   65.70   12.63
  -2  30   9   70.65   13.47
   2 -30  -9   93.90   15.29
   2 -30  -8   10.86    6.35
   2 -30  -7  227.11   25.21
   2 -30  -6  152.13   20.76
   2 -30  -5  193.48   23.79
   2 -30  -4   11.08    6.39
   2  30  -3   60.53   13.94
   2 -30  -3   37.90   10.65
   2  30  -2   21.56    9.45
   2 -30  -2   43.18   11.61
   2  30  -1   40.11   12.43
   2 -30  -1   36.76   10.29
   2  30   0   61.37   15.56
   2  30   1  158.42   24.22
  -2 -30  -2   24.54    9.06
   2  30   2    8.57    7.01
  -2 -30  -3  215.93   25.53
   2  30   3  204.21   27.77
  -2 -30  -4   15.47    7.57
   2  30   4   15.89    8.88
  -2 -30  -5  424.49   35.49
   2  30   5  374.45   36.33
   2  30   6   -3.02    5.47
  -2 -30  -6    0.54    4.13
   2  30   7   -0.43    3.96
  -2 -30  -7   -0.72    4.80
   2  30   8    1.68    4.90
  -2 -30  -8   -3.51    5.69
   2  30   9   60.18   11.69
  -2 -30  -9   46.42   10.87
   2  30  10   12.87    5.07
  -2 -30 -10   11.57    5.75
   2 -31 -11    8.76    4.71
  -2  31  10    8.43    4.65
   2 -31 -10    6.85    4.64
  -2  31   9   20.47    6.77
   2 -31  -9   21.28    7.32
   2 -31  -8   62.78   12.72
   2 -31  -7   13.46    6.45
   2 -31  -6   34.44   10.06
   2 -31  -5    3.79    3.83
   2 -31  -4  152.31   20.70
   2  31  -3  128.22   19.59
   2 -31  -3   98.51   16.47
   2  31  -2  121.63   19.99
   2 -31  -2   88.23   15.21
   2 -31  -1    8.32    6.28
   2  31  -1   15.55    8.94
   2  31   0   62.48   15.58
   2  31   1   52.28   14.49
  -2 -31  -2   69.97   13.57
   2  31   2   76.72   16.72
  -2 -31  -3    0.75    3.99
   2  31   3    2.80    5.35
  -2 -31  -4   -3.74    5.14
   2  31   4   -5.25    5.58
  -2 -31  -5   -2.20    5.17
   2  31   5    4.98    5.74
  -2 -31  -6   50.36   12.56
   2  31   6   35.86   10.88
  -2 -31  -7   25.34    8.87
   2  31   7   30.89    9.75
  -2 -31  -8   11.82    6.25
   2  31   8    8.19    4.92
  -2 -31  -9   87.28   13.70
   2  31   9   88.94   12.93
  -2 -31 -10   12.47    5.16
   2  31  10   13.65    4.20
   2 -32 -10   35.59    8.32
  -2  32  10   49.30    8.69
   2 -32  -9   43.55    9.69
  -2  32   9   38.37    8.92
  -2  32   8  206.21   21.46
   2 -32  -8  180.46   19.89
   2 -32  -7   47.44   10.91
   2 -32  -6   23.44    8.07
   2 -32  -5   15.55    7.03
   2 -32  -4    6.50    4.71
   2  32  -3   25.31    8.63
   2 -32  -3   30.91    9.22
   2  32  -2   26.52    9.94
   2 -32  -2   24.55    9.27
   2  32  -1   -2.77    5.41
   2  32   0   23.44   10.39
   2  32   1   56.05   14.39
   2  32   2   90.41   18.19
  -2 -32  -3   42.98   11.08
   2  32   3   56.35   14.11
  -2 -32  -4   68.61   13.62
   2  32   4   76.50   15.68
  -2 -32  -5    1.19    3.96
   2  32   5   -2.70    4.59
  -2 -32  -6   14.38    7.49
   2  32   6   25.42    8.92
  -2 -32  -7    3.22    3.48
   2  32   7    5.00    4.58
  -2 -32  -8  105.68   15.12
   2  32   8  117.83   15.60
   2  32   9    5.63    4.08
  -2 -32  -9   -1.04    2.79
  -2  33   9   21.94    6.62
   2 -33  -9   19.70    6.27
  -2  33   8   12.81    6.11
   2 -33  -8    5.70    4.13
  -2  33   7   25.41    7.87
   2 -33  -7   25.07    7.40
   2 -33  -6   67.91   12.42
   2 -33  -5   56.16   11.45
   2 -33  -4    6.81    4.55
   2  33  -3   17.05    6.55
   2 -33  -3   -4.02    5.37
   2  33  -2  201.01   23.42
   2 -33  -2  166.34   18.71
   2  33  -1    0.81    3.85
   2  33   0   28.17   10.26
   2  33   1    9.10    6.30
   2  33   2   28.53    9.91
  -2 -33  -3    6.60    5.66
   2  33   3    2.59    4.39
  -2 -33  -4   65.72   12.45
   2  33   4   75.71   15.04
  -2 -33  -5   37.83    9.51
   2  33   5   39.95   10.95
  -2 -33  -6   16.37    6.76
   2  33   6   24.11    8.28
  -2 -33  -7    2.86    3.65
   2  33   7    0.78    3.59
   2  33   8   69.06   11.02
  -2 -33  -8   73.79   11.71
  -2  34   8   85.57   12.27
   2 -34  -8   61.04   10.10
   2 -34  -7    3.90    4.21
  -2  34   7    8.83    4.98
  -2  34   6  168.79   19.47
   2 -34  -6  126.22   15.58
   2 -34  -5    1.81    3.65
   2 -34  -4   12.66    5.79
   2  34  -3   12.37    5.66
   2 -34  -3   -0.93    2.91
   2  34  -2   52.53   11.06
   2  34  -1   81.65   14.65
   2  34   0   19.87    7.97
   2  34   1   20.24    9.09
  -2  34  -2   79.21   12.85
   2  34   2  111.00   17.78
   2  34   3   12.01    6.52
  -2 -34  -4  117.79   15.18
   2  34   4  123.14   17.74
   2  34   5    7.50    5.79
  -2 -34  -5    9.24    4.89
   2  34   6    8.98    5.48
  -2 -34  -6    3.95    3.80
   2  34   7    6.75    4.41
  -2 -34  -7   10.29    4.89
  -2  35   7   10.43    5.01
   2 -35  -7    1.71    2.72
  -2  35   6   29.35    8.01
   2 -35  -6   20.27    6.04
  -2  35   5    8.75    5.48
   2 -35  -5    1.23    3.64
  -2  35   4   21.58    7.50
   2 -35  -4   10.59    4.62
   2 -35  -3   36.23    7.60
   2  35  -2   26.69    7.31
   2  35  -1   24.12    8.11
  -2  35   1   12.51    6.14
  -2  35   0   21.88    7.29
   2  35   0   17.92    7.30
   2  35   1   38.16   10.11
  -2  35  -1   35.11    9.01
   2  35   2   10.08    5.41
  -2  35  -2    9.30    4.69
   2  35   3   -0.26    3.57
   2  35   4    8.81    4.80
  -2 -35  -4   15.09    5.23
   2  35   5    7.89    4.88
  -2 -35  -5   17.86    6.48
   2  35   6   12.81    5.34
  -2 -35  -6   17.88    6.14
  -2  36   5    3.14    3.91
   2 -36  -5    3.17    3.68
  -2  36   4    7.09    4.70
   2 -36  -4   20.59    5.70
  -2  36   3   11.05    5.61
   2  36  -2    8.20    4.34
  -2  36   2    9.15    5.22
   2  36  -1   13.33    5.50
  -2  36   1   10.51    5.18
   2  36   0   20.11    6.63
  -2  36   0   26.85    7.33
  -2  36  -1   65.00   10.55
   2  36   1   66.16   11.81
   2  36   2   22.86    7.15
   2  36   3   11.95    5.63
   2  36   4   11.98    5.61
  -2  37   2    7.77    4.43
  -2  37   1   55.93    9.86
   2  37  -1   46.80    8.18
   2  37   0   -1.63    3.00
  -2  37   0    3.75    2.88
   2  37   1   25.53    6.87
  -2  37  -1   14.89    4.02
   3   0 -19   38.08   10.15
   3   0 -18  117.15   17.10
   3   0 -17    1.34    4.94
   3   0 -16  146.71   20.00
   3   0 -16  179.18   23.31
   3   0 -15   11.05    9.32
   3   0 -15   24.08   10.56
   3   0 -14  579.49   42.57
   3   0 -14  494.83   39.25
   3   0 -13    8.95    5.02
   3   0 -13   20.11    7.95
   3   0 -13   11.21    9.68
   3   0 -12   47.84   18.71
   3   0 -11   18.47   11.74
   3   0 -10  734.57   64.46
   3   0  -9   14.98    8.77
   3   0  -8   35.88   11.93
   3   0  -7    1.01    3.94
   3   0  -6  294.00   32.70
   3   0  -5   -4.63    5.03
   3   0  -5    2.03    1.76
   3   0  -4  193.68   25.55
   3   0  -4  119.12    9.60
   3   0  -3   64.26   15.23
   3   0  -2  688.49   46.12
   3   0  -1   23.37    9.13
   3   0   0 1716.15   70.92
   3   0   1   19.72    8.75
   3   0   2   41.69   11.95
  -3   0  -3   19.09    9.03
  -3   0  -4   27.65   11.50
  -3   0  -5   83.73   18.91
  -3   0  -6 1047.52   71.35
  -3   0  -7    8.70    9.59
  -3   0  -8 1417.30   95.99
  -3   0 -11    1.77    4.20
  -3   0 -12  914.38   52.00
  -3   0 -13   -2.67    5.34
  -3   0 -14  173.26   22.41
  -3   0 -15   11.65    7.31
  -3   0 -16   21.14    8.18
  -3   0 -17    2.42    3.18
  -3   0 -18   41.48    6.62
   3   1 -20   21.32    5.62
   3  -1 -19  114.13   13.94
   3   1 -19  124.36   15.52
   3  -1 -18   70.09   13.48
   3   1 -18  115.24   17.22
   3  -1 -17   21.02    8.29
   3   1 -17   29.11   10.10
   3  -1 -17   23.02    7.46
   3  -1 -16  144.23   20.03
   3  -1 -16  147.31   20.52
   3   1 -16  177.58   24.22
   3  -1 -15   50.52   13.36
   3   1 -15   37.79   12.75
   3  -1 -15   44.75   13.14
   3   1 -15   56.39   13.85
   3   1 -14  143.63   22.16
   3   1 -14  192.97   25.02
   3  -1 -14   54.90   14.44
   3   1 -13   25.85   15.12
   3  -1 -13  124.01   19.66
   3   1 -13   36.58   11.80
   3  -1 -13  117.53   22.34
   3   1 -13   46.35   12.69
   3  -1 -12   94.12   28.47
   3   1 -12   93.35   27.05
   3   1 -11   18.19   11.83
   3  -1 -11   42.36   19.41
   3   1 -10   82.04   22.27
   3  -1 -10   60.43   18.51
   3   1  -9  329.72   40.47
   3  -1  -9  286.20   37.19
   3  -1  -8  628.46   50.74
   3   1  -8  631.08   52.87
   3  -1  -7  369.53   37.80
   3   1  -7  351.34   37.05
   3   1  -6 1042.83   61.70
   3  -1  -6 1121.65   63.44
   3  -1  -5  646.75   46.98
   3   1  -5  721.82   49.87
   3  -1  -4  825.89   51.56
   3   1  -4  843.26   51.79
   3  -1  -3   13.39    7.28
   3   1  -3   17.89    8.89
   3  -1  -3   11.93    2.99
   3   1  -2 2197.51   79.42
   3  -1  -2 2409.90   86.91
   3  -1  -1   65.24   14.61
   3   1  -1   72.78   15.28
   3   1   0 1564.08   66.83
   3  -1   0 1315.44   63.14
   3   1   1  440.19   34.63
   3  -1   1  406.35   35.43
   3   1   2 1861.99   72.30
   3  -1   2 1809.71   75.26
  -3   1  -2 1987.78   72.44
   3   1   3  410.07   34.12
  -3   1  -3  387.42   35.28
  -3   1  -4  520.14   43.27
  -3   1  -5   61.77   16.41
  -3   1  -6 4820.05  152.67
  -3   1  -7   -2.85    4.46
  -3   1  -8   36.49   14.30
  -3   1  -9  219.18   38.76
  -3  -1 -11   36.96   10.47
  -3   1 -11   23.12    8.30
  -3  -1 -12  106.66   18.15
  -3   1 -12  112.74   19.42
  -3  -1 -13   38.60   11.30
  -3   1 -13   30.72   12.05
  -3  -1 -14  224.73   25.95
  -3   1 -14  259.18   26.78
  -3  -1 -14  240.57   25.46
  -3   1 -15   50.33   11.69
  -3  -1 -15   45.40   11.30
  -3   1 -16  102.69   15.20
  -3  -1 -16   93.68   14.00
  -3  -1 -17   15.80    5.59
  -3   1 -17   12.77    5.48
  -3   1 -18   25.45    5.91
   3   2 -20   10.16    4.11
   3   2 -19   37.85    9.79
   3   2 -18   71.65   14.36
   3  -2 -18   70.42   12.60
   3  -2 -17    6.53    6.30
   3   2 -17    0.82    4.78
   3  -2 -17   15.42    7.29
   3   2 -16   42.55   13.27
   3  -2 -16   49.76   13.41
   3  -2 -16   17.65    9.05
   3   2 -15   55.01   15.15
   3  -2 -15   43.22   12.85
   3  -2 -15   73.45   16.89
   3  -2 -14    7.05    6.35
   3  -2 -14   10.84    8.78
   3  -2 -13  688.06   44.47
   3   2 -13  721.54   49.58
   3   2 -13  540.07   66.78
   3   2 -13  605.89   42.18
   3  -2 -13  649.21   46.20
   3  -2 -12  103.99   26.20
   3   2 -12  134.07   33.02
   3   2 -12  177.55   25.16
   3  -2 -11  584.35   60.48
   3   2 -11  648.93   66.86
   3   2 -10  154.31   31.04
   3  -2 -10  118.23   24.84
   3   2  -9  189.55   31.68
   3  -2  -9  134.72   25.12
   3   2  -8  854.42   62.51
   3  -2  -8  806.96   56.84
   3   2  -7   -0.85    3.41
   3  -2  -7    0.59    5.32
   3   2  -7    1.26    4.02
   3  -2  -6  236.27   29.62
   3   2  -6  225.71   28.81
   3   2  -6  196.62   18.87
   3   2  -5   48.24   13.62
   3  -2  -5   41.78   12.61
   3   2  -5   38.16    7.77
   3   2  -4  100.77   19.92
   3  -2  -4  116.23   19.51
   3   2  -4   84.23   12.12
   3   2  -3  832.58   49.54
   3  -2  -3  737.61   48.50
   3  -2  -2 3328.37  103.46
   3   2  -2 3504.18   99.70
   3  -2  -1  576.10   43.45
   3   2  -1  611.20   41.46
   3  -2   0 6162.36  137.72
   3   2   0 6129.98  129.64
   3   2   1  556.43   38.98
   3  -2   1  445.76   37.55
   3   2   2  909.95   49.53
  -3   2  -2 1014.33   52.21
   3   2   3   46.22   10.70
  -3   2  -3   50.27   12.95
   3   2   4  740.12   45.92
  -3   2  -4  861.15   56.44
  -3   2  -5  359.19   38.91
  -3   2  -6  287.37   37.44
  -3   2  -7  105.74   24.19
  -3   2  -8  721.68   66.74
  -3   2  -9  612.16   65.70
  -3   2 -10  175.32   22.11
  -3   2 -10  198.16   38.57
  -3  -2 -11  217.01   24.63
  -3   2 -11  244.12   26.46
  -3   2 -12  174.60   23.54
  -3  -2 -12  164.16   21.83
  -3  -2 -13   38.85   11.45
  -3   2 -13   29.34    9.62
  -3   2 -14   10.43    7.25
  -3  -2 -14    4.41    5.18
  -3  -2 -14    6.54    5.84
  -3   2 -15   36.82   10.40
  -3  -2 -15   45.43   10.98
  -3  -2 -16   14.86    7.82
  -3   2 -16   10.46    6.46
  -3  -2 -17    2.24    3.20
  -3   2 -17   20.52    7.48
  -3   2 -18    6.46    3.99
   3   3 -20   38.18    7.22
   3   3 -19   91.74   13.13
   3  -3 -18  181.60   19.39
   3   3 -18  213.34   22.38
   3  -3 -17   75.83   14.14
   3   3 -17   57.52   13.83
   3  -3 -17   76.26   14.37
   3  -3 -16  124.67   19.77
   3   3 -16  163.22   22.85
   3  -3 -16  134.87   19.26
   3  -3 -15  216.62   26.34
   3  -3 -15  231.35   25.32
   3   3 -15  242.01   29.11
   3  -3 -14   52.63   13.36
   3   3 -14   39.55   14.04
   3  -3 -14   60.62   15.07
   3  -3 -13  114.18   18.26
   3  -3 -13  139.08   22.33
   3  -3 -12   85.78   25.91
   3   3 -12   84.82   25.48
   3   3 -12  119.60   20.15
   3  -3 -12  147.31   22.07
   3  -3 -11  144.17   28.61
   3   3 -11  132.39   31.13
   3   3 -10  254.32   40.17
   3  -3 -10  241.57   34.98
   3   3  -9  161.57   29.71
   3  -3  -9  188.29   29.86
   3   3  -8  646.13   55.54
   3  -3  -8  592.17   48.63
   3  -3  -7  697.04   51.37
   3   3  -7  728.20   55.05
   3   3  -7  700.72   40.70
   3  -3  -6   34.22   12.47
   3   3  -6   33.87   13.01
   3   3  -6   33.12    8.60
   3   3  -5 1920.07   80.75
   3  -3  -5 2044.74   83.08
   3  -3  -4  513.74   41.15
   3   3  -4  618.30   44.27
   3   3  -4  531.37   33.47
   3  -3  -2  136.07   22.00
   3   3  -2  123.61   18.89
   3   3  -1   36.52   11.52
   3  -3  -1   34.97   11.94
   3   3   0   20.17    8.99
   3  -3   0   23.49   10.73
  -3   3   0   15.82    5.62
   3   3   1   15.54    7.58
   3  -3   1   23.48    9.68
  -3   3  -1   18.21    7.80
   3   3   2   92.02   15.77
  -3   3  -2  112.58   17.61
   3   3   3 3100.54   89.38
  -3   3  -3 3252.26  102.43
   3   3   4    7.25    5.33
  -3   3  -4   20.30   11.07
   3   3   5 1616.61   66.68
  -3   3  -5 1917.99   90.07
  -3   3  -6  418.36   44.92
  -3   3  -7  571.73   57.26
  -3   3  -8  159.01   31.20
  -3   3  -9  599.86   64.79
  -3   3 -10  872.86   82.79
  -3  -3 -10  741.73   44.04
  -3   3 -10  810.07   46.50
  -3  -3 -11  137.80   20.43
  -3   3 -11  136.23   20.64
  -3  -3 -12  193.28   23.44
  -3   3 -12  213.74   25.72
  -3  -3 -13  265.27   28.00
  -3   3 -13  274.52   29.45
  -3  -3 -14   20.94    8.71
  -3   3 -14   26.32    9.36
  -3  -3 -14   24.77    7.65
  -3  -3 -15   65.23   12.88
  -3   3 -15   54.86   12.43
  -3  -3 -16   56.34   10.49
  -3   3 -16   60.15   11.89
  -3   3 -17   41.77    8.84
  -3   3 -18    3.70    3.42
   3   4 -19   73.21   12.15
   3   4 -18   49.94   12.51
   3  -4 -18   28.20    8.99
   3   4 -17   57.44   13.53
   3  -4 -17   86.87   15.12
   3   4 -16   81.20   16.84
   3  -4 -16   74.14   15.24
   3  -4 -15  109.19   17.68
   3   4 -15   92.51   19.62
   3  -4 -15   92.42   18.15
   3  -4 -14   18.50    8.48
   3   4 -14   39.99   13.88
   3  -4 -14   31.20   11.22
   3  -4 -13  176.34   21.49
   3   4 -13  246.94   29.52
   3  -4 -13  190.41   25.17
   3   4 -12  199.79   27.45
   3  -4 -12  222.71   27.19
   3   4 -12  182.81   38.08
   3   4 -11  667.36   70.79
   3  -4 -11  535.31   55.61
   3  -4 -10   32.51   13.98
   3   4 -10   26.88   13.41
   3  -4  -9  350.28   39.30
   3   4  -9  462.38   51.99
   3   4  -8   26.46    9.60
   3   4  -8   41.56   15.30
   3  -4  -8   16.67   10.93
   3   4  -7  178.10   28.53
   3  -4  -7  138.07   23.28
   3   4  -7  147.87   20.05
   3  -4  -6  564.61   45.62
   3   4  -6  646.78   49.29
   3   4  -6  551.91   36.07
   3  -4  -5 1213.59   64.85
   3   4  -5 1210.66   51.40
   3  -4  -4   18.39   10.81
   3   4  -4   19.44    9.18
   3   4  -4   18.82    8.28
   3   4  -3 1419.44   65.94
   3  -4  -3 1144.37   62.68
   3  -4  -2  157.97   23.91
   3   4  -2  114.68   18.92
   3  -4  -1   36.69   12.66
   3   4  -1   26.48    8.73
   3   4   0   53.53   12.74
   3  -4   0  114.79   21.07
   3   4   1 2020.46   70.46
  -3   4  -1 1972.27   65.30
   3   4   2    5.45    3.18
  -3   4  -2    5.12    5.12
   3   4   3  493.97   34.83
  -3   4  -3  524.36   40.39
   3   4   4   37.08    9.73
  -3   4  -4   38.11   11.06
   3   4   5  718.65   42.04
  -3   4  -5  819.29   58.65
  -3   4  -6   22.19   10.32
  -3   4  -7   20.38   11.50
  -3   4  -8   69.14   19.72
  -3   4  -9  772.02   75.17
  -3  -4 -10   44.91   10.98
  -3   4 -10   39.97   11.23
  -3   4 -10   30.90   16.44
  -3   4 -11  982.86   53.06
  -3  -4 -11  884.81   49.62
  -3   4 -12   28.41   10.31
  -3  -4 -12   14.29    7.31
  -3  -4 -13  238.71   25.62
  -3  -4 -13  257.92   27.27
  -3  -4 -14   13.48    6.80
  -3  -4 -14   16.15    8.86
  -3   4 -14    6.41    6.81
  -3  -4 -15   37.12    9.64
  -3   4 -15   29.79    9.62
  -3   4 -16   15.31    6.52
  -3   4 -17   50.88   10.08
  -3   4 -18   -6.18    4.08
   3   5 -19   39.56    9.67
   3  -5 -18  169.15   18.79
   3   5 -18  159.01   19.94
   3   5 -17   79.64   15.90
   3  -5 -17   62.16   13.32
   3   5 -16   40.58   12.40
   3  -5 -16   17.29    8.40
   3   5 -15   72.63   15.74
   3  -5 -15   56.75   14.61
   3  -5 -14  171.95   25.45
   3   5 -14  114.38   20.16
   3   5 -13   52.09   15.13
   3  -5 -13   31.03   10.66
   3   5 -12    2.69    5.25
   3   5 -12   27.08   10.88
   3  -5 -12   13.44   10.21
   3  -5 -11  571.64   57.50
   3   5 -11  587.00   67.74
   3  -5 -10  387.61   44.04
   3   5 -10  458.86   56.06
   3  -5  -9  453.49   44.25
   3   5  -9  589.36   59.54
   3   5  -8   25.51    9.18
   3  -5  -8   35.74   11.91
   3   5  -8   49.14   16.81
   3  -5  -7  159.59   25.07
   3   5  -7  182.26   29.20
   3   5  -7  185.37   23.53
   3  -5  -6   39.59   12.44
   3   5  -6   58.42   12.96
   3   5  -6   58.99   15.68
   3  -5  -5  498.43   42.44
   3   5  -5  637.80   47.88
   3   5  -5  566.90   37.95
   3   5  -4 1606.48   73.16
   3  -5  -4 1546.36   73.34
   3   5  -4 1653.94   67.39
   3  -5  -3   58.79   15.92
   3   5  -3   52.32   14.12
   3   5  -2   69.33   15.25
   3  -5  -2   80.56   17.57
   3   5  -1 1009.27   51.20
   3  -5  -1  928.05   57.34
   3   5   0  161.79   20.42
   3   5   1  703.71   40.33
  -3   5  -1  765.82   41.23
   3   5   2   32.01    9.88
  -3   5  -2   49.00   15.30
   3   5   3 4039.08   92.54
  -3   5  -3 4070.35  113.68
   3   5   4    6.41    4.79
  -3   5  -4   12.40    7.40
  -3   5  -5  555.09   48.30
  -3   5  -6  375.63   42.97
  -3   5  -7  600.42   57.98
  -3   5  -8   16.65   11.38
  -3   5  -9  773.33   75.99
  -3   5 -10  480.85   61.88
  -3   5 -10  423.66   33.81
  -3  -5 -10  406.13   32.79
  -3   5 -11  469.62   65.76
  -3  -5 -11  371.31   32.29
  -3   5 -11  411.31   34.70
  -3   5 -12   80.27   15.96
  -3  -5 -12   80.99   15.27
  -3   5 -12  111.69   33.28
  -3  -5 -13  129.98   19.25
  -3  -5 -14  118.33   17.82
  -3   5 -14  130.92   19.79
  -3   5 -15   23.47    8.72
  -3   5 -16   37.76    9.77
  -3   5 -17  154.03   16.37
  -3   5 -18   43.99    7.17
   3   6 -19   17.46    6.63
   3   6 -18   25.89    9.46
   3  -6 -18    6.38    5.74
   3   6 -17   19.24    9.22
   3  -6 -17   -4.17    5.93
   3   6 -16   65.94   14.90
   3  -6 -16   81.19   15.83
   3   6 -15    5.25    6.30
   3  -6 -15   14.25    8.10
   3  -6 -14  327.39   34.23
   3   6 -14  286.10   31.55
   3   6 -13   68.18   16.12
   3  -6 -13   85.93   18.37
   3   6 -12   33.44   17.05
   3   6 -12   39.32   12.58
   3  -6 -12   63.10   17.10
   3   6 -11  220.14   42.13
   3  -6 -10  123.23   24.08
   3   6 -10  202.90   38.67
   3   6  -9  208.34   36.32
   3  -6  -9  142.12   24.21
   3   6  -9  165.24   25.50
   3  -6  -8   25.57   10.97
   3   6  -8   23.10   12.91
   3   6  -8   22.45    9.02
   3  -6  -7   61.87   15.66
   3   6  -7   78.97   16.00
   3   6  -7  104.35   23.46
   3  -6  -6  372.51   37.07
   3   6  -6  392.83   40.70
   3   6  -6  313.34   30.88
   3  -6  -5  381.33   38.25
   3   6  -5  383.53   38.03
   3   6  -5  374.94   33.47
   3  -6  -4   58.72   15.60
   3   6  -4   33.23   12.06
   3   6  -4   46.14   12.46
   3   6  -3 3672.42  105.37
   3  -6  -3 3457.32  114.44
   3  -6  -2 2676.92   99.18
   3   6  -2 2676.49   86.92
   3  -6  -1  141.09   24.38
   3   6  -1  100.52   16.70
   3   6   0   42.65   10.33
   3  -6   0   40.01   13.30
  -3   6   0   40.07    8.65
   3   6   1  546.72   33.87
  -3   6  -1  601.01   37.22
   3   6   2   40.41   11.01
  -3   6  -4  193.49   26.70
  -3   6  -5 1007.12   68.03
  -3   6  -6   51.28   18.79
  -3   6  -7  788.73   68.19
  -3   6  -8  404.43   51.46
  -3   6  -9 2337.49  133.06
  -3   6 -10  235.90   44.82
  -3   6 -10  218.84   24.16
  -3  -6 -10  196.50   23.22
  -3   6 -11  978.11   53.26
  -3  -6 -11  819.09   47.48
  -3   6 -12  121.03   19.98
  -3  -6 -12  129.80   19.58
  -3  -6 -13    9.57    5.60
  -3  -6 -14   22.10    9.38
  -3   6 -14   26.26   10.98
  -3   6 -15   41.20   10.98
  -3   6 -16   23.01    7.80
  -3   6 -17   64.29   10.83
  -3   6 -18    6.58    3.93
   3   7 -19   44.71    9.68
   3   7 -18   67.94   13.11
   3  -7 -18   77.64   13.80
   3   7 -17   68.54   13.96
   3  -7 -17   71.03   14.12
   3   7 -16   91.70   17.03
   3  -7 -16  100.37   17.79
   3   7 -15   39.21   12.01
   3  -7 -15   90.99   18.29
   3   7 -14   50.61   14.43
   3  -7 -14   48.20   15.63
   3   7 -13  125.57   21.56
   3  -7 -13  106.13   19.81
   3   7 -12   22.56   16.22
   3   7 -12   21.79    9.75
   3  -7 -12   10.26    6.17
   3   7 -11   62.91   24.90
   3  -7 -10   54.82   16.33
   3   7 -10   64.36   22.78
   3   7  -9  235.70   39.57
   3  -7  -9  204.97   29.26
   3   7  -9  214.42   30.62
   3  -7  -8 1096.25   66.34
   3   7  -8 1277.18   86.24
   3   7  -8 1072.51   65.55
   3   7  -7  121.16   25.40
   3  -7  -7  106.45   20.58
   3   7  -7  101.32   18.95
   3  -7  -6  589.51   46.87
   3   7  -6  667.53   54.40
   3   7  -6  559.03   43.75
   3  -7  -5 1257.67   68.55
   3   7  -5 1091.06   60.23
   3  -7  -4 1143.45   65.65
   3   7  -4 1246.21   65.43
   3   7  -4 1022.87   59.69
   3  -7  -3  294.49   33.90
   3   7  -3  251.51   28.55
   3  -7  -2   98.68   20.48
   3   7  -2   84.06   16.57
  -3   7   2   59.17    5.67
   3   7  -1    1.22    4.35
   3  -7  -1   -2.10    6.69
  -3   7   1   -0.79    2.25
   3   7   0  628.42   38.39
  -3   7   0  659.83   35.29
   3   7   1  219.92   21.41
  -3   7  -1  241.71   23.80
   3   7   2 2070.94   61.07
  -3   7  -2 2383.64   81.56
   3   7   3 1679.40   50.72
  -3   7  -3 2065.27   83.27
  -3   7  -4  747.24   54.34
  -3   7  -5  894.20   63.09
  -3   7  -6  955.61   70.64
  -3   7  -7  170.40   32.90
  -3   7  -8   52.99   19.55
  -3   7  -9  202.13   38.11
  -3   7 -10   56.39   12.92
  -3  -7 -10   25.00    9.00
  -3   7 -10   61.21   24.65
  -3  -7 -11   33.28    9.76
  -3   7 -11   28.26    9.46
  -3   7 -11   19.43   14.47
  -3  -7 -12   11.13    8.19
  -3  -7 -13  141.02   19.60
  -3  -7 -14  174.48   21.09
  -3   7 -14  177.22   23.45
  -3   7 -15   45.16   11.34
  -3   7 -16  143.51   17.81
  -3   7 -17   33.77    8.24
   3   8 -19    5.21    5.00
   3   8 -18   29.05    9.04
   3  -8 -18   28.00    8.27
   3   8 -17    5.25    5.64
   3  -8 -17   10.98    7.16
   3   8 -16   42.71   12.49
   3  -8 -16   98.34   18.82
   3   8 -15   29.61   10.92
   3  -8 -15   51.97   13.97
   3   8 -14  411.51   36.23
   3  -8 -14  342.22   34.71
   3   8 -13   80.00   17.63
   3  -8 -13  156.30   24.86
   3   8 -12  176.97   24.18
   3  -8 -12  210.13   28.13
   3   8 -11  712.44   76.43
   3   8 -10 1089.30   91.59
   3   8  -9   13.68    8.22
   3  -8  -9   16.93    8.83
   3   8  -9   27.53   13.96
   3   8  -8  216.26   31.04
   3  -8  -8  196.23   27.91
   3   8  -8  280.47   42.11
   3   8  -7   36.69   12.61
   3   8  -7   50.17   17.35
   3  -8  -7   27.24   11.65
   3  -8  -6  763.15   54.43
   3   8  -6 1285.37   77.55
   3   8  -5   76.91   17.77
   3   8  -5   74.18   18.96
   3  -8  -5   68.84   16.56
   3   8  -4  114.89   21.54
   3   8  -4  140.26   23.48
   3  -8  -4  116.30   22.45
   3   8  -3    5.26    4.63
   3  -8  -3   16.15    9.28
   3  -8  -2 2576.44  100.61
   3   8  -2 2722.25   86.60
  -3   8   1  156.39   15.19
   3  -8  -1  205.71   29.11
   3   8  -1  168.70   21.16
  -3   8   0  670.49   36.87
   3   8   0  611.74   37.39
  -3   8  -1  197.25   22.10
   3   8   1  156.31   17.81
   3   8   2   61.33   10.35
  -3   8  -3  518.52   42.29
  -3   8  -5  345.98   40.40
  -3   8  -6  545.84   53.79
  -3   8  -7    1.82    8.36
  -3   8  -8  352.40   51.06
  -3   8  -9  123.54   30.10
  -3  -8 -10  554.97   42.15
  -3  -8 -10  586.76   39.64
  -3   8 -11   72.48   27.58
  -3  -8 -11   48.89   13.72
  -3  -8 -11   28.77   11.04
  -3   8 -11   40.47   11.52
  -3  -8 -12  319.63   29.41
  -3  -8 -13   11.72    6.45
  -3  -8 -14  377.33   30.31
  -3   8 -14  344.87   31.04
  -3   8 -15   34.52    9.76
  -3   8 -16   25.39    8.21
  -3   8 -17    5.17    4.29
   3   9 -19   66.92   11.27
   3   9 -18    6.51    5.46
   3  -9 -18    8.86    6.28
   3   9 -17    4.60    5.69
   3  -9 -17   15.47    8.90
   3  -9 -16  342.50   32.38
   3   9 -16  268.05   28.57
   3   9 -15   61.28   13.75
   3  -9 -15   57.60   15.15
   3   9 -14    7.25    7.55
   3  -9 -14    3.48    5.82
   3  -9 -13  132.44   22.05
   3   9 -13  122.96   19.76
   3   9 -12   32.47   12.49
   3  -9 -12   75.71   18.87
   3   9 -11   33.88   17.96
   3   9 -11   62.32   15.64
   3   9 -10  330.55   50.70
   3   9 -10  252.51   36.93
   3  -9  -9   56.26   15.63
   3   9  -9  106.81   28.60
   3   9  -9   73.25   19.49
   3   9  -8  961.29   79.69
   3  -9  -8  600.98   49.61
   3  -9  -7   67.91   16.52
   3   9  -7  120.17   26.49
   3   9  -7   82.16   18.74
   3  -9  -6  388.13   39.33
   3   9  -6  347.00   36.61
   3   9  -5  305.48   37.12
   3  -9  -5  279.08   33.15
   3   9  -5  233.96   31.24
   3  -9  -4  810.02   57.76
   3   9  -4  713.97   55.75
   3  -9  -3    4.87    5.82
   3   9  -3   -5.16    6.64
   3  -9  -2  701.63   53.70
   3   9  -2  717.75   46.31
   3  -9  -1  170.92   27.26
   3   9  -1  160.08   20.56
  -3   9   1  138.92   15.04
   3   9   0  517.17   34.20
  -3   9   0  540.73   34.87
   3   9   1   76.41   12.07
  -3   9  -1   92.49   16.82
   3   9   2  672.44   31.30
  -3   9  -2  898.05   54.86
  -3   9  -3  789.32   54.83
  -3   9  -4  284.06   35.25
  -3   9  -5   31.02   13.36
  -3   9  -6 2771.22  125.06
  -3   9  -7   36.11   14.68
  -3   9  -8  321.56   49.02
  -3   9  -9  704.62   75.55
  -3  -9 -10  223.69   26.61
  -3   9 -10  248.31   27.85
  -3  -9 -11  127.19   20.16
  -3   9 -11  195.36   43.45
  -3  -9 -11  145.23   20.32
  -3  -9 -12  114.52   18.23
  -3   9 -13   46.30   11.95
  -3  -9 -13   59.71   12.89
  -3  -9 -14  201.85   22.20
  -3   9 -14  159.46   21.36
  -3   9 -15  340.60   29.08
  -3   9 -16  222.57   21.58
  -3   9 -17   36.89    8.13
   3  10 -19    9.37    5.51
   3  10 -18    3.14    4.45
   3 -10 -18   10.54    7.35
   3  10 -17   10.67    6.83
   3 -10 -17    1.34    5.13
   3  10 -16   54.85   12.77
   3 -10 -16   60.16   14.35
   3  10 -15   34.44   10.39
   3 -10 -15    9.13    8.07
   3  10 -14  151.43   22.47
   3 -10 -14  155.97   23.62
   3  10 -13  209.24   25.81
   3  10 -12  342.95   33.40
   3 -10 -12  306.10   34.11
   3  10 -11  378.64   34.62
   3 -10 -11  425.22   38.23
   3  10 -10  179.90   31.90
   3  10 -10  198.97   40.13
   3  10  -9   59.67   22.41
   3  10  -9   37.92   12.86
   3  10  -8  100.98   22.35
   3  10  -8  143.73   32.42
   3 -10  -8   98.78   19.85
   3  10  -7   47.94   15.16
   3 -10  -7   30.28   11.41
   3  10  -6   17.22   10.86
   3  10  -6   32.36   13.59
   3 -10  -6   13.80    9.17
   3  10  -5  524.12   48.84
   3 -10  -5  582.70   49.09
   3  10  -4  275.22   36.75
   3  10  -4  354.79   38.89
   3 -10  -4  367.74   39.56
   3  10  -3 1639.08   78.07
   3 -10  -3 1849.76   88.95
   3  10  -2  964.76   55.29
   3 -10  -2  902.73   62.94
  -3  10   1    1.81    4.25
   3  10  -1    9.63    6.70
   3 -10  -1   12.87    8.69
  -3  10   0  599.61   39.11
   3  10   0  511.36   34.87
  -3  10  -1    5.32    4.27
   3  10   1   11.86    5.23
  -3  10  -2   38.25   12.95
  -3  10  -3  425.59   41.29
  -3  10  -4   12.57    7.63
  -3  10  -5  156.16   28.34
  -3  10  -6  241.63   38.38
  -3  10  -7   16.62   15.04
  -3  10  -8 1323.80   99.75
  -3 -10  -9  421.98   36.46
  -3  10  -9  417.84   33.67
  -3 -10 -10   41.01   13.18
  -3 -10 -10   47.02   12.37
  -3  10 -10   79.55   27.65
  -3  10 -11  161.35   41.49
  -3 -10 -12   12.24    6.73
  -3 -10 -12   10.15    6.01
  -3 -10 -13   43.68   10.44
  -3  10 -13   24.18   10.17
  -3 -10 -14   26.42    8.09
  -3  10 -14   26.60    9.70
  -3  10 -15  107.34   16.11
  -3  10 -16   33.11    8.70
  -3  10 -17   34.42    7.78
   3  11 -19   51.41    9.47
   3  11 -18   24.96    7.81
   3 -11 -18   57.69   12.30
   3 -11 -17  148.69   19.75
   3  11 -17  135.45   18.71
   3  11 -16   20.56    9.09
   3 -11 -16   42.42   11.54
   3  11 -15   19.07    8.70
   3 -11 -15   30.24   11.14
   3  11 -14    7.20    7.07
   3 -11 -14   17.04    9.36
   3 -11 -13  299.04   32.36
   3  11 -13  263.20   28.88
   3  11 -12   61.09   14.44
   3 -11 -12   86.38   18.86
   3  11 -11   88.14   17.78
   3 -11 -11   89.09   20.94
   3  11 -10   13.63    8.28
   3  11 -10   17.12   14.87
   3  11  -9  132.71   28.02
   3  11  -9  132.62   32.15
   3  11  -8  329.29   41.97
   3  11  -8  461.74   58.07
   3 -11  -8  350.73   37.53
   3  11  -7  102.69   22.64
   3  11  -7  114.65   28.33
   3 -11  -7  128.95   23.00
   3  11  -6    3.30    6.37
   3  11  -6    1.07    6.90
   3 -11  -6    1.06    4.95
   3  11  -5 1302.67   81.11
   3 -11  -5 1367.05   75.44
   3  11  -4  156.94   28.65
   3  11  -4  164.55   27.75
   3 -11  -4  170.23   27.82
   3  11  -3   84.06   19.27
   3 -11  -3   98.80   21.27
   3  11  -2   31.63   11.46
   3 -11  -2   19.43   10.51
  -3  11   1   23.95    7.70
   3  11  -1   24.80    9.01
   3 -11  -1   35.45   13.55
  -3  11   0   19.90    7.23
   3  11   0   17.01    6.77
  -3  11  -1  138.28   21.39
   3  11   1  108.16   15.01
  -3  11  -2  237.37   30.28
  -3  11  -3 1262.59   74.87
  -3  11  -4   63.04   18.56
  -3  11  -5  496.68   52.60
  -3  11  -6   65.38   20.62
  -3  11  -7  259.02   42.52
  -3  11  -8   73.16   23.19
  -3 -11  -9  127.02   20.96
  -3  11  -9  116.38   18.92
  -3  11  -9  126.83   33.43
  -3 -11  -9  134.53   20.36
  -3 -11 -10  179.14   24.44
  -3 -11 -10  219.67   24.06
  -3 -11 -11  125.94   19.97
  -3 -11 -11  135.15   18.82
  -3  11 -11  167.95   41.40
  -3 -11 -12   -7.01    7.55
  -3 -11 -12    9.01    6.09
  -3 -11 -13  243.93   24.22
  -3  11 -13  231.10   26.92
  -3  11 -14   94.49   16.05
  -3  11 -16  181.65   19.25
  -3  11 -17   28.29    7.25
   3  12 -19   13.49    5.75
   3  12 -18    3.40    3.97
   3  12 -17   78.83   14.11
   3 -12 -17   89.91   15.57
   3  12 -16   16.16    8.18
   3 -12 -16   16.28    8.06
   3  12 -15   24.54    9.54
   3 -12 -15   33.50   11.76
   3  12 -14   48.90   12.83
   3 -12 -14   42.24   13.12
   3 -12 -13  243.85   30.65
   3  12 -13  326.07   33.00
   3  12 -12   27.88   10.14
   3 -12 -12   33.21   12.27
   3  12 -11  515.57   38.92
   3 -12 -11  426.48   38.54
   3  12 -10   18.48   11.24
   3 -12 -10   24.08   13.04
   3  12  -9   23.54   16.07
   3  12  -9   20.56   12.54
   3  12  -8   12.13    8.99
   3  12  -8    8.81   10.62
   3  12  -7  156.83   33.26
   3 -12  -7  149.39   24.78
   3  12  -7  127.55   25.91
   3 -12  -6   -3.30    4.92
   3  12  -6    3.92    3.84
   3  12  -6   -9.30    8.65
   3 -12  -5  564.42   49.89
   3  12  -5  472.78   49.99
   3 -12  -4  106.38   23.90
   3  12  -4  102.28   23.74
   3  12  -4   99.86   22.22
   3 -12  -3  580.31   53.75
   3  12  -3  702.73   54.35
   3 -12  -2   50.38   15.42
   3  12  -2   38.75   11.95
   3 -12  -1  742.80   62.32
   3  12  -1  890.58   53.63
  -3  12   1  802.10   45.01
   3  12   0  488.71   36.60
  -3  12   0  526.85   40.47
  -3  12  -1 1876.47   84.37
  -3  12  -2  380.31   40.27
  -3  12  -3    5.33    6.96
  -3  12  -4   -0.99    7.07
  -3  12  -5    6.72    8.62
  -3  12  -6   89.63   23.58
  -3  12  -7  276.77   44.24
  -3  12  -8  127.53   31.11
  -3  12  -9   53.84   24.85
  -3 -12  -9   32.49   10.46
  -3  12 -10   76.01   27.86
  -3 -12 -10   65.20   16.78
  -3 -12 -10   63.81   14.30
  -3 -12 -11  699.44   48.70
  -3 -12 -11  791.01   45.74
  -3 -12 -12    2.78    3.92
  -3 -12 -12   20.29    9.54
  -3  12 -13   26.64   10.70
  -3 -12 -13    6.77    5.54
  -3  12 -14   21.39    8.96
  -3  12 -15   33.58   10.01
  -3  12 -16    6.62    5.37
  -3  12 -17    4.58    3.30
   3  13 -18   13.15    6.12
   3 -13 -17  229.92   23.83
   3  13 -17  161.62   19.74
   3  13 -16   40.77   11.30
   3 -13 -16   39.87   11.91
   3 -13 -15  149.84   21.66
   3  13 -15  144.31   20.47
   3  13 -14   22.95    9.89
   3 -13 -14   11.30    6.85
   3  13 -13   11.11    7.44
   3 -13 -13   34.00   11.76
   3  13 -12  103.03   18.16
   3 -13 -12  105.46   21.47
   3  13 -11  650.75   43.65
   3 -13 -11  636.84   39.88
   3 -13 -11  577.54   44.86
   3  13 -10  141.83   31.80
   3  13 -10  157.60   20.73
   3  13  -9  268.10   41.59
   3  13  -8   37.58   15.08
   3  13  -8   69.99   22.75
   3  13  -7  363.97   50.01
   3  13  -7  286.67   39.92
   3 -13  -6   28.27   11.41
   3  13  -6   28.20   12.87
   3  13  -6   25.97   13.36
   3 -13  -5  177.80   28.63
   3  13  -5  167.72   32.25
   3  13  -5  109.02   24.58
   3 -13  -4    3.64    7.48
   3  13  -4   11.09   10.73
   3  13  -4    5.29    6.96
   3 -13  -3  148.30   27.43
   3  13  -3   97.35   22.14
   3 -13  -2   90.11   22.49
   3  13  -2   58.00   16.50
   3 -13  -1   23.36   12.43
  -3  13   1   10.59    3.88
   3  13  -1   13.22    7.18
  -3  13   0   77.73   16.61
   3  13   0   71.85   14.43
  -3  13  -1    8.74    5.67
  -3  13  -2  359.99   41.44
  -3  13  -3  421.59   46.90
  -3  13  -4  110.13   25.65
  -3  13  -5  667.13   65.22
  -3  13  -6  191.43   36.55
  -3  13  -7  966.01   85.23
  -3 -13  -8   31.78   10.52
  -3  13  -8   44.50   19.68
  -3 -13  -9  103.44   20.65
  -3  13  -9  144.56   36.36
  -3  13 -10   55.30   23.68
  -3 -13 -10   31.58   11.15
  -3 -13 -11   17.18    8.71
  -3  13 -12   73.88   15.32
  -3 -13 -12   71.31   15.56
  -3  13 -13  319.19   30.58
  -3 -13 -13  276.26   28.50
  -3  13 -14   22.72    9.48
  -3  13 -15   51.71   11.65
  -3  13 -16    3.46    3.38
  -3  13 -17  245.78   18.11
   3  14 -18   19.05    6.91
   3  14 -17   19.96    8.19
   3 -14 -17   26.40    9.53
   3  14 -16   30.98   10.12
   3 -14 -16   19.73    8.33
   3  14 -15   18.82    9.28
   3 -14 -15    4.69    6.09
   3  14 -14  126.97   19.09
   3 -14 -14  189.40   25.09
   3  14 -13   48.20   13.00
   3 -14 -13   51.28   13.71
   3  14 -12   37.30   11.41
   3 -14 -12   63.19   16.95
   3  14 -11  188.59   24.08
   3 -14 -11  239.77   25.34
   3 -14 -11  228.06   28.66
   3 -14 -10   42.66   13.16
   3 -14 -10   35.58    9.98
   3  14 -10   42.04   11.20
   3  14 -10   25.27   14.16
   3  14  -9  190.52   35.52
   3  14  -8   27.00   10.87
   3  14  -7   67.13   19.98
   3  14  -7   98.96   27.30
   3 -14  -6   67.90   17.73
   3  14  -6   48.04   17.17
   3  14  -6   33.51   13.42
   3 -14  -5  522.51   50.45
   3  14  -5  461.02   52.68
   3  14  -5  365.58   46.72
   3 -14  -4   25.90   13.06
   3  14  -4   13.07   11.51
   3  14  -4    3.61    6.36
   3 -14  -3  825.99   65.29
   3  14  -3  689.02   58.45
   3  14  -3  618.17   61.76
   3  14  -2 1153.30   69.77
   3 -14  -2 1275.28   83.28
   3 -14  -1  796.41   69.31
   3  14  -1  770.14   51.70
  -3  14   0    1.94    4.80
  -3  14  -1   57.25   16.66
  -3  14  -2    1.83    5.30
  -3  14  -3   39.91   17.28
  -3  14  -4  354.31   47.55
  -3  14  -5   59.18   20.05
  -3  14  -6   34.89   16.39
  -3  14  -7  211.87   40.80
  -3  14  -8  350.31   54.49
  -3 -14  -8  335.11   34.99
  -3  14  -9  182.93   41.99
  -3 -14  -9  147.95   22.48
  -3  14 -10  168.33   40.51
  -3 -14 -11  407.42   37.42
  -3  14 -12  115.81   18.73
  -3 -14 -12  136.67   21.10
  -3 -14 -13    4.34    3.73
  -3  14 -13    2.68    6.05
  -3  14 -14  164.28   20.15
  -3  14 -15    1.28    4.18
  -3  14 -16   38.30    8.84
   3  15 -18   12.43    6.04
   3  15 -17   53.26   10.76
   3 -15 -17  122.23   17.48
   3  15 -16   73.86   13.99
   3 -15 -16  117.21   17.81
   3  15 -15   25.81    9.79
   3 -15 -15   29.55   10.85
   3  15 -14   10.73    7.56
   3 -15 -14    3.62    9.18
   3  15 -13   13.02    8.05
   3 -15 -13   14.52    9.35
   3 -15 -12   13.19    5.51
   3  15 -12   11.95    6.02
   3 -15 -12    5.26    5.29
   3  15 -11   79.80   26.87
   3 -15 -11  112.96   18.00
   3  15 -11   95.71   17.05
   3 -15 -11   85.98   17.68
   3  15 -10   21.09   12.95
   3 -15 -10   28.68   10.47
   3 -15 -10   35.03   10.81
   3  15 -10   16.61    8.84
   3 -15  -9  243.08   28.61
   3 -15  -9  210.98   25.22
   3 -15  -9  229.27   20.26
   3  15  -9  173.40   35.39
   3  15  -8  778.54   71.35
   3  15  -7  135.74   29.42
   3  15  -6  133.92   31.48
   3  15  -6  106.97   25.13
   3 -15  -5   42.38   16.56
   3  15  -5   15.66    8.01
   3  15  -5   27.57   13.40
   3  15  -4  599.97   58.90
   3  15  -4  563.97   60.80
   3 -15  -3   51.85   17.44
   3  15  -3   32.91   14.06
   3  15  -3   38.81   16.31
   3 -15  -2   32.46   14.00
   3  15  -2   31.93   12.85
   3 -15  -1    0.85    6.34
  -3  15   0  280.79   35.41
  -3  15  -1  133.01   25.77
  -3  15  -2  355.52   44.46
  -3  15  -3  522.40   56.48
  -3  15  -4  835.96   75.16
  -3  15  -5  302.55   46.46
  -3  15  -6  147.93   35.68
  -3  15  -7   61.79   20.71
  -3 -15  -7   56.52   14.28
  -3  15  -8    1.03    7.27
  -3 -15  -8   20.75    8.94
  -3  15  -9   10.67   13.46
  -3 -15  -9    4.06    5.83
  -3 -15 -10   70.04   16.36
  -3 -15 -11  -17.77    9.96
  -3  15 -11   15.13    9.26
  -3 -15 -12   24.43   10.09
  -3  15 -12   29.92   10.75
  -3 -15 -13   34.96   10.02
  -3  15 -13   36.85   10.34
  -3  15 -14  152.29   18.75
  -3 -15 -14  136.20   17.47
  -3  15 -15   57.85   11.20
  -3  15 -16   99.60   12.74
   3  16 -18    5.42    4.64
   3  16 -17   -3.95    5.26
   3  16 -16   55.26   12.17
   3 -16 -16   56.64   12.84
   3  16 -15   34.98   10.65
   3 -16 -15   46.62   12.76
   3  16 -14  308.87   29.37
   3 -16 -14  295.67   30.99
   3  16 -13   33.41   10.90
   3 -16 -13   16.54    8.32
   3 -16 -12   31.42    9.37
   3  16 -12   24.80    8.64
   3 -16 -12   14.83    7.70
   3 -16 -11   97.95   17.01
   3  16 -11   73.35   14.54
   3 -16 -11   80.30   16.83
   3 -16 -10  493.96   40.79
   3  16 -10  431.07   33.92
   3 -16 -10  419.80   34.85
   3  16 -10  345.21   51.78
   3  16  -9   37.36   14.85
   3 -16  -9   45.36   13.63
   3 -16  -9   58.89   11.14
   3 -16  -9   36.11   10.80
   3  16  -9   71.32   14.23
   3  16  -8   60.93   20.89
   3  16  -7    4.84    6.24
   3  16  -6   43.41   16.79
   3  16  -5   33.62   14.75
   3 -16  -5   78.91   20.10
   3  16  -4   17.16   12.61
   3 -16  -4   28.86   14.14
   3  16  -3  220.21   39.44
   3 -16  -3  277.44   41.66
   3 -16  -1   26.66   13.68
  -3  16   0  692.75   58.98
  -3  16  -1  216.66   34.56
  -3  16  -2  389.03   48.58
  -3  16  -3   52.31   19.53
  -3  16  -4   10.16   10.53
  -3  16  -5   14.64   11.74
  -3  16  -6   81.76   25.74
   3  16   7   64.56   17.02
  -3 -16  -7   66.70   16.28
  -3  16  -7   70.50   25.42
  -3  16  -8  749.23   80.46
   3  16   8  841.00   52.00
  -3 -16  -8  828.87   55.43
  -3 -16  -9   -7.63    7.86
  -3  16  -9   16.04   16.74
  -3 -16 -10  257.14   30.67
  -3 -16 -11   29.59   10.55
  -3  16 -11   36.48   10.80
  -3 -16 -12   90.77   17.40
  -3  16 -12  100.38   16.25
  -3 -16 -13   -6.49    5.67
  -3  16 -13   -5.95    6.38
  -3  16 -14  221.38   22.81
  -3 -16 -14  183.81   20.37
  -3  16 -15   10.78    5.46
  -3  16 -16   93.35   11.76
   3  17 -17   23.02    7.36
   3  17 -16  167.87   19.39
   3 -17 -16  193.51   21.94
   3  17 -15   30.88    9.41
   3 -17 -15   24.28    8.77
   3  17 -14   95.20   16.20
   3 -17 -14  106.91   18.81
   3 -17 -13    0.64    3.39
   3  17 -13   -0.48    5.14
   3 -17 -13    5.75    7.67
   3  17 -12  122.54   18.73
   3 -17 -12  155.17   20.60
   3 -17 -12  137.78   22.04
   3 -17 -11   47.83   13.40
   3  17 -11   21.94    9.27
   3 -17 -11   50.97   14.96
   3  17 -10   14.16   12.56
   3 -17 -10   26.30   12.46
   3 -17 -10   19.18    8.47
   3  17 -10   -2.41    6.93
   3  17  -9   24.15   16.05
   3 -17  -9   19.71    9.36
   3 -17  -9   15.82    5.05
   3 -17  -9   17.24    7.98
   3  17  -9    4.00    4.57
   3 -17  -8  442.70   36.54
   3  17  -8  314.19   47.59
   3 -17  -8  398.87   35.64
   3  17  -7   71.02   22.77
   3  17  -6  118.82   28.18
   3  17  -5   35.08   17.07
   3 -17  -4  227.76   36.44
   3  17  -4  195.75   39.23
   3 -17  -3   38.06   14.86
   3  17  -3   33.17   16.15
   3 -17  -2  467.62   54.36
   3 -17  -1   29.36   16.07
  -3  17  -1   23.10   13.03
  -3  17  -2   21.52   12.35
  -3  17  -3    0.54    5.86
  -3  17  -4  423.16   55.14
  -3  17  -5   47.98   20.09
  -3 -17  -6  493.61   43.41
  -3  17  -6  434.65   58.31
   3  17   6  471.42   40.47
   3  17   7   76.94   17.20
  -3 -17  -7   90.02   18.95
  -3  17  -7   65.84   21.99
   3  17   8  767.27   49.45
  -3 -17  -8  731.66   52.64
  -3 -17  -9   42.28   13.35
  -3 -17 -10   17.34    9.05
  -3  17 -10   12.80    7.00
  -3 -17 -11    5.37    5.65
  -3  17 -11   -6.91    6.64
  -3 -17 -12   45.32   13.01
  -3  17 -12   40.49   10.96
  -3 -17 -13   37.80   11.09
  -3  17 -13   36.36    9.74
  -3  17 -14   98.03   14.46
  -3 -17 -14  112.11   16.08
  -3  17 -15    3.62    4.63
  -3  17 -16  136.97   13.44
   3  18 -17    6.20    4.51
   3  18 -16   17.28    7.18
   3  18 -15    6.77    5.20
   3 -18 -15   -0.99    4.85
   3  18 -14   40.72   11.67
   3 -18 -14   59.95   14.14
   3  18 -13  388.23   32.03
   3 -18 -13  428.90   32.96
   3 -18 -13  455.98   38.10
   3  18 -12  164.71   21.58
   3 -18 -12  153.79   20.89
   3 -18 -12  167.87   24.39
   3 -18 -11  254.70   27.77
   3  18 -11  232.57   25.14
   3  18 -10  460.78   34.46
   3 -18 -10  450.26   37.20
   3  18 -10  385.53   58.07
   3 -18 -10  523.65   41.06
   3  18  -9   31.00   15.50
   3 -18  -9   43.18   12.39
   3 -18  -9   55.00   13.79
   3  18  -9   54.69   13.40
   3 -18  -8   87.39   17.74
   3 -18  -8  100.36   18.28
   3  18  -8   84.32   25.61
   3 -18  -8  114.78   14.32
   3  18  -7    5.09    7.26
   3 -18  -7   14.75    8.29
   3  18  -6   61.48   20.19
   3  18  -5  158.85   33.83
   3  18  -4  178.26   37.05
   3  18  -3  237.74   44.09
   3 -18  -3  296.59   45.68
   3  18  -2  186.37   39.24
   3 -18  -2  208.07   38.38
   3 -18  -1  153.21   34.45
  -3  18  -1   71.83   22.83
  -3  18  -2  186.70   33.19
  -3  18  -3  259.35   42.90
  -3  18  -4   30.80   15.55
   3  18   5   13.32   10.61
  -3  18  -5    5.96    9.30
  -3 -18  -5   22.04   10.71
   3  18   6   17.99    9.79
  -3  18  -6   15.06   12.85
  -3 -18  -6    9.76    7.74
   3  18   7   22.00    9.08
  -3 -18  -7   22.57   11.13
  -3  18  -7    4.18    8.92
  -3  18  -8  412.80   60.29
   3  18   8  480.92   40.45
  -3 -18  -8  493.34   43.84
  -3 -18  -9  143.26   23.39
  -3 -18 -10   52.47   14.24
  -3  18 -10   57.97   12.65
  -3  18 -11  342.75   29.81
  -3 -18 -11  339.31   34.29
  -3  18 -12  169.65   20.05
  -3 -18 -12  152.63   22.05
  -3 -18 -13   18.86    7.54
  -3  18 -13   21.25    8.15
  -3 -18 -14   19.10    6.89
  -3  18 -14   24.93    7.89
  -3  18 -15   15.08    5.94
   3  19 -17    6.13    3.32
   3  19 -16   -5.33    5.27
   3  19 -15    3.20    4.45
   3 -19 -15   -1.43    5.25
   3 -19 -14    4.86    5.01
   3  19 -14   -2.00    5.79
   3 -19 -14    2.85    6.19
   3 -19 -13  163.74   20.85
   3  19 -13  153.12   20.24
   3 -19 -13  129.00   20.61
   3 -19 -12   26.63    8.98
   3  19 -12   38.31   10.80
   3 -19 -12   32.79   11.71
   3 -19 -11    7.98    5.51
   3  19 -11    1.44    6.19
   3 -19 -11   14.01    7.13
   3 -19 -10   23.01    9.72
   3  19 -10    8.41    5.75
   3 -19 -10   37.58   12.81
   3 -19  -9  255.21   27.96
   3  19  -9  127.48   34.20
   3 -19  -8  367.28   33.83
   3 -19  -8  414.25   36.08
   3  19  -8  345.12   52.21
   3 -19  -8  430.50   27.57
   3  19  -7   82.82   24.50
   3 -19  -7  100.30   18.03
   3  19  -6  212.40   40.03
   3  19  -5  546.16   64.70
   3  19  -4  103.07   29.05
   3 -19  -3   63.53   21.34
   3  19  -3   49.17   21.13
   3 -19  -2   22.75   13.38
   3  19  -2    4.25    7.79
   3 -19  -1   64.15   23.13
  -3  19  -2  192.77   34.50
  -3  19  -3  407.87   53.36
  -3  19  -4  145.85   34.04
   3  19   4  215.34   31.18
  -3 -19  -4  218.33   30.32
   3  19   5  648.72   50.40
  -3 -19  -5  700.10   53.83
  -3  19  -6   66.00   23.05
  -3 -19  -6   94.08   21.19
   3  19   6   90.73   20.02
  -3 -19  -7  147.31   24.79
  -3  19  -7   80.16   25.62
   3  19   7  144.14   23.65
   3  19   8   10.32    8.63
  -3 -19  -8   14.26   10.35
   3  19   9    4.80    6.25
  -3  19  -9   -6.92    6.52
  -3 -19  -9   12.41    9.41
  -3  19 -10   44.24   10.67
  -3 -19 -10   24.61   10.11
  -3  19 -11   48.93   12.37
  -3 -19 -11   45.03   12.78
  -3  19 -12   15.27    7.05
  -3 -19 -12   17.56    8.56
  -3  19 -13  157.28   18.44
  -3 -19 -13  137.95   19.11
  -3  19 -14   43.21    8.86
  -3 -19 -14   47.96    9.94
  -3  19 -15   21.15    6.27
   3  20 -16   30.50    8.18
   3  20 -15    4.07    5.53
   3 -20 -14   80.61   13.70
   3 -20 -14  129.83   19.13
   3  20 -14   95.74   15.38
   3 -20 -13   41.38   11.36
   3  20 -13   28.41    9.02
   3 -20 -13   42.15   10.52
   3  20 -12  178.05   21.36
   3 -20 -12  199.03   23.48
   3 -20 -12  240.28   27.23
   3  20 -11  126.38   18.65
   3 -20 -11  134.35   20.07
   3 -20 -11  117.90   21.03
   3 -20 -10   30.51   10.19
   3 -20 -10   19.32    9.63
   3 -20  -9    0.98    3.63
   3 -20  -9   -6.90    5.78
   3  20  -9  -11.06   13.34
   3 -20  -8   83.95   16.27
   3 -20  -8   61.45   13.77
   3  20  -8   61.08   22.83
   3  20  -7   46.00   20.71
   3 -20  -7   63.14   14.62
   3  20  -6   12.41   14.04
   3 -20  -6    8.52    5.74
   3  20  -5   16.03   12.67
   3  20  -4  144.38   34.89
   3  20  -3 1213.38  103.56
   3 -20  -2   88.82   26.47
   3  20  -2   48.23   23.52
   3 -20  -1  489.55   62.28
   3 -20   0  148.11   36.69
  -3  20  -2    6.96   11.08
  -3 -20  -3  149.83   25.16
  -3  20  -3   88.61   26.31
   3  20   3  146.96   27.97
   3  20   4   37.49   15.97
  -3 -20  -4   23.75   11.78
  -3  20  -4    0.85    5.70
  -3 -20  -5  249.76   32.40
  -3  20  -5  154.40   36.66
   3  20   5  207.85   31.01
   3  20   6   29.94   12.07
  -3 -20  -6   36.33   13.06
  -3  20  -6   22.33   14.53
  -3 -20  -7  162.66   27.71
  -3  20  -7   85.71   26.90
   3  20   7  142.34   24.14
  -3 -20  -8   10.98    8.09
   3  20   8   10.21    7.32
   3  20   9  155.48   22.57
  -3 -20  -9  183.62   27.28
  -3  20 -10   11.01    5.90
  -3 -20 -10   37.69   12.78
  -3  20 -11  199.98   22.13
  -3 -20 -11  230.61   28.68
  -3  20 -12   11.64    6.21
  -3 -20 -12   24.25    9.19
  -3  20 -13   25.70    7.79
  -3 -20 -13   19.60    8.00
  -3  20 -14   11.06    4.54
  -3 -20 -14    6.61    4.37
  -3  20 -15   33.86    7.04
   3  21 -16   -0.03    3.64
   3  21 -15    7.55    3.90
   3  21 -14    9.47    7.03
   3 -21 -14    0.41    3.83
   3 -21 -13   -5.89    6.06
   3  21 -13    5.10    5.96
   3 -21 -13    7.34    5.64
   3 -21 -12   33.81   12.12
   3  21 -12   70.06   14.15
   3 -21 -12   49.43   12.46
   3 -21 -11  138.45   20.55
   3  21 -11  148.25   19.52
   3 -21 -11  160.91   22.78
   3 -21 -10   29.06   10.22
   3 -21 -10   35.29   12.95
   3 -21  -9  221.78   26.75
   3 -21  -9  151.59   22.57
   3 -21  -8   47.47   13.86
   3 -21  -8   38.55   12.59
   3  21  -8   26.60   16.34
   3 -21  -7   35.44   10.55
   3  21  -7   19.45   13.44
   3 -21  -6   91.83   17.38
   3  21  -6   77.09   25.84
   3 -21  -5  320.51   31.51
   3  21  -5  245.59   45.57
   3  21  -4   -2.60    8.15
   3  21  -3   96.21   30.11
   3  21  -2  181.51   42.09
   3  21  -1  124.23   34.28
   3 -21  -1  193.00   39.54
   3 -21   0  334.10   53.73
   3  21   0  205.27   29.14
   3  21   1    8.41    5.16
  -3 -21  -2   28.43   10.76
   3  21   2   30.03   13.76
  -3 -21  -3  238.28   30.18
  -3  21  -3  185.84   37.12
   3  21   3  262.03   34.57
   3  21   4  100.34   23.94
  -3 -21  -4   97.99   21.69
  -3  21  -4   53.50   22.73
  -3 -21  -5  416.55   41.15
   3  21   5  434.43   45.11
  -3 -21  -6  149.64   26.06
   3  21   6  153.88   26.60
  -3  21  -6  113.30   29.42
  -3 -21  -7  308.02   36.24
   3  21   7  312.07   36.04
  -3 -21  -8   10.05    8.84
   3  21   8    5.83    6.29
   3  21   9  119.25   20.15
  -3 -21  -9  125.48   23.27
  -3 -21 -10    5.37    7.21
  -3  21 -11   92.24   15.37
  -3 -21 -11  103.58   18.68
  -3  21 -12   -3.00    4.97
  -3 -21 -12    2.92    4.14
  -3  21 -13   47.57    9.39
  -3 -21 -13   67.10   13.07
  -3  21 -14   12.21    4.39
  -3 -21 -14   10.19    4.97
   3  22 -16   -4.36    3.84
   3  22 -15   54.61    9.93
   3  22 -14   64.63   11.81
   3 -22 -14   65.28   11.66
   3  22 -13   10.70    7.21
   3 -22 -13   12.68    6.30
   3 -22 -12   35.01   10.03
   3 -22 -12   18.62    8.44
   3 -22 -11  192.06   23.76
   3 -22 -11  216.87   25.76
   3 -22 -10    4.88    5.99
   3 -22 -10    4.37    6.27
   3 -22  -9  210.25   25.85
   3 -22  -9  189.11   24.34
   3 -22  -8  151.00   22.19
   3 -22  -7   60.36   14.84
   3  22  -7   47.90   20.67
   3 -22  -6  148.31   21.92
   3  22  -6  101.59   30.92
   3 -22  -5   58.42   14.11
   3  22  -5   35.48   19.93
   3 -22  -4   71.58   15.71
   3  22  -4   78.25   26.43
   3  22  -3  332.92   34.79
   3  22  -3  367.96   60.17
   3  22  -2  313.40   34.66
   3  22  -2  407.84   63.62
   3  22  -1  176.54   42.55
   3 -22  -1  201.87   42.66
   3  22   0  124.07   23.20
   3 -22   0  108.37   33.77
  -3 -22  -1  546.72   41.91
   3  22   1  590.73   50.00
  -3 -22  -2   58.67   14.73
   3  22   2   52.11   15.86
  -3 -22  -3  658.22   49.38
   3  22   4   51.73   15.46
  -3 -22  -4   43.32   13.10
   3  22   5   57.39   17.73
  -3 -22  -5   54.80   15.23
  -3  22  -5   39.21   17.50
  -3 -22  -6  118.30   22.49
   3  22   6  123.55   23.62
  -3 -22  -7   39.51   13.58
   3  22   7   32.50   12.26
  -3 -22  -8   28.72   11.09
   3  22   8   23.14   11.59
   3  22   9  262.30   29.57
  -3 -22  -9  276.98   33.33
  -3 -22 -10    2.25    4.72
  -3 -22 -11  227.92   27.63
  -3 -22 -12   27.80    9.63
  -3  22 -12   18.38    6.54
  -3  22 -13   69.25    9.93
  -3 -22 -13   87.98   14.53
  -3  22 -14  129.55   11.26
  -3 -22 -14  132.17   14.53
   3 -23 -14    2.44    3.84
   3 -23 -13   28.91    8.34
   3 -23 -12   -1.73    4.68
   3 -23 -12   27.48   10.65
   3 -23 -11   11.47    7.64
   3 -23 -11   15.46   10.25
   3 -23 -10    6.04    4.86
   3 -23 -10    2.86    5.80
   3 -23  -9   59.00   13.97
   3 -23  -9   72.41   14.77
   3 -23  -8  518.59   40.64
   3 -23  -7  366.42   34.47
   3  23  -6  220.86   44.77
   3 -23  -6  272.22   30.18
   3  23  -5  179.42   39.97
   3 -23  -5  256.05   29.27
   3  23  -4  176.74   39.23
   3 -23  -4  171.96   23.52
   3  23  -3  151.38   37.05
   3 -23  -3  154.10   21.96
   3  23  -3  163.13   25.26
   3  23  -2  143.80   39.59
   3  23  -2   93.46   20.68
   3  23  -1   81.22   28.42
   3  23  -1   76.07   18.28
   3  23   0  175.90   42.37
   3 -23   0   98.80   28.76
   3  23   0  154.41   25.88
  -3 -23  -1  135.72   20.82
   3 -23   1   80.80   27.85
   3  23   1   92.86   20.49
  -3 -23  -2   22.73    9.50
   3  23   2   38.02   13.66
  -3 -23  -3  297.96   33.57
   3  23   3  191.03   29.48
  -3 -23  -4  576.23   47.07
   3  23   4  587.03   50.87
  -3 -23  -5  583.49   47.47
   3  23   5  506.60   47.21
  -3 -23  -6   85.82   19.82
   3  23   6   80.71   20.47
  -3 -23  -7    7.43    6.80
   3  23   7    7.16    7.61
  -3 -23  -8   60.25   16.51
   3  23   8   94.02   19.21
  -3 -23  -9   12.43    7.22
   3  23   9   -3.93    6.61
  -3 -23 -10   26.19   10.51
   3  23  10    7.19    3.52
  -3 -23 -11    6.22    7.24
  -3 -23 -12    8.09    6.14
  -3 -23 -13   12.50    5.66
   3 -24 -14   41.43    8.56
   3 -24 -13  106.28   15.44
   3 -24 -12   51.47   11.79
   3 -24 -11    6.60    5.41
   3 -24 -10  228.62   25.99
   3 -24 -10  240.81   26.38
   3 -24  -9   45.82   12.27
   3 -24  -8   29.73    9.94
   3 -24  -7   -0.44    3.63
   3 -24  -6    9.60    6.02
   3  24  -5  -11.06   15.64
   3 -24  -5   24.62   10.02
   3  24  -4  117.08   32.36
   3  24  -4  117.34   21.42
   3 -24  -4  116.82   19.64
   3  24  -3  121.10   33.24
   3  24  -3  120.12   21.57
   3 -24  -3  117.38   19.80
   3  24  -2  148.30   40.94
   3  24  -2  136.02   23.46
   3 -24  -2  118.85   19.26
   3  24  -1  199.27   46.70
   3  24  -1  154.26   24.90
   3 -24  -1  185.22   23.60
   3 -24   0 1162.58   58.27
   3  24   0 1225.46   69.90
   3  24   1   44.29   24.40
   3  24   1   22.61   10.59
  -3 -24  -1   20.80    8.49
   3 -24   1   43.73   21.54
  -3 -24  -2  181.60   25.17
   3  24   2  165.78   28.04
  -3 -24  -3   -2.73    7.05
   3  24   3   -0.66    6.91
  -3 -24  -4  124.08   22.09
   3  24   4  119.54   24.56
  -3 -24  -5   41.73   13.34
   3  24   5   40.87   13.57
  -3 -24  -6  114.14   21.55
   3  24   6   93.74   20.83
  -3 -24  -7    1.28    4.94
   3  24   7   16.13    9.30
  -3 -24  -8  255.24   31.99
   3  24   8  284.90   32.70
   3  24   9   14.46    8.70
  -3 -24  -9   11.76    8.45
   3  24  10   24.65    8.53
  -3 -24 -10   41.93   12.64
  -3 -24 -11    0.23    3.88
  -3 -24 -12   21.68    8.16
  -3 -24 -13   15.08    6.32
   3 -25 -14   26.30    7.01
   3 -25 -13   14.90    6.08
   3 -25 -12   79.95   13.90
   3 -25 -11    4.83    4.70
   3 -25 -10   55.04   12.90
   3 -25  -9   21.10    8.89
   3 -25  -8   55.46   13.22
   3 -25  -7   25.74    9.65
   3 -25  -6   82.41   17.29
   3  25  -4   44.37   13.06
   3 -25  -4   43.10   12.87
   3  25  -3   28.75   10.70
   3 -25  -3   14.62    7.78
   3  25  -2   13.44    8.53
   3  25  -2   -2.09    7.62
   3 -25  -2    9.24    7.10
   3  25  -1   32.90   12.72
   3  25  -1   37.36   18.38
   3 -25  -1   42.16   12.50
   3  25   0   29.70   12.23
   3  25   0    9.97    8.78
   3 -25   0   23.10    8.23
  -3 -25  -1   -3.92    5.53
   3  25   1   -5.42    5.18
  -3 -25  -2  193.57   27.20
  -3 -25  -3   62.37   16.74
   3  25   3   60.59   17.53
  -3 -25  -4   37.71   12.08
   3  25   4   43.61   15.48
  -3 -25  -5   16.68    8.91
   3  25   5   23.42   11.61
  -3 -25  -6  159.57   24.65
   3  25   6  177.02   26.84
  -3 -25  -7    5.40    6.89
   3  25   7   13.37    9.27
  -3 -25  -8   76.93   17.25
   3  25   8   76.20   16.95
  -3 -25  -9   32.03   11.32
   3  25   9   11.78    7.33
  -3 -25 -10    5.15    6.19
   3  25  10    4.26    3.93
  -3 -25 -11    9.03    6.54
  -3 -25 -12   32.08    8.97
  -3 -25 -13    7.67    4.53
   3 -26 -14    4.79    3.33
   3 -26 -13   92.66   13.11
   3 -26 -12   72.68   12.92
   3 -26 -11   59.90   12.80
   3 -26 -10  186.00   22.74
   3 -26  -9   51.55   12.50
   3 -26  -8  174.87   23.05
   3 -26  -7   28.26   10.28
   3 -26  -6   81.19   16.33
   3 -26  -5   23.58    9.68
   3  26  -4  243.07   28.86
   3 -26  -4  224.66   26.66
   3  26  -3   70.39   17.91
   3 -26  -3   55.84   13.60
   3  26  -2  100.85   21.34
   3 -26  -2   79.38   15.74
   3 -26  -1   31.09   11.09
   3  26  -1   30.72   12.17
   3 -26   0  490.17   37.93
  -3 -26  -1   -0.40    4.86
   3  26   1    6.74    7.64
  -3 -26  -2   67.11   15.37
   3  26   2   49.79   16.22
  -3 -26  -3    3.31    5.14
   3  26   3   -2.90    6.79
  -3 -26  -4   19.80   10.85
   3  26   4   11.61    8.80
  -3 -26  -5   26.12   10.79
   3  26   5   13.18    8.53
  -3 -26  -6   49.38   13.70
   3  26   6   58.33   15.74
  -3 -26  -7   83.44   17.93
   3  26   7   82.95   18.29
  -3 -26  -8  122.84   20.46
   3  26   8  129.13   20.38
  -3 -26  -9   -1.24    5.29
   3  26   9    4.10    5.09
  -3 -26 -10   30.58   10.01
   3  26  10   24.37    7.42
  -3 -26 -11  106.38   16.30
  -3 -26 -12   62.26   11.31
   3 -27 -13    7.34    4.22
   3 -27 -12   18.44    6.67
   3 -27 -11   13.38    6.53
   3 -27 -10    5.10    5.04
   3 -27  -9   93.71   16.54
   3 -27  -8   62.35   14.11
   3 -27  -7  134.86   20.56
   3 -27  -6  212.79   25.94
   3 -27  -5   95.82   17.70
   3  27  -4   99.40   18.26
   3 -27  -4   99.34   17.82
   3 -27  -3   44.38   12.81
   3  27  -3   39.75   13.21
   3 -27  -2    8.07    6.12
   3  27  -2   13.83    7.46
   3 -27  -1   -2.91    5.66
   3  27  -1    3.08    6.71
   3 -27   0   -3.35    6.50
   3  27   0    6.05    8.05
   3  27   1   22.91   11.49
  -3 -27  -2   84.34   18.36
   3  27   2   73.12   18.20
  -3 -27  -3  175.37   24.58
   3  27   3  134.02   24.12
  -3 -27  -4  201.01   26.64
   3  27   4  145.49   24.46
  -3 -27  -5  174.61   25.08
   3  27   5  177.79   26.81
  -3 -27  -6  118.51   20.92
   3  27   6  151.65   24.18
  -3 -27  -7    4.52    5.19
   3  27   7    5.35    5.75
  -3 -27  -8   45.11   12.49
   3  27   8   54.92   13.34
  -3 -27  -9   47.08   12.63
   3  27   9   50.54   11.76
  -3 -27 -10   44.30   11.63
   3  27  10   34.71    8.29
  -3 -27 -11    0.89    3.09
   3 -28 -13   73.05   10.32
   3 -28 -12  106.25   14.12
  -3  28  11   89.49   12.55
   3 -28 -11   69.85   12.49
   3 -28 -10   16.62    7.64
   3 -28  -9   60.64   12.96
   3 -28  -8    2.56    4.07
   3 -28  -7   -0.14    3.50
   3 -28  -6   14.76    7.99
   3 -28  -5    9.76    6.62
   3  28  -4    3.37    5.03
   3 -28  -4   -3.37    5.30
   3  28  -3  264.79   31.57
   3 -28  -3  288.32   29.38
   3  28  -2  136.93   22.93
   3 -28  -2  156.79   21.62
   3  28  -1  304.18   34.76
   3 -28  -1  246.49   26.90
   3  28   0  123.93   22.65
   3 -28   0  116.35   18.27
   3  28   1  186.03   27.28
  -3 -28  -2   -9.33    7.72
   3  28   2   10.07    8.21
  -3 -28  -3   56.70   14.43
   3  28   3   61.85   16.52
  -3 -28  -4   43.52   12.81
   3  28   4   28.08   11.53
  -3 -28  -5  149.68   22.64
   3  28   5  141.45   23.06
   3  28   6    2.34    4.64
  -3 -28  -6   -5.18    6.74
   3  28   7   90.77   17.55
  -3 -28  -7   83.66   16.76
  -3 -28  -8   -2.05    4.85
   3  28   8    7.44    4.94
  -3 -28  -9  145.24   19.68
   3  28   9  161.44   19.03
   3  28  10   12.52    5.43
  -3 -28 -10   14.03    6.55
  -3 -28 -11   64.34   10.98
   3 -29 -12   -1.81    3.47
  -3  29  11   35.63    7.66
   3 -29 -11   28.53    7.86
   3 -29 -10   15.40    6.80
   3 -29  -9   38.59   10.42
   3 -29  -8    4.13    5.49
   3 -29  -7   76.32   14.89
   3 -29  -6   40.95   11.08
   3 -29  -5   65.26   13.72
   3 -29  -4   -5.84    6.82
   3  29  -3  181.52   24.38
   3 -29  -3  202.78   24.13
   3 -29  -2   46.15   11.77
   3  29  -2   54.58   14.17
   3 -29  -1   24.88    8.81
   3  29  -1   23.66   10.13
   3  29   0   23.75    9.96
   3  29   1   14.85    8.54
  -3 -29  -2    3.71    4.54
   3  29   2   11.08    8.11
  -3 -29  -3  117.66   19.69
   3  29   3   97.57   20.07
  -3 -29  -4    1.50    4.92
   3  29   4    1.34    5.54
  -3 -29  -5  114.66   18.85
   3  29   5  111.11   20.26
   3  29   6    4.72    6.97
  -3 -29  -6   10.23    7.51
   3  29   7   55.66   13.51
  -3 -29  -7   54.36   12.75
   3  29   8    0.29    3.73
  -3 -29  -8    1.70    5.13
   3  29   9    8.21    4.72
  -3 -29  -9   -0.10    4.17
   3  29  10    3.84    3.34
  -3 -29 -10   11.24    5.73
  -3  30  11   74.72   10.11
   3 -30 -11   60.87   10.56
  -3  30  10    2.69    2.89
   3 -30 -10   -3.23    4.09
   3 -30  -9   71.31   12.95
   3 -30  -8   11.78    6.74
   3 -30  -7   16.55    7.53
   3 -30  -6   14.92    7.50
   3 -30  -5   56.59   12.83
   3 -30  -4   -7.53    6.36
   3  30  -3  102.87   17.77
   3 -30  -3  118.51   18.16
   3  30  -2   36.21   11.44
   3 -30  -2   42.67   10.75
   3  30  -1   60.93   15.06
   3 -30  -1   52.98   12.04
   3  30   0   -2.47    4.60
   3  30   1   28.31   11.11
   3  30   2   -2.00    4.91
  -3 -30  -2    4.49    5.20
   3  30   3   -2.56    5.61
  -3 -30  -3   15.81    8.62
   3  30   4    4.38    7.13
  -3 -30  -4    7.96    6.43
   3  30   5   28.58   10.34
  -3 -30  -5   27.58    9.46
   3  30   6    9.00    7.03
  -3 -30  -6   -0.66    4.08
   3  30   7    1.07    4.27
  -3 -30  -7    0.75    3.63
   3  30   8    4.42    5.20
  -3 -30  -8    2.61    3.63
   3  30   9   28.12    7.04
  -3 -30  -9   23.87    7.70
  -3  31  10   13.16    5.00
   3 -31 -10   29.83    7.76
   3 -31  -9   62.06   11.46
   3 -31  -8  135.94   17.54
   3 -31  -7   44.27   10.69
   3 -31  -6   57.86   12.26
   3 -31  -5   69.97   13.50
   3 -31  -4    5.90    5.22
   3  31  -3   19.80    7.40
   3 -31  -3   17.14    7.57
   3  31  -2   22.42    9.61
   3 -31  -2   24.00    8.81
   3  31  -1    5.95    5.98
   3 -31  -1    0.62    4.18
   3  31   0   14.30    8.12
   3  31   1  103.33   19.00
   3  31   2   27.34   10.31
  -3 -31  -3   97.91   15.56
   3  31   3  115.76   19.79
  -3 -31  -4   70.50   13.83
   3  31   4   52.96   13.51
  -3 -31  -5   79.86   14.76
   3  31   5   79.12   15.59
  -3 -31  -6   31.06    8.73
   3  31   6   46.21   11.29
  -3 -31  -7   80.93   14.12
   3  31   7   73.63   13.20
   3  31   8    7.20    4.54
  -3 -31  -8   31.94    9.14
   3  31   9   34.25    7.24
  -3 -31  -9   33.06    8.02
  -3  32  10   52.48    8.31
   3 -32 -10   61.47    9.89
  -3  32   9    0.48    2.66
   3 -32  -9    1.29    3.11
   3 -32  -8   11.41    5.51
   3 -32  -7    8.03    5.05
   3 -32  -6   -4.10    4.82
   3 -32  -5   -1.72    4.51
   3 -32  -4   74.33   13.52
   3  32  -3   47.91   11.54
   3 -32  -3   52.49   11.46
   3  32  -2   65.90   13.98
   3 -32  -2   57.93   11.49
   3  32  -1   45.77   12.08
   3 -32  -1   57.90   11.41
   3  32   0  189.23   24.18
   3  32   1   27.87    9.59
   3  32   2   16.60    8.01
  -3 -32  -3    9.84    5.70
   3  32   3   10.65    6.68
  -3 -32  -4   27.32    7.81
   3  32   4   24.41    9.01
  -3 -32  -5    3.83    4.59
   3  32   5   15.46    7.48
  -3 -32  -6   21.61    7.73
   3  32   6   29.75    8.79
  -3 -32  -7   25.56    7.58
   3  32   7   26.07    8.22
  -3 -32  -8   75.44   11.55
   3  32   8   74.32   10.79
  -3  33   9   -1.20    2.33
   3 -33  -9   -2.32    3.03
  -3  33   8   -1.03    3.07
   3 -33  -8   -0.97    3.12
   3 -33  -7    5.08    4.03
   3 -33  -6   99.62   14.09
   3 -33  -5   16.61    6.77
   3 -33  -4    8.59    5.45
   3  33  -3    6.72    5.48
   3 -33  -3    1.93    3.34
   3  33  -2   14.06    6.89
   3 -33  -2   19.92    6.39
   3  33  -1   -3.01    5.52
   3  33   0   10.23    7.02
   3  33   1   11.52    7.07
   3  33   2   99.79   16.82
   3  33   3    7.31    6.05
  -3 -33  -4   18.13    6.93
   3  33   4   15.49    7.12
  -3 -33  -5   -0.74    3.84
   3  33   5    2.46    4.41
  -3 -33  -6  163.19   17.17
   3  33   6  152.46   17.82
  -3 -33  -7    6.03    4.16
   3  33   7    9.84    4.77
   3 -34  -7   -1.44    2.84
  -3  34   7    2.76    3.34
   3 -34  -6   50.97    9.75
   3 -34  -5   -6.39    4.59
   3 -34  -4   62.50   10.71
   3 -34  -3   -2.47    4.22
   3 -34  -2   14.67    5.79
   3  34  -2    9.70    5.09
   3  34  -1   -5.59    4.88
   3  34   0   67.75   12.91
   3  34   1   -0.67    4.36
   3  34   2   19.25    7.52
   3  34   3    2.91    3.69
  -3 -34  -4    1.69    3.60
   3  34   4    9.67    5.63
  -3 -34  -5   -4.06    4.36
   3  34   5    4.03    4.21
  -3  35   6   89.19   12.36
   3 -35  -6   81.30   10.61
   3 -35  -5    7.38    3.87
   3 -35  -4   22.23    6.14
   3 -35  -3    3.01    3.06
   3  35  -2   -3.10    3.69
   3  35  -1   -1.17    2.94
   3  35   0    5.91    4.53
   3  35   1    3.18    3.05
  -3  35  -1    3.94    3.58
   3  35   2   24.08    7.60
   3  35   3   68.20   11.86
   3  35   4   55.55   10.42
  -3  36   3   72.01   11.24
  -3  36   2  110.57   13.70
   3  36  -2   75.30    9.51
  -3  36   1   87.86   12.02
   3  36  -1   67.02   10.37
   3  36   0   -2.57    3.48
  -3  36   0    7.58    3.66
   3  36   1   28.57    7.67
  -3  36  -1   20.37    5.05
   4   0 -19    1.26    3.63
   4   0 -18   12.35    6.80
   4   0 -17    0.21    5.24
   4   0 -17    6.45    5.48
   4   0 -16   26.96   10.60
   4   0 -16   27.46    8.63
   4   0 -15    8.54    8.86
   4   0 -15   17.05    8.67
   4   0 -14  267.00   30.12
   4   0 -14  260.97   30.03
   4   0 -13    7.10    7.96
   4   0 -13   -3.42   10.13
   4   0 -13   24.41   12.74
   4   0 -12 1904.32   75.77
   4   0 -12 1919.11   79.28
   4   0 -12 1880.26  122.26
   4   0 -11    9.14    6.81
   4   0 -10   65.89   21.07
   4   0  -9    9.42    9.34
   4   0  -8  964.90   70.81
   4   0  -7   23.18   10.99
   4   0  -6 2022.24   97.83
   4   0  -5    5.06    6.32
   4   0  -4 4617.10  140.22
   4   0  -3   23.30   11.26
   4   0  -2   46.84   15.33
   4   0  -1   -3.45    5.80
   4   0   0  317.94   37.24
   4   0   1   10.64    7.69
   4   0   2  916.31   61.20
   4   0   3    1.73    5.04
   4   0   4  965.97   64.98
   4   0   5    2.21    6.10
   4   0   6  251.42   35.09
  -4   0  -9    7.22    8.03
  -4   0 -10  114.63   18.49
  -4   0 -11   22.20   12.15
  -4   0 -12   49.84   14.10
  -4   0 -13    2.57    4.64
  -4   0 -14  262.01   26.82
  -4   0 -14  237.87   24.41
  -4   0 -15    4.22    5.35
  -4   0 -16   17.90    6.19
  -4   0 -17    3.37    3.00
   4   1 -19   16.00    6.32
   4  -1 -18   31.73   10.17
   4   1 -18   15.19    6.39
   4  -1 -18   37.89    8.96
   4   1 -17   43.98   11.69
   4  -1 -17   73.22   14.93
   4  -1 -17   59.39   13.16
   4  -1 -16   29.44   13.16
   4   1 -16    9.07    7.67
   4   1 -16   20.49    8.78
   4  -1 -15   27.91   11.60
   4   1 -15   27.71   11.23
   4  -1 -15   16.43    9.25
   4   1 -15   23.35   10.03
   4  -1 -14  246.61   28.37
   4   1 -14  304.00   33.35
   4   1 -14  306.94   32.06
   4  -1 -14  227.75   28.07
   4  -1 -13   99.35   18.21
   4   1 -13  117.62   20.23
   4  -1 -13   80.01   27.17
   4   1 -13  115.97   30.32
   4  -1 -13   79.83   15.90
   4   1 -13  124.83   20.75
   4  -1 -12  709.90   45.03
   4   1 -12 1170.53   61.35
   4   1 -12 1176.16   62.19
   4  -1 -12  664.77   47.58
   4  -1 -12  686.65   72.85
   4   1 -12  979.59   89.67
   4  -1 -11   72.75   23.14
   4   1 -11  104.58   28.90
   4   1 -10  397.52   50.98
   4  -1 -10  379.13   48.47
   4   1  -9  185.15   33.63
   4  -1  -9  182.26   32.10
   4  -1  -8   60.82   18.26
   4   1  -8   55.72   16.78
   4  -1  -7   15.36    9.00
   4   1  -7    9.10    8.00
   4  -1  -6  485.01   48.24
   4   1  -6  444.68   45.70
   4   1  -5  162.51   27.86
   4  -1  -5  137.68   25.52
   4  -1  -4  932.57   63.88
   4   1  -4  686.22   55.00
   4  -1  -3 2599.55  104.34
   4   1  -3 2543.80  101.39
   4  -1  -2 1523.93   80.13
   4   1  -2 1173.81   70.03
   4  -1  -1  265.41   34.70
   4   1  -1  334.86   37.11
   4  -1   0   26.82   11.43
   4   1   0   28.68   11.50
   4  -1   1 1785.74   87.37
   4   1   1 1923.02   88.57
   4   1   2   90.80   19.76
   4  -1   2   82.40   22.22
   4  -1   3  633.20   52.83
   4   1   3  683.33   52.12
   4   1   4  173.38   25.93
   4  -1   4  178.28   28.63
   4   1   5  205.22   29.48
   4  -1   5  253.81   35.46
   4  -1   6    6.63    9.43
   4   1   6    2.80    4.86
   4  -1   7  395.56   46.02
  -4  -1  -9  261.14   26.96
  -4   1  -9  287.72   28.29
  -4  -1 -10  422.89   35.18
  -4   1 -10  405.84   34.66
  -4  -1 -11  501.76   39.01
  -4   1 -11  450.72   36.68
  -4   1 -12  387.49   34.67
  -4  -1 -12  396.20   34.47
  -4  -1 -13   10.76    7.13
  -4   1 -13    1.94    4.85
  -4  -1 -14   79.18   15.29
  -4  -1 -14  106.33   17.10
  -4   1 -14  116.23   18.52
  -4   1 -15   12.30    6.30
  -4  -1 -15   18.25    7.02
  -4  -1 -16   29.58    8.07
  -4   1 -16   26.46    6.98
  -4  -1 -17   12.00    4.28
  -4   1 -17   32.07    6.56
   4   2 -19   31.72    8.14
   4  -2 -18  134.68   16.02
   4  -2 -18  135.04   16.60
   4   2 -18  129.76   17.91
   4  -2 -17  106.63   16.55
   4  -2 -17   78.73   15.56
   4   2 -17  128.72   20.43
   4   2 -16  178.98   21.84
   4  -2 -16  225.18   26.07
   4   2 -16  210.12   26.88
   4  -2 -16  219.73   24.27
   4  -2 -15   83.06   16.84
   4   2 -15   95.55   18.91
   4   2 -15   86.35   16.32
   4  -2 -15  100.29   18.49
   4  -2 -14  131.89   22.15
   4   2 -14  142.25   22.68
   4   2 -14  131.07   23.01
   4  -2 -14  113.34   18.60
   4  -2 -13   99.38   22.43
   4   2 -13   49.95   13.59
   4   2 -13   48.12   21.33
   4  -2 -13  110.44   19.94
   4   2 -13   46.36   14.36
   4  -2 -12   22.75   12.70
   4   2 -12   52.59   23.92
   4  -2 -12   24.32    8.96
   4   2 -12   53.75   15.32
   4  -2 -12   37.18   12.40
   4  -2 -11   25.53   14.41
   4   2 -11   17.34   13.53
   4   2 -10  189.94   36.28
   4  -2 -10  172.68   32.58
   4  -2  -9   34.40   14.57
   4   2  -9   29.97   14.18
   4   2  -8  264.86   38.45
   4  -2  -8  274.80   37.73
   4   2  -7  559.72   53.23
   4  -2  -7  602.19   54.48
   4   2  -6  134.27   25.80
   4  -2  -6   83.24   21.91
   4  -2  -5  783.73   60.30
   4   2  -5  920.92   64.59
   4   2  -4  986.86   64.93
   4   2  -4  861.02   42.10
   4  -2  -3 1044.48   67.87
   4   2  -3 1314.26   72.93
   4   2  -2   26.12   11.97
   4  -2  -2   22.58   12.58
   4  -2  -1  777.97   59.47
   4   2  -1  779.73   54.36
   4  -2   0  166.73   28.39
   4  -2   1  337.10   38.92
   4   2   1  330.67   36.13
   4   2   3   37.63   13.16
   4  -2   3   33.11   14.05
   4   2   4  155.67   25.20
   4  -2   4  178.83   30.95
   4  -2   5  641.42   58.03
   4   2   5  524.34   45.30
  -4   2  -5  638.95   57.93
  -4   2  -6   12.80    9.29
  -4   2  -9  288.37   28.73
  -4  -2  -9  326.90   31.55
  -4  -2 -10    6.18    6.29
  -4   2 -10   12.77    7.03
  -4  -2 -11   29.58    8.74
  -4   2 -11   27.07   10.38
  -4  -2 -12   75.00   15.00
  -4   2 -12   76.93   16.04
  -4   2 -13    2.16    4.34
  -4  -2 -13    1.91    3.35
  -4  -2 -14  167.00   20.16
  -4   2 -14  148.25   19.67
  -4  -2 -14  153.82   20.42
  -4   2 -15   26.24    8.27
  -4  -2 -15   30.97    7.80
  -4  -2 -16  140.66   15.10
  -4   2 -16  163.77   16.83
  -4   2 -17  163.69   14.10
   4   3 -19  120.71   15.04
   4  -3 -19  145.39   14.12
   4   3 -18   90.24   15.90
   4  -3 -18   60.83   11.29
   4  -3 -17   45.48   13.00
   4   3 -17   49.03   13.36
   4  -3 -17   35.37   10.06
   4  -3 -16   13.75    7.26
   4  -3 -16   13.55    8.10
   4  -3 -15   67.28   16.38
   4   3 -15   36.46   13.81
   4  -3 -15   75.05   18.32
   4  -3 -14   58.66   16.81
   4   3 -14   63.97   17.47
   4   3 -14   65.00   15.37
   4  -3 -14   44.39   13.66
   4   3 -13  714.97   47.53
   4  -3 -13  777.62   52.89
   4  -3 -13  761.62   46.59
   4   3 -13  802.17   54.51
   4   3 -13  806.33   85.89
   4   3 -12   29.96   10.59
   4  -3 -12   31.33   11.82
   4   3 -12   39.59   12.83
   4  -3 -12   14.65    5.05
   4  -3 -12   38.53   17.86
   4   3 -12    6.29   11.30
   4  -3 -11  184.74   34.99
   4   3 -11  161.52   35.89
   4   3 -11  182.70   24.10
   4  -3 -10   98.59   24.09
   4   3 -10  110.73   28.04
   4  -3  -9  337.81   42.68
   4   3  -9  414.18   50.91
   4  -3  -8  132.29   26.09
   4   3  -8  145.01   28.72
   4  -3  -7  694.91   59.01
   4   3  -7  595.18   54.15
   4   3  -6  308.85   38.71
   4  -3  -6  325.68   39.73
   4  -3  -5 1084.51   70.50
   4   3  -5 1191.43   72.68
   4   3  -4  120.95   24.08
   4  -3  -4  141.57   26.09
   4   3  -4   92.25   15.52
   4   3  -3   89.56   19.61
   4  -3  -3  101.44   21.83
   4  -3  -2  374.00   41.64
   4   3  -2  250.46   31.76
   4   3  -1 4462.59  128.70
   4  -3  -1 4979.66  149.52
   4  -3   0   16.47   10.09
   4   3   0   21.23   10.76
   4  -3   1  735.54   57.35
   4   3   1  733.62   51.44
   4   3   2 1659.80   78.21
   4  -3   2 1563.10   85.91
   4  -3   3  179.92   29.40
   4   3   3  189.26   26.75
   4  -3   4  644.91   58.18
   4   3   4  606.72   47.10
  -4   3  -4  724.48   57.41
  -4   3  -5  153.91   28.88
  -4   3  -6    2.67    8.05
  -4   3  -7   93.40   29.76
  -4   3  -8   34.85   17.35
  -4   3  -9   64.86   13.95
  -4  -3  -9   62.71   12.98
  -4  -3 -10  238.38   26.12
  -4   3 -10  251.73   27.34
  -4   3 -11   77.69   16.32
  -4  -3 -11   88.03   18.29
  -4   3 -12   38.49   11.22
  -4  -3 -12   48.22   12.69
  -4  -3 -13  191.67   23.75
  -4   3 -13  173.08   23.02
  -4  -3 -14    4.99    5.69
  -4  -3 -14    9.03    6.73
  -4   3 -14   22.42    9.07
  -4   3 -15  125.91   17.05
  -4  -3 -15  102.23   14.91
  -4   3 -16   14.71    6.78
  -4   3 -17   15.49    6.01
   4   4 -19   48.23   10.26
   4  -4 -19   52.45    9.30
   4   4 -18   42.77   10.96
   4  -4 -18   25.71    8.06
   4   4 -17   91.81   17.11
   4  -4 -17   90.30   15.06
   4   4 -16   11.16    9.13
   4  -4 -16   14.36    8.42
   4   4 -15  452.45   41.03
   4  -4 -15  343.17   30.59
   4  -4 -15  363.89   35.07
   4  -4 -14    6.23    5.85
   4   4 -14   20.33   10.53
   4  -4 -14   31.39   11.70
   4  -4 -13  622.18   47.83
   4   4 -13  613.15   43.16
   4   4 -13  673.28   51.54
   4   4 -13  627.20   74.74
   4  -4 -12   16.46   11.96
   4   4 -12   16.53   13.54
   4   4 -12   -1.12    8.52
   4  -4 -12    2.41    5.99
   4   4 -12    4.80    6.27
   4  -4 -12   10.36    8.39
   4  -4 -11   16.33    9.91
   4   4 -11   16.48   11.25
   4   4 -11    4.61    9.19
   4  -4 -11    0.25    7.42
   4  -4 -10   63.18   18.71
   4   4 -10   79.00   24.67
   4  -4  -9   21.42   11.63
   4   4  -9   20.00   11.17
   4  -4  -8   61.65   17.75
   4   4  -8   50.09   17.25
   4  -4  -7  989.94   70.27
   4   4  -7 1119.47   75.42
   4  -4  -6  146.91   26.44
   4   4  -6  112.02   24.00
   4   4  -5  594.12   51.78
   4   4  -5  466.91   33.69
   4  -4  -4   95.24   21.25
   4   4  -4   82.03   20.03
   4   4  -4   72.32   14.82
   4  -4  -3  248.11   34.57
   4   4  -3  261.35   32.35
   4  -4  -2 1621.32   88.62
   4   4  -2 1464.63   75.32
   4  -4  -1  256.76   34.70
   4   4  -1  239.87   29.69
   4  -4   0   -0.66    5.00
   4   4   0    5.21    5.91
   4  -4   1   12.88    8.78
   4   4   1    5.92    6.70
   4   4   2   28.31   10.36
   4  -4   2   48.31   16.73
  -4   4  -2   46.99   14.98
   4  -4   3 1036.26   73.02
   4   4   3 1011.87   58.88
   4   4   4   45.64   13.93
  -4   4  -4   53.74   16.83
  -4   4  -6  123.25   27.45
  -4   4  -7  450.05   55.18
  -4   4  -8   71.76   21.91
  -4   4  -9   57.00   12.86
  -4  -4  -9   70.96   15.82
  -4   4  -9   93.00   28.21
  -4   4 -10   26.03    9.23
  -4  -4 -10   31.37   11.41
  -4  -4 -11  169.60   22.48
  -4   4 -11  167.35   22.71
  -4   4 -12   17.69    7.73
  -4  -4 -12   26.74   10.34
  -4   4 -13   39.96   11.81
  -4  -4 -13   45.10   12.18
  -4  -4 -14   59.66   13.02
  -4   4 -14   26.25    9.01
  -4  -4 -14   53.41   11.77
  -4   4 -15   91.76   13.90
  -4   4 -16   11.81    6.00
  -4   4 -17   25.39    6.27
   4   5 -19   20.48    7.24
   4  -5 -19   32.08    7.87
   4   5 -18    9.31    6.46
   4  -5 -18    7.45    5.54
   4   5 -17   38.48   12.42
   4  -5 -17   28.07    9.72
   4   5 -16   51.57   13.15
   4  -5 -16   49.21   12.82
   4   5 -15  109.98   21.04
   4  -5 -15  110.90   22.13
   4   5 -14  102.76   20.40
   4  -5 -14  120.38   22.03
   4  -5 -13  235.35   30.25
   4   5 -12   33.02   19.07
   4   5 -12   36.49   15.16
   4  -5 -12   36.07   12.78
   4  -5 -11  118.03   26.97
   4   5 -11  118.25   32.23
   4   5 -11  106.94   21.33
   4  -5 -11  147.32   22.25
   4  -5 -10  181.38   32.77
   4   5 -10  221.38   41.26
   4  -5  -9   84.55   21.89
   4   5  -9   83.95   23.98
   4  -5  -8    5.98    7.28
   4   5  -8    3.41    7.48
   4   5  -7  599.07   57.00
   4  -5  -7  732.59   60.66
   4  -5  -6   66.41   18.55
   4   5  -6   53.88   16.26
   4  -5  -5  199.98   31.72
   4   5  -5  156.73   27.00
   4   5  -4   96.20   20.84
   4   5  -4   58.43   13.45
   4   5  -3  303.91   35.18
   4  -5  -3  304.92   39.45
   4   5  -2  223.70   29.39
   4  -5  -2  266.45   36.46
   4   5  -1  928.92   57.60
   4  -5  -1 1194.78   75.74
   4  -5   0  517.01   50.33
   4   5   0  483.13   40.89
   4   5   1 1475.35   69.97
   4  -5   1 1643.86   90.73
   4  -5   2  514.28   52.17
   4   5   2  471.53   38.59
  -4   5  -2  599.63   45.29
   4   5   3  114.18   18.52
  -4   5  -4  113.48   23.76
  -4   5  -5  676.88   60.70
  -4   5  -6   30.38   15.01
  -4   5  -8  264.23   43.79
  -4  -5  -9  321.59   32.63
  -4   5  -9  335.09   30.64
  -4  -5  -9  353.30   33.24
  -4  -5 -10  102.72   18.17
  -4   5 -10   87.41   16.68
  -4  -5 -10  107.76   18.70
  -4   5 -11   35.34   11.04
  -4  -5 -11   46.83   12.06
  -4  -5 -12   15.49    8.01
  -4   5 -12   12.73    8.30
  -4  -5 -13  115.55   17.94
  -4  -5 -14   28.42    8.73
  -4   5 -14   25.99    9.63
  -4   5 -15   57.24   11.93
  -4   5 -16   49.36    9.88
  -4   5 -17    2.88    2.60
   4   6 -19   63.75   11.05
   4  -6 -19   74.96   11.15
   4   6 -18   48.18   11.36
   4  -6 -18   47.96   10.78
   4   6 -17  147.67   21.07
   4  -6 -17  148.31   19.67
   4   6 -16  148.13   22.19
   4  -6 -16  143.90   21.60
   4   6 -15  437.97   39.29
   4  -6 -15  411.73   37.86
   4   6 -14  189.01   28.09
   4  -6 -14  100.72   21.09
   4  -6 -13   80.68   18.90
   4   6 -13   62.93   25.17
   4   6 -13   59.11   16.81
   4   6 -12   38.85   16.66
   4   6 -12   59.03   16.21
   4  -6 -11   31.68   13.32
   4   6 -11   30.82   13.41
   4  -6 -11   15.91   11.41
   4   6 -11    9.70    9.30
   4  -6 -10   53.55   18.90
   4   6 -10  105.26   28.66
   4  -6  -9   35.37   13.72
   4   6  -9   77.08   24.15
   4  -6  -8   53.40   16.17
   4   6  -8   53.75   18.86
   4   6  -7  335.49   43.49
   4  -6  -7  272.44   37.30
   4   6  -6  153.25   27.71
   4  -6  -6  155.94   28.21
   4   6  -6  134.37   21.04
   4  -6  -5 1194.15   75.94
   4   6  -5 1058.14   69.04
   4  -6  -4 1952.53   97.23
   4   6  -4 1976.51   91.71
   4   6  -4 1730.29   79.33
   4  -6  -3  479.71   49.02
   4   6  -3  339.62   36.59
   4  -6  -2   15.37    8.83
   4   6  -2    4.35    6.00
   4  -6  -1  187.31   30.78
   4   6  -1  186.85   26.22
   4   6   0   87.14   17.02
   4  -6   0   90.02   21.17
  -4   6   0  108.05   16.37
   4  -6   1  149.49   28.85
   4   6   1   99.29   17.52
   4  -6   2  129.21   27.06
   4   6   2   83.82   16.53
  -4   6  -2  156.20   23.63
   4   6   3  212.23   24.84
  -4   6  -3  355.20   39.63
  -4   6  -4   19.89   12.71
  -4   6  -5  174.05   30.32
  -4   6  -6 1241.68   87.67
  -4   6  -7  595.02   65.01
  -4   6  -9   44.14   22.40
  -4  -6  -9   39.13   12.88
  -4   6  -9   25.15    9.51
  -4  -6  -9   28.31   10.58
  -4  -6 -10  143.58   20.95
  -4   6 -10  149.16   21.15
  -4  -6 -10  156.54   21.95
  -4   6 -10  155.34   38.41
  -4  -6 -11  302.61   31.14
  -4   6 -11  274.20   29.04
  -4  -6 -11  308.42   30.37
  -4  -6 -12  300.45   29.66
  -4   6 -12  277.32   29.14
  -4  -6 -13   34.06   10.07
  -4   6 -14  102.10   16.39
  -4  -6 -14  102.34   15.94
  -4   6 -15  130.96   17.00
  -4   6 -16   46.24    9.52
  -4   6 -17   76.32    9.95
   4   7 -19   26.03    7.32
   4  -7 -19   44.25    8.81
   4   7 -18   21.74    8.21
   4  -7 -18   11.00    5.99
   4   7 -17   38.01   12.64
   4  -7 -17   36.32   10.96
   4   7 -16   34.78   12.23
   4  -7 -16   40.16   12.29
   4   7 -15  247.23   30.14
   4  -7 -15  158.06   24.01
   4   7 -14  360.69   36.16
   4  -7 -14  397.97   38.86
   4  -7 -13   70.67   17.69
   4   7 -13   71.64   27.33
   4   7 -13   60.92   17.22
   4   7 -12  187.75   28.08
   4   7 -12  217.94   46.14
   4  -7 -12  215.29   29.35
   4   7 -11  225.59   30.82
   4   7 -11  277.27   51.07
   4  -7 -11  266.91   32.10
   4   7 -10 1650.80  115.67
   4  -7 -10 1333.46   86.20
   4   7  -9  229.33   41.09
   4  -7  -9  165.28   29.65
   4   7  -8   80.53   23.29
   4  -7  -8  100.09   22.63
   4   7  -7  118.71   26.70
   4  -7  -7  120.86   24.68
   4   7  -6  100.38   18.41
   4  -7  -6  148.23   27.67
   4   7  -6  149.45   28.40
   4   7  -5   34.66   11.79
   4   7  -5   34.89   13.59
   4  -7  -5   31.46   12.94
   4   7  -4   80.24   18.79
   4  -7  -4  117.76   25.32
   4   7  -4   99.51   22.49
   4   7  -3   95.04   19.82
   4  -7  -3  135.06   27.69
   4   7  -2 1579.86   76.74
   4  -7  -2 1757.98   94.71
   4  -7  -1  171.21   30.50
   4   7  -1  155.31   23.70
  -4   7   0  172.01   20.29
   4  -7   0  174.57   31.66
   4   7   0  174.56   24.35
  -4   7  -1 1099.54   57.63
   4  -7   1  957.93   72.25
   4   7   1  910.94   52.84
  -4   7  -2  911.56   58.58
   4   7   2  739.18   45.96
  -4   7  -3  110.18   21.67
  -4   7  -5  190.34   32.43
  -4   7  -6  106.53   25.04
  -4   7  -7   46.60   17.94
  -4   7  -8   57.44   23.13
  -4  -7  -8   25.95    9.96
  -4  -7  -9  348.20   32.71
  -4  -7  -9  389.43   36.21
  -4   7 -10   51.40   21.64
  -4  -7 -10   62.57   13.55
  -4  -7 -10   58.12   13.77
  -4   7 -10   34.87   10.65
  -4  -7 -11  236.41   28.53
  -4  -7 -11  255.87   27.97
  -4   7 -11  241.78   26.99
  -4   7 -12  656.12   44.32
  -4  -7 -12  746.96   45.60
  -4  -7 -13  187.37   21.90
  -4  -7 -14  255.48   24.27
  -4   7 -14  182.71   21.74
  -4   7 -15    5.07    4.46
  -4   7 -16   18.00    6.56
   4   8 -19    1.55    3.38
   4   8 -18   31.47    9.09
   4  -8 -18   42.76    9.91
   4   8 -17   -5.12    6.97
   4  -8 -17    2.34    5.50
   4   8 -16   53.15   13.98
   4  -8 -16   59.63   14.90
   4   8 -15    4.16    6.91
   4  -8 -15   13.68    9.41
   4   8 -14  175.94   25.63
   4  -8 -14  174.27   25.40
   4   8 -13   53.49   15.10
   4  -8 -13   38.87   13.77
   4  -8 -12  585.58   48.17
   4   8 -12  593.83   47.76
   4   8 -12  668.82   79.49
   4   8 -11    6.28   10.05
   4   8 -11   -0.79    9.13
   4  -8 -11   -1.91    4.93
   4  -8 -10   59.45   19.38
   4   8 -10  222.18   44.32
   4  -8  -9   78.06   20.59
   4   8  -9   87.72   27.00
   4   8  -8  733.09   71.89
   4  -8  -8  475.55   50.14
   4   8  -7  103.37   20.34
   4  -8  -7  149.70   27.98
   4   8  -7  133.10   31.21
   4   8  -6 1410.15   87.64
   4  -8  -6 1337.16   82.52
   4   8  -5  120.08   23.40
   4  -8  -5  140.91   27.09
   4   8  -5  139.31   27.91
   4   8  -4 1099.50   70.42
   4   8  -4 1278.21   74.06
   4  -8  -4 1211.75   79.76
   4   8  -3   32.87   12.89
   4  -8  -3   32.10   14.12
   4  -8  -2 1675.02   94.36
   4   8  -2 1475.99   75.48
   4   8  -1   38.61   12.42
   4  -8  -1   44.57   17.23
  -4   8   0    4.65    4.52
   4   8   0    2.02    4.99
   4  -8   0    6.17    8.18
  -4   8  -1   -1.39    5.50
   4   8   1    5.49    4.63
   4  -8   1   -0.17    7.59
  -4   8  -2  252.48   31.78
  -4   8  -3  158.40   26.10
  -4   8  -4  604.49   55.14
  -4   8  -5   84.01   21.66
  -4   8  -6 1297.93   92.17
  -4   8  -7   92.18   25.72
  -4   8  -8  139.36   34.28
  -4  -8  -8   87.96   17.63
  -4  -8  -8   90.60   17.08
  -4   8  -8   96.52   16.14
  -4   8  -9   95.81   28.92
  -4  -8  -9   54.48   14.33
  -4  -8  -9   77.94   15.80
  -4   8  -9   46.87   12.70
  -4  -8 -10  366.14   35.12
  -4   8 -10  340.28   31.91
  -4  -8 -10  396.93   34.53
  -4  -8 -11    5.24    6.44
  -4  -8 -11   22.34    8.32
  -4   8 -11    8.03    5.51
  -4  -8 -12  188.94   23.93
  -4  -8 -12  174.07   22.29
  -4  -8 -13  117.89   17.39
  -4  -8 -14  143.08   18.03
  -4   8 -14  132.56   19.02
  -4   8 -15    9.14    6.03
  -4   8 -16    9.59    5.07
   4   9 -19    1.74    3.93
   4   9 -18   36.95    9.78
   4  -9 -18   42.60   10.20
   4   9 -17    0.50    4.81
   4  -9 -17    3.34    5.87
   4   9 -16   10.82    8.11
   4  -9 -16    2.32    6.65
   4   9 -15   23.43   10.52
   4  -9 -15    4.47    5.12
   4   9 -14   61.95   15.47
   4  -9 -14   39.86   12.96
   4  -9 -13  145.98   24.39
   4   9 -13  214.37   27.79
   4  -9 -12  278.53   32.88
   4   9 -12  307.79   34.18
   4   9 -12  366.94   61.50
   4   9 -11  139.97   23.93
   4   9 -11  114.56   33.95
   4  -9 -11  113.01   20.75
   4   9 -10  134.80   34.96
   4   9 -10  111.21   21.34
   4  -9 -10  105.76   20.78
   4  -9  -9   54.12   17.78
   4   9  -9   62.52   23.63
   4   9  -8  643.31   67.83
   4  -9  -8  555.23   54.68
   4   9  -7  253.40   33.37
   4   9  -7  361.35   48.60
   4  -9  -7  286.66   38.56
   4   9  -6   61.43   16.39
   4   9  -6   75.21   22.26
   4  -9  -6   84.49   21.92
   4   9  -5   14.45    9.17
   4   9  -5   -7.50    7.54
   4  -9  -5    4.49    8.13
   4  -9  -3  651.97   60.50
   4   9  -3  607.15   49.90
   4   9  -2  902.72   57.91
   4  -9  -2 1062.73   76.78
   4   9  -1   27.06    9.89
   4  -9  -1   40.04   17.92
  -4   9   0  492.21   36.97
   4  -9   0  455.62   52.48
   4   9   0  371.39   35.24
  -4   9  -1  148.88   22.34
   4  -9   1  158.19   31.07
   4   9   1  132.03   19.24
  -4   9  -2 3533.78  117.67
  -4   9  -3   45.83   14.76
  -4   9  -4  646.90   58.53
  -4   9  -5   87.06   22.67
  -4   9  -6   54.80   19.85
  -4   9  -7  202.28   39.05
  -4  -9  -8  384.33   35.53
  -4   9  -8  557.74   69.02
  -4  -9  -9  112.79   19.36
  -4   9  -9  109.59   18.04
  -4  -9  -9  129.90   19.58
  -4   9  -9  119.06   33.29
  -4  -9 -10  425.86   37.46
  -4  -9 -10  412.47   35.57
  -4   9 -10  443.01   36.99
  -4   9 -10  509.75   69.35
  -4  -9 -11  253.95   28.89
  -4  -9 -11  265.29   27.34
  -4   9 -11  288.54   29.64
  -4  -9 -12  365.49   33.21
  -4  -9 -12  380.01   32.23
  -4  -9 -13   11.09    5.21
  -4  -9 -14   52.84   11.07
  -4   9 -14   43.68   11.35
  -4   9 -15   14.96    6.55
  -4   9 -16   13.51    5.72
   4  10 -19    8.17    4.03
   4  10 -18  249.54   22.99
   4 -10 -18  305.83   24.79
   4  10 -17   73.19   14.21
   4 -10 -17   74.43   14.20
   4  10 -16   26.24   10.26
   4 -10 -16   14.03    7.26
   4  10 -15   46.35   13.60
   4 -10 -15   55.46   14.17
   4  10 -14   25.67   10.17
   4 -10 -14   45.17   12.46
   4  10 -13   62.21   16.58
   4 -10 -13   84.14   18.59
   4 -10 -12   34.44   17.31
   4  10 -12   48.75   15.63
   4  10 -12   36.97   20.61
   4 -10 -11   29.68   15.09
   4  10 -11   19.73   15.06
   4  10 -11   21.60   11.65
   4 -10 -10   -7.37    9.05
   4  10 -10    0.96   11.32
   4  10 -10   -1.36    7.58
   4 -10 -10    5.12    5.06
   4 -10  -9   50.64   17.48
   4  10  -9   82.87   26.89
   4  10  -8   25.23   14.99
   4 -10  -8   27.78   12.30
   4  10  -7  298.14   37.18
   4  10  -7  402.35   53.10
   4 -10  -7  358.70   43.97
   4  10  -6  434.34   44.51
   4  10  -6  586.38   59.70
   4 -10  -6  529.97   53.44
   4  10  -5  121.11   25.21
   4 -10  -5  129.44   27.04
   4  10  -5  144.75   28.92
   4  10  -4  124.09   26.47
   4  10  -4  143.70   28.26
   4 -10  -4  143.62   28.96
   4 -10  -3  266.09   39.57
   4  10  -3  251.86   33.35
   4 -10  -2  310.63   42.60
   4  10  -2  282.57   33.97
   4 -10  -1  146.43   30.62
   4  10  -1   92.07   19.02
   4 -10   0  161.92   32.14
   4  10   0  158.26   22.71
  -4  10  -1  246.91   28.81
   4 -10   1  228.18   40.39
  -4  10  -2  434.43   42.10
  -4  10  -3  335.41   39.77
  -4  10  -4   61.96   18.85
  -4  10  -5  139.12   29.18
  -4  10  -6  458.61   56.34
  -4  10  -7  939.95   85.66
  -4 -10  -8  236.31   28.06
  -4  10  -8  293.16   50.28
  -4  10  -8  234.74   25.26
  -4  10  -9    8.24    9.71
  -4 -10  -9   26.08   11.14
  -4  10  -9   11.68    7.65
  -4 -10  -9   19.79    8.34
  -4 -10 -10  576.80   44.16
  -4 -10 -10  696.63   45.13
  -4  10 -10  668.27   44.06
  -4  10 -10  780.29   86.55
  -4 -10 -11   80.56   14.97
  -4 -10 -11   72.68   15.48
  -4 -10 -12   17.33    8.08
  -4 -10 -12   10.07    7.10
  -4  10 -13   15.19    7.49
  -4 -10 -13   38.81    9.87
  -4 -10 -14   67.37   12.35
  -4  10 -14   57.92   12.43
  -4  10 -15   48.31   10.32
  -4  10 -16  290.95   21.36
   4  11 -18   15.76    7.10
   4 -11 -18    7.00    5.48
   4  11 -17    4.72    5.42
   4 -11 -17    0.22    4.24
   4  11 -16    5.14    6.18
   4 -11 -16    7.37    6.55
   4  11 -15   63.84   15.39
   4 -11 -15  110.97   20.39
   4  11 -14   40.89   13.49
   4 -11 -14   58.31   16.11
   4 -11 -13  261.08   32.69
   4  11 -13  287.02   31.55
   4 -11 -12  179.56   27.10
   4  11 -12  239.12   28.95
   4 -11 -11  128.66   22.95
   4  11 -11  167.04   24.89
   4  11 -11  120.79   36.06
   4 -11 -10   14.30    8.12
   4  11 -10   18.79   13.08
   4  11 -10   15.12    9.95
   4 -11 -10   10.50    5.70
   4  11  -9  137.71   35.12
   4  11  -8    0.41    4.51
   4  11  -8   14.37   10.57
   4 -11  -8    3.20    4.50
   4  11  -7   99.73   23.28
   4  11  -7   95.78   27.81
   4 -11  -7  119.44   27.65
   4  11  -6   14.96    9.38
   4  11  -6   42.43   16.82
   4 -11  -6   19.12   11.46
   4  11  -5  159.98   29.79
   4  11  -5  185.53   33.75
   4 -11  -5  200.63   34.34
   4  11  -4  133.14   28.69
   4 -11  -4  200.59   35.51
   4 -11  -3  192.82   34.85
   4  11  -3  206.97   30.70
   4  11  -2    3.10    5.76
   4 -11  -2    6.11    5.95
   4  11  -1  342.39   35.39
   4 -11  -1  394.66   49.42
   4  11   0 1165.61   62.53
   4 -11   0 1314.92   93.16
  -4  11  -1  983.46   59.60
   4 -11   1  882.41   78.29
  -4  11  -2  441.43   44.09
  -4  11  -3  147.15   26.90
  -4  11  -4    1.42    6.12
  -4  11  -5   33.04   14.51
  -4  11  -6   53.78   18.25
  -4  11  -7  194.83   39.12
  -4 -11  -7  151.89   22.92
  -4  11  -8   20.60   15.27
  -4  11  -8    6.07    4.14
  -4 -11  -8    8.43    5.11
  -4  11  -9   88.72   28.81
  -4 -11  -9   71.95   15.96
  -4  11  -9   65.13   14.08
  -4 -11  -9   69.02   14.98
  -4 -11 -10  361.00   35.39
  -4 -11 -10  370.59   32.79
  -4 -11 -11  525.28   41.79
  -4 -11 -11  589.08   40.44
  -4 -11 -12  221.17   26.10
  -4 -11 -12  241.29   25.00
  -4 -11 -13  326.64   29.06
  -4  11 -13  351.06   30.94
  -4 -11 -14    9.77    5.27
  -4  11 -14   13.17    6.72
  -4  11 -15  124.08   15.77
  -4  11 -16    5.24    4.32
   4  12 -18    3.36    3.80
   4 -12 -18    0.04    4.38
   4  12 -17   22.56    8.47
   4 -12 -17   23.78    7.94
   4  12 -16    7.80    5.99
   4 -12 -16   30.58   10.36
   4 -12 -15  181.66   24.84
   4  12 -15  157.93   21.85
   4 -12 -14    1.80    4.83
   4  12 -14    6.97    8.22
   4 -12 -13   44.23   14.62
   4  12 -13   38.33   12.65
   4 -12 -12    8.99    8.52
   4  12 -12    7.29    6.37
   4 -12 -11   17.70   10.89
   4  12 -11   19.33    9.94
   4  12 -10   13.77   13.61
   4 -12 -10   12.10    9.07
   4 -12 -10   15.29    6.99
   4 -12 -10    1.00    5.35
   4  12 -10   10.43    6.58
   4 -12  -9   62.47   14.91
   4  12  -9   94.82   29.95
   4  12  -9   50.96   11.99
   4 -12  -9   82.85   13.10
   4  12  -8   25.34   13.61
   4  12  -8   37.39   18.57
   4 -12  -8   27.00   13.17
   4  12  -7  583.39   56.13
   4  12  -7  840.44   80.23
   4 -12  -7  763.46   64.54
   4  12  -6  154.77   28.29
   4  12  -6  205.23   37.07
   4 -12  -6  172.39   30.94
   4  12  -5  251.29   39.06
   4 -12  -5  311.22   42.45
   4  12  -4   55.58   18.39
   4  12  -4   42.84   17.72
   4 -12  -4   46.65   17.87
   4  12  -3  586.29   54.00
   4 -12  -3  628.65   63.26
   4  12  -2    4.73    8.10
   4 -12  -2   18.80   11.56
   4 -12  -1  623.73   65.18
   4  12  -1  598.89   48.36
   4 -12   0   47.86   19.28
  -4  12  -1  116.73   22.53
   4 -12   1  113.03   29.62
  -4  12  -2   32.26   12.20
  -4  12  -3  868.72   68.74
  -4  12  -4   75.83   21.81
  -4  12  -5  201.04   36.58
  -4  12  -6  151.77   33.40
  -4  12  -7  895.03   85.63
  -4 -12  -7  900.07   56.41
  -4  12  -8   34.32   18.03
  -4 -12  -8   29.04   10.52
  -4  12  -8   29.42    9.20
  -4 -12  -9  180.57   25.54
  -4 -12  -9  226.88   26.11
  -4 -12 -10  153.30   23.24
  -4 -12 -10  169.42   22.01
  -4 -12 -11   23.42    8.37
  -4 -12 -11    6.32    6.33
  -4 -12 -12   17.47    6.93
  -4 -12 -12    8.88    6.05
  -4 -12 -13   13.38    5.86
  -4  12 -13   11.93    7.69
  -4 -12 -13   24.44    8.98
  -4 -12 -14   75.34   12.12
  -4  12 -14   51.10   11.46
  -4  12 -15   49.56   10.50
  -4  12 -16   36.15    7.83
   4  13 -18    3.46    4.43
   4 -13 -18    4.56    5.34
   4  13 -17   70.37   12.78
   4 -13 -17   97.50   15.39
   4  13 -16   -2.69    4.49
   4 -13 -16   10.65    7.50
   4  13 -15   99.08   16.83
   4 -13 -15  120.07   19.98
   4  13 -14    9.74    7.10
   4 -13 -14   11.78    8.48
   4  13 -13   87.56   17.29
   4 -13 -13  102.30   19.62
   4  13 -12    5.19    5.75
   4 -13 -12   14.88    8.55
   4  13 -11  145.31   22.62
   4 -13 -11  168.93   21.80
   4 -13 -11  150.31   25.48
   4  13 -10   13.89   19.61
   4 -13 -10    3.15    7.64
   4 -13 -10   13.50    8.40
   4  13 -10   13.42    7.59
   4 -13 -10   32.12    8.95
   4  13  -9  837.79   48.92
   4  13  -9  786.56   83.93
   4 -13  -9  796.79   39.64
   4  13  -8    6.35    7.76
   4  13  -8   10.43    9.89
   4  13  -7  395.55   56.94
   4 -13  -7  333.13   43.28
   4  13  -7  289.83   41.52
   4 -13  -6   17.36   11.86
   4  13  -6   23.01   12.07
   4  13  -6   28.47   14.98
   4 -13  -5   38.98   15.71
   4  13  -5   48.04   19.37
   4  13  -5   55.04   18.50
   4  13  -4  168.12   32.10
   4 -13  -4  186.56   35.20
   4  13  -4  126.41   29.30
   4 -13  -3  906.97   77.65
   4  13  -3  942.25   70.20
   4  13  -2  256.22   33.51
   4 -13  -1  265.67   43.90
   4  13  -1  245.18   31.46
   4 -13   0   35.96   17.85
   4 -13   1 1924.14  122.41
  -4  13  -2   30.91   12.42
  -4  13  -3 1157.91   80.73
  -4  13  -4   83.67   24.29
  -4  13  -5   78.14   24.29
  -4 -13  -6  105.90   20.75
  -4  13  -6  117.62   31.28
  -4 -13  -7  221.08   28.70
   4  13   7  251.19   27.96
  -4  13  -7  273.42   48.05
  -4 -13  -8   62.99   15.50
  -4  13  -8   61.37   23.84
  -4 -13  -9  746.32   52.60
  -4 -13  -9  798.79   47.69
  -4 -13 -10  100.04   18.67
  -4 -13 -10  114.95   18.38
  -4 -13 -11  157.93   23.36
  -4 -13 -11  166.95   20.74
  -4 -13 -12   10.40    6.18
  -4 -13 -12    9.09    5.12
  -4 -13 -13   86.17   15.55
  -4 -13 -13  130.49   16.46
  -4  13 -13  114.27   18.01
  -4  13 -14   -1.18    4.29
  -4  13 -15   86.67   12.90
  -4  13 -16   57.21    8.93
   4  14 -18   38.16    8.63
   4  14 -17   43.92   10.22
   4 -14 -17   36.47    9.62
   4  14 -16   12.93    7.59
   4 -14 -16    8.49    7.15
   4 -14 -15  229.75   26.39
   4  14 -15  182.29   22.70
   4  14 -14    1.88    4.46
   4 -14 -14   12.27    9.01
   4  14 -13   12.70    8.31
   4 -14 -13   10.14   10.05
   4  14 -12   22.24    9.65
   4 -14 -12   14.02   10.13
   4 -14 -11   12.73    9.71
   4 -14 -11    3.04    4.85
   4  14 -11    6.42    5.44
   4 -14 -10   49.77   16.22
   4 -14 -10   68.61   12.69
   4 -14 -10   44.75   12.73
   4  14 -10   55.62   14.03
   4 -14  -9  151.72   22.97
   4  14  -9  194.56   23.63
   4 -14  -9  244.02   22.00
   4  14  -9  255.86   49.35
   4  14  -8   -2.68    7.31
   4  14  -8    2.26    9.08
   4 -14  -8   18.02    6.64
   4 -14  -7  112.46   26.23
   4  14  -7   68.86   21.99
   4  14  -7  147.28   34.23
   4  14  -6  599.48   67.28
   4 -14  -6  523.18   55.65
   4  14  -5  428.53   55.08
   4 -14  -5  352.27   46.98
   4  14  -5  321.52   46.53
   4 -14  -4  105.47   28.39
   4  14  -4  100.20   27.80
   4  14  -4  102.01   25.09
   4 -14  -3  731.21   71.11
   4  14  -3  833.94   67.57
   4 -14  -2  150.18   33.78
   4  14  -2  166.03   28.41
   4 -14  -1  196.46   38.39
   4 -14   0   64.42   23.20
   4 -14   1   34.75   21.34
  -4  14  -2   28.04   12.66
  -4  14  -3  586.38   59.63
  -4  14  -4  129.95   30.59
  -4  14  -5  482.89   59.82
  -4 -14  -6  842.16   56.48
  -4  14  -6 1026.35   91.81
   4  14   6  879.62   53.67
  -4 -14  -7  537.62   46.09
   4  14   7  599.56   43.49
  -4  14  -7  636.26   77.19
  -4  14  -8   31.54   15.61
  -4 -14  -8   22.73    9.33
  -4 -14  -9   64.33   15.88
  -4 -14  -9   59.27   13.35
  -4 -14 -10  222.94   28.80
  -4 -14 -10  248.18   26.05
  -4 -14 -11   97.68   18.53
  -4 -14 -11  113.11   16.97
  -4 -14 -12    7.09    4.80
  -4  14 -12   12.48    8.43
  -4 -14 -12    6.54    6.39
  -4  14 -13   28.54    9.72
  -4 -14 -13    6.72    5.12
  -4  14 -14    4.62    4.94
  -4  14 -15   72.68   11.80
   4  15 -18    9.81    4.92
   4  15 -17   10.66    6.17
   4 -15 -17   -3.18    4.15
   4  15 -16   19.37    8.55
   4 -15 -16   41.33   11.33
   4  15 -15    8.69    6.98
   4 -15 -15   25.28    9.66
   4  15 -14    9.56    8.80
   4 -15 -14   25.54   12.18
   4  15 -13    1.89    4.37
   4 -15 -13   -1.77    6.78
   4  15 -12  414.06   35.78
   4 -15 -12  420.56   33.19
   4 -15 -12  380.06   37.77
   4  15 -11  177.79   23.25
   4 -15 -11  197.70   24.04
   4 -15 -11  191.91   26.15
   4  15 -10  276.64   29.46
   4 -15 -10  271.00   28.71
   4 -15 -10  321.24   34.79
   4 -15 -10  306.65   25.83
   4 -15  -9   92.43   18.24
   4 -15  -9  118.25   15.06
   4 -15  -9  105.17   18.30
   4  15  -9  113.59   18.65
   4 -15  -8   43.80   15.26
   4 -15  -8   53.08   10.29
   4  15  -8   41.79   10.75
   4  15  -8   52.05   18.19
   4  15  -8   49.81   22.11
   4  15  -7   14.89    8.47
   4  15  -7   52.28   21.79
   4  15  -6   17.52   11.90
   4  15  -6   26.73   16.26
   4 -15  -6   26.33   13.77
   4  15  -5   79.22   23.06
   4  15  -5  130.75   30.70
   4 -15  -5   96.43   25.21
   4  15  -4   38.31   16.15
   4  15  -4   68.95   22.09
   4 -15  -4   66.18   21.36
   4  15  -3   69.57   20.66
   4  15  -3   42.90   18.92
   4 -15  -3   30.92   15.20
   4 -15  -2  165.80   35.58
   4  15  -2  152.19   27.44
   4 -15  -1  288.54   48.52
   4 -15   0   52.71   22.12
   4 -15   1   43.02   19.55
  -4  15  -3  244.91   40.65
  -4  15  -4   52.56   21.11
   4  15   5   45.39   13.99
  -4  15  -5   44.42   18.00
  -4 -15  -5   53.77   16.83
   4  15   6   76.79   15.63
  -4 -15  -6   66.52   18.91
  -4  15  -6   34.06   19.16
  -4 -15  -7  169.90   26.23
  -4  15  -7  199.11   43.71
   4  15   7  186.06   24.90
  -4  15  -8   22.27   12.93
   4  15   8   26.67    9.20
  -4 -15  -8   32.91   10.54
  -4 -15  -8   35.46   12.18
  -4 -15  -9  407.42   40.51
  -4 -15  -9  448.75   35.23
  -4 -15 -10   87.19   18.40
  -4 -15 -10   82.29   15.13
  -4 -15 -11  198.57   26.21
  -4 -15 -11  221.74   23.16
  -4  15 -12  338.30   30.36
  -4 -15 -12  243.04   27.54
  -4  15 -13  383.93   29.62
  -4 -15 -13  251.30   25.42
  -4  15 -14  128.10   15.92
  -4 -15 -14   86.06   12.85
  -4  15 -15    6.84    4.03
   4  16 -17    6.54    4.23
   4 -16 -17    6.91    5.47
   4  16 -16   44.26   10.36
   4 -16 -16   55.71   12.48
   4  16 -15   20.93    9.17
   4 -16 -15   16.59    8.09
   4 -16 -14  228.30   28.39
   4  16 -14  190.11   23.10
   4  16 -13   49.37   13.09
   4 -16 -13   60.85   15.27
   4 -16 -12  189.36   27.75
   4  16 -12  251.28   26.92
   4 -16 -12  220.69   24.51
   4 -16 -11   91.35   18.64
   4 -16 -11   89.69   17.09
   4  16 -11   84.31   16.48
   4 -16 -10   10.75    7.52
   4 -16 -10   32.47   10.17
   4 -16 -10   22.70    9.21
   4  16 -10   36.74   10.60
   4 -16  -9   25.38   12.00
   4 -16  -9   45.04   10.06
   4 -16  -9   41.86   11.96
   4  16  -9   68.60   15.12
   4 -16  -8   60.88   15.99
   4  16  -8   33.50   15.61
   4  16  -8   27.07   10.14
   4 -16  -8   61.03   12.24
   4  16  -7   11.65   10.27
   4  16  -7   12.83   12.79
   4 -16  -7   20.58    6.43
   4  16  -6 1184.02   96.91
   4  16  -6  823.75   74.28
   4 -16  -5  135.67   29.94
   4  16  -5   93.89   26.98
   4  16  -5  124.81   29.76
   4 -16  -4 1158.18   90.21
   4  16  -4 1057.54   81.77
   4  16  -4  903.53   84.53
   4 -16  -3  171.16   36.48
   4  16  -3   98.42   24.09
   4  16  -3  116.51   30.55
   4 -16  -2  300.85   47.51
   4 -16  -1  100.93   29.34
   4 -16   0   52.33   23.62
   4 -16   1   30.48   18.95
  -4 -16  -4  739.55   57.61
  -4  16  -4  597.56   68.46
  -4 -16  -5  171.31   27.49
   4  16   5  176.40   25.78
  -4  16  -5  164.87   37.24
  -4 -16  -6  212.37   30.82
  -4  16  -6  188.09   41.74
   4  16   6  210.32   27.83
   4  16   7   21.68    8.91
  -4 -16  -7   14.33    9.12
  -4  16  -7   27.83   17.38
  -4 -16  -8  224.22   26.21
   4  16   8  220.30   26.57
  -4 -16  -8  241.00   31.78
  -4 -16  -9   85.39   19.16
  -4 -16  -9   82.02   15.39
  -4 -16 -10  168.18   25.36
  -4  16 -11   16.78    6.98
  -4 -16 -11   11.41    8.17
  -4  16 -12   33.08   10.82
  -4 -16 -12   31.23   11.08
  -4  16 -13    7.74    5.63
  -4 -16 -13    8.69    6.32
  -4  16 -14  117.59   14.74
  -4 -16 -14   77.33   11.70
  -4  16 -15    9.93    4.70
   4  17 -17    3.15    4.10
   4  17 -16   36.43    8.82
   4 -17 -16   61.09   12.94
   4  17 -15   26.19    8.77
   4 -17 -15    9.88    8.35
   4  17 -14   18.96    9.20
   4 -17 -14   29.14   10.87
   4 -17 -13   13.25    9.17
   4  17 -13   -2.61    5.68
   4 -17 -13   -2.34    4.42
   4 -17 -12  419.36   37.69
   4 -17 -12  356.94   31.43
   4  17 -12  328.53   31.22
   4 -17 -11   17.96    9.36
   4  17 -11    8.35    5.89
   4 -17 -11    8.82    5.93
   4 -17 -10   59.77   15.66
   4 -17 -10   54.96   14.23
   4  17 -10   45.04   12.88
   4  17  -9   25.56   14.61
   4 -17  -9    4.17    6.20
   4 -17  -9   34.05    9.28
   4 -17  -9   15.73    8.62
   4  17  -9   22.82    9.16
   4 -17  -8  328.45   32.74
   4  17  -8  338.39   29.81
   4  17  -8  288.01   46.11
   4 -17  -8  360.03   26.30
   4  17  -7   55.42   20.49
   4 -17  -7   76.53   12.63
   4  17  -6  134.75   30.97
   4  17  -5   13.75    8.31
   4 -17  -5    8.58    9.97
   4  17  -4   70.90   23.47
   4 -17  -4   89.10   26.41
   4  17  -3    0.78   11.59
   4 -17  -3    4.43    5.14
   4 -17  -2  161.74   37.18
   4 -17  -1  143.59   35.38
   4 -17   0  788.37   84.24
   4 -17   1  167.14   40.82
   4  17   3   -0.57    5.06
  -4 -17  -4  420.93   45.44
  -4  17  -4  347.76   53.18
   4  17   4  397.42   39.82
   4  17   5   11.36    9.23
  -4 -17  -5    4.22    6.34
  -4  17  -5   14.20   14.06
  -4  17  -6   55.45   18.92
   4  17   6   85.08   19.05
   4  17   7   -4.12    6.11
  -4 -17  -7    0.02    5.97
  -4  17  -7  -19.64   17.35
   4  17   8  224.23   28.25
  -4 -17  -8  261.77   33.51
  -4 -17  -9   60.18   16.37
  -4 -17 -10   78.89   17.42
  -4  17 -11   11.95    7.87
  -4 -17 -11    3.06    5.53
  -4  17 -12   56.01   12.83
  -4 -17 -12   23.89    8.76
  -4  17 -13    1.21    4.75
  -4 -17 -13    1.78    3.96
  -4  17 -14   22.10    7.49
  -4 -17 -14    6.70    3.06
  -4  17 -15    1.87    2.50
   4  18 -17    7.82    4.64
   4  18 -16   35.55    8.76
   4 -18 -16   35.16   10.08
   4 -18 -15  109.19   17.01
   4  18 -15  108.20   15.74
   4 -18 -14  117.84   18.40
   4  18 -14  114.22   17.05
   4 -18 -13    4.30    6.21
   4  18 -13    3.90    6.24
   4 -18 -13    0.49    3.59
   4 -18 -12   25.17   10.59
   4  18 -12   38.12   10.54
   4 -18 -12   38.44   11.14
   4 -18 -11    5.29    6.36
   4  18 -11   41.80   11.29
   4 -18 -11   30.20   10.90
   4 -18 -10   19.99    9.83
   4 -18 -10   30.46   11.14
   4  18 -10   31.80   11.43
   4 -18  -9   30.30   11.38
   4 -18  -9   46.38   10.39
   4 -18  -9   48.36   13.08
   4  18  -9   44.92   11.88
   4 -18  -8  172.71   24.38
   4 -18  -8  233.43   27.41
   4  18  -8  166.69   35.97
   4 -18  -8  267.81   22.84
   4  18  -7  201.75   39.41
   4 -18  -7  252.43   22.18
   4  18  -6  255.06   43.10
   4 -18  -6  295.66   23.80
   4  18  -5  164.91   36.40
   4 -18  -4  347.25   50.57
   4  18  -4  282.32   49.26
   4 -18  -3   60.58   23.25
   4  18  -3   84.68   28.37
   4 -18  -2   66.26   23.19
   4 -18  -1  154.65   36.66
   4 -18   0   -3.23    9.48
   4 -18   1   16.42   15.12
   4  18   2   38.31   15.18
   4  18   3  207.35   31.29
  -4 -18  -4  246.30   36.02
   4  18   4  140.51   26.79
  -4 -18  -5   68.76   19.10
   4  18   5   45.76   15.53
  -4  18  -6   99.67   26.89
   4  18   6  111.98   22.03
  -4 -18  -6  105.63   23.12
  -4 -18  -7  470.99   45.97
   4  18   7  428.64   41.00
  -4 -18  -8  275.83   34.42
   4  18   8  273.15   30.10
   4  18   9   39.10   10.73
  -4 -18  -9   45.13   14.28
  -4  18 -10  115.03   19.12
  -4 -18 -10  104.99   20.06
  -4  18 -11   46.61   11.78
  -4 -18 -11   31.72   10.99
  -4  18 -12   16.21    6.41
  -4 -18 -12    5.03    3.82
  -4  18 -13    7.41    6.32
  -4 -18 -13    6.43    4.92
  -4  18 -14   35.15    8.22
  -4 -18 -14    5.02    3.72
   4  19 -16   10.49    4.63
   4 -19 -16   25.90    8.94
   4  19 -15   48.72   10.32
   4 -19 -15   37.99   11.07
   4  19 -14    9.60    6.33
   4 -19 -14   20.67    9.58
   4 -19 -13  178.33   23.17
   4 -19 -13  123.57   17.74
   4  19 -13  142.84   18.87
   4 -19 -12   64.55   14.64
   4  19 -12   71.19   13.73
   4 -19 -12   64.85   13.20
   4 -19 -11   98.03   18.21
   4  19 -11   76.96   15.01
   4 -19 -11   72.93   15.61
   4 -19 -10  113.95   19.04
   4  19 -10  108.88   17.92
   4 -19 -10   97.25   19.37
   4 -19  -9  126.55   20.27
   4 -19  -9  111.03   19.62
   4 -19  -9  142.95   17.00
   4 -19  -8    5.89    7.28
   4 -19  -8   -9.04    6.03
   4 -19  -8   12.07    5.82
   4  19  -8   16.16   11.92
   4 -19  -7   23.56    7.46
   4  19  -7   39.44   18.60
   4 -19  -6    9.03    5.66
   4  19  -6   -5.21   10.11
   4  19  -5   11.49   12.65
   4  19  -4   35.21   19.94
   4 -19  -3   85.07   29.27
   4  19  -3   93.34   28.45
   4 -19  -2    7.15   11.54
   4  19  -2    3.17    6.73
   4  19  -2    0.42    9.87
   4 -19  -1   28.14   17.51
   4  19  -1   13.76   11.26
   4 -19   0 1450.33  122.21
   4  19   0  984.89   71.46
   4 -19   1  774.50   89.13
   4  19   2   89.19   22.65
  -4 -19  -2   98.88   20.93
  -4 -19  -3   37.54   15.20
   4  19   3   28.21   12.12
  -4 -19  -4  102.96   22.58
   4  19   4   79.73   20.74
  -4 -19  -5   15.05    9.96
   4  19   5   11.15    9.55
  -4 -19  -6   15.03   10.80
   4  19   6   -3.30    5.75
  -4 -19  -7  137.51   26.29
   4  19   7  119.39   21.63
  -4 -19  -8   11.66    8.80
   4  19   8    8.00    5.56
   4  19   9  118.27   18.53
  -4 -19  -9  129.69   22.96
  -4  19 -10   25.69    8.85
  -4 -19 -10   34.08   12.07
  -4  19 -11   16.80    7.46
  -4 -19 -11    1.64    5.31
  -4  19 -12  126.32   17.35
  -4 -19 -12  121.17   18.69
  -4  19 -13  118.33   14.57
  -4 -19 -13   87.73   14.12
  -4  19 -14   21.57    5.75
  -4 -19 -14   25.18    6.50
   4  20 -16   12.52    5.24
   4 -20 -15  158.02   18.36
   4  20 -15   96.14   13.72
   4 -20 -14   34.33   10.17
   4  20 -14   19.84    8.05
   4 -20 -14   18.51    6.79
   4 -20 -13   -0.36    5.79
   4  20 -13   12.23    7.99
   4 -20 -13    6.05    4.95
   4 -20 -12    2.82    5.39
   4  20 -12   -6.93    4.49
   4 -20 -12    8.96    6.30
   4 -20 -11   15.59   11.00
   4  20 -11    9.63    6.40
   4 -20 -11   -0.51    4.42
   4 -20 -10   65.75   15.69
   4 -20 -10   78.81   15.60
   4  20 -10   80.97   14.91
   4 -20  -9  170.49   24.50
   4 -20  -9  120.12   19.59
   4 -20  -8   13.45    7.86
   4 -20  -8    1.04    7.34
   4 -20  -8    6.60    3.47
   4 -20  -7  291.28   31.60
   4 -20  -7  366.14   26.76
   4  20  -7  254.85   46.71
   4 -20  -6  144.58   16.70
   4  20  -6   92.66   28.21
   4 -20  -5  278.32   23.03
   4  20  -5  167.32   37.39
   4  20  -4   58.55   15.17
   4  20  -4   73.06   27.51
   4  20  -3   23.30   11.24
   4 -20  -3   31.70   18.87
   4  20  -3   23.04   18.32
   4  20  -2    5.92    7.32
   4 -20  -2   13.46   14.33
   4  20  -2    1.01    8.46
   4 -20  -1  327.30   56.46
   4  20   0   23.00   12.38
   4 -20   0   25.61   17.76
  -4 -20  -1  186.81   27.06
   4 -20   1  168.27   42.15
   4  20   1  116.53   28.57
   4  20   2   28.20   13.92
  -4 -20  -2   31.53   13.85
   4 -20   2   39.78   19.20
  -4 -20  -3  132.02   25.47
   4  20   3  108.48   24.10
  -4 -20  -4   48.95   16.36
   4  20   4   47.55   15.92
  -4 -20  -5  130.96   24.92
   4  20   5  105.58   22.19
  -4 -20  -6  352.07   41.12
   4  20   6  287.79   35.12
  -4 -20  -7  243.42   34.39
   4  20   7  222.09   29.77
   4  20   8   87.39   17.76
  -4 -20  -8   83.41   19.86
   4  20   9   47.18   11.99
  -4  20  -9   41.04   11.21
  -4 -20  -9   43.69   13.70
  -4  20 -10   10.81    6.97
  -4 -20 -10    9.70    7.76
  -4  20 -11   14.95    7.32
  -4 -20 -11   -6.07    6.54
  -4  20 -12   11.50    5.40
  -4 -20 -12    3.67    4.02
  -4  20 -13    1.08    3.34
  -4 -20 -13    0.02    3.29
  -4  20 -14   -0.65    3.27
  -4 -20 -14   -2.70    3.07
   4  21 -15   26.05    7.06
   4 -21 -14   11.37    6.80
   4  21 -14    7.41    5.21
   4 -21 -14    6.18    4.64
   4 -21 -13  158.20   20.41
   4 -21 -13  187.84   20.85
   4  21 -13  118.56   16.56
   4 -21 -12   23.62    9.01
   4  21 -12   25.72    8.64
   4 -21 -12   30.50    9.49
   4 -21 -11   31.61   10.97
   4  21 -11   36.32   10.45
   4 -21 -11   32.82   10.22
   4 -21 -10   17.80    8.66
   4 -21 -10   17.74    6.88
   4 -21  -9  333.18   32.40
   4 -21  -9  355.36   32.76
   4 -21  -8   38.07   11.85
   4 -21  -8   51.72    9.75
   4 -21  -7  311.73   32.35
   4 -21  -7  335.94   24.81
   4  21  -6   -3.14   10.39
   4 -21  -6   15.74    6.89
   4  21  -5   17.43   14.39
   4 -21  -5   49.37   10.90
   4  21  -4   -7.35   10.36
   4  21  -4    2.67    7.14
   4  21  -3  420.27   66.23
   4  21  -3  505.08   45.31
   4 -21  -2   24.82   18.49
   4  21  -2    8.97    9.97
   4  21  -2    2.88    6.25
   4  21  -1  198.32   47.47
   4  21  -1  137.13   25.84
   4 -21  -1  193.98   44.62
   4 -21   0   12.03   14.28
   4  21   0    3.18    7.23
  -4 -21  -1  288.54   33.42
   4  21   1  226.48   34.90
   4  21   2   15.26   10.88
  -4 -21  -2    8.74    8.25
   4 -21   2    5.50   13.15
  -4 -21  -3  174.98   27.71
   4  21   3  137.02   26.87
   4 -21   3  162.87   46.39
  -4 -21  -4  197.52   29.95
   4  21   4  158.27   30.60
  -4 -21  -5   34.22   13.79
   4  21   5   35.43   13.33
  -4 -21  -6    6.15    6.53
   4  21   6   -1.96    5.98
  -4 -21  -7  141.62   25.60
   4  21   7  104.36   20.58
   4  21   8  148.78   22.88
  -4 -21  -8  195.35   29.70
   4  21   9  268.88   27.66
  -4 -21  -9  320.62   36.05
  -4  21 -10    1.35    5.22
  -4 -21 -10    5.22    6.91
  -4  21 -11   80.27   12.46
  -4 -21 -11   67.46   15.21
  -4  21 -12   24.30    6.33
  -4 -21 -12   15.73    7.21
  -4  21 -13   32.25    6.28
  -4 -21 -13   20.54    6.73
   4  22 -14    1.46    4.02
   4 -22 -14    0.13    3.07
   4  22 -13  133.32   16.14
   4 -22 -13  156.00   18.29
   4 -22 -13  145.52   18.47
   4 -22 -12   12.78    6.05
   4 -22 -12   16.89    8.22
   4 -22 -11   23.52    8.58
   4 -22 -11   26.65    9.54
   4 -22 -10   -4.19    4.93
   4 -22 -10   11.80    7.92
   4 -22  -9  177.55   23.76
   4 -22  -9  141.02   20.50
   4 -22  -8   82.72   16.70
   4 -22  -8  108.19   14.28
   4 -22  -7  358.66   34.53
   4 -22  -7  386.76   26.41
   4 -22  -6   61.32   14.89
   4 -22  -6   56.57   10.57
   4  22  -5   40.28   21.75
   4 -22  -5   99.06   13.63
   4  22  -4  252.57   49.05
   4  22  -3  232.66   50.22
   4  22  -3  235.13   31.19
   4  22  -2   69.43   26.62
   4  22  -2  104.31   21.64
   4  22  -1   -7.84    9.39
   4  22  -1   20.24   11.45
   4 -22  -1   34.56   21.17
   4 -22   0   20.85   17.31
   4  22   0    0.65    7.56
  -4 -22  -1  173.58   25.31
   4 -22   1  132.56   38.98
   4  22   1  167.62   30.84
   4  22   2   28.06   13.03
  -4 -22  -2   39.94   14.04
   4 -22   2    6.20    7.17
   4 -22   3  175.03   45.52
  -4 -22  -3  124.76   23.03
   4  22   3  130.11   27.22
  -4 -22  -4  118.00   23.22
   4  22   4  134.66   26.80
  -4 -22  -5  414.41   42.37
   4  22   5  341.03   40.40
  -4 -22  -6  270.81   34.70
   4  22   6  222.78   31.46
  -4 -22  -7   42.60   14.62
   4  22   7   33.33   12.12
  -4 -22  -8  -10.39    8.70
   4  22   8    6.40    5.17
  -4 -22  -9   41.82   13.41
   4  22   9   44.54   12.01
  -4 -22 -10   62.14   14.94
  -4 -22 -11   20.07    8.97
  -4 -22 -12    7.90    4.99
  -4 -22 -13    2.16    3.27
   4 -23 -14    8.28    4.37
   4 -23 -13   72.12   12.28
   4 -23 -13   89.96   15.03
   4 -23 -12  287.58   26.28
   4 -23 -12  302.38   26.14
   4 -23 -11  145.78   19.78
   4 -23 -11  153.19   19.79
   4 -23 -10  220.97   25.26
   4 -23 -10  190.19   22.64
   4 -23  -9   33.55   10.33
   4 -23  -8   28.46   11.26
   4 -23  -7   19.28    8.96
   4 -23  -6   33.65   10.87
   4 -23  -5   81.21   17.72
   4  23  -4   14.46    9.00
   4  23  -3   94.82   19.68
   4  23  -3   35.11   19.41
   4  23  -2   89.77   21.18
   4  23  -2   36.61   16.32
   4  23  -1  209.10   30.74
   4  23  -1  192.76   46.17
   4  23   0  204.70   47.72
   4 -23   0  214.75   48.41
   4  23   0  206.64   31.51
   4  23   1   49.54   16.77
   4 -23   1   48.83   26.12
  -4 -23  -1   53.44   13.78
  -4 -23  -2    7.88    7.27
   4  23   2   -3.09    7.38
  -4 -23  -3  115.16   21.70
   4  23   3  101.65   22.55
  -4 -23  -4  104.61   20.75
   4  23   4   97.66   23.00
  -4 -23  -5    6.21    7.30
   4  23   5   -4.23    5.37
  -4 -23  -6   98.49   21.13
   4  23   6   83.51   19.54
  -4 -23  -7   15.75   11.13
   4  23   7   10.12    7.08
  -4 -23  -8    1.54    6.68
   4  23   8    9.31    6.91
  -4 -23  -9    6.34    6.25
   4  23   9    7.56    5.51
  -4 -23 -10   69.11   15.36
  -4 -23 -11  117.78   18.02
  -4 -23 -12  121.48   16.40
   4 -24 -14   57.74    9.38
   4 -24 -13    7.98    4.73
   4 -24 -12   10.70    5.67
   4 -24 -11   -3.92    6.75
   4 -24 -11   -5.98    5.79
   4 -24 -10   12.91    6.15
   4 -24  -9    7.32    6.09
   4 -24  -8  159.48   22.68
   4 -24  -7   35.69   11.59
   4 -24  -6  254.72   29.18
   4 -24  -5   42.67   12.85
   4  24  -4  332.07   34.91
   4 -24  -4  315.88   32.93
   4  24  -3  177.02   27.36
   4  24  -2   54.51   15.54
   4  24  -1   19.91   10.24
  -4 -24  -1   13.87    7.35
   4  24   1   25.21   13.02
  -4 -24  -2   21.96   10.42
   4  24   2   20.84   11.96
  -4 -24  -3    8.03    7.82
   4  24   3    5.57    8.09
  -4 -24  -4  335.13   36.48
   4  24   4  278.31   36.93
  -4 -24  -5  392.38   40.14
   4  24   5  383.28   41.61
   4  24   6   65.07   17.13
  -4 -24  -6   66.23   17.11
   4  24   7   17.00    9.95
  -4 -24  -7    8.91    7.86
   4  24   8   20.60    8.64
  -4 -24  -8   31.19   12.33
   4  24   9   -0.39    4.16
  -4 -24  -9    1.11    5.01
  -4 -24 -10   21.22    8.46
  -4 -24 -11    9.05    5.52
  -4 -24 -12    4.83    4.23
   4 -25 -14   13.39    4.64
   4 -25 -13   43.98    9.18
   4 -25 -12   45.30   10.30
   4 -25 -11    2.69    4.04
   4 -25 -10  126.14   18.60
   4 -25  -9    4.68    4.04
   4 -25  -8   88.12   16.65
   4 -25  -7   19.97    9.15
   4 -25  -6  204.85   26.03
   4 -25  -5   31.22   11.12
   4  25  -4   81.21   16.97
   4 -25  -4   67.56   15.37
   4  25  -3  108.64   20.30
   4 -25  -3   91.57   19.81
   4  25  -2  222.17   30.19
   4 -25  -2  203.63   26.09
   4  25  -1   -0.74    4.84
   4 -25  -1    1.20    3.76
   4  25   0  186.30   29.66
  -4 -25  -1   21.56    9.76
   4  25   1   14.74    9.96
  -4 -25  -2  178.84   25.25
   4  25   2  155.89   27.31
  -4 -25  -3   27.41   10.74
   4  25   3   40.50   15.13
  -4 -25  -4  141.63   23.83
   4  25   4  143.65   26.01
  -4 -25  -5    9.55    8.49
   4  25   5    4.30    8.46
  -4 -25  -6    5.37    5.87
   4  25   6   19.16    9.94
  -4 -25  -7   -1.62    5.04
   4  25   7   -0.94    6.47
  -4 -25  -8  306.02   32.20
   4  25   8  256.27   27.80
  -4 -25  -9   12.52    7.90
   4  25   9   15.10    6.61
  -4 -25 -10  116.50   17.78
  -4 -25 -11   51.73   11.07
   4 -26 -13   -1.62    2.62
   4 -26 -12   18.50    6.61
   4 -26 -11    5.12    4.75
   4 -26 -10   19.59    7.74
   4 -26  -9   20.28    7.47
   4 -26  -8   94.51   16.83
   4 -26  -7   21.20    8.51
   4 -26  -6   49.17   13.73
   4 -26  -5  107.13   18.83
   4  26  -4  359.60   34.48
   4 -26  -4  331.27   32.57
   4  26  -3  109.45   21.21
   4 -26  -3    9.24    5.26
   4  26  -2   11.83    8.42
   4 -26  -2    8.89    7.10
   4  26  -1   41.11   14.35
   4 -26  -1   27.64    9.44
   4  26   0  126.30   23.34
   4 -26   0   82.28   15.79
  -4 -26  -1   21.94    9.58
   4 -26   1    3.81    6.08
   4  26   1   16.17    9.90
  -4 -26  -2  189.88   25.86
   4  26   2  200.69   29.72
  -4 -26  -3   15.69    8.56
   4  26   3   27.61   12.40
  -4 -26  -4  197.57   27.49
   4  26   4  213.49   31.21
  -4 -26  -5   47.59   13.87
   4  26   5   37.74   12.84
  -4 -26  -6   92.30   18.56
   4  26   6   74.14   17.06
  -4 -26  -7  129.12   21.42
   4  26   7  111.68   19.44
  -4 -26  -8  154.48   22.02
   4  26   8  121.38   18.18
   4  26   9   11.19    5.28
  -4 -26  -9    3.60    5.35
  -4 -26 -10   26.54    8.50
  -4 -26 -11   14.88    6.32
   4 -27 -13   21.99    5.72
   4 -27 -12   28.34    7.76
   4 -27 -11   25.83    7.54
   4 -27 -10   63.63   12.29
   4 -27  -9   58.93   12.69
   4 -27  -8   21.61    8.66
   4 -27  -7   11.12    7.23
   4 -27  -6   -4.00    5.92
   4 -27  -5    4.59    5.23
   4  27  -4   16.65    7.98
   4 -27  -4   13.91    7.04
   4  27  -3   12.70    7.53
   4 -27  -3   16.36    8.20
   4  27  -2  103.12   18.27
   4 -27  -2   55.29   14.22
   4  27  -1  140.21   24.11
   4 -27  -1  146.60   21.50
   4  27   0   25.06   11.11
   4 -27   0   20.91    9.35
   4  27   1  454.54   43.13
  -4 -27  -2  152.80   22.22
   4  27   2  137.43   24.30
  -4 -27  -3   46.48   13.40
   4  27   3   21.42   10.38
  -4 -27  -4    6.29    6.62
   4  27   4   20.98    9.97
  -4 -27  -5   75.96   15.90
   4  27   5   52.22   14.09
  -4 -27  -6  129.30   20.91
   4  27   6  141.76   22.46
  -4 -27  -7    1.76    4.53
   4  27   7    9.48    6.74
  -4 -27  -8   15.26    7.44
   4  27   8    3.70    3.84
  -4 -27  -9   29.98    9.69
   4  27   9   27.27    7.53
  -4 -27 -10   71.42   12.70
   4 -28 -12    5.84    3.91
   4 -28 -11   16.41    6.22
   4 -28 -10    0.47    3.73
   4 -28  -9   40.93   10.16
   4 -28  -8   48.36   11.36
   4 -28  -7  129.06   18.96
   4 -28  -6  102.95   17.43
   4 -28  -5  118.47   18.85
   4  28  -4   92.31   16.87
   4 -28  -4  107.51   17.92
   4 -28  -3   44.61   11.67
   4  28  -3   59.59   14.54
   4 -28  -2   15.31    7.54
   4  28  -2   14.87    8.08
   4 -28  -1   51.56   12.22
   4  28  -1   50.76   14.85
   4 -28   0    5.24    5.13
   4  28   0   11.24    8.80
   4  28   1   36.39   13.07
  -4 -28  -2   58.35   14.34
   4  28   2   68.08   17.32
  -4 -28  -3   29.80   10.09
   4  28   3   24.77   11.33
  -4 -28  -4   81.45   16.41
   4  28   4   94.00   19.22
  -4 -28  -5   77.00   15.81
   4  28   5   90.49   17.90
  -4 -28  -6   19.12    9.43
   4  28   6   19.18    9.00
  -4 -28  -7  231.46   25.50
   4  28   7  224.36   24.95
  -4 -28  -8   52.25   12.15
   4  28   8   49.73   10.89
   4  28   9  121.23   13.93
  -4 -28  -9  160.59   18.95
  -4 -28 -10    8.47    4.58
  -4  29  11   21.85    5.63
   4 -29 -11   14.55    5.21
   4 -29 -10    2.92    3.80
   4 -29  -9   98.06   14.79
   4 -29  -8   44.02   10.93
   4 -29  -7   84.13   15.01
   4 -29  -6    8.56    7.29
   4 -29  -5    8.36    5.92
   4  29  -4   37.66   10.31
   4 -29  -4   57.39   12.73
   4  29  -3   49.29   13.01
   4 -29  -3   59.79   13.70
   4  29  -2   -1.99    4.33
   4 -29  -2    7.08    5.39
   4  29  -1  139.98   22.56
   4 -29  -1  144.38   19.46
   4  29   0   27.44    9.89
   4 -29   0   25.61    8.16
   4  29   1  268.43   31.29
  -4 -29  -2   20.31    7.62
   4  29   2   52.77   14.20
  -4 -29  -3  120.80   18.94
   4  29   3  143.91   22.74
  -4 -29  -4    4.26    6.42
   4  29   4   11.89    7.61
  -4 -29  -5   34.03   11.16
   4  29   5   54.68   13.80
  -4 -29  -6   16.55    7.68
   4  29   6    5.07    5.43
  -4 -29  -7   58.37   12.22
   4  29   7   65.27   12.76
  -4 -29  -8   13.66    6.60
   4  29   8   12.06    5.51
   4  29   9   62.46    8.95
  -4 -29  -9   80.50   12.42
   4 -30 -10   -2.01    3.79
   4 -30  -9    8.51    5.37
   4 -30  -8    1.23    3.53
   4 -30  -7   60.68   12.20
   4 -30  -6    1.90    4.29
   4 -30  -5   40.03   10.55
   4 -30  -4   94.01   15.64
   4  30  -3   56.13   13.01
   4 -30  -3   62.57   12.94
   4  30  -2    5.24    5.72
   4 -30  -2    7.50    5.41
   4  30  -1   39.50   12.44
   4 -30  -1   24.80    7.64
   4  30   0   -0.98    4.70
   4  30   1   51.41   13.88
   4  30   2    7.16    7.49
   4  30   3   90.31   18.09
  -4 -30  -3   79.73   14.31
  -4 -30  -4   23.56    8.27
   4  30   4   37.80   11.71
   4  30   5  162.65   21.34
  -4 -30  -5  156.41   19.75
   4  30   6  156.79   19.62
  -4 -30  -6  152.40   19.19
   4  30   7   71.16   12.10
  -4 -30  -7   70.70   12.14
   4  30   8   26.80    6.85
  -4 -30  -8   26.14    7.55
  -4  31  10   86.02   10.61
   4 -31 -10  107.47   12.96
   4 -31  -9   10.97    5.21
   4 -31  -8    3.47    3.94
   4 -31  -7   19.33    7.13
   4 -31  -6   22.28    7.30
   4 -31  -5   11.14    5.48
   4 -31  -4   12.19    6.70
   4  31  -3   29.22    8.56
   4 -31  -3   43.50   10.57
   4  31  -2   28.27    9.36
   4 -31  -2   30.11    9.16
   4  31  -1   63.41   14.22
   4 -31  -1   75.54   12.68
   4  31   0  103.54   18.32
   4  31   1   29.80   10.37
   4  31   2  205.15   24.82
  -4 -31  -3   44.38    9.99
   4  31   3   47.22   12.31
  -4 -31  -4   -0.66    4.41
   4  31   4    2.88    4.71
  -4 -31  -5    5.77    4.52
   4  31   5    1.09    3.16
  -4 -31  -6   42.94    9.64
   4  31   6   28.57    8.32
  -4 -31  -7   17.49    6.04
   4  31   7   25.48    7.07
   4 -32  -8   33.80    8.10
   4 -32  -7    7.52    4.16
   4 -32  -6   31.76    8.65
   4 -32  -5   52.79   10.90
   4 -32  -4   57.22   10.95
   4 -32  -3   -1.48    4.58
   4  32  -3    4.91    3.30
   4 -32  -2   11.78    5.61
   4  32  -2    2.71    4.13
   4 -32  -1    4.54    4.48
   4  32  -1   11.31    5.77
   4  32   0   15.05    7.25
   4  32   1   -2.51    4.84
   4  32   2    5.08    4.82
   4  32   3   30.13    9.18
  -4 -32  -4   28.73    7.96
   4  32   4   26.01    8.44
   4  32   5  124.86   16.16
  -4 -32  -5  132.53   15.36
   4  32   6  125.07   14.92
  -4 -32  -6  124.43   14.43
   4 -33  -7   -3.52    3.42
   4 -33  -6   13.20    5.54
   4 -33  -5   30.52    7.65
   4 -33  -4   39.02    8.59
   4  33  -3    4.95    4.06
   4 -33  -3    1.79    4.66
   4  33  -2  116.65   15.52
   4 -33  -2  119.53   13.87
   4  33  -1    4.04    4.53
   4  33   0   82.08   14.40
   4  33   1   15.38    7.07
   4  33   2  197.29   21.26
   4  33   3    4.77    4.42
   4  33   4   54.74   10.90
  -4 -33  -4   47.13    8.29
   4  33   5   11.60    5.11
  -4 -33  -5   20.01    5.71
   4 -34  -6   42.37    7.94
   4 -34  -5   16.02    5.60
   4 -34  -4   63.24    9.85
   4 -34  -3   -1.78    2.58
   4  34  -2   67.72   10.59
   4  34  -1   38.74    8.79
   4  34   0   -0.16    2.75
   4  34   1    0.61    2.90
   4  34   2   78.45   12.67
   4  34   3    2.18    3.75
   4  35  -2    1.52    2.73
   4  35  -1   96.08   11.64
   4  35   0    8.63    4.31
   5   0 -18   74.78   11.21
   5   0 -17   13.82    8.06
   5   0 -17   20.64    8.26
   5   0 -16   47.14   12.80
   5   0 -16   46.23   12.22
   5   0 -15   54.69   14.98
   5   0 -15   43.42   13.41
   5   0 -14  143.32   23.57
   5   0 -14  170.89   25.57
   5   0 -13   39.55   13.74
   5   0 -13   37.85   13.10
   5   0 -12 2033.16   85.22
   5   0 -12 1917.89   79.15
   5   0 -12 1822.36  128.44
   5   0 -11    7.63    6.79
   5   0 -11   15.40   12.06
   5   0 -11   18.57    9.78
   5   0 -10  307.90   30.40
   5   0 -10  349.30   35.20
   5   0 -10  253.09   44.24
   5   0  -9   10.29   10.82
   5   0  -8  496.61   57.68
   5   0  -7   10.38   11.90
   5   0  -6   89.57   24.39
   5   0  -5    7.83   12.33
   5   0  -4  403.06   48.40
   5   0  -3    1.45    6.57
   5   0  -2   17.27   11.76
   5   0  -1   15.78   12.15
   5   0   0  629.52   58.29
   5   0   1   -6.12    8.87
   5   0   2   87.11   22.69
   5   0   3   23.61   14.27
   5   0   4  727.59   64.61
   5   0   5   -2.51    5.96
  -5   0  -7   -1.04    3.66
  -5   0  -8 1551.44   68.57
  -5   0  -9   10.52    6.68
  -5   0 -10   58.05   13.45
  -5   0 -11    8.83    6.94
  -5   0 -12   84.01   15.58
  -5   0 -13    3.22    3.43
  -5   0 -14  148.85   17.18
  -5   0 -15   -1.43    3.72
  -5   0 -16  153.94   12.65
   5  -1 -18  112.28   13.94
   5   1 -17   33.51   10.47
   5  -1 -17   47.44   10.88
   5  -1 -17   50.87   10.72
   5   1 -17   46.68   10.80
   5  -1 -16  105.95   18.33
   5   1 -16  102.52   18.45
   5  -1 -16  104.71   17.88
   5   1 -16  129.34   18.86
   5  -1 -15  220.13   26.92
   5   1 -15  155.61   23.35
   5  -1 -15  208.96   26.93
   5   1 -15  139.92   21.49
   5  -1 -14  239.40   27.96
   5   1 -14  226.09   28.63
   5  -1 -14  227.60   28.89
   5   1 -14  220.11   28.06
   5  -1 -13   36.89   13.29
   5   1 -13   71.87   17.29
   5   1 -13   48.91   13.50
   5  -1 -13   72.36   17.01
   5  -1 -12  325.20   35.36
   5  -1 -12  314.73   31.79
   5   1 -12  309.46   54.36
   5  -1 -12  218.20   44.46
   5  -1 -11   78.44   19.09
   5   1 -11   32.26   11.56
   5  -1 -11   33.50   15.42
   5   1 -11    7.15    9.42
   5   1 -11   48.25   14.82
   5  -1 -11   63.81   14.11
   5   1 -10  154.90   24.54
   5   1 -10  122.97   20.02
   5  -1 -10   74.37   16.46
   5  -1 -10   34.85   18.06
   5   1 -10   63.96   23.74
   5  -1  -9  170.89   34.33
   5   1  -9  130.40   30.70
   5  -1  -8   98.74   24.55
   5   1  -8  121.06   29.33
   5   1  -7  245.71   40.10
   5  -1  -7  227.36   38.93
   5  -1  -6  725.37   66.97
   5   1  -6  588.98   59.67
   5  -1  -5  397.78   48.19
   5   1  -5  296.05   42.46
   5  -1  -4  481.61   52.28
   5   1  -4  489.96   51.90
   5  -1  -3  216.38   35.10
   5   1  -3  224.33   35.41
   5  -1  -2  430.71   49.22
   5   1  -2  466.21   49.91
   5   1  -1   91.83   22.37
   5  -1  -1   78.44   21.89
   5  -1   0  225.43   37.08
   5  -1   1   10.56    8.25
   5   1   1   27.31   12.91
   5  -1   3   76.10   21.37
   5   1   3   92.60   22.76
   5  -1   4  185.62   33.27
   5   1   4  217.87   35.61
   5  -1   5  222.74   36.81
  -5  -1  -7   32.03   11.17
  -5   1  -7   18.40    8.28
  -5  -1  -8 1098.76   57.36
  -5  -1  -8  994.31   56.31
  -5   1  -8 1067.21   56.07
  -5  -1  -9  179.92   23.86
  -5   1  -9  195.09   24.45
  -5  -1 -10  880.28   52.11
  -5   1 -10  937.81   53.72
  -5  -1 -11   92.08   16.71
  -5   1 -11   52.84   12.60
  -5  -1 -12   27.44    8.99
  -5   1 -12   23.51    8.41
  -5   1 -13   11.21    5.93
  -5  -1 -13   15.95    7.51
  -5  -1 -14    9.78    5.36
  -5   1 -14    9.28    5.22
  -5  -1 -14    8.54    5.32
  -5  -1 -15   18.85    5.61
  -5   1 -15   10.95    4.92
  -5  -1 -16   11.88    3.99
  -5   1 -16   19.47    5.05
   5   2 -18   35.31    9.78
   5  -2 -18    8.42    4.99
   5   2 -17   32.79   10.59
   5  -2 -17   52.24   11.80
   5   2 -17   25.96    7.41
   5  -2 -16   -1.64    5.01
   5   2 -16   21.47   11.68
   5  -2 -16   21.09    9.60
   5   2 -16   25.94    9.67
   5  -2 -15  215.32   27.06
   5   2 -15  284.54   29.99
   5  -2 -15  171.91   23.31
   5   2 -15  305.07   33.92
   5  -2 -14   23.96   11.79
   5   2 -14   55.33   17.04
   5  -2 -14   14.11    8.33
   5   2 -14   53.70   18.01
   5  -2 -13   35.94   13.12
   5   2 -13   70.45   17.67
   5  -2 -13   45.26   13.04
   5  -2 -12  131.38   23.07
   5   2 -12  160.13   24.55
   5  -2 -12   52.84   23.60
   5   2 -12   64.57   25.74
   5   2 -12  121.06   22.57
   5  -2 -12   64.23   14.64
   5  -2 -11  152.44   22.33
   5   2 -11  124.24   21.44
   5  -2 -11  112.05   30.20
   5   2 -11   63.62   24.91
   5   2 -11  130.42   21.27
   5  -2 -10  157.36   24.72
   5   2 -10  231.69   27.52
   5   2 -10  206.77   25.93
   5   2 -10  159.93   35.18
   5  -2 -10  165.14   34.90
   5  -2  -9  996.32   82.14
   5   2  -9 1031.93   86.37
   5  -2  -8  348.08   47.79
   5   2  -8  379.54   49.48
   5   2  -7  457.94   53.67
   5  -2  -7  419.86   51.83
   5   2  -6  410.54   49.95
   5  -2  -6  412.90   50.73
   5  -2  -5  114.24   27.86
   5   2  -5  139.91   29.06
   5   2  -4   22.72   12.94
   5  -2  -4   44.55   17.07
   5  -2  -3   14.16   11.51
   5   2  -3   10.16    7.15
   5  -2  -2  153.55   30.61
   5   2  -2  203.37   32.42
   5   2  -1  219.72   33.82
   5  -2   0  519.94   55.44
   5   2   0  502.52   50.46
   5  -2   1  392.80   48.28
   5   2   1  364.80   42.50
   5  -2   2 2732.03  127.20
   5   2   2 2825.23  119.05
   5  -2   3 1347.24   90.74
   5   2   3 1384.31   84.19
   5  -2   4  695.32   66.17
   5   2   4  693.88   60.96
   5  -2   5  339.02   46.80
   5  -2   6   25.51   12.55
  -5  -2  -7    7.73    7.15
  -5  -2  -7    6.14    5.07
  -5   2  -7    4.02    5.43
  -5  -2  -8   65.64   14.91
  -5  -2  -8   55.52   14.66
  -5   2  -8   55.75   13.95
  -5  -2  -9   15.46    8.64
  -5   2  -9   16.62    7.99
  -5  -2  -9   27.07   10.03
  -5  -2 -10  242.09   27.62
  -5   2 -10  275.98   28.94
  -5   2 -11  122.09   19.11
  -5  -2 -11  127.71   19.60
  -5  -2 -12   90.74   16.08
  -5   2 -12   98.52   17.03
  -5   2 -13  345.78   29.91
  -5  -2 -13  409.03   32.22
  -5  -2 -14   51.97   10.87
  -5  -2 -14   36.44    8.30
  -5   2 -14   47.74   10.50
  -5   2 -15   17.16    5.80
  -5  -2 -15   12.06    5.68
  -5   2 -16   89.17   10.22
   5  -3 -19   13.56    4.92
   5   3 -18   22.04    7.32
   5  -3 -18   11.84    6.04
   5   3 -17  107.72   17.76
   5  -3 -17  126.15   18.46
   5  -3 -16   51.49   12.36
   5   3 -16   55.02   14.57
   5  -3 -16   43.02   12.16
   5   3 -16   73.47   14.18
   5  -3 -15  125.58   20.67
   5   3 -15  150.11   21.78
   5  -3 -15  137.47   20.54
   5   3 -15  161.70   25.55
   5  -3 -14    7.95    7.57
   5   3 -14   24.26   10.35
   5  -3 -14    9.18    6.24
   5   3 -14    5.02    6.98
   5  -3 -13   87.38   20.34
   5   3 -13   91.66   18.51
   5  -3 -13   84.70   16.99
   5   3 -13   85.86   19.49
   5   3 -12   31.06   11.60
   5  -3 -12   38.19   14.08
   5  -3 -12   52.81   22.95
   5   3 -12   30.79   19.69
   5   3 -12   28.55   11.31
   5  -3 -12   61.27   14.52
   5  -3 -11  411.84   39.28
   5  -3 -11  448.31   35.60
   5   3 -11  487.40   41.27
   5  -3 -11  353.63   52.58
   5   3 -11  505.28   67.40
   5   3 -10   80.39   17.01
   5  -3 -10  102.69   19.70
   5  -3 -10   85.38   25.38
   5   3 -10   91.62   27.41
   5   3 -10   91.46   17.92
   5  -3 -10   74.19   14.48
   5  -3 -10   68.89   11.55
   5   3  -9  316.71   49.01
   5  -3  -9  268.02   43.93
   5   3  -8   31.02   15.20
   5  -3  -8   23.84   13.31
   5  -3  -7  106.00   26.75
   5   3  -7  112.22   27.74
   5  -3  -6  118.81   27.41
   5   3  -6  156.90   31.19
   5  -3  -5  471.23   53.06
   5   3  -5  408.22   49.40
   5  -3  -4  308.62   42.82
   5   3  -4  262.06   38.63
   5  -3  -3  794.57   67.89
   5   3  -3  813.67   64.80
   5  -3  -2   10.60    8.09
   5   3  -2   13.08   10.16
   5  -3   0  198.62   34.94
   5   3   0  201.81   31.26
   5  -3   1  977.60   76.93
   5   3   1 1080.07   71.92
   5  -3   2   33.63   14.82
   5   3   2   42.35   15.41
   5  -3   3  333.51   45.80
   5   3   3  354.29   41.21
   5  -3   4   12.24   10.55
   5  -3   5  269.77   43.20
   5  -3   6  165.37   35.06
  -5   3  -7  961.27   51.39
  -5  -3  -7 1005.97   57.18
  -5  -3  -8 1435.81   66.17
  -5  -3  -8 1572.65   72.69
  -5   3  -8 1477.86   65.88
  -5  -3  -9  298.02   31.03
  -5  -3  -9  307.34   30.81
  -5   3  -9  301.60   29.95
  -5  -3 -10  256.78   28.07
  -5   3 -10  223.72   27.19
  -5  -3 -10  212.68   25.59
  -5   3 -11  262.70   28.03
  -5  -3 -11  245.05   27.23
  -5   3 -12   64.68   14.13
  -5  -3 -12   51.30   12.67
  -5   3 -13   42.55   11.54
  -5  -3 -13   41.49   10.42
  -5  -3 -14   48.91   10.42
  -5  -3 -14   36.31    8.91
  -5   3 -14   51.06   11.25
  -5   3 -15   48.21    9.36
  -5  -3 -15   34.59    7.45
  -5   3 -16   35.99    6.86
   5  -4 -19   45.28    8.01
   5   4 -18   22.44    8.20
   5  -4 -18    8.36    5.52
   5  -4 -17  198.36   22.14
   5   4 -17  189.44   23.12
   5  -4 -16    9.12    7.10
   5   4 -16   15.84    9.26
   5  -4 -15   35.19   12.43
   5   4 -15   39.36   12.14
   5  -4 -15   32.18   10.08
   5   4 -15   53.28   15.72
   5  -4 -14   12.11    9.10
   5   4 -14   19.61    8.11
   5   4 -14   19.77   11.11
   5  -4 -13   47.58   16.11
   5   4 -13   62.89   15.86
   5  -4 -13   50.87   14.06
   5   4 -13   70.04   19.66
   5   4 -12   45.13   14.01
   5  -4 -12   57.39   17.18
   5  -4 -12   38.62   18.14
   5   4 -12   35.11   19.61
   5  -4 -12   30.07   11.65
   5   4 -12   42.61   14.87
   5   4 -11  683.33   47.16
   5  -4 -11  637.21   48.53
   5  -4 -11  456.21   35.67
   5   4 -11  578.79   47.62
   5  -4 -11  440.02   57.95
   5   4 -11  608.78   75.23
   5   4 -10  225.37   26.43
   5  -4 -10  270.03   23.11
   5   4 -10  232.08   43.97
   5  -4 -10  263.70   43.28
   5  -4 -10  298.37   28.45
   5   4 -10  218.44   27.05
   5   4  -9  889.58   81.86
   5  -4  -9  911.19   79.38
   5  -4  -8   29.88   15.61
   5   4  -8   30.17   13.96
   5  -4  -7   29.18   14.93
   5   4  -7   11.83   10.26
   5  -4  -6   75.24   22.23
   5   4  -6   70.85   21.36
   5   4  -5   96.19   23.72
   5  -4  -5  107.01   25.53
   5  -4  -4  224.39   36.32
   5   4  -4  246.65   37.06
   5  -4  -3  206.29   35.63
   5   4  -3  165.66   29.85
   5   4  -2   -4.67    8.27
   5  -4  -2    4.18    8.13
   5  -4  -1 1335.29   91.32
   5   4  -1 1254.86   77.21
   5  -4   0   36.33   15.34
   5   4   0   40.88   15.06
   5  -4   1  587.93   60.58
   5   4   1  674.57   55.92
   5  -4   2   10.25    9.28
   5   4   2   11.51    9.57
   5  -4   3   65.20   21.83
   5   4   3   78.70   19.17
   5  -4   4  134.88   30.13
   5  -4   5  556.00   63.51
   5  -4   6   -9.26   10.71
   5  -4   7  365.54   53.41
  -5  -4  -8   95.82   17.93
  -5  -4  -8   76.17   15.59
  -5   4  -8   69.83   14.64
  -5  -4  -9    2.52    5.15
  -5   4  -9   -0.42    4.01
  -5  -4  -9   11.81    7.83
  -5  -4 -10   99.23   17.84
  -5  -4 -10   99.53   18.12
  -5   4 -10   93.40   16.69
  -5   4 -11   53.71   13.04
  -5  -4 -11   48.05   12.35
  -5   4 -12   -2.75    4.64
  -5  -4 -12    1.60    3.48
  -5  -4 -13  629.74   39.89
  -5  -4 -14   -4.62    4.69
  -5  -4 -14    1.93    3.02
  -5   4 -15  129.74   15.07
  -5   4 -16    6.36    3.35
   5  -5 -19   16.27    5.42
   5  -5 -18   28.36    8.05
   5   5 -18   23.35    7.98
   5  -5 -17   63.40   13.23
   5   5 -17   99.79   17.76
   5  -5 -16    1.47    6.00
   5   5 -16  -13.51    8.73
   5  -5 -15  103.87   19.57
   5   5 -15   95.85   19.18
   5  -5 -14   47.35   14.31
   5   5 -14   53.04   13.96
   5  -5 -14   23.18    7.72
   5   5 -14   43.28   15.31
   5  -5 -13   53.92   15.54
   5   5 -13   57.81   13.88
   5  -5 -13   46.14   12.11
   5   5 -13   42.81   15.00
   5   5 -12  124.38   20.81
   5  -5 -12  114.00   21.79
   5  -5 -12   82.07   25.04
   5   5 -12  159.97   40.60
   5  -5 -12   79.05   15.59
   5   5 -12  121.47   24.70
   5  -5 -11  278.33   33.75
   5   5 -11  243.30   29.08
   5  -5 -11  181.55   23.36
   5   5 -11  225.13   30.67
   5  -5 -11  240.23   43.22
   5   5 -11  282.97   51.40
   5  -5 -10  178.10   25.97
   5   5 -10  192.94   26.33
   5   5 -10  173.59   39.07
   5  -5 -10  185.19   35.60
   5  -5 -10  176.39   18.42
   5  -5  -9   87.30   25.46
   5   5  -9   62.58   24.98
   5   5  -8    8.34   10.10
   5  -5  -8   13.85   11.60
   5   5  -7   99.93   25.18
   5  -5  -7  142.25   31.46
   5   5  -6   93.08   24.01
   5  -5  -6   99.24   25.81
   5  -5  -5  751.91   68.24
   5   5  -5  764.48   66.18
   5  -5  -4  162.70   30.87
   5   5  -4  150.10   28.38
   5  -5  -3  722.90   66.94
   5   5  -3  621.75   57.36
   5  -5  -2  394.79   50.16
   5   5  -2  417.53   45.25
   5   5  -1 1255.97   77.12
   5  -5  -1 1132.64   85.83
   5   5   0    4.45    4.82
   5  -5   0    7.27   10.29
   5  -5   1   65.27   22.33
   5   5   1   28.58   10.67
   5  -5   2    3.66    7.55
   5   5   2    8.62    5.93
   5  -5   3   84.83   25.35
   5  -5   4    6.55    8.35
   5  -5   5  682.91   72.01
   5  -5   6   40.52   17.33
  -5  -5  -7  777.50   50.82
   5  -5   7  707.84   76.91
  -5   5  -7  759.00   45.72
  -5  -5  -8   47.63   13.44
  -5  -5  -8   51.33   12.83
  -5   5  -8   44.07   11.51
  -5  -5  -9  268.31   30.20
  -5   5  -9  244.48   27.25
  -5  -5  -9  262.90   29.01
  -5  -5 -10  186.75   24.85
  -5  -5 -10  206.09   25.16
  -5   5 -10  182.79   23.79
  -5   5 -11   78.07   15.53
  -5  -5 -11   78.43   15.53
  -5  -5 -11   51.03   12.45
  -5  -5 -12   15.99    7.20
  -5   5 -12    9.60    6.08
  -5  -5 -13   35.05    9.83
  -5   5 -14    7.44    9.68
  -5  -5 -14    0.77    3.11
  -5   5 -15   30.17    7.85
  -5   5 -16   16.38    5.43
   5  -6 -18   23.04    7.45
   5   6 -18    9.76    6.22
   5  -6 -17   16.47    7.24
   5   6 -17   14.86    7.38
   5  -6 -16    3.59    7.20
   5   6 -16    1.52    6.22
   5  -6 -15   17.41   10.23
   5   6 -15   19.83   11.57
   5  -6 -14   47.54   15.18
   5   6 -14   26.61   11.62
   5  -6 -13   16.75   10.40
   5   6 -13   15.72    9.72
   5   6 -13   20.26   11.23
   5   6 -12   43.04   12.43
   5  -6 -12   64.57   16.53
   5   6 -12   38.91   20.45
   5   6 -12   37.04   15.67
   5  -6 -11  310.56   35.96
   5   6 -11  271.86   30.46
   5   6 -11  283.54   35.49
   5  -6 -11  246.79   42.50
   5   6 -11  326.90   55.61
   5  -6 -10  179.60   26.34
   5   6 -10  157.72   21.80
   5  -6 -10   95.61   27.17
   5   6 -10  143.46   37.41
   5   6 -10  115.00   21.30
   5  -6 -10  139.50   16.55
   5   6  -9  393.31   55.78
   5  -6  -9  441.51   55.26
   5   6  -8  439.39   56.35
   5  -6  -8  475.29   56.48
   5  -6  -7 1588.74  101.64
   5   6  -7 1472.94   98.43
   5   6  -6   88.57   25.55
   5  -6  -6  119.79   29.08
   5   6  -5   34.40   14.79
   5  -6  -5   30.93   15.53
   5  -6  -4  310.33   44.00
   5   6  -4  280.32   39.31
   5   6  -3  693.84   59.68
   5  -6  -3  649.04   63.84
   5   6  -2   20.49   13.11
   5  -6  -2   38.23   18.43
   5  -6  -1  575.58   61.77
   5   6  -1  486.64   48.01
   5  -6   0  107.54   26.76
   5   6   0   87.18   19.80
   5  -6   1  601.85   63.59
   5   6   1  705.66   54.76
   5  -6   2 1056.44   85.06
   5   6   2 1239.17   71.02
   5  -6   3  384.37   53.28
   5  -6   4  998.74   87.80
   5  -6   5  322.06   51.27
   5  -6   6   11.72   12.26
  -5  -6  -7  160.62   23.86
   5  -6   7  176.01   40.18
  -5   6  -7  149.10   19.97
  -5  -6  -8   26.37   10.46
  -5  -6  -8   19.57    8.63
  -5   6  -8   24.00    9.00
  -5  -6  -9  225.34   26.42
  -5  -6  -9  232.21   28.42
  -5   6  -9  241.03   26.42
  -5  -6 -10  471.17   39.25
  -5  -6 -10  480.73   37.93
  -5   6 -10  470.62   37.44
  -5  -6 -11  140.03   21.47
  -5  -6 -11  140.65   20.38
  -5   6 -11  141.08   20.69
  -5   6 -12   37.17   11.47
  -5  -6 -12   42.50   11.03
  -5  -6 -13  107.39   15.97
  -5  -6 -14   20.34    6.64
  -5   6 -14   24.05    8.14
  -5   6 -15   24.68    7.41
   5   7 -18   27.62    8.12
   5  -7 -18   23.42    7.43
   5   7 -17    0.53    5.09
   5  -7 -17    3.11    5.06
   5   7 -16   14.10    8.36
   5  -7 -16   40.24   12.03
   5   7 -15   55.37   15.37
   5  -7 -15   72.48   16.94
   5   7 -14  146.34   24.21
   5  -7 -14  183.52   26.05
   5   7 -13  176.45   27.35
   5  -7 -13  181.63   28.55
   5   7 -12  144.35   26.08
   5  -7 -11  305.44   34.07
   5   7 -11  219.98   26.60
   5   7 -11  226.49   32.43
   5   7 -11  304.62   54.50
   5  -7 -11  259.95   44.17
   5   7 -10   22.92   11.34
   5  -7 -10   28.07   13.30
   5  -7 -10   24.64    9.23
   5  -7 -10    6.52    6.12
   5   7 -10   14.80   13.38
   5   7 -10   37.42   15.13
   5  -7  -9  226.17   29.00
   5   7  -9  243.36   29.42
   5   7  -9  261.54   47.03
   5  -7  -9  238.22   41.61
   5  -7  -9  221.48   20.62
   5   7  -8   15.11   11.84
   5  -7  -8   19.44   10.81
   5   7  -7    4.78    8.27
   5  -7  -7   18.80   11.59
   5  -7  -6  901.82   75.88
   5   7  -6  742.71   68.02
   5   7  -5   94.04   23.41
   5  -7  -5   85.81   24.45
   5  -7  -4  605.78   62.22
   5   7  -4  489.52   52.20
   5  -7  -3 1320.59   93.36
   5   7  -3 1211.33   78.89
   5  -7  -2 1404.74   98.36
   5   7  -2 1197.74   75.73
   5  -7  -1  303.66   45.51
   5   7  -1  291.94   37.04
   5  -7   0  144.11   31.58
   5   7   0  184.03   28.40
   5  -7   1  112.40   28.46
   5   7   1  104.02   20.92
   5  -7   2   18.63   12.81
   5  -7   3   24.34   14.00
  -5   7  -4 1251.93   86.76
   5  -7   4  992.30   90.05
  -5   7  -5  595.44   63.84
   5  -7   5  497.54   65.63
  -5   7  -6  571.37   66.97
   5  -7   6  509.20   69.23
  -5  -7  -6  566.15   44.21
  -5  -7  -7   26.45   10.25
   5  -7   7   23.44   12.81
  -5   7  -7   34.59   10.69
  -5  -7  -8  273.67   31.06
  -5   7  -8  285.57   28.18
   5  -7   8  265.89   52.35
  -5  -7  -8  299.76   30.47
  -5  -7  -9  134.73   22.48
  -5   7  -9  161.60   21.94
  -5  -7  -9  122.68   19.37
  -5  -7 -10  378.12   35.82
  -5   7 -10  477.00   37.63
  -5  -7 -10  485.23   38.57
  -5   7 -11   10.73    6.67
  -5  -7 -11    7.45    5.91
  -5  -7 -11   14.32    8.24
  -5  -7 -12   29.29    9.21
  -5  -7 -12   24.88    9.45
  -5  -7 -13   19.06    7.33
  -5  -7 -14    2.41    2.90
  -5   7 -14   -2.06    3.74
  -5   7 -15   10.21    5.39
   5   8 -18   81.19   13.17
   5  -8 -18   89.33   13.12
   5   8 -17   -5.06    5.11
   5  -8 -17   19.48    9.06
   5   8 -16   14.04    7.57
   5  -8 -16   18.80    8.10
   5   8 -15   37.55   12.88
   5  -8 -15   -6.04    7.98
   5   8 -14   75.22   17.98
   5  -8 -14   70.20   18.07
   5   8 -13   73.43   18.42
   5  -8 -13   53.08   16.66
   5   8 -12  734.27   55.74
   5  -8 -12  801.17   55.47
   5  -8 -11  116.14   23.16
   5   8 -11  129.72   36.86
   5   8 -11   96.55   19.99
   5  -8 -10  546.79   47.30
   5   8 -10  571.01   40.73
   5  -8 -10  563.32   33.71
   5   8 -10  558.12   48.24
   5   8 -10  606.29   75.69
   5  -8 -10  465.91   56.92
   5  -8  -9  141.08   30.83
   5  -8  -9  149.41   22.85
   5   8  -9  171.93   25.28
   5   8  -9  191.92   40.93
   5  -8  -9  186.68   18.84
   5   8  -8  468.31   60.42
   5  -8  -8  419.06   54.15
   5   8  -7   53.47   20.78
   5  -8  -7   47.23   17.83
   5  -8  -6  478.12   55.81
   5   8  -6  497.90   56.51
   5  -8  -5  143.49   31.10
   5   8  -5  148.38   29.45
   5   8  -4   27.04   12.73
   5   8  -4   42.18   15.00
   5  -8  -4   45.27   18.65
   5   8  -3   74.55   20.23
   5  -8  -3   73.00   23.61
   5  -8  -2  452.59   57.39
   5   8  -2  369.01   42.71
   5   8  -1   -0.46    5.47
   5  -8  -1    7.96   11.26
   5  -8   0  220.66   39.94
   5   8   0  181.84   28.62
   5  -8   1  229.84   41.08
   5  -8   2  180.34   38.14
  -5   8  -3  151.44   27.69
   5  -8   3  146.93   35.54
  -5   8  -4  477.63   53.78
   5  -8   4  377.13   57.33
  -5   8  -5    5.03    8.55
   5  -8   5   -4.03   11.06
  -5   8  -6  600.39   67.84
   5  -8   6  526.40   73.08
  -5  -8  -6  565.77   45.57
  -5   8  -7  109.22   32.79
  -5  -8  -7   73.77   17.40
  -5   8  -7   86.52   15.33
   5  -8   7   83.65   31.27
  -5  -8  -8  120.10   21.14
  -5  -8  -8  122.12   19.85
   5  -8   8  130.33   38.76
  -5   8  -8  130.36   19.14
  -5  -8  -9    1.14    5.97
  -5   8  -9    5.71    7.57
  -5  -8  -9   -0.80    4.17
  -5  -8 -10  194.23   26.31
  -5  -8 -10  150.47   21.89
  -5   8 -10  156.78   21.91
  -5  -8 -11   -6.27    5.60
  -5  -8 -11    4.73    5.26
  -5   8 -11    2.15    4.13
  -5  -8 -12  185.09   22.67
  -5  -8 -12  215.09   24.02
  -5  -8 -13    8.68    5.42
  -5  -8 -14   68.26   11.30
  -5   8 -14   68.12   11.91
  -5   8 -15   70.26   11.32
   5   9 -18   37.73    9.03
   5  -9 -18   27.31    7.75
   5   9 -17   14.69    7.10
   5  -9 -17   15.77    7.27
   5   9 -16  149.38   20.61
   5  -9 -16  143.72   21.55
   5   9 -15    9.74    7.39
   5  -9 -15    6.56    6.26
   5   9 -14  218.59   28.25
   5  -9 -14  216.83   29.26
   5   9 -13   39.13   14.00
   5  -9 -13   22.98   11.25
   5   9 -12  191.95   28.68
   5  -9 -12  208.85   29.46
   5  -9 -11   51.75   15.98
   5   9 -11   73.72   29.81
   5   9 -11   54.81   15.61
   5  -9 -10   29.04   11.19
   5  -9 -10   33.56    8.95
   5  -9 -10    4.00    6.74
   5   9 -10   28.43   17.00
   5   9  -9   43.08   21.59
   5  -9  -9   42.26   13.64
   5  -9  -9   35.50   15.42
   5   9  -9   49.25   15.02
   5  -9  -9   69.25   12.28
   5   9  -8  909.02   86.80
   5  -9  -8  897.44   78.46
   5   9  -7  347.31   50.69
   5  -9  -7  347.19   48.25
   5   9  -6  795.51   72.70
   5  -9  -6  853.64   75.67
   5  -9  -5   23.62   14.06
   5   9  -5   40.87   16.58
   5   9  -4  722.16   63.39
   5   9  -4  628.20   58.80
   5  -9  -3   68.15   23.00
   5   9  -3   45.70   16.05
   5  -9  -2   41.69   17.68
   5   9  -2   36.50   13.06
   5  -9  -1   12.31    9.39
   5   9  -1   16.68    9.08
   5  -9   0  164.80   35.71
   5   9   0  180.00   27.37
   5  -9   1   94.79   26.85
   5  -9   2   89.33   28.89
   5  -9   3   53.36   24.25
  -5   9  -3   95.80   30.13
   5  -9   4  473.18   66.20
  -5   9  -4  608.30   63.24
   5  -9   5  229.14   48.30
  -5   9  -5  342.13   49.26
  -5   9  -6  252.68   44.63
  -5  -9  -6  226.80   29.15
   5  -9   6  231.47   50.49
   5   9   6  224.56   25.94
  -5  -9  -7  454.25   41.86
  -5   9  -7  381.19   32.15
  -5   9  -7  415.25   61.31
   5  -9   7  396.34   67.32
  -5  -9  -8  277.81   32.91
  -5   9  -8  262.44   27.40
  -5  -9  -8  313.32   31.62
   5  -9   8  267.06   57.25
  -5   9  -8  357.24   58.04
  -5   9  -9   12.58    6.95
  -5  -9  -9    3.12    5.46
  -5  -9  -9    5.12    6.83
  -5   9 -10   64.56   14.18
  -5  -9 -10   67.81   14.57
  -5  -9 -10   61.77   15.51
  -5  -9 -11   28.27   10.08
  -5  -9 -11   24.01    9.59
  -5  -9 -12   43.65   10.77
  -5  -9 -12   35.82   10.56
  -5  -9 -13    0.42    3.14
  -5  -9 -14    1.97    2.84
  -5   9 -14   -0.78    3.58
  -5   9 -15   13.20    6.11
   5  10 -18   13.21    6.62
   5 -10 -18   11.44    6.36
   5  10 -17   14.10    6.59
   5 -10 -17    5.97    4.43
   5  10 -16  107.14   17.60
   5 -10 -16  107.62   17.39
   5  10 -15    6.86    7.22
   5 -10 -15   19.23   10.72
   5  10 -14    4.46    7.13
   5 -10 -14    3.02    7.64
   5  10 -13    1.46    6.10
   5 -10 -13   -5.44    6.93
   5  10 -12   47.77   15.20
   5 -10 -12   30.15   12.84
   5 -10 -11   30.33   13.28
   5  10 -11   39.40   24.20
   5  10 -11   37.32   14.43
   5 -10 -10  195.59   28.78
   5 -10 -10  198.56   20.51
   5  10 -10  239.82   29.80
   5  10 -10  269.26   52.47
   5 -10  -9  240.90   30.78
   5 -10  -9  246.51   21.76
   5  10  -9  260.95   29.85
   5  10  -9  322.17   54.51
   5 -10  -9  209.25   36.70
   5  10  -8   84.01   27.43
   5 -10  -8   89.68   24.33
   5  10  -8   82.44   16.41
   5 -10  -8   84.34   12.99
   5  10  -7  642.01   69.86
   5 -10  -7  393.29   51.86
   5  10  -6 1181.33   90.03
   5 -10  -6  998.11   82.92
   5 -10  -5   31.60   15.61
   5  10  -5   18.12    7.57
   5  10  -5   14.62   11.50
   5  10  -4  126.68   27.92
   5 -10  -4  124.84   29.55
   5  10  -4   83.08   22.21
   5 -10  -3  209.35   39.78
   5  10  -3  158.64   29.66
   5 -10  -2  463.80   59.02
   5  10  -2  343.06   40.84
   5 -10  -1  228.52   43.01
   5  10  -1  246.26   34.25
   5 -10   0  322.72   50.14
   5 -10   1 1178.35   97.31
   5 -10   2 2336.55  142.56
   5 -10   3  284.46   50.63
   5 -10   4  105.93   33.60
  -5  10  -4  144.80   32.21
  -5  10  -5   30.03   14.68
   5 -10   5   17.12   16.27
  -5  10  -6   18.41   15.05
   5  10   6   15.59    7.69
  -5 -10  -6   14.78    8.04
   5 -10   6    7.28   12.95
  -5  10  -7  186.20   40.96
  -5 -10  -7  170.59   26.93
  -5  10  -7  127.39   18.50
   5 -10   7  136.43   40.07
   5  10   7  141.94   20.57
  -5 -10  -8  304.04   34.22
  -5 -10  -8  306.81   31.46
   5 -10   8  242.61   54.91
  -5  10  -8  250.57   26.58
  -5 -10  -9   -9.88    8.60
  -5  10  -9    5.59    5.89
  -5 -10  -9   -1.86    4.07
  -5 -10 -10  100.62   18.95
  -5  10 -10   58.60   13.21
  -5 -10 -10   63.24   14.24
  -5 -10 -11   21.85    9.47
  -5 -10 -11   18.96    8.76
  -5 -10 -12   77.35   14.70
  -5 -10 -12   92.45   15.13
  -5  10 -13  163.61   19.86
  -5 -10 -13  165.25   18.40
  -5 -10 -14   -4.47    4.04
  -5  10 -14    8.37    6.24
  -5  10 -15   20.43    5.86
   5  11 -18   13.66    6.27
   5 -11 -18   17.56    6.05
   5  11 -17   23.68    8.63
   5 -11 -17   26.09    8.64
   5  11 -16   31.47   10.07
   5 -11 -16   32.64   10.50
   5 -11 -15  284.98   30.54
   5  11 -15  268.20   28.23
   5  11 -14   17.81    9.76
   5 -11 -14   57.38   15.14
   5 -11 -13  135.57   23.27
   5  11 -13  168.46   25.51
   5  11 -12  108.66   20.72
   5 -11 -12   72.33   17.59
   5  11 -11  177.39   25.66
   5 -11 -11  117.93   22.31
   5 -11 -10   18.64    9.56
   5 -11 -10   26.58    8.12
   5  11 -10   16.87   14.75
   5  11 -10   33.30   13.17
   5  11  -9   90.37   32.04
   5 -11  -9  122.27   21.63
   5 -11  -9   92.82   13.70
   5 -11  -9   37.65   15.47
   5  11  -9  105.01   19.13
   5  11  -8   41.56   20.85
   5 -11  -8   32.88   13.31
   5 -11  -8   50.99   18.70
   5  11  -8   19.92   10.03
   5 -11  -8   52.06   10.74
   5  11  -7  632.81   72.02
   5 -11  -7  486.33   57.85
   5 -11  -6   16.09   12.50
   5  11  -6    3.09    6.09
   5  11  -5  801.32   72.95
   5 -11  -5  842.97   77.01
   5  11  -5  631.13   61.16
   5  11  -4  724.52   66.76
   5 -11  -4  661.49   69.98
   5  11  -4  598.98   61.02
   5  11  -3 1656.20   95.43
   5 -11  -3 1720.62  115.08
   5 -11  -2  151.80   34.63
   5  11  -2  162.47   29.35
   5 -11  -1   75.22   25.93
   5  11  -1   70.61   19.85
   5 -11   0   42.89   19.74
   5 -11   1  228.43   45.70
   5 -11   2  135.42   35.50
   5 -11   3  429.07   66.20
   5 -11   4   16.78   16.57
  -5  11  -4   73.97   23.34
  -5 -11  -5  422.08   42.28
   5  11   5  384.52   37.44
  -5  11  -5  496.11   63.33
   5 -11   6   96.89   36.29
  -5  11  -6   86.22   27.72
  -5 -11  -6   90.79   19.41
   5  11   6   85.96   17.29
  -5 -11  -7  627.21   49.57
  -5  11  -7  534.95   37.69
   5 -11   7  511.31   84.77
   5  11   7  640.84   43.74
  -5 -11  -8  427.98   40.59
  -5  11  -8  426.65   34.12
   5 -11   8  383.74   74.89
  -5 -11  -8  443.02   37.47
  -5  11  -8  510.12   71.23
  -5  11  -9   56.17   13.17
  -5 -11  -9   60.89   14.42
  -5 -11  -9   57.12   15.02
  -5 -11 -10   -0.36    4.19
  -5 -11 -10    0.01    6.89
  -5 -11 -11   12.32    7.41
  -5 -11 -11   11.71    8.27
  -5 -11 -12   -0.43    2.80
  -5 -11 -12   -7.22    6.74
  -5 -11 -13    6.88    5.02
  -5  11 -13   14.36    7.39
  -5 -11 -13   -0.07    3.63
  -5  11 -14   10.36    5.37
  -5  11 -15   37.52    8.32
   5 -12 -18   -6.68    4.81
   5 -12 -17   36.95    9.80
   5  12 -17   30.13    9.30
   5 -12 -16    0.61    5.29
   5  12 -16    5.93    5.98
   5 -12 -15   10.92    7.87
   5  12 -15    7.73    7.51
   5 -12 -14    7.60    6.64
   5  12 -14   18.90    9.03
   5 -12 -13   19.05    8.77
   5  12 -13   23.81    9.34
   5 -12 -12    0.99    6.27
   5  12 -12   12.52    8.90
   5 -12 -11  106.63   21.03
   5  12 -11  152.70   22.94
   5 -12 -10  242.08   30.60
   5 -12 -10  214.54   21.86
   5  12 -10  258.27   30.05
   5  12 -10  273.94   54.34
   5 -12  -9  306.62   34.07
   5 -12  -9  297.80   24.29
   5  12  -9  349.43   34.51
   5  12  -8   40.91   20.16
   5 -12  -8   17.28    9.75
   5 -12  -8   19.67    7.02
   5  12  -8   20.68    8.08
   5 -12  -8   20.01   11.71
   5  12  -7  632.51   73.14
   5 -12  -7  519.18   59.82
   5 -12  -7  577.35   32.72
   5  12  -6  140.81   33.38
   5 -12  -6  119.26   28.89
   5  12  -5  198.28   36.20
   5  12  -5  248.43   41.83
   5 -12  -5  214.99   39.87
   5  12  -4   28.25   13.32
   5  12  -4   57.16   18.91
   5 -12  -4   78.89   25.33
   5  12  -3   49.06   17.61
   5 -12  -3   46.92   21.46
   5  12  -2   50.22   16.52
   5 -12  -2   58.50   22.01
   5 -12  -1 2164.98  134.61
   5 -12   0   -7.42    9.98
   5 -12   2   -3.89   11.50
   5 -12   3  384.29   65.03
   5  12   4   10.95    8.72
  -5 -12  -4   22.95   12.20
   5 -12   4   30.57   20.42
  -5  12  -5  367.63   54.87
  -5 -12  -5  291.64   34.64
   5 -12   5  237.21   57.76
   5  12   5  289.67   30.40
  -5  12  -6   35.70   18.41
   5  12   6   11.57    4.60
  -5 -12  -6   15.59    5.76
   5 -12   6   32.86   25.35
  -5  12  -7  245.09   47.82
  -5 -12  -7  216.96   29.17
   5 -12   7  162.22   49.62
   5  12   7  178.93   22.96
  -5  12  -7  232.58   24.82
  -5 -12  -8   15.82    9.72
  -5 -12  -8   14.38    7.18
  -5  12  -8    4.82    4.18
  -5 -12  -9    0.82    7.09
  -5 -12  -9    8.39    6.82
  -5 -12 -10   25.63   10.96
  -5 -12 -10   21.28    8.24
  -5 -12 -11   63.51   14.94
  -5 -12 -11   68.99   13.72
  -5 -12 -12   18.91    7.83
  -5 -12 -12    6.09    4.21
  -5 -12 -13   97.70   13.49
  -5  12 -13   88.33   14.13
  -5 -12 -13   61.58   11.68
  -5  12 -14   34.18    8.49
  -5  12 -15   97.96   11.57
   5 -13 -17  174.07   18.96
   5  13 -17  161.24   18.31
   5  13 -16   24.90    8.71
   5 -13 -16   37.49   11.00
   5 -13 -15  147.07   21.76
   5  13 -15  129.31   19.48
   5  13 -14   47.89   12.25
   5 -13 -14   41.58   12.31
   5  13 -13   65.72   15.74
   5 -13 -13   78.47   17.34
   5  13 -12   18.12   10.59
   5 -13 -12    5.41    7.41
   5 -13 -11   96.41   20.61
   5 -13 -11  109.83   18.35
   5  13 -11  101.17   19.77
   5 -13 -10   33.66   12.26
   5 -13 -10   36.25    9.56
   5  13 -10   21.14   10.73
   5  13 -10   38.18   11.83
   5 -13  -9    1.87    9.10
   5 -13  -9   16.67    6.73
   5  13  -9    1.47    7.16
   5  13  -9   12.82    8.74
   5  13  -8   32.43   20.05
   5 -13  -8   20.54    8.57
   5 -13  -8   37.84    9.11
   5 -13  -8   37.66   18.68
   5  13  -8   49.56   12.97
   5 -13  -7  428.47   37.82
   5  13  -7  563.71   40.59
   5  13  -7  596.58   72.92
   5 -13  -7  463.76   57.64
   5 -13  -7  502.37   31.55
   5  13  -6   91.19   28.25
   5 -13  -6   23.48   12.70
   5  13  -5   38.35   17.44
   5  13  -5   31.98   17.93
   5 -13  -5   39.51   17.48
   5  13  -4  107.55   28.05
   5 -13  -4  126.32   32.41
   5  13  -4  173.17   35.32
   5  13  -3  320.46   44.51
   5 -13  -3  353.59   55.31
   5 -13  -2   48.78   20.96
   5 -13  -1  413.14   60.22
   5 -13   0    3.29   10.72
   5 -13   1  135.20   36.46
   5 -13   2   49.35   22.89
   5 -13   3  132.04   38.88
   5  13   4   20.65   10.39
  -5 -13  -4   12.35    7.88
  -5 -13  -5  998.65   64.75
   5 -13   5  803.66  108.52
   5  13   5  984.49   57.56
   5 -13   6   80.61   36.37
  -5 -13  -6  108.01   22.07
   5  13   6  125.83   21.47
  -5  13  -6  143.26   38.12
   5 -13   7   72.29   34.84
  -5  13  -7  155.84   37.55
  -5 -13  -7  123.05   22.92
   5  13   7  131.38   21.02
   5  13   8   33.57   10.04
  -5 -13  -8   26.68   10.78
  -5 -13  -8   47.11   14.74
  -5 -13  -9  290.05   29.73
  -5 -13  -9  236.89   30.26
  -5 -13 -10   33.18   11.48
  -5 -13 -10   54.61   12.82
  -5 -13 -11  151.76   21.90
  -5 -13 -11  209.75   22.90
  -5 -13 -12    6.40    5.33
  -5 -13 -12    1.77    3.32
  -5 -13 -13   58.56   10.16
  -5  13 -13   41.95    9.41
  -5  13 -14   16.51    6.08
   5  14 -17   20.62    7.34
   5 -14 -17   17.96    7.06
   5  14 -16   -1.66    5.20
   5 -14 -16    0.17    4.52
   5  14 -15   21.78    9.14
   5 -14 -15    7.74    6.79
   5  14 -14    2.37    4.90
   5 -14 -14    3.18    7.66
   5  14 -13   -0.48    6.01
   5 -14 -13   -2.00    7.11
   5  14 -12   33.75   12.56
   5 -14 -12   12.07    8.45
   5 -14 -11  259.08   27.80
   5  14 -11  268.27   30.69
   5 -14 -11  254.20   31.40
   5  14 -10  176.39   24.36
   5 -14 -10  170.01   23.75
   5 -14 -10  105.52   20.92
   5 -14 -10  168.08   19.59
   5 -14  -9  411.31   39.60
   5 -14  -9  501.00   31.94
   5  14  -9  495.97   39.94
   5  14  -9  526.68   72.75
   5 -14  -8  130.31   21.83
   5 -14  -8  137.75   16.99
   5  14  -8  177.98   23.15
   5  14  -8  154.75   38.90
   5 -14  -7  484.19   40.98
   5 -14  -7  644.12   35.56
   5  14  -7  597.20   42.11
   5  14  -7  540.69   71.86
   5 -14  -7  435.23   55.60
   5  14  -6   11.89    9.51
   5  14  -6   23.80   13.11
   5 -14  -6   -2.61    7.59
   5  14  -5   40.41   17.37
   5  14  -5   64.86   22.81
   5 -14  -5   66.35   22.21
   5  14  -4   66.16   22.77
   5  14  -4   52.63   19.56
   5 -14  -4   79.44   25.75
   5  14  -3   19.90   12.34
   5 -14  -3   33.71   17.48
   5 -14  -2   38.49   19.95
   5 -14  -1  743.87   82.94
   5 -14   0   34.03   19.15
   5 -14   1  233.16   48.46
   5  14   2  315.88   35.92
   5 -14   2  296.18   57.50
  -5 -14  -3  552.24   49.70
   5  14   3  449.81   41.49
   5 -14   3  440.46   72.89
  -5 -14  -4  413.61   43.30
   5  14   4  357.38   36.95
   5 -14   4  354.12   69.66
  -5 -14  -5  200.68   30.21
   5 -14   5  213.83   60.29
   5  14   5  245.31   29.72
   5  14   6    5.20    6.43
  -5 -14  -6   -2.19    7.58
  -5 -14  -7  136.59   24.75
   5  14   7  131.77   20.61
   5  14   8   -2.90    4.12
  -5 -14  -8   -4.10    5.36
  -5 -14  -8    1.86    4.95
  -5 -14  -9  107.15   18.21
  -5 -14  -9  121.26   22.45
  -5 -14 -10   17.52    8.74
  -5 -14 -10   19.75    8.45
  -5 -14 -11  110.15   19.02
  -5 -14 -11  115.46   16.41
  -5 -14 -12    8.34    3.81
  -5  14 -12    5.40    5.82
  -5 -14 -12   13.17    7.11
  -5 -14 -13    9.85    4.23
  -5  14 -13   16.58    6.81
  -5 -14 -13    9.65    5.37
  -5  14 -14   76.44   11.16
   5 -15 -17   21.44    7.76
   5  15 -16   27.13    8.64
   5 -15 -16   28.14    8.80
   5  15 -15   35.02    9.97
   5 -15 -15   24.52    9.71
   5 -15 -14  147.45   22.02
   5  15 -14  185.41   23.01
   5 -15 -13  136.77   21.77
   5  15 -13  156.91   21.79
   5 -15 -12   95.66   19.61
   5 -15 -12  116.42   17.17
   5  15 -12  119.23   20.52
   5 -15 -11   11.86    7.06
   5 -15 -11   18.79    8.32
   5  15 -11   21.86    9.47
   5 -15 -10   23.25   10.99
   5 -15 -10   10.27    6.10
   5 -15 -10   11.48    6.76
   5  15 -10   -0.43    7.15
   5 -15  -9   14.44    9.63
   5 -15  -9   10.62    6.21
   5  15  -9   12.44   12.93
   5  15  -9   13.13    9.39
   5 -15  -8  104.84   20.34
   5 -15  -8  132.65   16.25
   5  15  -8   92.37   27.45
   5  15  -8  118.31   19.73
   5  15  -7   -2.30    6.93
   5 -15  -7    1.36    4.82
   5 -15  -7   12.95    6.23
   5  15  -7   19.99    9.85
   5 -15  -7    0.89    8.62
   5  15  -6   17.82   12.48
   5  15  -6   27.72   18.45
   5 -15  -6   -9.38   10.45
   5  15  -5   40.47   18.16
   5  15  -5   33.05   20.12
   5 -15  -5   22.46   10.67
   5  15  -4  869.23   85.68
   5 -15  -4  982.60   90.55
   5  15  -4 1107.34   91.08
   5  15  -3  161.10   36.43
   5 -15  -3  199.71   42.36
   5 -15  -2  811.30   87.24
   5 -15  -1  366.40   59.37
   5 -15   0  611.06   78.36
   5 -15   1  161.56   42.79
   5  15   2   71.00   19.17
   5 -15   2   76.93   29.19
  -5 -15  -2   71.44   18.29
   5  15   3   92.38   20.94
  -5 -15  -3   84.34   21.35
   5 -15   3  133.13   41.44
  -5 -15  -4  210.63   33.47
   5 -15   4  267.00   61.89
   5  15   4  172.73   27.22
   5  15   5   92.04   18.97
  -5 -15  -5  102.17   22.82
   5 -15   5  119.39   43.97
   5 -15   6  662.47  100.30
   5  15   6  566.13   44.42
  -5 -15  -6  592.85   51.49
   5  15   7  232.90   27.65
  -5 -15  -7  204.03   30.19
  -5 -15  -8  321.95   31.57
   5  15   8  282.41   28.28
  -5 -15  -8  298.58   35.29
  -5 -15  -9   67.74   14.65
  -5 -15  -9   87.07   19.44
  -5 -15 -10   20.45    7.60
  -5 -15 -10    8.64    7.53
  -5 -15 -11    3.62    3.86
  -5 -15 -11   -7.73    6.35
  -5 -15 -12   52.32    9.69
  -5  15 -12   56.79   11.39
  -5 -15 -12   41.12   10.79
  -5  15 -13   70.67   11.72
  -5 -15 -13   48.94    9.62
  -5  15 -14   11.32    4.96
   5 -16 -17   -1.63    4.56
   5  16 -16   28.32    8.46
   5 -16 -16   18.01    7.18
   5  16 -15   10.77    6.91
   5 -16 -15    7.42    5.58
   5  16 -14   10.54    7.06
   5 -16 -14   15.55    8.97
   5  16 -13   11.53    7.59
   5 -16 -13   -0.75    4.85
   5 -16 -12  197.18   26.21
   5  16 -12  205.50   25.12
   5 -16 -12  158.43   19.96
   5 -16 -11    8.96    8.69
   5 -16 -11   20.61    8.41
   5  16 -11   19.51    9.28
   5  16 -10  503.74   38.82
   5 -16 -10  447.33   37.70
   5 -16 -10  420.21   30.05
   5 -16  -9   22.71    9.99
   5 -16  -9   12.59    6.57
   5  16  -9   -0.19    5.10
   5  16  -8  223.38   48.51
   5 -16  -8  244.62   30.07
   5 -16  -8  234.21   22.01
   5 -16  -7    0.18    8.00
   5 -16  -7    2.42    3.72
   5  16  -7   11.09   15.07
   5  16  -7   -0.22    5.68
   5 -16  -6  119.82   30.37
   5 -16  -6  184.30   19.71
   5  16  -6   97.40   26.95
   5  16  -6  164.09   38.23
   5 -16  -5   54.16   20.13
   5  16  -5   24.50    9.77
   5  16  -5   52.54   21.31
   5 -16  -4   38.43   19.42
   5  16  -4   27.33   11.71
   5  16  -4    5.14   11.25
   5 -16  -3   77.73   27.54
   5  16  -3   55.58   14.88
   5  16  -3   54.07   22.03
   5 -16  -2  618.74   77.06
   5 -16  -1  295.76   56.26
   5  16  -1  317.13   38.44
   5 -16   0  450.81   67.95
   5  16   0  312.95   37.99
   5  16   1    2.86    6.71
  -5 -16  -1   -0.21    7.89
   5 -16   1    1.91   14.42
  -5 -16  -2  790.17   61.82
   5 -16   2  881.41  104.14
   5  16   2  608.41   52.07
   5  16   3   24.77   11.99
   5 -16   3   46.42   25.28
  -5 -16  -3   11.30    8.87
   5  16   4   52.15   15.95
   5 -16   4   62.68   29.75
  -5 -16  -4   56.58   17.22
   5  16   5   16.23    9.39
  -5 -16  -5    6.17    8.56
   5 -16   5   27.23   23.09
  -5 -16  -6  201.56   31.06
   5  16   6  227.11   29.40
   5  16   7   51.29   14.16
  -5 -16  -7   46.99   15.81
   5  16   8   20.45    8.23
  -5 -16  -8   19.84   10.10
  -5 -16  -8   16.84    8.14
  -5 -16  -9    7.27    7.27
  -5 -16  -9   10.37    6.85
  -5 -16 -10  147.22   22.68
  -5 -16 -10  155.87   19.58
  -5 -16 -11   16.45    6.19
  -5  16 -11   12.70    7.89
  -5 -16 -11    8.99    6.05
  -5  16 -12  172.90   19.04
  -5 -16 -12  152.67   19.64
  -5  16 -13   77.97   11.73
  -5 -16 -13   50.44    9.78
  -5  16 -14   20.90    5.91
   5 -17 -16  186.67   19.66
   5  17 -15   21.78    8.08
   5 -17 -15   19.55    8.79
   5  17 -14   28.11    9.18
   5 -17 -14    9.81    8.17
   5 -17 -13    1.33    6.74
   5  17 -13   -0.84    5.20
   5 -17 -13   -3.19    4.12
   5 -17 -12   72.35   16.54
   5  17 -12  102.89   17.99
   5 -17 -12  102.61   16.79
   5 -17 -11   10.50    8.75
   5 -17 -11   10.39    6.60
   5  17 -11   17.52    9.29
   5 -17 -10   -2.59    6.40
   5 -17 -10    5.44    5.23
   5 -17 -10    7.55    5.80
   5  17 -10    0.97    5.17
   5 -17  -9   34.09   11.79
   5 -17  -9   20.77    9.89
   5 -17  -9   37.94    9.74
   5  17  -8  165.30   22.07
   5 -17  -8  165.64   24.16
   5 -17  -8  194.68   20.26
   5 -17  -7  258.43   23.83
   5  17  -6  323.69   53.96
   5  17  -6  236.52   42.73
   5 -17  -6  380.89   28.14
   5  17  -5   28.69   16.30
   5 -17  -5    0.50    6.67
   5  17  -4  427.20   62.02
   5  17  -4  500.70   44.11
   5 -17  -4  545.24   68.48
   5  17  -3  644.01   78.00
   5 -17  -3  922.00   93.85
   5 -17  -2   44.11   22.01
   5  17  -2   25.47   14.10
   5 -17  -1   33.39   19.50
   5  17  -1   29.57   14.28
  -5 -17   0  709.03   52.09
   5 -17   0  736.82   89.90
   5  17   0  810.91   63.73
   5  17   1   30.22   14.06
   5 -17   1   29.63   20.41
  -5 -17  -1   27.78   11.12
   5  17   2   40.81   17.36
   5 -17   2   15.54   14.84
  -5 -17  -2   35.00   16.47
   5  17   3   20.42   11.45
   5 -17   3   41.20   27.03
  -5 -17  -3   24.30   16.49
   5  17   4   93.08   20.81
  -5 -17  -4   97.25   22.70
   5  17   5   29.37   12.32
  -5 -17  -5   33.94   15.21
   5 -17   5  -10.63   22.06
  -5 -17  -6  177.52   29.89
   5  17   6  172.22   25.36
  -5 -17  -7   12.15    9.47
   5  17   7    7.58    5.86
  -5 -17  -8  189.12   23.55
   5  17   8  186.31   22.99
  -5 -17  -8  178.43   28.18
  -5 -17  -9   39.65   13.35
  -5 -17  -9   29.37    8.79
  -5 -17 -10  168.89   24.36
  -5 -17 -10  172.41   19.80
  -5  17 -11   30.78    9.15
  -5 -17 -11   13.22    7.26
  -5  17 -12  118.47   14.99
  -5 -17 -12  113.27   16.62
  -5  17 -13   -1.22    3.32
  -5 -17 -13    6.73    3.66
   5 -18 -16   35.16    8.70
   5  18 -15   12.75    5.63
   5 -18 -15   18.12    7.50
   5  18 -14   61.64   12.49
   5 -18 -14   66.97   13.84
   5 -18 -13    2.12    4.70
   5  18 -13    9.05    7.39
   5 -18 -13   11.41    5.41
   5 -18 -12   23.48   10.33
   5  18 -12   18.74    7.74
   5 -18 -12    9.93    5.49
   5 -18 -11   77.49   16.27
   5 -18 -11   73.54   14.82
   5  18 -11   75.64   15.40
   5  18 -10  135.41   19.74
   5 -18 -10  141.32   21.43
   5 -18 -10  171.63   24.36
   5 -18 -10  157.13   18.37
   5 -18  -9   66.60   15.31
   5 -18  -9  103.90   15.40
   5 -18  -9   79.24   16.67
   5  18  -9  108.06   17.82
   5 -18  -8   13.06    7.34
   5 -18  -8   14.09    5.62
   5 -18  -7   21.33    7.95
   5  18  -6  112.02   29.65
   5 -18  -6  177.36   19.93
   5  18  -5   15.68   11.88
   5 -18  -5   45.73   18.62
   5  18  -4   33.63   12.19
   5  18  -4   29.71   17.71
   5 -18  -4   28.51   13.54
   5  18  -3   61.10   16.88
   5  18  -3   55.10   22.55
   5 -18  -3   79.31   29.14
   5 -18  -2   92.84   33.62
   5  18  -2   80.58   21.50
   5 -18  -1   34.86   20.42
   5  18  -1    5.09    6.71
  -5 -18   0  240.64   30.15
   5 -18   0  235.58   50.73
   5  18   0  188.57   32.29
   5  18   1   31.05   14.66
  -5 -18  -1   67.83   17.87
   5 -18   1   53.98   25.84
  -5 -18  -2  709.20   57.97
   5 -18   2  857.22  106.05
   5  18   3   92.22   21.52
  -5 -18  -3  135.22   27.07
   5 -18   3  172.80   48.61
  -5 -18  -4  358.35   44.87
   5  18   4  314.60   38.08
   5 -18   4  400.12   76.22
  -5 -18  -5  144.17   29.50
   5  18   5  121.94   24.12
   5  18   6   14.20    8.39
  -5 -18  -6   16.25   10.43
   5  18   7   66.94   15.60
  -5 -18  -7   74.14   19.58
   5  18   8   22.08    8.74
  -5 -18  -8   19.24    8.06
  -5 -18  -8   18.15    9.30
   5  18   9   60.32   12.56
  -5 -18  -9   43.17   13.56
  -5 -18  -9   56.23   11.94
  -5  18 -10  251.98   23.86
  -5 -18 -10  233.99   28.13
  -5  18 -11   18.46    6.08
  -5 -18 -11   28.26    9.30
  -5  18 -12  111.66   13.92
  -5 -18 -12   91.93   14.64
  -5  18 -13   72.33    9.98
  -5 -18 -13   65.58   10.27
   5 -19 -16    3.40    4.48
   5 -19 -15   28.97    9.12
   5 -19 -14   27.24    9.20
   5 -19 -13   84.20   15.19
   5  19 -13   49.73   11.91
   5 -19 -13   66.06   12.48
   5 -19 -12   12.29    7.55
   5  19 -12   21.80    8.61
   5 -19 -12   23.55    8.49
   5 -19 -11   -1.78    5.51
   5  19 -11   -2.55    7.65
   5 -19 -11    9.39    5.84
   5 -19 -10    4.33    5.72
   5 -19 -10   16.60    8.03
   5  19 -10   20.13    8.38
   5 -19  -9    3.32    5.27
   5 -19  -9    5.17    6.81
   5 -19  -9    2.91    3.90
   5 -19  -8    0.36    6.72
   5 -19  -8    8.10    5.33
   5 -19  -7   33.17   10.40
   5 -19  -6   99.76   15.06
   5  19  -6   42.14   16.82
   5  19  -5   14.48   11.07
   5 -19  -4   44.59   20.08
   5  19  -4   54.64   15.14
   5  19  -4   24.01   16.95
   5  19  -3  528.59   73.76
   5  19  -3  534.55   48.14
   5  19  -2  182.88   44.44
   5 -19  -2  201.44   48.44
   5  19  -2  136.31   26.11
   5 -19  -1  230.15   50.43
   5  19  -1  192.72   33.43
   5  19   0   13.11   11.29
   5 -19   0   18.97   16.94
  -5 -19   0    8.19    7.59
   5  19   1    8.37   10.45
   5 -19   1   37.22   16.61
  -5 -19  -1   28.25   12.90
   5  19   2    9.09    8.35
   5 -19   2   25.43   20.66
  -5 -19  -2   23.39   14.25
   5  19   3   69.36   19.25
  -5 -19  -3   69.78   19.45
  -5 -19  -4  188.44   31.78
   5  19   4  135.49   26.12
  -5 -19  -5  254.39   38.71
   5  19   5  199.36   29.51
   5  19   6   23.96   11.61
  -5 -19  -6   42.81   16.09
   5  19   7   86.14   18.08
  -5 -19  -7   86.05   20.88
   5  19   8   70.72   14.53
  -5 -19  -8   91.09   20.47
  -5 -19  -8   87.96   15.43
   5  19   9  112.43   16.53
  -5 -19  -9  127.07   22.74
  -5  19 -10   36.20    9.32
  -5 -19 -10   18.82    8.78
  -5  19 -11   29.73    8.76
  -5 -19 -11   27.87    9.01
  -5  19 -12    2.10    2.92
  -5 -19 -12    7.74    5.29
  -5  19 -13   12.05    4.12
  -5 -19 -13   14.95    5.03
   5 -20 -15   -3.27    5.08
   5 -20 -14    2.30    4.86
   5 -20 -13    8.40    4.94
   5 -20 -13   -1.99    6.53
   5 -20 -12    2.10    4.19
   5 -20 -12    9.17    7.46
   5 -20 -11  102.10   16.75
   5 -20 -11  117.59   19.35
   5 -20 -10   12.15    6.97
   5 -20 -10    2.71    4.87
   5 -20  -9  101.24   18.67
   5 -20  -9  126.16   20.42
   5 -20  -9  134.08   16.51
   5 -20  -8  154.25   22.82
   5 -20  -8  195.58   19.85
   5 -20  -7  183.56   19.12
   5 -20  -6   21.19    7.58
   5 -20  -5   57.08   11.32
   5  20  -5   28.72   15.06
   5  20  -4   47.18   14.34
   5  20  -4   37.38   18.50
   5 -20  -3   46.29   25.22
   5  20  -3   15.60    9.71
   5  20  -3   35.74   21.95
   5 -20  -2   -4.84    8.77
   5  20  -2    0.95    7.35
   5  20  -2    3.14   15.47
   5 -20  -1  261.75   53.98
   5  20  -1  216.64   33.54
   5  20   0   -7.39    6.70
   5 -20   0    5.85   11.89
  -5 -20   0    1.15    7.56
  -5 -20  -1  253.91   34.02
   5 -20   1  204.78   52.69
   5  20   2   50.80   18.40
  -5 -20  -2   80.94   19.95
   5 -20   2   73.34   30.32
  -5 -20  -3  183.61   31.39
   5  20   3  148.89   28.72
  -5 -20  -4   44.89   17.51
   5  20   4   33.38   14.47
  -5 -20  -5  125.44   26.07
   5  20   5   95.50   21.38
  -5 -20  -6   73.28   20.45
   5  20   6   49.60   15.55
  -5 -20  -7    1.98    3.03
   5  20   7    2.82    5.71
   5  20   8   56.43   13.33
  -5 -20  -8   47.17   14.35
   5  20   9    0.10    3.83
  -5  20  -9   12.54    7.23
  -5 -20  -9    6.83    6.90
  -5  20 -10    6.29    4.62
  -5 -20 -10    5.90    5.34
  -5  20 -11  109.12   13.19
  -5 -20 -11   82.63   14.89
  -5  20 -12   40.26    7.34
  -5 -20 -12   29.04    7.94
   5 -21 -14   13.77    6.11
   5 -21 -13   61.94   11.21
   5 -21 -13   63.16   12.04
   5 -21 -12   12.77    5.00
   5 -21 -12   -1.68    6.04
   5 -21 -11    8.70    5.54
   5 -21 -11    3.04    4.73
   5 -21 -10    3.31    5.59
   5 -21 -10   16.46    8.08
   5 -21  -9   25.63    9.84
   5 -21  -9   39.18    9.28
   5 -21  -8   22.96   14.97
   5 -21  -8    4.03    5.03
   5 -21  -7  189.94   19.37
   5 -21  -6   17.93    5.38
   5 -21  -5  115.41   15.73
   5  21  -4   31.34   11.91
   5  21  -3   72.29   17.80
   5  21  -3   68.72   26.73
   5  21  -2  269.56   55.63
   5  21  -2  179.93   29.17
   5 -21  -2  287.91   56.61
   5  21  -1  221.67   51.54
   5  21  -1  225.32   34.19
   5  21   0   40.26   16.41
   5 -21   0   78.84   31.07
  -5 -21   0   48.09   13.07
  -5 -21  -1   -4.50    6.06
   5  21   1   12.08   12.24
  -5 -21  -2   26.50   17.98
   5  21   2   -0.07    8.88
  -5 -21  -3   70.19   18.40
   5  21   3   35.19   15.21
  -5 -21  -4   47.07   15.95
   5  21   4   27.68   13.43
  -5 -21  -5  213.64   32.11
   5  21   5  168.51   27.52
  -5 -21  -6   24.65   13.05
   5  21   6   17.70   11.46
  -5 -21  -7  222.92   33.08
   5  21   7  188.01   26.25
  -5 -21  -8   21.42   10.08
   5  21   8   26.22    9.93
   5  21   9  134.92   17.34
  -5 -21  -9  154.88   23.81
  -5 -21 -10    5.89    4.57
  -5 -21 -11  137.10   18.61
  -5 -21 -12   15.11    5.31
   5 -22 -14   81.32   13.03
   5 -22 -13   62.58   11.26
   5 -22 -13   61.91   11.64
   5 -22 -12    7.63    4.80
   5 -22 -12   -1.35    5.03
   5 -22 -11   78.15   14.35
   5 -22 -11   62.58   12.95
   5 -22 -10    9.54    6.54
   5 -22 -10   10.12    6.73
   5 -22  -9  151.57   22.14
   5 -22  -9  158.58   16.95
   5 -22  -8   14.25    8.25
   5 -22  -8   11.03    5.54
   5 -22  -7   17.96    8.64
   5 -22  -7   22.39    7.46
   5 -22  -6    5.67    4.74
   5 -22  -5   77.93   13.28
   5  22  -4   40.21   13.53
   5  22  -3    1.91    5.14
   5  22  -2   13.09    8.37
   5  22  -1   27.81   13.37
   5  22   0    2.98    7.67
  -5 -22  -1  392.07   38.35
   5  22   1  334.85   43.78
  -5 -22  -2  127.18   22.94
   5  22   2  145.15   29.78
  -5 -22  -3  234.64   32.51
   5  22   3  202.02   33.41
  -5 -22  -4   25.41   11.81
   5  22   4   29.89   16.23
  -5 -22  -5  184.21   28.97
   5  22   5  119.25   23.68
  -5 -22  -6   32.68   14.23
   5  22   6   42.21   14.13
  -5 -22  -7   67.90   17.46
   5  22   7   57.33   15.39
  -5 -22  -8   93.64   19.39
   5  22   8   69.16   14.26
  -5 -22  -9   89.96   17.65
   5  22   9   58.66   10.82
  -5 -22 -10   13.15    7.38
  -5 -22 -11   46.99   10.44
   5 -23 -13   16.86    5.62
   5 -23 -13   29.90    8.13
   5 -23 -12   24.72    7.31
   5 -23 -12   27.69    8.25
   5 -23 -11   56.15   12.34
   5 -23 -11   47.31   11.04
   5 -23 -10   -1.73    4.08
   5 -23  -9   -3.40    4.08
   5 -23  -8   11.29    5.44
   5 -23  -8   10.07    7.64
   5 -23  -7   -0.82    4.13
   5 -23  -7    2.38    5.25
   5 -23  -6   22.13    7.04
   5 -23  -6   29.38   10.76
   5 -23  -5  174.54   18.40
   5  23  -4  147.06   23.38
   5 -23  -4  148.41   17.22
   5  23  -3  205.28   28.94
   5  23  -2   37.11   13.14
   5  23  -1  385.50   42.65
   5  23   0  210.19   33.45
  -5 -23  -1   64.98   16.56
   5  23   1   59.23   19.01
  -5 -23  -2   32.33   12.04
   5  23   2   28.52   13.61
  -5 -23  -3   65.09   17.41
   5  23   3   71.78   20.00
  -5 -23  -4   90.72   20.12
   5  23   4   70.53   18.81
  -5 -23  -5   46.61   15.15
   5  23   5   23.69   11.45
  -5 -23  -6  172.69   26.46
   5  23   6  149.97   24.07
  -5 -23  -7  507.95   43.54
   5  23   7  435.83   37.02
  -5 -23  -8  477.31   40.67
   5  23   8  405.14   32.05
   5  23   9   49.61   10.08
  -5 -23  -9   68.51   15.11
  -5 -23 -10   61.21   13.01
  -5 -23 -11    5.88    4.25
   5 -24 -13   -2.83    3.60
   5 -24 -12   34.06    8.47
   5 -24 -11   18.15    7.33
   5 -24 -10   42.49   10.78
   5 -24  -9  129.67   19.48
   5 -24  -8  179.79   17.43
   5 -24  -8  150.64   21.15
   5 -24  -7   34.79    8.21
   5 -24  -7   23.78    9.87
   5 -24  -6   24.90    7.39
   5 -24  -6   21.11    9.15
   5 -24  -5    8.88    5.84
   5 -24  -5    0.41    3.93
   5  24  -4   24.67   10.02
   5 -24  -4   30.12    7.93
   5  24  -3  241.14   30.65
   5  24  -2   46.09   15.21
   5  24  -1    2.73    6.81
   5  24   0  183.48   29.41
  -5 -24  -1   98.76   18.78
   5  24   1   99.03   22.66
  -5 -24  -2  465.81   40.91
   5  24   2  465.36   47.22
  -5 -24  -3    0.55    5.44
   5  24   3   12.29   10.32
  -5 -24  -4  104.36   20.50
   5  24   4  100.63   22.06
  -5 -24  -5   17.06    8.88
   5  24   5   16.40    8.52
  -5 -24  -6   44.00   13.07
   5  24   6   49.94   14.44
  -5 -24  -7   16.19    8.03
   5  24   7    2.24    4.92
  -5 -24  -8    7.24    7.16
   5  24   8   10.49    6.02
  -5 -24  -9    3.28    4.87
   5  24   9    6.54    3.67
  -5 -24 -10   76.09   13.61
   5 -25 -13   -4.66    3.29
   5 -25 -12   18.09    5.87
   5 -25 -11    3.91    4.30
   5 -25 -10   13.15    5.86
   5 -25  -9   33.02   10.24
   5 -25  -8    8.78    6.13
   5 -25  -7   29.36    7.21
   5 -25  -7   29.57   10.12
   5 -25  -6  155.44   16.19
   5 -25  -6  104.98   19.24
   5 -25  -5    1.10    3.23
   5 -25  -5    3.07    5.22
   5 -25  -4  133.23   15.66
   5  25  -4   95.58   17.91
   5 -25  -4   91.05   17.43
   5  25  -3  118.01   21.67
   5 -25  -3  147.95   16.24
   5  25  -2   29.13   11.74
   5  25  -1   19.47   10.88
   5  25   0  149.48   25.98
  -5 -25  -1   17.02    8.71
   5  25   1   24.15   12.26
  -5 -25  -2   81.54   17.00
   5  25   2   75.38   18.84
  -5 -25  -3    3.05    5.02
   5  25   3    8.69    9.09
  -5 -25  -4    1.02    4.71
   5  25   4    2.43    5.35
  -5 -25  -5   40.29   13.13
   5  25   5   47.80   14.33
  -5 -25  -6   19.33    9.09
   5  25   6    5.68    6.59
  -5 -25  -7    7.92    6.72
   5  25   7    7.88    6.37
  -5 -25  -8  169.92   22.01
   5  25   8  147.43   17.73
  -5 -25  -9   -0.72    3.88
   5  25   9   -0.01    2.59
  -5 -25 -10  102.55   14.49
   5 -26 -12  126.94   14.33
   5 -26 -11   22.44    6.97
   5 -26 -10  136.10   17.94
   5 -26  -9   93.33   15.40
   5 -26  -8   46.19   11.61
   5 -26  -7   -4.53    5.17
   5 -26  -6   64.97   14.68
   5 -26  -5   -0.66    4.09
   5  26  -4    8.83    6.67
   5 -26  -4    4.77    7.04
   5 -26  -3   45.41    8.95
   5  26  -3   41.57   12.36
   5 -26  -3   31.62   10.67
   5 -26  -2    8.67    5.61
   5  26  -2    7.40    6.35
   5 -26  -2   15.47    7.44
   5  26  -1   19.90   10.31
   5 -26  -1    1.43    4.41
   5  26   0  452.95   43.41
   5 -26   0  348.77   31.52
   5 -26   1   12.79    7.71
  -5 -26  -1    0.15    6.17
   5  26   1   15.33    9.83
  -5 -26  -2   87.48   16.81
   5  26   2   49.65   15.46
  -5 -26  -3  105.66   18.74
   5  26   3   84.61   19.11
   5  26   4   49.21   14.39
  -5 -26  -4   48.31   13.24
   5  26   5   62.74   15.29
  -5 -26  -5   72.34   15.79
   5  26   6    4.60    5.26
  -5 -26  -6    8.48    6.66
   5  26   7   19.55    7.73
  -5 -26  -7   15.40    7.96
   5  26   8    1.07    3.60
  -5 -26  -8    1.79    3.69
   5  26   9    6.67    3.93
  -5 -26  -9    1.21    3.73
   5 -27 -12   65.31    9.60
   5 -27 -11    3.62    3.40
   5 -27 -10   25.63    7.84
   5 -27  -9   92.78   14.71
   5 -27  -8   10.47    5.79
   5 -27  -7    6.10    4.86
   5 -27  -6   81.69   15.74
   5 -27  -5   30.00    9.80
   5  27  -4   63.87   13.62
   5 -27  -4   76.42   15.53
   5  27  -3  150.65   22.23
   5 -27  -3  154.28   21.76
   5  27  -2  102.87   18.79
   5 -27  -2   81.74   15.59
   5  27  -1  160.92   24.63
   5 -27  -1  132.22   19.69
   5 -27   0    8.79    5.88
   5  27   0    0.93    4.90
   5 -27   1    1.31    5.43
   5  27   1   12.36    7.81
  -5 -27  -2   27.13    9.74
   5  27   2   25.70   10.52
  -5 -27  -3    4.47    5.65
   5  27   3    5.24    6.39
  -5 -27  -4  105.90   17.31
   5  27   4   80.50   16.43
  -5 -27  -5    7.57    5.99
   5  27   5   11.04    6.37
  -5 -27  -6  114.42   17.73
   5  27   6  129.21   18.46
  -5 -27  -7   12.02    6.28
   5  27   7   28.62    8.45
  -5 -27  -8   69.75   12.50
   5  27   8   44.37    8.75
  -5 -27  -9   36.55    8.97
   5  27   9    9.36    3.43
   5 -28 -11   10.29    4.58
   5 -28 -10    6.07    4.20
   5 -28  -9  181.68   19.81
   5 -28  -8   58.92   11.90
   5 -28  -7   70.90   14.13
   5 -28  -6   -3.61    4.70
   5 -28  -5   46.51   11.55
   5 -28  -4    0.65    4.34
   5  28  -4    2.47    4.28
   5 -28  -3    5.72    5.11
   5  28  -3   11.46    6.41
   5 -28  -2    9.10    5.71
   5  28  -2   18.54    9.83
   5 -28  -1    4.47    4.58
   5  28  -1   16.78    7.15
   5 -28   0   40.22   10.81
   5  28   0   39.74   11.97
   5  28   1   77.52   16.91
  -5 -28  -2   32.22   10.74
   5  28   2   14.00    7.36
  -5 -28  -3  254.63   25.94
   5  28   3  231.01   27.30
   5  28   4   21.36    8.61
  -5 -28  -4   35.97   10.56
   5  28   5   63.57   13.34
  -5 -28  -5   74.12   13.97
   5  28   6   22.73    8.06
  -5 -28  -6   20.01    7.83
   5  28   7    1.30    3.11
  -5 -28  -7    0.10    3.16
   5  28   8    6.84    3.47
  -5 -28  -8    9.87    4.85
   5 -29 -10    8.07    4.32
   5 -29  -9    2.03    2.98
   5 -29  -8    0.64    3.24
   5 -29  -7   80.52   13.60
   5 -29  -6    7.08    5.38
   5 -29  -5   49.23   11.38
   5  29  -4    9.07    4.62
   5 -29  -4   12.53    6.53
   5  29  -3   75.13   14.20
   5 -29  -3   58.19   13.02
   5  29  -2    7.46    5.09
   5 -29  -2    2.36    4.46
   5  29  -1   23.99    9.47
   5 -29  -1   12.93    6.08
   5  29   0   16.88    8.09
   5 -29   0   14.08    6.48
   5  29   1   12.75    7.27
   5  29   2    1.52    4.62
   5  29   3   24.76    8.96
  -5 -29  -3    9.96    5.00
   5  29   4   -1.32    4.53
  -5 -29  -4    7.30    5.01
   5  29   5   25.83    8.73
  -5 -29  -5   31.68    8.52
   5  29   6   10.20    5.13
  -5 -29  -6   18.09    6.88
   5  29   7   26.56    6.86
  -5 -29  -7   29.52    7.92
   5 -30  -9  113.65   13.76
   5 -30  -8   16.38    6.14
   5 -30  -7   14.48    6.30
   5 -30  -6    6.73    4.78
   5 -30  -5   18.00    7.14
   5 -30  -4   10.75    5.28
   5  30  -3   29.30    8.55
   5 -30  -3   12.22    6.10
   5  30  -2   24.28    7.94
   5 -30  -2   19.90    6.98
   5  30  -1   67.65   13.90
   5 -30  -1   65.94   11.91
   5  30   0   10.21    6.11
   5 -30   0    4.23    3.01
   5  30   1   38.55   10.67
   5  30   2   16.75    7.11
   5  30   3   22.05    8.46
  -5 -30  -3   25.22    7.55
   5  30   4    8.95    5.44
  -5 -30  -4    8.94    5.30
   5  30   5   61.93   11.93
  -5 -30  -5   60.67   10.89
   5  30   6   16.21    5.78
  -5 -30  -6   -4.00    4.60
   5 -31  -8    7.18    3.97
   5 -31  -7   24.11    6.75
   5 -31  -6   81.45   12.61
   5 -31  -5   70.18   11.96
   5 -31  -4   29.86    8.43
   5  31  -3  273.90   22.58
   5 -31  -3  277.48   23.17
   5  31  -2   74.42   12.70
   5 -31  -2   44.20    8.97
   5  31  -1   90.55   14.72
   5 -31  -1   85.30   12.21
   5  31   0    9.09    5.74
   5  31   1   12.87    6.62
   5  31   2    8.86    5.30
   5  31   3   51.40   11.06
  -5 -31  -4   65.76   10.28
   5  31   4   51.43   10.19
   5  31   5   40.36    8.74
  -5 -31  -5   41.64    8.62
   5 -32  -7   68.90   10.37
   5 -32  -6   88.60   12.04
   5 -32  -5   -0.89    3.28
   5 -32  -4    0.91    2.84
   5  32  -3   -4.52    2.96
   5 -32  -3   -3.01    4.44
   5  32  -2   36.10    8.20
   5 -32  -2   37.28    7.68
   5  32  -1   -2.37    3.12
   5  32   0   65.24   11.87
   5  32   1   23.60    7.52
   5  32   2  271.22   23.11
   5  32   3   20.53    6.58
   5 -33  -4  106.47   12.27
   5 -33  -3    0.85    3.06
   5  33  -2   86.83   11.10
   5 -33  -2   92.56   10.29
   5  33  -1    2.99    2.70
   5  33   0   22.69    6.27
   5  33   1    1.03    2.38
   6   0 -18   59.44    9.25
   6   0 -17   -4.57    4.95
   6   0 -16  132.67   19.12
   6   0 -15    1.13    5.96
   6   0 -14  190.34   25.96
   6   0 -13   26.00   11.40
   6   0 -13   12.63    8.76
   6   0 -12  169.19   24.57
   6   0 -12  167.03   26.06
   6   0 -11   30.66   19.84
   6   0 -11   41.68   13.18
   6   0 -11   26.28   11.03
   6   0 -10  442.33   61.76
   6   0 -10  444.74   41.05
   6   0  -9   12.55    6.95
   6   0  -9   -1.27    5.68
   6   0  -8   92.29   28.14
   6   0  -8   87.06   20.21
   6   0  -7   17.55   14.19
   6   0  -6   69.20   22.42
   6   0  -5  -13.81   12.89
   6   0  -4  666.02   68.16
   6   0  -3  242.02   41.25
   6   0  -2 1782.77  110.32
   6   0  -1    5.55    6.69
   6   0   0 2326.09  124.88
   6   0   1  125.26   29.42
   6   0   2   98.55   26.34
   6   0   3    4.92   11.04
  -6   0  -6 1299.89   62.55
  -6   0  -7    3.96    5.73
  -6   0  -8  592.56   42.98
  -6   0  -9   67.42   15.25
  -6   0 -10   34.16   10.98
  -6   0 -11    1.32    4.21
  -6   0 -12  241.81   24.15
  -6   0 -13   -3.62    2.83
  -6   0 -14   29.06    7.14
   6  -1 -18   82.88   11.06
   6   1 -17    7.93    5.19
   6  -1 -17   -1.38    4.00
   6   1 -16  166.91   20.73
   6  -1 -16  148.33   20.58
   6  -1 -15   66.38   15.22
   6   1 -15   57.13   13.66
   6  -1 -14   53.96   15.24
   6   1 -14   96.33   19.71
   6   1 -14   93.83   18.00
   6   1 -13   28.69   12.99
   6   1 -13   15.42   10.17
   6   1 -12   65.84   18.02
   6  -1 -12   45.40   15.84
   6   1 -12   48.91   15.43
   6  -1 -11   36.15   13.72
   6   1 -11   30.07   11.40
   6  -1 -11    7.94   10.36
   6   1 -11   28.28   17.65
   6   1 -11   46.16   13.63
   6   1 -10  282.89   33.02
   6  -1 -10  299.35   34.61
   6   1 -10  262.10   29.82
   6   1 -10  280.81   50.36
   6  -1 -10  236.42   46.39
   6  -1  -9   49.94   14.52
   6   1  -9   71.17   18.18
   6   1  -9   64.79   11.68
   6  -1  -9   40.44   10.42
   6  -1  -9   71.89   25.36
   6   1  -9   49.75   21.08
   6  -1  -8  286.91   47.70
   6   1  -8  283.87   47.44
   6  -1  -8  276.55   31.70
   6  -1  -8  281.31   22.31
   6  -1  -7  140.73   33.92
   6   1  -7  102.92   27.70
   6  -1  -6  422.66   56.61
   6   1  -6  468.03   59.33
   6   1  -5 1195.13   93.02
   6  -1  -5 1150.40   91.52
   6   1  -4   14.46   13.71
   6  -1  -4   14.53   10.32
   6  -1  -3   53.74   21.75
   6   1  -3   36.11   15.90
   6  -1  -2  396.95   53.33
   6   1  -2  412.08   52.45
   6  -1  -1  387.22   51.76
   6   1  -1  449.91   54.53
   6  -1   0 1099.65   87.05
   6   1   0 1074.24   83.43
   6  -1   1  176.90   35.97
   6   1   1  176.75   33.50
   6  -1   2  451.19   55.88
   6   1   2  491.17   56.06
   6  -1   3  823.55   77.63
   6   1   3  939.52   77.64
   6  -1   4  523.10   62.29
   6  -1   5   53.59   11.33
   6   1   5   56.41   11.76
  -6   1  -6  709.00   46.01
  -6  -1  -6  637.02   44.59
  -6   1  -7   23.12    9.09
  -6  -1  -7    9.26    6.86
  -6   1  -8  211.33   25.34
  -6  -1  -8  213.04   25.72
  -6   1  -9  462.64   37.55
  -6  -1  -9  453.88   37.47
  -6   1 -10   15.63    7.27
  -6  -1 -10   17.30    8.93
  -6   1 -11   18.92    8.35
  -6  -1 -11    7.00    7.81
  -6  -1 -12  157.98   19.83
  -6   1 -12  171.99   20.69
  -6  -1 -13    5.73    4.38
  -6   1 -13    8.63    4.85
  -6  -1 -14  137.42   13.91
  -6   1 -14  167.63   16.03
   6  -2 -18   15.76    5.79
   6   2 -17   11.95    5.85
   6  -2 -17   15.50    6.67
   6  -2 -16   50.18   12.41
   6   2 -16   83.22   14.93
   6  -2 -15   68.27   16.37
   6   2 -15   74.69   15.38
   6   2 -14   45.65   12.94
   6  -2 -14   27.21   10.21
   6   2 -14   29.41   10.74
   6   2 -13  407.89   39.44
   6   2 -13  372.53   36.52
   6  -2 -13  412.69   40.48
   6   2 -12  117.02   22.01
   6  -2 -12  137.74   24.25
   6   2 -12  140.44   22.96
   6   2 -11  281.53   31.99
   6  -2 -11  233.07   45.29
   6   2 -11  301.18   53.00
   6  -2 -11  268.57   34.05
   6   2 -11  351.02   35.33
   6   2 -10  171.02   38.61
   6   2 -10  242.41   30.63
   6   2 -10  213.97   27.25
   6  -2 -10  202.93   41.15
   6  -2  -9   48.07   18.13
   6   2  -9   39.93   14.29
   6  -2  -9   70.59   13.08
   6  -2  -9   49.90   20.25
   6   2  -9   24.88   14.55
   6   2  -8   77.16   18.56
   6  -2  -8  107.12   21.55
   6  -2  -8   62.58   24.24
   6   2  -8   72.48   24.27
   6  -2  -8   59.48   12.50
   6  -2  -7   43.44   18.38
   6   2  -7   24.07   12.32
   6  -2  -6  251.59   43.82
   6   2  -6  212.87   40.27
   6  -2  -5  292.19   46.30
   6   2  -5  314.81   47.21
   6  -2  -4  324.56   48.28
   6   2  -4  366.88   50.16
   6  -2  -3  727.53   72.15
   6   2  -3  888.22   77.10
   6  -2  -2  851.27   78.42
   6   2  -2 1007.11   80.71
   6   2  -1   95.68   24.28
   6  -2  -1   96.49   26.95
   6  -2   0  404.02   53.67
   6   2   0  370.53   48.97
   6  -2   1  294.25   46.10
   6   2   1  297.24   43.26
   6   2   2  107.60   25.52
   6  -2   2  137.57   31.48
   6  -2   3   67.26   23.83
  -6  -2  -4  236.36   29.02
   6  -2   4  288.19   47.61
  -6  -2  -5  407.97   38.57
   6   2   5  374.53   29.72
  -6   2  -5  412.47   34.50
  -6   2  -6   40.06   11.40
  -6   2  -7   67.44   14.34
  -6  -2  -7   51.84   12.89
  -6   2  -8   39.94   11.26
  -6  -2  -8   30.96   10.46
  -6   2  -9  406.99   34.70
  -6  -2  -9  392.54   34.88
  -6  -2 -10   95.08   16.91
  -6   2 -10  105.23   17.48
  -6   2 -11    2.05    3.32
  -6  -2 -11   10.94    6.85
  -6   2 -12  164.78   19.89
  -6  -2 -12  144.89   18.86
  -6  -2 -13   63.64   11.33
  -6  -2 -14    5.83    3.48
  -6   2 -14    7.93    4.75
   6  -3 -18   24.04    7.04
   6  -3 -17   19.71    8.09
   6  -3 -16    2.13    5.65
   6   3 -16   39.42    9.93
   6   3 -15  225.01   28.29
   6   3 -15  183.12   22.80
   6  -3 -14   -2.33    6.29
   6   3 -14   -6.31    7.32
   6   3 -13  126.22   25.25
   6   3 -13  173.98   26.18
   6  -3 -13  134.71   24.72
   6   3 -12   19.41   11.74
   6  -3 -12    8.15    7.18
   6  -3 -11  176.51   28.55
   6   3 -11  242.05   30.71
   6   3 -11  220.27   30.24
   6  -3 -11  197.97   42.29
   6  -3 -10   69.53   18.20
   6   3 -10  110.72   20.26
   6  -3 -10   77.37   13.25
   6  -3 -10   60.02   21.98
   6   3 -10   38.61   17.63
   6   3 -10   58.23   14.02
   6   3  -9  366.23   36.79
   6  -3  -9  348.26   26.23
   6   3  -9  438.90   37.55
   6  -3  -9  402.69   57.29
   6   3  -9  419.55   60.09
   6  -3  -8  100.85   19.34
   6   3  -8  126.15   20.65
   6  -3  -8   83.80   25.34
   6   3  -8  116.12   29.81
   6  -3  -8  109.81   15.35
   6  -3  -7  800.90   79.09
   6   3  -7  716.36   73.70
   6  -3  -6  111.29   29.74
   6   3  -6   84.34   25.64
   6  -3  -5  447.27   57.35
   6   3  -5  466.54   57.49
   6   3  -4  397.94   52.72
   6  -3  -4  285.70   46.04
   6  -3  -3  312.28   47.57
   6   3  -3  366.62   50.00
   6  -3  -2   43.18   21.54
   6   3  -2   42.95   17.58
   6  -3  -1  281.68   45.11
   6   3  -1  230.62   37.53
   6   3   0   59.32   20.39
   6  -3   0   48.32   19.92
   6  -3   1  281.16   46.26
   6   3   1  275.34   41.00
   6   3   2   41.53   16.31
   6  -3   2   49.16   20.59
   6  -3   3  516.38   64.19
  -6  -3  -4 1198.10   64.96
   6  -3   4 1118.46   95.29
  -6  -3  -5  159.42   23.75
   6  -3   5  253.23   44.40
  -6   3  -5  281.61   28.30
   6   3   5  141.25   19.31
   6   3   6   66.30   12.40
  -6  -3  -6   79.17   17.25
  -6  -3  -7  292.49   30.29
  -6  -3  -7  247.52   30.43
  -6   3  -7  299.92   29.42
  -6   3  -8   70.98   14.51
  -6  -3  -8   47.33   12.85
  -6   3  -9   10.33    7.80
  -6  -3  -9    9.53    7.04
  -6  -3 -10  139.26   20.50
  -6   3 -10  149.92   20.46
  -6   3 -11  327.52   29.69
  -6  -3 -11  249.19   26.19
  -6   3 -12   29.40    8.82
  -6  -3 -12   30.12    9.00
  -6  -3 -13  134.41   16.64
  -6  -3 -14    4.22    3.31
  -6   3 -14   11.20    4.63
   6  -4 -18    6.53    4.36
   6  -4 -17   29.97    8.79
   6  -4 -16    0.03    5.33
   6   4 -16   11.19    6.50
   6   4 -15  188.67   23.19
   6  -4 -15  141.64   21.70
   6   4 -15  180.29   26.80
   6   4 -14   32.78   13.03
   6  -4 -14   20.31   10.87
   6   4 -14   17.79    8.62
   6   4 -13  460.02   39.68
   6  -4 -13  543.30   47.33
   6   4 -13  448.49   43.66
   6   4 -12   12.06    7.99
   6  -4 -12   -9.41    6.91
   6   4 -12    1.89    8.25
   6  -4 -11   48.11   15.70
   6   4 -11   87.90   18.48
   6   4 -11   62.21   17.72
   6  -4 -10   21.10   10.13
   6   4 -10   31.84   12.52
   6  -4 -10   46.70   11.01
   6  -4 -10   44.98   20.53
   6   4 -10   57.79   23.98
   6   4 -10   17.52    9.40
   6   4  -9  248.11   30.06
   6  -4  -9  162.72   18.09
   6   4  -9  195.26   26.33
   6  -4  -9  156.39   36.89
   6   4  -9  166.21   38.26
   6  -4  -8   -5.93   10.20
   6  -4  -8   13.93    8.10
   6  -4  -8   14.14   12.68
   6   4  -8  -12.76   12.58
   6  -4  -7   94.84   21.48
   6  -4  -7   55.88   21.52
   6   4  -6   40.08   20.09
   6  -4  -6   45.95   19.31
   6  -4  -5  331.70   50.40
   6   4  -5  396.73   52.82
   6  -4  -4   14.99   12.13
   6   4  -4   31.97   16.03
   6  -4  -3  785.62   77.63
   6   4  -3  670.52   67.72
   6   4  -2   77.66   24.59
   6  -4  -2   92.27   26.72
   6   4  -1  640.33   62.46
   6  -4  -1  600.76   67.73
   6  -4   0   78.81   26.29
   6   4   0   51.32   20.78
   6  -4   1 1260.86  101.62
   6   4   1 1195.32   83.29
   6  -4   2   19.17   14.60
   6  -4   3  342.16   53.74
   6   4   4   55.39   11.36
  -6  -4  -4   60.72   14.72
   6  -4   4   68.42   26.68
  -6  -4  -5  704.96   50.38
  -6   4  -5  782.70   47.19
   6  -4   5  639.70   74.21
   6   4   5  565.03   37.82
  -6   4  -6   37.71   11.42
   6   4   6   38.24    9.38
  -6  -4  -8   22.02   10.28
  -6   4  -8   22.25    8.28
  -6  -4  -8   25.94   10.84
  -6   4  -9  960.46   52.47
  -6  -4  -9  811.18   49.92
  -6   4 -10    2.25    4.37
  -6  -4 -10   13.10    8.02
  -6   4 -11   60.33   12.59
  -6  -4 -11   46.07   11.66
  -6   4 -12   23.00    7.43
  -6  -4 -12   28.29    8.59
  -6  -4 -13   36.50    9.11
  -6  -4 -13   32.01    8.43
  -6   4 -14    6.66    4.11
   6  -5 -18   12.54    5.12
   6  -5 -17   23.49    7.76
   6  -5 -16    8.50    7.45
   6   5 -15   59.76   16.40
   6  -5 -15   30.86   10.94
   6   5 -15   68.70   13.90
   6  -5 -14   -2.77    7.28
   6   5 -14    5.65    6.00
   6  -5 -13  107.44   22.00
   6   5 -13  158.77   28.39
   6   5 -12    3.94    6.78
   6  -5 -12   20.23   13.41
   6   5 -12   18.27   12.31
   6   5 -11   92.23   20.22
   6  -5 -10   50.31   19.13
   6   5 -10   41.08   12.58
   6  -5 -10   52.80   11.92
   6  -5 -10   16.46   15.27
   6   5 -10    6.52    5.65
   6   5 -10   73.98   16.74
   6  -5  -9  166.32   36.80
   6  -5  -9  149.70   24.34
   6  -5  -9  155.31   17.86
   6   5  -9  160.32   24.21
   6   5  -9  228.20   44.98
   6  -5  -8   13.85   11.46
   6  -5  -8    9.72    5.38
   6   5  -8   17.54   15.00
   6  -5  -8   10.57   11.21
   6  -5  -7  318.78   51.20
   6   5  -7  355.15   52.32
   6  -5  -7  304.10   33.40
   6  -5  -6  487.29   61.81
   6   5  -6  546.30   63.05
   6  -5  -5  154.73   35.59
   6   5  -5  150.42   33.04
   6  -5  -4   69.15   23.66
   6   5  -4   88.35   25.26
   6  -5  -3  298.73   47.83
   6   5  -3  263.29   42.26
   6  -5  -2  239.46   42.76
   6   5  -2  271.46   41.56
   6  -5  -1  184.00   38.14
   6   5  -1  179.85   32.75
   6  -5   0  477.32   62.89
   6   5   0  504.87   54.26
   6  -5   1  307.96   50.92
   6  -5   2   57.26   22.78
   6  -5   3  880.32   87.06
   6  -5   4   68.61   27.19
  -6  -5  -4   86.98   18.15
   6  -5   4   87.27   14.39
   6   5   4   99.70   16.27
  -6  -5  -5  198.54   28.32
   6   5   5  212.61   23.20
   6  -5   5  225.87   45.62
  -6   5  -5  241.91   26.36
   6  -5   6  114.67   32.67
  -6   5  -6   81.83   15.24
  -6  -5  -6  105.19   20.10
  -6  -5  -7  387.94   35.49
  -6  -5  -7  393.42   38.34
  -6   5  -7  414.56   34.93
  -6  -5  -8  728.97   48.27
  -6  -5  -8  702.37   50.07
  -6   5  -8  772.12   47.44
  -6  -5  -9  109.98   18.31
  -6   5  -9  152.06   20.68
  -6   5 -10   27.58    8.88
  -6  -5 -10   17.97    7.46
  -6  -5 -11  288.71   27.42
  -6   5 -11  379.50   30.92
  -6   5 -12    2.63    3.69
  -6  -5 -12    7.68    4.99
  -6  -5 -13  169.18   18.14
  -6   5 -14    9.12    4.94
   6  -6 -18   16.22    6.08
   6  -6 -17   49.43   11.19
   6  -6 -16  165.14   22.36
   6   6 -15   42.85   12.72
   6  -6 -15   50.95   14.02
   6   6 -14   67.69   16.59
   6  -6 -14   73.64   17.26
   6   6 -14   75.31   14.92
   6  -6 -13  425.41   41.13
   6   6 -13  410.82   36.29
   6   6 -13  372.86   42.33
   6   6 -12  179.94   29.77
   6  -6 -12  168.61   27.06
   6   6 -12  183.98   24.80
   6   6 -11  291.09   37.95
   6  -6 -11  291.87   35.69
   6   6 -11  263.45   31.24
   6  -6 -10  131.91   33.08
   6   6 -10  122.08   22.17
   6  -6 -10  135.79   24.32
   6  -6 -10  165.76   18.96
   6   6 -10  188.13   44.41
   6   6 -10  152.57   24.97
   6  -6  -9    3.43    8.54
   6   6  -9   13.27    9.96
   6  -6  -9   20.84    8.34
   6  -6  -9    7.79    8.44
   6   6  -9    7.07   12.13
   6   6  -9    4.24    8.46
   6  -6  -8  106.63   22.52
   6  -6  -8   82.98   14.01
   6   6  -8   61.41   22.96
   6  -6  -8   94.99   29.72
   6  -6  -7   48.69   14.19
   6  -6  -7   50.93   11.36
   6   6  -7   31.78   16.50
   6  -6  -7   45.73   20.05
   6  -6  -6  186.45   38.83
   6   6  -6  210.87   39.45
   6  -6  -5  321.74   50.32
   6   6  -5  330.85   49.26
   6  -6  -4  210.15   40.92
   6   6  -3   13.44   10.72
   6  -6  -3   -1.39   10.84
   6  -6  -2  314.94   49.92
   6   6  -2  331.59   45.79
   6   6  -1  115.59   27.52
   6  -6  -1  104.42   30.37
   6  -6   0   30.49   14.94
   6   6   0   11.72   10.20
   6  -6   1  241.76   47.09
   6  -6   2   53.27   21.42
  -6  -6  -3  114.79   20.13
   6  -6   3   96.42   30.53
   6   6   3   56.77   13.59
   6  -6   4  -10.04   19.32
  -6  -6  -4   12.41    8.55
   6  -6   4    9.30    5.12
   6   6   4    8.40    5.41
   6   6   5   23.77    8.52
  -6  -6  -5   10.05    7.22
   6  -6   5   14.22    7.16
  -6   6  -5    5.87    3.79
  -6  -6  -6  163.77   26.00
   6  -6   6  129.65   34.51
   6   6   6  124.57   17.92
  -6   6  -6  126.37   19.06
  -6   6  -7   79.93   16.20
  -6  -6  -7   61.68   16.09
  -6   6  -8  125.15   19.45
  -6  -6  -8   92.13   18.86
  -6  -6  -8  112.98   19.15
  -6  -6  -9  343.78   34.16
  -6  -6  -9  307.82   30.62
  -6   6  -9  391.54   33.46
  -6  -6 -10  138.64   19.99
  -6   6 -10  143.81   19.62
  -6  -6 -11  194.35   22.17
  -6   6 -11  246.23   24.79
  -6  -6 -12  112.87   16.16
  -6  -6 -13    6.65    4.27
  -6   6 -14   10.06    5.06
   6  -7 -18  105.93   12.97
   6  -7 -17   41.58   10.29
   6  -7 -16   45.13   11.94
   6  -7 -15    5.54    5.54
   6   7 -15   -1.92    7.57
   6  -7 -14   26.01   11.39
   6   7 -14   35.78   10.63
   6   7 -14   18.16   10.47
   6  -7 -13   12.60    9.25
   6   7 -13   35.18   17.40
   6  -7 -12  159.15   25.76
   6   7 -12  140.36   22.17
   6   7 -12  117.08   25.52
   6   7 -11   13.11    8.97
   6  -7 -11    9.61    8.67
   6   7 -11   21.69   13.69
   6  -7 -10  395.71   40.22
   6   7 -10  270.92   30.96
   6  -7 -10  312.91   26.81
   6   7 -10  282.30   34.77
   6   7 -10  282.88   54.94
   6  -7 -10  312.27   50.44
   6  -7  -9   46.57   15.30
   6   7  -9   33.19   12.63
   6  -7  -9   34.18   17.06
   6   7  -9   31.56   16.94
   6   7  -9   62.62   17.07
   6  -7  -9   60.88   11.48
   6  -7  -8  308.91   25.12
   6  -7  -8  301.37   50.05
   6  -7  -7  128.79   21.97
   6   7  -7  100.47   29.25
   6  -7  -7   99.16   29.46
   6  -7  -7  104.64   14.87
   6  -7  -6  225.17   42.17
   6   7  -6  241.53   42.95
   6  -7  -5  572.24   67.87
   6   7  -5  592.11   63.38
   6   7  -4  -15.08   11.36
   6  -7  -4   28.31   17.88
   6  -7  -3  361.81   54.61
   6   7  -3  279.92   43.00
   6   7  -2   16.48   13.84
   6  -7  -2   17.23   13.80
   6   7  -1  107.64   25.86
   6  -7  -1  100.02   28.63
   6  -7   0  410.55   60.15
   6   7   0  325.93   43.25
   6  -7   1  348.72   55.50
   6  -7   2  141.69   36.46
   6   7   3   25.16   12.84
  -6  -7  -3   58.25   18.78
   6  -7   3   69.00   27.45
  -6  -7  -4  402.05   39.36
   6  -7   4  405.91   63.16
   6   7   4  455.39   35.98
   6  -7   4  345.46   29.11
  -6  -7  -5  287.27   34.20
  -6   7  -5  297.31   28.24
   6  -7   5  317.85   56.27
   6   7   5  300.14   28.77
  -6  -7  -6  483.66   43.60
   6  -7   6  579.57   76.99
   6   7   6  538.38   38.18
  -6   7  -6  601.05   41.36
  -6  -7  -7   33.51   11.80
  -6   7  -7   39.99   11.17
   6   7   7   27.91    7.63
  -6  -7  -8   34.45   12.40
  -6   7  -8   39.91   10.66
  -6  -7  -8   30.06   13.05
  -6  -7  -9   74.94   16.65
  -6   7  -9   82.75   15.09
  -6  -7  -9   77.37   15.79
  -6   7 -10   23.14    7.72
  -6  -7 -10   12.41    7.74
  -6  -7 -11    6.36    5.28
  -6   7 -11   16.20    7.04
  -6  -7 -12   45.69   10.34
  -6  -7 -13    5.16    3.82
  -6   7 -14  275.20   19.92
   6  -8 -17    0.38    4.10
   6  -8 -16  235.63   25.15
   6   8 -15    8.94    6.54
   6  -8 -15   -5.62    6.53
   6  -8 -14  190.21   26.93
   6   8 -14  196.52   27.39
   6  -8 -13    4.88    6.63
   6   8 -13   20.58    9.05
   6   8 -13   22.17   11.79
   6  -8 -12  133.25   23.32
   6   8 -12  176.75   23.77
   6   8 -12  165.39   28.99
   6   8 -11   21.75    9.87
   6  -8 -11   27.71   11.49
   6   8 -11   39.34   15.39
   6  -8 -10  464.29   42.51
   6  -8 -10  445.23   30.85
   6   8 -10  403.90   42.23
   6   8 -10  442.93   67.52
   6  -8 -10  354.44   53.15
   6   8  -9  187.07   25.56
   6  -8  -9  269.19   24.00
   6   8  -9  211.66   28.86
   6   8  -9  210.79   46.68
   6  -8  -9  214.32   41.94
   6  -8  -8   89.60   19.98
   6  -8  -8   65.95   11.96
   6   8  -8  102.07   31.13
   6  -8  -8   81.31   25.70
   6  -8  -7   80.83   18.09
   6  -8  -7   97.97   14.55
   6  -8  -7   90.74   27.90
   6   8  -7   78.57   25.68
   6  -8  -6   43.64   22.74
   6   8  -6   48.24   20.60
   6  -8  -5    4.44   12.71
   6   8  -5   -5.69    8.35
   6  -8  -4 1762.53  120.24
   6   8  -4 1577.38  102.00
   6  -8  -3   17.41   14.97
   6   8  -3   11.32    8.77
   6  -8  -2 1185.60  101.03
   6   8  -2 1122.47   82.36
   6  -8  -1   83.91   26.89
   6   8  -1   84.06   21.71
   6  -8   0  593.17   73.84
   6  -8   1  321.42   54.26
  -6  -8  -2  129.76   23.70
   6  -8   2  132.64   35.54
   6   8   3    3.36    7.59
   6  -8   3   12.16   13.12
  -6  -8  -3   15.80    8.30
   6   8   4   15.55    8.57
   6  -8   4    0.21    9.30
   6   8   5    8.39    6.47
  -6  -8  -5   16.52    7.08
   6  -8   5   16.75    9.51
  -6   8  -5    9.48    5.40
  -6  -8  -6 1023.65   63.87
   6  -8   6  929.61  101.17
   6   8   6  934.30   50.67
  -6   8  -6  960.70   50.32
   6   8   7   52.94   11.28
  -6  -8  -7   41.37   13.23
  -6   8  -7   48.49   12.03
  -6  -8  -8 1031.69   62.07
  -6  -8  -8 1016.37   56.76
  -6  -8  -9   24.07    9.73
  -6   8  -9   35.71   10.19
  -6  -8  -9   17.05    7.97
  -6  -8 -10   34.20   12.74
  -6   8 -10   39.86   10.61
  -6  -8 -10   39.88   11.91
  -6  -8 -11   60.79   12.60
  -6  -8 -12   84.35   13.82
  -6   8 -13    4.73    4.80
  -6  -8 -13   -2.15    3.44
  -6   8 -14   18.04    6.10
   6  -9 -17    5.13    4.80
   6  -9 -16   55.82   12.52
   6  -9 -15   48.01   12.91
   6   9 -15   56.27   13.69
   6  -9 -14   15.94    9.51
   6   9 -14    3.09    6.78
   6  -9 -13   33.35   12.78
   6   9 -13   51.19   15.65
   6   9 -12   34.61   12.86
   6  -9 -12   66.00   16.89
   6   9 -12   37.44   14.96
   6   9 -11   75.29   15.75
   6  -9 -11   69.86   18.49
   6  -9 -11   69.85   13.32
   6   9 -11   57.48   17.22
   6   9 -10  213.17   30.21
   6  -9 -10  232.52   31.19
   6  -9 -10  233.26   22.77
   6  -9  -9   34.52   14.49
   6   9  -9   22.17   10.34
   6  -9  -9   62.83   12.23
   6  -9  -9   22.65   16.36
   6   9  -9   14.96   15.71
   6   9  -9   12.69   10.97
   6   9  -8  627.82   77.24
   6  -9  -8  459.68   62.13
   6  -9  -8  551.30   46.05
   6  -9  -8  503.01   32.69
   6  -9  -7  104.47   20.52
   6  -9  -7  154.65   18.48
   6   9  -7  106.98   30.69
   6  -9  -7  123.66   31.71
   6  -9  -6   97.81   20.50
   6   9  -6   63.70   23.60
   6  -9  -6   91.95   28.61
   6   9  -5   32.41   17.03
   6  -9  -5    1.89    9.74
   6  -9  -4  790.39   81.42
   6   9  -4  681.90   68.50
   6   9  -3   -2.29    8.26
   6  -9  -3   -1.45    8.90
   6   9  -2   37.31   17.30
   6  -9  -2   66.03   25.75
   6  -9  -1    0.92    8.07
   6  -9   0  606.56   75.34
   6  -9   1   23.47   17.55
   6   9   1   26.82   12.12
   6   9   2 1011.03   56.42
   6  -9   2 1101.23  104.16
  -6  -9  -3  261.58   33.71
   6   9   3  214.26   26.42
   6  -9   3  237.80   49.53
  -6  -9  -4  668.27   52.14
   6  -9   4  566.28   78.24
   6   9   4  587.51   42.74
   6   9   5   37.80   11.55
  -6  -9  -5   42.06   14.47
   6  -9   5   16.16   15.42
  -6  -9  -6  107.07   23.80
   6  -9   6   65.94   30.16
   6   9   6   79.90   15.94
  -6   9  -6   95.31   17.23
  -6  -9  -7   34.10   12.48
  -6   9  -7   16.49    8.42
   6   9   7    8.04    8.14
  -6  -9  -8   29.55   13.72
  -6   9  -8   37.74   10.94
  -6  -9  -8   28.07   11.29
  -6  -9  -9   26.78   11.04
  -6   9  -9   54.53   12.29
  -6  -9  -9   49.49   12.77
  -6  -9 -10   21.45    9.75
  -6   9 -10   21.07    7.38
  -6  -9 -10   28.90    9.70
  -6  -9 -11   38.01    9.67
  -6  -9 -12   60.76   11.37
  -6  -9 -13   17.97    6.17
  -6   9 -13   17.20    6.63
  -6   9 -14  191.93   16.14
   6 -10 -17   14.10    6.86
   6 -10 -16   47.99   12.00
   6  10 -15    5.47    6.65
   6 -10 -15    8.56    6.43
   6 -10 -14  138.74   23.02
   6  10 -14  156.10   22.71
   6 -10 -13  242.77   30.62
   6  10 -13  263.49   32.16
   6 -10 -12   81.16   18.56
   6  10 -12  101.68   21.54
   6  10 -11  141.51   21.31
   6 -10 -11  109.79   22.23
   6 -10 -11  136.90   17.50
   6  10 -11  158.59   25.86
   6 -10 -10  145.24   24.77
   6  10 -10  100.25   18.20
   6 -10 -10  124.24   17.21
   6  10 -10  119.15   22.49
   6  10  -9   13.56   14.35
   6  10  -9    3.55    6.24
   6 -10  -9    8.23   10.67
   6 -10  -9   23.84    8.38
   6 -10  -9   -7.89   15.06
   6  10  -9    2.58    7.87
   6 -10  -8   78.86   19.40
   6 -10  -8  118.41   16.17
   6 -10  -8   98.48   27.66
   6  10  -8  113.94   35.08
   6 -10  -7   72.27   18.77
   6 -10  -7   94.15   15.44
   6  10  -7   59.26   24.05
   6 -10  -7   70.31   25.96
   6 -10  -6  273.46   31.78
   6  10  -6  317.65   50.99
   6 -10  -6  393.75   58.43
   6  10  -5    7.45   12.57
   6 -10  -5   29.24   17.94
   6  10  -4   12.24   10.59
   6 -10  -4   15.24    9.91
   6  10  -3  115.49   27.78
   6 -10  -3  114.19   32.05
   6 -10  -2  340.78   56.36
   6  10  -2  251.38   38.70
   6 -10  -1  569.17   75.69
   6 -10   0   36.76   19.38
   6  10   0   56.45   14.72
  -6 -10  -1  199.80   29.88
   6 -10   1  166.78   41.35
   6  10   1  204.39   27.53
  -6 -10  -2   64.81   17.46
   6 -10   2   69.89   29.60
   6  10   2   58.73   15.01
   6 -10   3   55.26   25.10
  -6 -10  -3  104.57   22.29
   6  10   3   82.50   18.95
  -6 -10  -4  135.63   24.91
   6 -10   4  112.57   39.31
   6  10   4  119.43   20.97
   6  10   5   48.60   12.92
   6 -10   5   23.21   15.21
  -6 -10  -5   65.76   17.62
   6  10   6   -7.26    6.81
   6 -10   6    7.09    9.32
  -6 -10  -6    2.66    7.31
   6  10   7   23.02    9.11
  -6 -10  -7   21.21   10.58
  -6  10  -7   12.27    7.30
  -6 -10  -8  159.50   22.86
  -6 -10  -8  187.48   28.01
  -6  10  -8  174.15   21.61
  -6 -10  -9  108.48   18.23
  -6 -10  -9  117.09   20.66
  -6  10  -9  124.11   17.98
  -6 -10 -10  172.08   24.66
  -6 -10 -10  187.63   22.93
  -6 -10 -11   92.22   15.21
  -6 -10 -12  142.40   17.01
  -6  10 -13   17.46    6.37
  -6 -10 -13    4.42    3.50
   6 -11 -17   57.18   10.65
   6 -11 -16   85.97   14.65
   6 -11 -15   19.04    8.85
   6 -11 -14   13.63    8.67
   6  11 -14   17.28    9.10
   6 -11 -13   22.77   10.69
   6  11 -13   37.84   13.48
   6 -11 -12    0.02    7.17
   6  11 -12    8.26    9.23
   6  11 -11  439.33   40.93
   6 -11 -11  373.62   39.97
   6 -11 -11  415.42   30.19
   6  11 -10   41.18   11.15
   6 -11 -10   53.84   15.61
   6 -11 -10   54.86   11.72
   6  11 -10   49.99   14.67
   6  11  -9  155.09   40.79
   6  11  -9  112.46   20.03
   6 -11  -9  209.84   21.85
   6  11  -9  191.45   27.01
   6 -11  -9  184.99   39.69
   6 -11  -8  172.36   28.22
   6 -11  -8  199.43   21.36
   6 -11  -8  236.78   45.48
   6  11  -8  168.31   41.02
   6  11  -7  378.15   59.46
   6 -11  -7  357.87   54.88
   6 -11  -7  256.91   30.63
   6 -11  -7  389.79   28.97
   6 -11  -6   35.02   12.44
   6 -11  -6   45.10   19.72
   6  11  -6   12.39   15.11
   6 -11  -5   55.72   17.44
   6 -11  -5   38.60   20.66
   6  11  -5   48.75   14.37
   6  11  -5   43.87   18.97
   6  11  -4   62.71   22.16
   6  11  -4  126.81   20.64
   6 -11  -4  105.04   31.56
   6  11  -3   75.74   22.49
   6 -11  -3  139.93   37.38
   6  11  -3  154.49   24.49
   6 -11  -2   21.35   15.34
   6  11  -2   22.01   10.20
   6 -11  -1   -1.33    8.57
   6  11  -1   10.91   11.25
  -6 -11   0    7.02    8.47
   6 -11   0  -10.02   13.35
   6  11   0    5.15    6.59
  -6 -11  -1    6.00    9.22
   6 -11   1    9.97   12.67
   6  11   1    6.54    7.10
  -6 -11  -2    0.48    6.68
   6 -11   2    6.58   15.13
   6  11   2   -5.34    7.74
   6 -11   3   45.38   18.94
  -6 -11  -3   95.13   20.20
   6  11   3   93.43   18.85
  -6 -11  -4  182.12   28.61
   6  11   4  169.90   25.08
   6 -11   4  131.57   40.16
  -6 -11  -5  244.89   34.77
   6 -11   5  227.35   54.09
   6  11   5  338.19   34.39
  -6 -11  -6   27.04   13.22
   6  11   6   22.36    8.24
  -6 -11  -7  265.28   35.01
  -6  11  -7  252.18   26.11
  -6 -11  -8    7.85    6.50
  -6  11  -8    5.75    4.57
  -6 -11  -8    1.91    6.11
  -6 -11  -9  111.16   18.68
  -6 -11  -9   91.18   19.87
  -6 -11 -10  112.40   19.40
  -6 -11 -10  120.32   17.90
  -6 -11 -11   98.29   16.29
  -6 -11 -11  124.83   16.99
  -6 -11 -12    9.73    5.37
  -6 -11 -13   67.32   10.09
  -6  11 -13   52.73    9.66
   6 -12 -17   66.67   11.31
   6 -12 -16   34.90    9.53
   6 -12 -15   87.07   16.46
   6  12 -14   45.86   12.69
   6 -12 -14   55.55   14.57
   6 -12 -13  151.65   24.91
   6  12 -13  151.89   22.61
   6 -12 -12   10.96    6.62
   6  12 -12   30.44   10.95
   6 -12 -11   80.23   18.08
   6 -12 -11   87.10   14.83
   6  12 -11   38.32   12.96
   6 -12 -10   44.02   14.94
   6 -12 -10   59.19   11.91
   6  12 -10   72.23   17.20
   6  12  -9   34.54   10.80
   6 -12  -9   31.44   12.82
   6 -12  -9   32.99    9.26
   6 -12  -8    1.99    5.95
   6 -12  -8   11.12    6.08
   6 -12  -8   -0.17    6.05
   6  12  -8   -2.21    6.47
   6 -12  -7   41.46   12.92
   6 -12  -7   65.58   12.85
   6 -12  -7   60.94   22.00
   6  12  -7   47.38   21.71
   6 -12  -6   59.08   24.62
   6  12  -6   37.11   20.66
   6 -12  -6   39.74   12.00
   6  12  -5  925.01   87.74
   6 -12  -5 1021.30   95.93
   6  12  -5 1158.65   59.79
   6  12  -4  143.43   33.35
   6 -12  -4  159.79   39.18
   6  12  -4  156.93   24.60
   6 -12  -3  516.52   69.86
   6  12  -3  679.01   50.68
   6 -12  -2  395.12   63.12
   6 -12  -1  119.78   38.17
   6  12  -1  178.27   25.92
   6  12   0   81.76   18.64
   6 -12   0   99.87   33.57
  -6 -12   0   71.61   18.16
  -6 -12  -1  325.89   39.62
   6 -12   1  375.03   64.37
   6  12   2   24.35   10.85
   6 -12   2   -4.62   13.05
  -6 -12  -2   29.02   13.12
   6  12   3   19.17   10.82
  -6 -12  -3    3.47    7.99
   6 -12   3    8.09    9.95
  -6 -12  -4  210.16   32.90
   6 -12   4  151.69   42.82
   6  12   4  224.98   29.08
   6  12   5   35.53   12.27
   6 -12   5   33.14   25.47
  -6 -12  -5   27.64   13.07
  -6 -12  -6   -5.96    7.41
   6  12   6    2.20    3.68
  -6 -12  -7  316.82   35.97
   6  12   7  357.49   31.50
  -6 -12  -8   26.47   10.17
  -6 -12  -8   14.81   11.29
  -6 -12  -9  213.11   24.69
  -6 -12  -9  206.49   27.16
  -6 -12 -10   14.36    7.49
  -6 -12 -10    7.24    5.56
  -6 -12 -11  212.08   24.84
  -6 -12 -11  239.01   23.06
  -6 -12 -12    0.22    2.64
  -6 -12 -13   39.41    7.43
  -6  12 -13   30.11    8.01
   6 -13 -17   35.05    8.32
   6 -13 -16    6.79    5.04
   6 -13 -15   37.69   11.26
   6 -13 -14    0.56    5.93
   6  13 -13   30.10   11.38
   6 -13 -13   14.88    9.57
   6  13 -12    6.00    7.29
   6 -13 -12   16.28    9.03
   6  13 -11  354.38   35.28
   6 -13 -11  376.90   32.45
   6 -13 -11  342.95   36.81
   6 -13 -10   12.70    8.61
   6 -13 -10   18.31    7.91
   6 -13  -9  108.15   22.16
   6 -13  -9  129.38   17.20
   6 -13  -8   50.53   19.01
   6 -13  -8   27.90    8.50
   6 -13  -8   17.57   12.60
   6  13  -8   45.49   21.37
   6 -13  -7  141.78   22.71
   6 -13  -7  159.50   18.71
   6  13  -7  138.80   38.19
   6 -13  -7  122.63   31.64
   6 -13  -6   78.12   19.37
   6 -13  -6   30.15   18.82
   6  13  -6   24.78   17.00
   6 -13  -5   62.72   25.16
   6  13  -5   71.23   16.71
   6  13  -5   24.37   12.83
   6  13  -4  238.15   42.67
   6 -13  -4  323.15   54.59
   6  13  -4  279.53   32.52
   6 -13  -3  134.90   36.93
   6  13  -3  151.25   25.00
   6 -13  -2   -3.27   10.32
   6  13  -2   -2.04    6.16
   6 -13  -1   94.10   32.56
  -6 -13   1   64.70   18.28
[truncated: 125,013 more chars]
